# Supplementary material for: Investigation of long-term epigenetic changes in the Nr3c1 gene by neonatal valproate exposure in juvenile rats
Source: Genes Dis. 2025 Mar 8;12(6):101588. doi: 10.1016/j.gendis.2025.101588 (PMC12305572; doi:10.1016/j.gendis.2025.101588)
Supplement: Multimedia component 1 [file mmc1.xlsx]

## Sheet: Sheet1
Table S1. ChIP-seq comparative results of neonatal VPA exposed 4 weeks male cortex (Candidates gene summary)
Gene_Symbol	chr	start	end	fold_enrichment	annotation	geneStart	geneEnd	transcriptId	distanceToTSS	Transcript_ID	Description	#raw_MV_read_count	#raw_MC_read_count	M_value_rescaled	A_value_rescaled	-log10(p-value)
Adad1	chr2	123790623	123791105	5.08645	Promoter (<=1kb)	123790798	123848598	XM_006232278	0	NM_001006977	adenosine deaminase domain containing 1	4	30	-2.8171	3.54565	5.18764
Adgrl2	chr2	258794382	258794693	4.57892	Exon (NM_134408/171447, exon 24 of 24)	258792838	258932123	NM_134408	137430	NM_134408	adhesion G protein-coupled receptor L2, transcript variant 1	0	31	-5.25119	2.37441	8.0014
Adgrl4	chr2	256609773	256610106	4.97097	Promoter (<=1kb)	256609787	256724642	NM_022294	0	NM_022294	adhesion G protein-coupled receptor L4	101	11	3.02695	5.09844	17.6293
Agk	chr4	68524939	68525386	5.61734	Intron (XM_006236363/502749, intron 5 of 15)	68485895	68561518	XM_008762821	39044	NM_001127497	acylglycerol kinase	2	37	-3.86886	3.3135	7.71466
Amfr	chr19	11473799	11474113	6.23674	Promoter (<=1kb)	11473538	11509500	XM_008772340	261	XM_008772340	autocrine motility factor receptor, transcript variant X1	1	41	-4.61493	3.08485	9.73237
Ankrd34c	chr8	97114974	97115302	4.18713	Promoter (<=1kb)	97105071	97115027	NM_001106845	0	NM_001106845	ankyrin repeat domain 34C	3	40	-3.55159	3.58176	8.51994
Anp32b	chr5	62070906	62071217	4.46151	Promoter (<=1kb)	62071346	62094633	NM_131911	-129	NM_131911	acidic nuclear phosphoprotein 32 family member B	0	22	-4.77475	2.13619	5.43828
Apba1	chr1	241731689	241732218	6.13457	Exon (NM_031779/83589, exon 2 of 13)	241594565	241796512	NM_031779	137124	NM_031779	amyloid beta precursor protein binding family A member 1	137	66	0.994383	6.56328	5.2964
Apmap	chr3	146406978	146407275	3.9865	Promoter (<=1kb)	146376828	146407062	XM_017591952	0	NM_001034003	adipocyte plasma membrane associated protein	0	26	-5.00607	2.25185	6.57133
Arfgef1	chr5	8666340	8666671	4.17757	Promoter (<=1kb)	8666200	8760458	NM_001277056	140	NM_001277056	ADP ribosylation factor guanine nucleotide exchange factor 1	0	40	-5.60874	2.55318	10.6015
Arhgap10	chr19	34350320	34350688	6.24149	Intron (XM_017601356/688429, intron 19 of 22)	34219572	34402369	XM_008772532	130748	NM_001109501	Rho GTPase activating protein 10	0	29	-5.15808	2.32785	7.42783
Arl4c	chr9	95796254	95796561	4.36905	Distal Intergenic	95783651	95787092	NM_001306054	-9162	NM_001306054	ADP-ribosylation factor like GTPase 4C	0	22	-4.77475	2.13619	5.43828
Armc8	chr8	107807040	107807530	4.72634	Promoter (<=1kb)	107723359	107807855	XM_006243623	325	NM_001173354	armadillo repeat containing 8	79	18	2.00347	5.24966	8.66057
Armc9	chr9	93232356	93232658	4.28598	Intron (NM_001109663/301579, intron 17 of 25)	93172718	93299119	NM_001109663	59638	NM_001109663	armadillo repeat containing 9	4	32	-2.9073	3.59074	5.68426
Armt1	chr1	40982735	40983117	5.06065	Promoter (<=1kb)	40982761	41006371	XM_017588870	0	NM_001017447	acidic residue methyltransferase 1	2	36	-3.83038	3.29426	7.44793
Ash2l	chr16	71011349	71011742	4.94784	Promoter (<=1kb)	71011594	71033171	XM_006253304	0	NM_001106089	ASH2 like histone lysine methyltransferase complex subunit	3	40	-3.55159	3.58176	8.51994
Aspm	chr13	56546006	56546479	6.29924	Promoter (<=1kb)	56546021	56591793	NM_001105955	0	NM_001105955	abnormal spindle microtubule assembly	0	50	-5.92361	2.71062	13.516
Aspscr1	chr10	109851807	109852322	5.56632	Promoter (<=1kb)	109851407	109889339	XM_001076577	400	XM_001076577	ASPSCR1, UBX domain containing tether for SLC2A4, transcript variant X1	17	59	-1.86899	4.9724	5.99487
B3gat2	chr9	30055391	30055746	4.40947	Intron (NM_022609/64544, intron 4 of 5)	29984077	30068649	NM_022609	71314	NM_022609	beta-1,3-glucuronyltransferase 2	0	28	-5.10917	2.3034	7.14178
Bckdhb	chr8	91502887	91503285	4.65091	Intron (NM_019267/29711, intron 3 of 10)	91464229	91656134	NM_019267	38658	NM_019267	branched chain keto acid dehydrogenase E1 subunit beta	0	41	-5.6435	2.57057	10.892
Bcl10	chr2	251776220	251776589	4.57892	Distal Intergenic	251805392	251814957	NM_031328	-28803	NM_031328	B-cell CLL/lymphoma 10	0	25	-4.95163	2.22463	6.287
Bcl7b	chr12	24556413	24556814	4.74702	Promoter (<=1kb)	24543748	24557093	NM_001109021	279	NM_001109021	BCL tumor suppressor 7B	6	38	-2.64901	3.9609	5.93512
Bmp6	chr17	27112812	27113172	4.28255	Promoter (<=1kb)	26955142	27112820	NM_013107	0	NM_013107	bone morphogenetic protein 6	9	60	-2.76507	4.5482	9.46877
Bnip3l	chr15	43666812	43667145	4.3896	Promoter (<=1kb)	43643897	43667029	NM_080888	0	NM_080888	BCL2/adenovirus E1B interacting protein 3-like	4	44	-3.35476	3.81447	8.77105
Borcs5	chr4	168396426	168396845	5.57688	Promoter (<=1kb)	168396775	168464354	NM_001108650	0	NM_001108650	BLOC-1 related complex subunit 5	6	49	-3.00746	4.14012	8.62625
Brcc3	chr9	9866068	9866426	3.73922	Promoter (<=1kb)	9863380	9865920	NM_001127300	-148	NM_001127300	BRCA1/BRCA2-containing complex, subunit 3	26	92	-1.89958	5.58937	9.16077
Bre	chr6	26051242	26051850	3.71088	Promoter (<=1kb)	25666654	26051270	XM_006239802	0	NM_199270	brain and reproductive organ-expressed (TNFRSF1A modulator)	13	62	-2.31231	4.82112	7.85823
Bri3bp	chr12	36587148	36587707	4.30689	Promoter (<=1kb)	36576018	36587839	NM_001017487	132	NM_001017487	Bri3 binding protein	15	80	-2.47673	5.10148	10.9037
Brpf1	chr4	145264466	145264822	6.04823	Promoter (<=1kb)	145264453	145280888	NM_001191572	13	NM_001191572	bromodomain and PHD finger containing, 1	12	60	-2.37574	4.74287	7.8865
Btnl9	chr10	34425109	34425484	3.77954	Exon (XM_008767725/684480, exon 10 of 10)	34424830	34443749	XM_008767725	18265	XM_008767725	butyrophilin-like 9, transcript variant X1	0	41	-5.6435	2.57057	10.892
C10H5orf58	chr10	19064413	19064871	4.38336	Distal Intergenic	19043374	19052918	XM_017597836	-11495	XM_017597835	chromosome 10 open reading frame, human C5orf58, transcript variant X1	20	0	4.26665	2.13332	6.0206
C1ql2	chr13	36442546	36442910	5.46699	Distal Intergenic	36378187	36379722	NM_001105949	64359	NM_001105949	complement C1q like 2	0	37	-5.49911	2.49837	9.73186
C5ar2	chr1	78167310	78167796	7.3707	Exon (XM_006228353/445269, exon 2 of 2)	78166809	78180216	NM_001003710	12420	NM_001003710	complement component 5a receptor 2	0	82	-6.62622	3.06193	22.9358
Cab39	chr9	92834285	92834624	3.66374	Promoter (<=1kb)	92834327	92893947	XM_006245373	0	NM_001106924	calcium binding protein 39	7	43	-2.62489	4.14699	6.55886
Camsap3	chr12	2133860	2134287	3.77997	Promoter (<=1kb)	2133935	2157355	XM_017598455	0	NM_001144840	calmodulin regulated spectrin-associated protein family, member 3	0	49	-5.89504	2.69634	13.2236
Casd1	chr4	29638598	29638968	6.64416	Promoter (<=1kb)	29638280	29693151	XM_017593073	318	XM_017593073	CAS1 domain containing 1, transcript variant X1	0	23	-4.83615	2.16689	5.72042
Catsperb	chr6	125360280	125360675	8.30866	Intron (XM_017594543/100910102, intron 2 of 21)	125153124	125391303	XM_017594543	30628	XM_017594543	cation channel sperm associated auxiliary subunit beta, transcript variant X1	8	99	-3.63453	4.82659	20.1598
Ccdc184	chr7	139763033	139763451	4.91933	Promoter (<=1kb)	139762614	139764018	NM_001024909	419	NM_001024909	coiled-coil domain containing 184	13	75	-2.58296	4.95645	10.7881
Ccne1	chr1	94473617	94473944	5.04019	Distal Intergenic	94485830	94495067	NM_001100821	21123	NM_001100821	cyclin E1	1	61	-5.17681	3.36579	15.4146
Ccni	chr14	16341410	16341773	4.60434	Promoter (<=1kb)	16341510	16364325	XM_006250715	0	NM_001105998	cyclin I	1	45	-4.74617	3.15048	10.8575
Ccsap	chr19	56632764	56633231	5.1037	Promoter (<=1kb)	56617366	56633125	NM_001107441	0	NM_001107441	centriole, cilia and spindle-associated protein	29	90	-1.71187	5.65186	7.74274
Cd9	chr4	157972991	157973294	5.02358	Distal Intergenic	157977163	157996984	XM_017592476	23690	NM_053018	CD9 molecule	7	40	-2.52301	4.09605	5.85893
Cdk1	chr20	20576381	20577058	5.50347	Promoter (<=1kb)	20576377	20591509	NM_019296	4	NM_019296	cyclin-dependent kinase 1	45	107	-1.32467	6.09255	6.42505
Cdkl4	chr6	3272110	3272403	4.81658	Promoter (<=1kb)	3232278	3272454	XM_017594530	51	XM_017594530	cyclin-dependent kinase-like 4, transcript variant X1	2	29	-3.52782	3.14298	5.6101
Cdkn1b	chr4	168688466	168688931	5.54421	Promoter (<=1kb)	168689043	168694159	XM_006237539	-112	NM_031762	cyclin-dependent kinase inhibitor 1B	10	53	-2.44778	4.531	7.29409
Cela2a	chr5	160372969	160373365	3.60515	3' UTR	160374031	160383782	NM_012553	10417	NM_012553	chymotrypsin-like elastase family, member 2A	7	47	-2.75042	4.20975	7.51167
Cep290	chr7	40247358	40247659	3.9865	Intron (NM_001135755/314787, intron 20 of 53)	40217367	40305869	XM_017594844	29991	NM_001135755	centrosomal protein 290	0	29	-5.15808	2.32785	7.42783
Cfap221	chr13	36016268	36016588	4.03606	Intron (XM_008769506/313149, intron 2 of 24)	35952808	36024371	XM_008769506	7783	XM_008769506	cilia and flagella associated protein 221, transcript variant X1	0	24	-4.89504	2.19634	6.00335
Clk1	chr9	65307561	65307896	4.18715	Promoter (<=1kb)	65296777	65307995	NM_001106913	99	NM_001106913	CDC-like kinase 1	69	10	2.59382	4.75634	10.3274
Clpx	chr8	70788997	70789495	4.89524	Promoter (<=1kb)	70789137	70843133	XM_006243250	0	NM_001007803	caseinolytic mitochondrial matrix peptidase chaperone subunit	30	92	-1.69458	5.69187	7.78665
Clta	chr5	59474531	59474897	5.32448	Distal Intergenic	59490689	59509139	XM_006238104	-15792	NM_031974	clathrin, light chain A	0	27	-5.05854	2.27808	6.85627
Cnbd1	chr5	32515847	32516310	5.56632	Distal Intergenic	32590282	32956176	XM_017593701	439866	XM_017593701	cyclic nucleotide binding domain containing 1, transcript variant X1	0	37	-5.49911	2.49837	9.73186
Cnn2	chr7	12782330	12782629	4.31269	Promoter (<=1kb)	12782459	12787977	XM_006241038	0	XM_006241038	calponin 2, transcript variant X1	4	33	-2.95037	3.61228	5.93488
Cnn3	chr2	225004721	225005048	4.78408	Promoter (<=1kb)	225005069	225036179	NM_019359	-21	NM_019359	calponin 3	9	51	-2.53477	4.43305	7.34802
Cnot11	chr9	46270038	46270843	4.43762	Promoter (<=1kb)	46270229	46279928	NM_001108794	0	NM_001108794	CCR4-NOT transcription complex, subunit 11	30	81	-1.51297	5.60107	5.85796
Colgalt2	chr13	69848256	69848598	3.88744	Intron (XM_008769687/289081, intron 1 of 12)	69797558	69902916	XM_008769687	50698	XM_008769687	collagen beta(1-O)galactosyltransferase 2, transcript variant X1	0	30	-5.20538	2.35151	7.71438
Coprs	chr16	80826583	80826902	4.43532	Promoter (<=1kb)	80826681	80831791	NM_001169121	0	NM_001169121	coordinator of PRMT5 and differentiation stimulator	81	26	1.53315	5.52146	6.20937
Crhr1	chr10	92191150	92191546	4.45573	Promoter (<=1kb)	92191473	92233662	NM_001301812	0	NM_030999	corticotropin releasing hormone receptor 1, transcript variant 1	20	63	-1.73335	5.13332	5.70753
Crot	chr4	22081202	22081721	3.86068	Promoter (<=1kb)	22081604	22116265	NM_031987	0	NM_031987	carnitine O-octanoyltransferase	21	67	-1.75178	5.21157	6.12008
Ctps1	chr5	139504629	139505105	4.53581	Promoter (<=1kb)	139475934	139504782	XM_006238781	0	NM_001134873	CTP synthase 1	13	74	-2.56385	4.94689	10.5569
Cul1	chr4	77211815	77212110	3.72095	Promoter (<=1kb)	77211822	77283369	XM_006236410	0	NM_001108627	cullin 1	9	49	-2.47819	4.40476	6.88974
Cxcl12	chr4	149261132	149261905	4.16609	Promoter (<=1kb)	149261044	149273891	NM_001033883	88	NM_022177	C-X-C motif chemokine ligand 12, transcript variant 1	43	100	-1.29396	6.01123	5.8305
Cyp2b21	chr1	83376525	83376899	4.73287	Distal Intergenic	83389783	83418613	NM_198733	41714	NM_198733	cytochrome P450, family 2, subfamily b, polypeptide 21	4	30	-2.8171	3.54565	5.18764
Cyp2c7	chr1	148079408	148079887	5.83116	Intron (NM_017158/29298, intron 6 of 8)	147422999	148119857	NM_017158	39970	NM_017158	cytochrome P450, family 2, subfamily c, polypeptide 7	4	31	-2.86291	3.56855	5.43515
Dbr1	chr8	107826672	107826982	6.54132	Promoter (<=1kb)	107826690	107838186	NM_001109437	0	NM_001109437	debranching RNA lariats 1	0	26	-5.00607	2.25185	6.57133
Dhx29	chr2	44787181	44787496	4.25251	Promoter (<=1kb)	44787067	44837834	XM_002729007	114	XM_002729007	DEAH-box helicase 29, transcript variant X1	4	30	-2.8171	3.54565	5.18764
Diras3	chr6	135939485	135939845	4.34392	Promoter (<=1kb)	135938345	135940205	XM_345725	360	XM_345725	DIRAS family GTPase 3	25	71	-1.58635	5.37675	5.57955
Dirc2	chr11	68198777	68199407	4.6928	Promoter (<=1kb)	68198709	68272766	NM_001012017	68	NM_001012017	disrupted in renal carcinoma 2	17	69	-2.09138	5.08359	8.03448
Dlgap3	chr5	145277944	145278354	4.33431	Exon (NM_001301876/286923, exon 6 of 12)	145257714	145304536	NM_001276304	20230	NM_001301876	DLG associated protein 3, transcript variant 1	10	51	-2.39334	4.50377	6.84482
Dnajc11	chr5	169109795	169110088	5.11594	Promoter (<=1kb)	169109907	169154062	NM_001108694	0	NM_001108694	DnaJ heat shock protein family (Hsp40) member C11	7	40	-2.52301	4.09605	5.85893
Dnajc5	chr3	177012983	177013437	5.67013	Promoter (<=1kb)	177013604	177043902	NM_024161	-167	NM_024161	DnaJ heat shock protein family (Hsp40) member C5	17	54	-1.74346	4.90963	5.03145
Dock10	chr9	86491776	86492099	5.97974	Intron (XM_017596901/301556, intron 1 of 3)	86313527	86423054	XM_017596832	-68722	XM_008767310	dedicator of cytokinesis 10, transcript variant X1	1	24	-3.86647	2.71062	5.06563
Dram1	chr7	28932574	28932866	4.32936	Promoter (<=1kb)	28898647	28932641	NM_001173427	0	NM_001173427	DNA-damage regulated autophagy modulator 1	4	33	-2.95037	3.61228	5.93488
Dscam	chr11	37526442	37526802	5.91375	Intron (NM_133587/171119, intron 1 of 35)	37004776	37599866	NM_133587	73064	NM_133587	DS cell adhesion molecule	46	1	4.46213	3.23107	11.7647
Dse	chr20	27781755	27782145	4.57	Promoter (<=1kb)	27703738	27781980	XM_008772900	0	NM_001108933	dermatan sulfate epimerase	9	53	-2.58922	4.46028	7.81141
Dst	chr9	38032275	38032620	3.95651	Exon (XM_006244716/316313, exon 23 of 24)	37902336	38052070	XM_008766966	19450	XM_017596770	dystonin, transcript variant X1	2	53	-4.37582	3.56698	12.0782
Dtna	chr18	14540404	14540760	3.9865	Intron (XR_001842055/102556080, intron 2 of 2)	14544725	14671514	XM_017601078	-3965	XM_017601078	dystrobrevin, alpha, transcript variant X1	1	24	-3.86647	2.71062	5.06563
Dtx1	chr12	41376192	41376516	4.40947	Distal Intergenic	41383885	41415783	XM_003751193	-7369	XM_006249412	deltex E3 ubiquitin ligase 1, transcript variant X1	3	33	-3.2815	3.44671	6.65354
Dusp6	chr7	41475493	41475845	4.22352	Promoter (<=1kb)	41475163	41479393	NM_053883	330	NM_053883	dual specificity phosphatase 6	8	58	-2.87332	4.44598	9.58265
Dync1li2	chr19	740041	740392	4.36905	Promoter (<=1kb)	740227	762896	NM_031026	0	NM_031026	dynein, cytoplasmic 1 light intermediate chain 2	8	39	-2.3126	4.16563	5.13708
Ece2	chr11	83964031	83964357	5.33707	Promoter (<=1kb)	83948896	83963975	NM_001002815	-56	NM_001002815	endothelin-converting enzyme 2	15	57	-1.99486	4.86055	5.97349
Efemp1	chr14	113202269	113202724	7.12698	Promoter (<=1kb)	113202382	113294993	XM_008770456	0	NM_001012039	EGF-containing fibulin-like extracellular matrix protein 1	21	62	-1.6416	5.15648	5.20164
Efhb	chr9	38880	39203	4.77436	Distal Intergenic	47988	120800	NM_001106879	-8785	NM_001106879	EF hand domain family, member B	0	32	-5.29558	2.3966	8.28886
Eif4a2	chr11	81379737	81380056	5.31564	Promoter (<=1kb)	81374529	81379680	XM_006248535	-57	NM_001008335	eukaryotic translation initiation factor 4A2	0	55	-6.05854	2.77808	14.9801
Eif4ebp3	chr18	29490812	29491179	6.02072	Promoter (<=1kb)	29490981	29492727	NM_001202552	0	NM_001202552	eukaryotic translation initiation factor 4E binding protein 3	5	39	-2.91428	3.86479	6.7808
Epm2a	chr1	5448873	5449319	5.31533	Promoter (<=1kb)	5448958	5571512	NM_001276762	0	NM_001276762	epilepsy, progressive myoclonus type 2A	2	35	-3.79086	3.2745	7.18214
Ern1	chr10	94681336	94682050	5.06065	Promoter (<=1kb)	94588555	94681971	XM_017597474	0	NM_001191926	endoplasmic reticulum to nucleus signaling 1	15	72	-2.32671	5.02647	9.12177
Esco1	chr18	1856551	1856987	4.03606	Promoter (<=1kb)	1789796	1857269	XM_006254412	282	NM_001126299	establishment of sister chromatid cohesion N-acetyltransferase 1	18	58	-1.76451	5.00039	5.44514
Esrrg	chr13	106270804	106271131	4.94784	Intron (XM_017598866/360896, intron 3 of 8)	106257837	106683353	XM_017598865	12967	NM_203336	estrogen-related receptor gamma	2	43	-4.08036	3.41925	9.33206
Etf1	chr18	27725270	27725629	3.8409	Promoter (<=1kb)	27698693	27725694	NM_001008344	65	NM_001008344	eukaryotic translation termination factor 1	12	52	-2.17292	4.64146	6.15378
Etnk2	chr13	50498915	50499212	4.22352	Promoter (<=1kb)	50481178	50498991	NM_001108343	0	NM_001108343	ethanolamine kinase 2	14	51	-1.93309	4.73389	5.16048
Eva1a	chr4	112773798	112774416	4.19461	Promoter (<=1kb)	112773926	112823659	XM_017592813	0	NM_001109243	eva-1 homolog A, regulator of programmed cell death	12	70	-2.59475	4.85237	10.1598
Exoc5	chr15	25932973	25933463	5.18921	Promoter (<=1kb)	25888757	25933302	NM_022204	0	NM_022204	exocyst complex component 5	15	87	-2.59631	5.16128	12.5084
Exoc6b	chr4	116786108	116786451	4.65091	Promoter (<=1kb)	116314695	116786424	NM_001109246	0	NM_001109246	exocyst complex component 6B	4	50	-3.53533	3.90476	10.3641
Eya4	chr1	23238894	23239195	4.96666	Promoter (1-2kb)	23237617	23611580	NM_001271317	1277	NM_001271317	EYA transcriptional coactivator and phosphatase 4	12	48	-2.05971	4.58485	5.32351
Fam13c	chr20	19524378	19524805	4.71475	Distal Intergenic	19358869	19470212	XM_008772940	-54166	XM_008772940	family with sequence similarity 13, member C, transcript variant X1	33	5	2.39669	3.78331	5.07533
Fam181b	chr1	157921179	157921526	7.01995	Promoter (<=1kb)	157920786	157922283	NM_001109150	393	NM_001109150	family with sequence similarity 181, member B	6	48	-2.97832	4.12555	8.37587
Fam49a	chr6	37555100	37555435	4.71053	Promoter (<=1kb)	37555167	37661141	XM_008764585	0	NM_001106718	family with sequence similarity 49, member A	3	49	-3.83789	3.72491	10.9734
Fam49b	chr7	104578507	104578809	6.1856	Promoter (<=1kb)	104514566	104578771	XM_006241633	0	NM_001126267	family with sequence similarity 49, member B	11	55	-2.37113	4.62179	7.25438
Fam71d	chr6	101827035	101827639	5.23305	Intron (NM_022865/64845, intron 15 of 20)	101864567	101908404	XM_017594252	-36928	NM_001017469	family with sequence similarity 71, member D	13	50	-2.00746	4.6687	5.33723
Fam83d	chr3	155269337	155269701	4.34326	Promoter (<=1kb)	155269344	155288612	NM_001107796	0	NM_001107796	family with sequence similarity 83, member D	9	45	-2.35789	4.34462	5.99013
Fbxl18	chr12	13728798	13729154	4.18713	Promoter (<=1kb)	13728780	13751781	XM_006248907	18	XM_017598486	F-box and leucine-rich repeat protein 18, transcript variant X1	16	59	-1.95381	4.92999	6.37574
Fchsd2	chr1	166099269	166099668	4.4926	Distal Intergenic	166140025	166395726	XM_017589187	-40357	NM_001107539	FCH and double SH3 domains 2	0	28	-5.10917	2.3034	7.14178
Fig4	chr20	46001576	46001973	4.40947	Exon (XM_017601659/309855, exon 5 of 21)	45922806	46016189	XM_017601659	14216	NM_001047096	FIG4 phosphoinositide 5-phosphatase	0	43	-5.71062	2.60412	11.4736
Foxi3	chr4	98856631	98857036	4.57892	Distal Intergenic	98775908	98780082	NM_001109349	80723	NM_001109349	forkhead box I3	0	32	-5.29558	2.3966	8.28886
Foxp1	chr4	131958322	131958669	3.60273	5' UTR	131362178	131963465	XM_008763149	4796	NM_001034131	forkhead box P1	7	61	-3.11965	4.39437	10.9813
Ftmt	chr18	47303963	47304288	5.31533	Distal Intergenic	47294292	47295541	NM_001106136	9671	NM_001106136	ferritin mitochondrial	0	29	-5.15808	2.32785	7.42783
Fus	chr1	199412730	199413104	4.25283	Promoter (<=1kb)	199412805	199426705	XM_006230290	0	NM_001012137	fused in sarcoma RNA binding protein	1	57	-5.08059	3.31769	14.2685
Fut8	chr6	100307882	100308222	5.93996	Promoter (<=1kb)	100307906	100537208	XM_008764825	0	NM_001002289	fucosyltransferase 8	3	39	-3.51596	3.56395	8.2507
Gas2	chr1	107254757	107255079	3.88744	5' UTR	107262216	107363624	XM_006229270	-7137	NM_001127504	growth arrest-specific 2	3	28	-3.05201	3.33197	5.35254
Gcnt1	chr1	236547620	236548032	4.40572	Promoter (<=1kb)	236547729	236585037	XM_006231147	0	NM_022276	glucosaminyl (N-acetyl) transferase 1, core 2	0	34	-5.38047	2.43905	8.86498
Gigyf2	chr9	94425257	94425846	6.13912	Promoter (<=1kb)	94425191	94550431	XM_008767333	66	XM_008767333	GRB10 interacting GYF protein 2, transcript variant X1	14	58	-2.11529	4.825	6.57187
Glmn	chr14	3204760	3205090	5.98744	Promoter (<=1kb)	3204792	3247656	XM_008769922	0	NM_001105993	glomulin, FKBP associated protein	14	61	-2.18685	4.86077	7.1996
Glt1d1	chr12	32739830	32740377	4.94784	Promoter (<=1kb)	32666664	32740652	XM_222147	275	XM_222147	glycosyltransferase 1 domain containing 1, transcript variant X1	0	41	-5.6435	2.57057	10.892
Gna15	chr7	11064888	11065203	4.95708	Exon (XM_006241021/89788, exon 3 of 7)	11054632	11075144	NM_053542	10256	NM_053542	guanine nucleotide binding protein, alpha 15	9	49	-2.47819	4.40476	6.88974
Gng12	chr4	97635333	97635758	4.28255	Promoter (<=1kb)	97635545	97763478	XM_008762970	0	NM_053661	G protein subunit gamma 12	2	35	-3.79086	3.2745	7.18214
Gng4	chr17	90315915	90316214	4.16609	Promoter (<=1kb)	90266571	90315977	XM_003751737	0	XM_003751737	G protein subunit gamma 4, transcript variant X1	6	43	-2.82304	4.04791	7.13994
Gpat3	chr14	10395040	10395431	5.80191	Promoter (<=1kb)	10343287	10395273	XM_008770019	0	NM_001025670	glycerol-3-phosphate acyltransferase 3	16	61	-2.00112	4.95364	6.78397
Gpr156	chr11	65376341	65376714	3.8721	Distal Intergenic	65285468	65350442	NM_153295	-25899	NM_153295	G protein-coupled receptor 156	1	34	-4.35189	2.95334	7.78356
Gprin3	chr4	89777979	89778323	3.8721	Promoter (<=1kb)	89690678	89778302	XM_006236589	0	XM_002729315	GPRIN family member 3, transcript variant X1	2	28	-3.47891	3.11852	5.35254
Greb1l	chr18	1609708	1610261	3.71088	Intron (XM_017601152/498819, intron 1 of 29)	1537315	1784260	XM_017601152	72393	XM_017601152	growth regulation by estrogen in breast cancer 1 like, transcript variant X1	0	27	-5.05854	2.27808	6.85627
Hebp1	chr4	168917099	168917510	3.94455	Intron (XM_006237529/362454, intron 3 of 3)	168920329	168933091	NM_001108651	15581	NM_001108651	heme binding protein 1	5	46	-3.14694	3.98112	8.54919
Herc2	chr1	114486286	114486593	4.65091	Intron (XM_006229300/308669, intron 8 of 92)	114453275	114653783	NM_001107520	33011	NM_001107520	HECT and RLD domain containing E3 ubiquitin protein ligase 2	0	31	-5.25119	2.37441	8.0014
Hexb	chr2	28003103	28003459	6.4989	Promoter (<=1kb)	27983925	28003260	NM_001011946	0	NM_001011946	hexosaminidase subunit beta	86	23	1.79091	5.48042	8.13101
Hhipl1	chr6	132218902	132219317	4.215	Promoter (<=1kb)	132218583	132242852	XM_343107	319	XM_343107	HHIP-like 1	136	34	1.9204	6.08948	13.7201
Hinfp	chr8	48637072	48637423	3.83351	Promoter (<=1kb)	48626398	48638012	XM_002729915	589	XM_002729915	histone H4 transcription factor	6	39	-2.68554	3.97916	6.17324
Hist1h2ah	chr17	43633631	43633947	5.7762	Promoter (1-2kb)	43632354	43632851	NM_001315492	1277	NM_001315492	histone cluster 1, H2ah	8	44	-2.48253	4.25059	6.25905
Hlf	chr10	77908226	77908548	6.1848	Intron (XM_001073964/690286, intron 2 of 3)	77836352	77918656	XM_001073964	10108	XM_006247136	HLF, PAR bZIP transcription factor, transcript variant X1	0	30	-5.20538	2.35151	7.71438
Hmgn2	chr5	152198580	152199185	4.02848	Promoter (<=1kb)	152195359	152198813	NM_001025624	0	NM_001025624	high mobility group nucleosomal binding domain 2	127	59	1.04196	6.42787	5.42553
Hmgxb3	chr18	56505582	56505896	4.50284	Promoter (2-3kb)	56458443	56502881	XR_086085	-2701	XR_086085	HMG-box containing 3, transcript variant X1	10	47	-2.27786	4.44603	5.96347
Hnrnpll	chr6	2728952	2729468	5.00316	Promoter (<=1kb)	2698983	2729715	XM_233805	247	XM_233805	heterogeneous nuclear ribonucleoprotein L-like	23	97	-2.14991	5.53975	11.3837
Htra1	chr1	201499199	201499529	4.83095	Promoter (<=1kb)	201499067	201548508	NM_031721	132	NM_031721	HtrA serine peptidase 1	87	16	2.30537	5.24015	11.3094
Ift81	chr12	39455257	39455583	3.71088	Intron (NM_199120/373066, intron 11 of 18)	39420161	39507412	NM_199120	35096	NM_199120	intraflagellar transport 81	0	54	-6.03255	2.76509	14.687
Insm2	chr6	76384310	76384710	3.60079	Exon (XM_006240111/314131, exon 1 of 1)	76380681	76386240	XM_006240111	3629	XM_006240111	INSM transcriptional repressor 2	40	90	-1.24833	5.88363	5.0236
Itgad	chr1	199593540	199593848	3.7449	Promoter (2-3kb)	199595968	199623931	XM_017589660	-2120	NM_031691	integrin subunit alpha D	0	26	-5.00607	2.25185	6.57133
Ivns1abp	chr13	68703020	68703739	5.35747	Promoter (<=1kb)	68702970	68722472	XM_006249988	50	NM_001047085	influenza virus NS1A binding protein	16	97	-2.66163	5.2839	14.8622
Jak1	chr5	120091130	120091502	3.8508	Promoter (<=1kb)	119982503	120091452	XM_006238452	0	NM_053466	Janus kinase 1	0	39	-5.57311	2.53537	10.3113
Kcne1	chr11	32507984	32508467	4.35451	Promoter (<=1kb)	32498260	32508107	XM_006248035	0	NM_012973	potassium voltage-gated channel subfamily E regulatory subunit 1	7	38	-2.45086	4.05997	5.40028
Kcnq5	chr9	28269978	28270332	6.35806	Distal Intergenic	27565869	28141114	NM_001134643	-128864	NM_001134643	potassium voltage-gated channel subfamily Q member 5	0	29	-5.15808	2.32785	7.42783
Kif5b	chr17	54227288	54227705	4.38336	Distal Intergenic	54181847	54212079	NM_057202	45441	NM_057202	kinesin family member 5B	37	2	3.56174	3.36583	8.06012
Kifap3	chr13	82072493	82072857	3.9791	Promoter (<=1kb)	82072497	82217252	NM_001105964	0	NM_001105964	kinesin-associated protein 3	64	15	1.94328	4.97164	6.99021
Klhdc2	chr6	91595506	91595815	7.80764	Promoter (<=1kb)	91595647	91610980	NM_001034133	0	NM_001034133	kelch domain containing 2	6	48	-2.97832	4.12555	8.37587
Klhl11	chr10	88388661	88389033	5.39996	Promoter (<=1kb)	88378695	88389252	NM_001105838	219	NM_001105838	kelch-like family member 11	3	42	-3.6203	3.61612	9.06065
Kmt2c	chr4	6075226	6075675	5.31533	Distal Intergenic	6083650	6294413	XM_008762670	-7975	XM_006235840	lysine methyltransferase 2C, transcript variant X1	16	57	-1.9049	4.90553	5.97349
Lace1	chr20	47158720	47159016	4.65091	Intron (NM_001037656/502479, intron 18 of 37)	47038824	47208812	NM_001037656	49796	NM_001037656	lactation elevated 1	0	30	-5.20538	2.35151	7.71438
Lama3	chr18	3705524	3705843	6.34237	Promoter (<=1kb)	3704866	3941215	XM_017601153	658	XM_017601153	laminin subunit alpha 3, transcript variant X1	2	29	-3.52782	3.14298	5.6101
Lap3	chr14	70121537	70121909	4.07053	Promoter (<=1kb)	70102813	70121797	NM_001011910	0	NM_001011910	leucine aminopeptidase 3	4	31	-2.86291	3.56855	5.43515
Larp1	chr10	43446246	43446564	4.32936	Intron (XM_017597635/303158, intron 3 of 20)	43435738	43501186	XM_017597635	10508	XM_017597635	La ribonucleoprotein domain family, member 1, transcript variant X1	0	21	-4.71062	2.10412	5.157
Larp1b	chr2	127843392	127843946	3.71088	Promoter (1-2kb)	127845034	127876793	NM_001014036	-1088	NM_001014036	La ribonucleoprotein domain family, member 1B	3	42	-3.6203	3.61612	9.06065
Lepr	chr5	120567731	120568106	3.67818	Intron (NM_012596/24536, intron 1 of 19)	120503475	120682281	NM_012596	64256	NM_012596	leptin receptor	10	62	-2.67018	4.64219	9.37553
Lingo1	chr8	61454656	61455241	4.00303	Promoter (<=1kb)	61272125	61455480	XM_008766270	239	NM_001100722	leucine rich repeat and Ig domain containing 1	21	68	-1.77285	5.2221	6.3084
Lipg	chr18	70892875	70893166	5.18921	Distal Intergenic	70903528	70924434	NM_001012741	31268	NM_001012741	lipase G, endothelial type	0	22	-4.77475	2.13619	5.43828
Lipt1	chr9	44466492	44466816	5.56632	Promoter (<=1kb)	44466627	44471986	NM_001108212	0	NM_001108212	lipoyltransferase 1	0	24	-4.89504	2.19634	6.00335
Lpin2	chr9	119537996	119538314	4.42526	Promoter (1-2kb)	119540191	119586284	XM_017596502	-1877	NM_001108236	lipin 2	2	39	-3.94286	3.3505	8.2507
Lppos	chr11	79827526	79828042	4.06223	Promoter (<=1kb)	79827728	79828826	NR_132630	0	NR_132630	LIM domain containing preferred translocation partner in lipoma, opposite strand	2	44	-4.11278	3.43546	9.60412
Lrrc1	chr8	84864468	84864871	5.57074	Distal Intergenic	84721621	84835074	NM_001014268	-29394	NM_001014268	leucine rich repeat containing 1	20	0	4.26665	2.13332	6.0206
Lrrc8d	chr14	5242320	5242797	4.3326	Distal Intergenic	5085606	5194808	XM_006250556	-47512	NM_001008338	leucine rich repeat containing 8 family, member D	22	1	3.40164	2.70082	5.157
Lsr	chr1	89399170	89399473	3.58144	Promoter (<=1kb)	89383517	89399041	NM_032616	-129	NM_032616	lipolysis stimulated lipoprotein receptor	9	48	-2.44904	4.39019	6.66263
Lss	chr20	12870380	12870763	4.61263	Promoter (<=1kb)	12844522	12870474	NM_031049	0	NM_031049	lanosterol synthase (2,3-oxidosqualene-lanosterol cyclase)	16	54	-1.82828	4.86722	5.38214
Ltv1	chr1	7392095	7392453	5.08645	Exon (XM_017589099/308291, exon 7 of 14)	7323043	7335766	NM_001014157	-56329	NM_001014157	LTV1 ribosome biogenesis factor	0	28	-5.10917	2.3034	7.14178
Luc7l	chr10	15539000	15539358	5.487	Promoter (<=1kb)	15539010	15572651	XM_006246007	0	NM_001024269	LUC7-like	11	62	-2.54106	4.70675	8.83726
Lurap1l	chr5	98468910	98469524	4.78408	Promoter (<=1kb)	98469047	98515126	NM_001025022	0	NM_001025022	leucine rich adaptor protein 1-like	29	86	-1.64702	5.61943	7.01859
Lysmd2	chr8	82560655	82561121	4.82172	Promoter (<=1kb)	82560761	82576661	NM_001106839	0	NM_001106839	LysM domain containing 2	16	60	-1.97766	4.94191	6.57913
Map10	chr19	58505792	58506210	5.18921	Promoter (<=1kb)	58505811	58508603	NM_001277391	0	NM_001277391	microtubule-associated protein 10	8	45	-2.51424	4.26644	6.48828
Map3k2	chr18	24961174	24961536	4.50284	Promoter (<=1kb)	24961250	25025488	NM_138503	0	NM_138503	mitogen activated protein kinase kinase kinase 2	9	48	-2.44904	4.39019	6.66263
Mapk1	chr11	88272949	88273451	8.70901	Promoter (<=1kb)	88203863	88273301	XM_008768848	0	NM_053842	mitogen activated protein kinase 1	32	84	-1.47203	5.67337	5.8109
Mapkbp1	chr3	111766849	111767171	4.57892	Promoter (<=1kb)	111767126	111817103	XM_006234781	0	NM_001108589	mitogen activated protein kinase binding protein 1	70	16	1.98683	5.08088	7.61597
Matn2	chr7	72985440	72986015	5.98744	Promoter (<=1kb)	72985832	73209681	XM_017595223	0	XM_216941	matrilin 2, transcript variant X1	8	78	-3.29446	4.65655	14.6308
Mcub	chr2	230273188	230273485	4.6392	Promoter (<=1kb)	230198346	230274033	XM_006233280	548	XM_006233280	mitochondrial calcium uniporter dominant negative beta subunit, transcript variant X1	10	43	-2.15233	4.38327	5.10814
Me3	chr1	153817508	153817904	3.96884	Distal Intergenic	153861535	154058608	XM_006229666	-43631	NM_001108491	malic enzyme 3	0	35	-5.42111	2.45937	9.1536
Med13l	chr12	43540743	43541047	5.31533	Intron (XM_006249421/360817, intron 1 of 29)	43421317	43510826	XM_006249420	-29917	XM_006249420	mediator complex subunit 13-like, transcript variant X1	0	27	-5.05854	2.27808	6.85627
Med24	chr10	86646818	86647135	3.92479	Promoter (1-2kb)	86620166	86645571	XM_006247415	-1247	NM_001034079	mediator complex subunit 24	0	29	-5.15808	2.32785	7.42783
Mier3	chr2	43267451	43267812	4.61263	Promoter (<=1kb)	43266737	43295175	XM_006231924	714	NM_001168000	mesoderm induction early response 1, family member 3	1	41	-4.61493	3.08485	9.73237
Mir3591	chr18	60767223	60767553	6.62805	Exon (NM_001025057/502176, exon 4 of 4)	60755272	60755380	NR_037391	-11843	NR_037391	microRNA 3591	0	33	-5.33865	2.41814	8.57673
Mmp15	chr19	10100970	10101366	3.47997	Promoter (<=1kb)	10079881	10101380	NM_001106168	14	NM_001106168	matrix metallopeptidase 15	117	51	1.1277	6.26429	5.65936
Mnt	chr10	61692740	61693252	4.59773	Intron (XM_008767959/287521, intron 4 of 5)	61685241	61700491	NM_001105807	7499	NM_001105807	MAX network transcriptional repressor	11	56	-2.39667	4.63456	7.47688
Mnx1	chr4	2376959	2377357	4.25283	Exon (NM_001271274/682076, exon 4 of 4)	2376350	2381308	NM_001271274	3951	NM_001271274	motor neuron and pancreas homeobox 1	0	36	-5.46064	2.47913	9.44257
Mov10	chr2	207300164	207300520	7.19105	Promoter (<=1kb)	207278382	207300649	XM_017590919	129	NM_001107711	Mov10 RISC complex RNA helicase	14	70	-2.3824	4.95855	9.15074
Msmo1	chr16	26859253	26859677	6.2736	Promoter (<=1kb)	26859441	26875880	NM_080886	0	NM_080886	methylsterol monooxygenase 1	8	51	-2.69112	4.35488	7.89233
Mtg1	chr1	212606736	212607063	4.93069	Promoter (<=1kb)	212606753	212619493	XM_003749002	0	XM_006230584	mitochondrial ribosome-associated GTPase 1, transcript variant X1	0	48	-5.8659	2.68176	12.9315
Mvb12b	chr3	12981752	12982058	3.72854	Distal Intergenic	12783226	12944542	NM_001271232	-37210	NM_001271232	multivesicular body subunit 12B	0	34	-5.38047	2.43905	8.86498
Mynn	chr2	116413653	116414163	5.39996	Promoter (<=1kb)	116398235	116413873	NM_001012178	0	NM_001012178	myoneurin	26	75	-1.60835	5.44375	5.98212
Myo3a	chr17	88999759	89000223	7.59149	Intron (XM_574090/498806, intron 5 of 33)	88952635	89167538	XM_574090	47124	XM_574090	myosin IIIA	45	4	3.10829	3.87607	8.50822
Nars2	chr1	161922253	161922595	3.81484	Promoter (<=1kb)	161922193	162006950	NM_001034921	60	NM_001034921	asparaginyl-tRNA synthetase 2 (mitochondrial)(putative)	0	26	-5.00607	2.25185	6.57133
Ndn	chr1	122981991	122982571	4.61263	Promoter (<=1kb)	122981755	122983354	NM_001008558	236	NM_001008558	necdin, MAGE family member	11	55	-2.37113	4.62179	7.25438
Nfam1	chr7	123902314	123902633	3.55805	Distal Intergenic	123858975	123893790	XM_006242142	-8524	XM_006242140	NFAT activating protein with ITAM motif 1, transcript variant X1	0	48	-5.8659	2.68176	12.9315
Nfatc1	chr18	77339478	77339788	5.23392	Distal Intergenic	77203517	77322690	NM_001244933	-16788	NM_001244933	nuclear factor of activated T-cells 1	0	28	-5.10917	2.3034	7.14178
Nfatc3	chr19	38039603	38039985	5.00316	Promoter (<=1kb)	38039729	38114003	NM_001108447	0	NM_001108447	nuclear factor of activated T-cells 3	9	53	-2.58922	4.46028	7.81141
Nfkbiz	chr11	47243224	47243596	6.56474	Promoter (<=1kb)	47243342	47271487	NM_001107095	0	NM_001107095	NFKB inhibitor zeta	2	53	-4.37582	3.56698	12.0782
Ninl	chr3	146785069	146785608	6.2736	Promoter (<=1kb)	146719210	146785450	XM_008762394	0	XM_008762394	ninein-like, transcript variant X1	22	82	-1.9734	5.38834	8.68423
Nipal2	chr7	73449434	73449737	4.21451	Promoter (<=1kb)	73339709	73450096	XM_006241544	359	NM_001130559	NIPA-like domain containing 2	9	42	-2.26059	4.29597	5.33213
Nipbl	chr2	57676412	57676779	4.25251	Promoter (<=1kb)	57508830	57676197	XM_008760809	-215	XM_008760809	NIPBL, cohesin loading factor, transcript variant X1	7	42	-2.59172	4.1304	6.32405
Nkx2-6	chr15	51037384	51037876	4.19461	Promoter (2-3kb)	51034620	51038715	NM_001127653	2764	NM_001127653	NK2 homeobox 6	12	48	-2.05971	4.58485	5.32351
Nkx2-8	chr6	77508282	77508591	4.31269	Promoter (<=1kb)	77506882	77508585	NM_001106732	0	NM_001106732	NK2 homeobox 8	0	44	-5.74304	2.62033	11.7647
Nle1	chr10	70259274	70259637	4.05115	Promoter (<=1kb)	70250961	70259532	NM_001127534	0	NM_001127534	notchless homolog 1	103	42	1.21446	6.0335	5.59881
Nmt2	chr17	78962589	78962918	3.78029	Promoter (<=1kb)	78919235	78962526	XM_008771854	-63	NM_207590	N-myristoyltransferase 2	5	38	-2.87776	3.84652	6.5328
Nr3c1	chr18	32672541	32672867	3.93606	Promoter (<=1kb)	31728373	32672787	XM_017600840	0	NM_012576	nuclear receptor subfamily 3, group C, member 1	4	46	-3.41749	3.84584	9.29913
Nrep	chr18	26213642	26213964	4.82172	Promoter (<=1kb)	26183753	26212796	XM_006254595	-846	NM_178096	neuronal regeneration related protein	16	58	-1.92956	4.91786	6.17384
Nrxn1	chr6	15320995	15321342	5.88719	Distal Intergenic	13886757	15191660	NM_021767	-129335	NM_021767	neurexin 1	2	33	-3.70839	3.23327	6.65354
Nsf	chr10	91928351	91928675	3.8721	Intron (NM_021748/60355, intron 8 of 19)	91879608	91986242	NM_021748	57567	NM_021748	N-ethylmaleimide sensitive factor, vesicle fusing ATPase	10	49	-2.33675	4.47548	6.40114
Ntm	chr8	30479260	30479977	4.82923	Promoter (<=1kb)	30039332	30479732	XM_006242749	0	NM_017354	neurotrimin	22	92	-2.13752	5.4704	10.7546
Olfm2	chr8	21742874	21743275	3.62917	Promoter (<=1kb)	21684307	21743312	NM_001015017	37	NM_001015017	olfactomedin 2	6	42	-2.78987	4.03133	6.89627
Olr1369	chr10	12510979	12511305	5.7762	Promoter (1-2kb)	12508445	12509386	NM_001000494	-1593	NM_001000494	olfactory receptor 1369	0	24	-4.89504	2.19634	6.00335
Oplah	chr7	117378729	117379052	4.40947	Intron (XM_017594577/116684, intron 1 of 26)	117353951	117369734	XM_006241775	-8995	NM_053904	5-oxoprolinase (ATP-hydrolysing)	0	23	-4.83615	2.16689	5.72042
Osgin2	chr5	29681902	29682300	4.83095	Promoter (<=1kb)	29663131	29682059	XM_006237919	0	XM_017593700	oxidative stress induced growth inhibitor family member 2, transcript variant X1	80	19	1.9479	5.29588	8.45798
Osmr	chr2	56162985	56163321	4.29038	Promoter (<=1kb)	56107491	56163522	XM_006232012	201	NM_001005384	oncostatin M receptor	3	39	-3.51596	3.56395	8.2507
Ostc	chr2	235831291	235831628	5.31533	Promoter (<=1kb)	235816328	235831651	NM_001108566	23	NM_001108566	oligosaccharyltransferase complex subunit (non-catalytic)	2	39	-3.94286	3.3505	8.2507
Otx2	chr15	25495046	25495375	5.27107	Distal Intergenic	25500037	25508047	XM_017599679	12672	NM_001100566	orthodenticle homeobox 2	17	55	-1.76946	4.92263	5.22068
Ovol2	chr3	138485390	138485724	3.77954	Distal Intergenic	138433990	138464511	XM_006235124	-20879	NM_001106519	ovo-like zinc finger 2	0	23	-4.83615	2.16689	5.72042
Palld	chr16	31353403	31353946	4.35216	Intron (XM_017600351/364558, intron 1 of 3)	31349140	31390340	XM_003751585	4263	XM_017600351	palladin, cytoskeletal associated protein, transcript variant X1	19	83	-2.19807	5.29328	10.147
Parn	chr10	1460926	1461301	4.16609	Promoter (<=1kb)	1309724	1461123	NM_001270415	0	NM_001270415	poly(A)-specific ribonuclease	10	45	-2.21646	4.41533	5.53229
Pax6	chr3	95691248	95691611	4.31997	Distal Intergenic	95700241	95728682	XM_006234636	-8630	NM_013001	paired box 6	0	51	-5.95163	2.72463	13.8085
Pcdhgb4	chr18	30871016	30871600	4.46999	Promoter (1-2kb)	30869062	30872126	XM_006254644	1954	XM_006254644	protocadherin gamma subfamily B, 4	5	82	-3.96739	4.39134	18.1801
Pcnx1	chr6	105611692	105612197	6.34237	Promoter (<=1kb)	105611529	105747176	XM_006240301	163	NM_001170347	pecanex homolog 1 (Drosophila)	8	82	-3.36572	4.69218	15.6694
Pcsk7	chr8	50199789	50200115	3.72095	Promoter (<=1kb)	50200069	50222655	NM_019246	0	NM_019246	proprotein convertase subtilisin/kexin type 7	0	24	-4.89504	2.19634	6.00335
Pdcl3	chr9	45655717	45656019	5.03939	Distal Intergenic	45672257	45680728	NM_001025709	-16238	NM_001025709	phosducin-like 3	0	43	-5.71062	2.60412	11.4736
Pde6d	chr9	93606853	93607164	5.27446	Promoter (<=1kb)	93562099	93607061	XM_006245413	0	NM_001108806	phosphodiesterase 6D	11	47	-2.14874	4.51059	5.52586
Pdp1	chr5	25506051	25506380	4.9033	Distal Intergenic	25577698	25583715	XM_006237907	77335	NM_001271108	pyruvate dehyrogenase phosphatase catalytic subunit 1, transcript variant 1	0	23	-4.83615	2.16689	5.72042
Pgrmc2	chr2	128001656	128002178	4.18713	Promoter (<=1kb)	127986106	128002005	NM_001008374	0	NM_001008374	progesterone receptor membrane component 2	9	70	-2.98408	4.65771	11.9149
Phf12	chr10	64861748	64862039	4.44756	Promoter (<=1kb)	64815469	64862288	NM_001013117	249	NM_001013117	PHD finger protein 12	1	31	-4.22261	2.8887	6.95833
Phf19	chr3	13977497	13977863	6.90297	Promoter (<=1kb)	13957136	13978224	NM_001106570	361	NM_001106570	PHD finger protein 19	26	81	-1.71797	5.49856	7.06357
Pik3r6	chr10	55114517	55114809	4.35451	Exon (XM_017597455/497932, exon 11 of 20)	55100632	55134430	NM_001081444	13885	NM_001081444	phosphoinositide-3-kinase, regulatory subunit 6	0	28	-5.10917	2.3034	7.14178
Pip5k1a	chr2	196270366	196270702	7.62467	Promoter (<=1kb)	196227669	196270826	NM_001042621	124	NM_001042621	phosphatidylinositol-4-phosphate 5-kinase, type 1, alpha	0	61	-6.20538	2.85151	16.7417
Pld5	chr13	94355522	94355855	4.77436	Promoter (<=1kb)	94025696	94355219	NM_001191674	-303	NM_001191674	phospholipase D family, member 5	0	30	-5.20538	2.35151	7.71438
Plpp3	chr5	124690291	124690600	4.46151	Promoter (<=1kb)	124690214	124765499	NM_138905	77	NM_138905	phospholipid phosphatase 3	1	37	-4.47054	3.01266	8.6152
Poln	chr14	81882831	81883157	5.39996	Intron (XM_008770383/102555079, intron 4 of 22)	81858285	82037999	XM_017599500	24546	XM_008770383	polymerase (DNA) nu, transcript variant X1	0	33	-5.33865	2.41814	8.57673
Ppa1	chr20	31265638	31265936	4.74702	Promoter (<=1kb)	31265519	31292451	NM_001100834	119	NM_001100834	pyrophosphatase (inorganic) 1	0	27	-5.05854	2.27808	6.85627
Ppm1g	chr6	26517810	26518274	5.31564	Promoter (<=1kb)	26517840	26537292	NM_147209	0	NM_147209	protein phosphatase, Mg2+/Mn2+ dependent, 1G	17	56	-1.79499	4.93539	5.4117
Pqlc1	chr18	76769075	76769480	3.67818	Promoter (<=1kb)	76769292	76805773	XM_006254952	0	NM_001013189	PQ loop repeat containing 1	10	47	-2.27786	4.44603	5.96347
Prdm1	chr20	49528469	49528850	4.08331	Intron (XM_017601662/309871, intron 1 of 6)	49464921	49556296	XM_017601662	27446	NM_001107639	PR domain 1	28	1	3.74562	2.87281	6.85627
Prkag2	chr4	6558806	6559117	4.00252	Promoter (<=1kb)	6559153	6794079	XM_017592729	-36	NM_184051	protein kinase AMP-activated non-catalytic subunit gamma 2	8	58	-2.87332	4.44598	9.58265
Pros1	chr7	1198465	1198796	3.9865	Distal Intergenic	1206648	1288140	NM_031086	-7852	NM_031086	protein S (alpha)	2	46	-4.17552	3.46683	10.1501
Prtfdc1	chr17	87984417	87984805	3.81019	Intron (XM_008771860/291355, intron 3 of 9)	87926242	88037039	XM_008771860	52234	NM_001106127	phosphoribosyl transferase domain containing 1	0	27	-5.05854	2.27808	6.85627
Ptpn18	chr9	40971752	40972083	3.81019	Promoter (<=1kb)	40972089	40988790	NM_001013111	-6	NM_001013111	protein tyrosine phosphatase, non-receptor type 18	0	27	-5.05854	2.27808	6.85627
Ptprk	chr1	17881044	17881493	4.89998	Intron (XM_008758616/360302, intron 2 of 31)	17446417	18058055	NM_001029902	176562	NM_001029902	protein tyrosine phosphatase, receptor type, K	23	1	3.4648	2.7324	5.43828
R3hdm1	chr13	44812873	44813164	4.53581	Promoter (<=1kb)	44812571	44950761	XM_008769463	302	NM_001134867	R3H domain containing 1	0	30	-5.20538	2.35151	7.71438
Rab36	chr20	14573427	14573731	4.97842	Promoter (<=1kb)	14557739	14573519	NM_001109589	0	NM_001109589	RAB36, member RAS oncogene family	6	40	-2.72116	3.99697	6.41286
Rab8b	chr8	72714326	72714819	5.75731	Promoter (<=1kb)	72641680	72714646	NM_153317	0	NM_153317	RAB8B, member RAS oncogene family	12	77	-2.7304	4.9202	11.8069
Raph1	chr9	67369714	67370006	4.31269	Promoter (<=1kb)	67290004	67370208	NM_001108798	202	NM_001108798	Ras association (RalGDS/AF-6) and pleckstrin homology domains 1	3	30	-3.14823	3.38008	5.86906
Rasgrp3	chr6	21171717	21172092	3.92896	Promoter (<=1kb)	21074094	21171619	XM_017594124	-98	NM_001108009	RAS guanyl releasing protein 3	46	3	3.46213	3.73107	9.60412
Rbbp4	chr5	147534649	147535029	3.71088	Promoter (<=1kb)	147499880	147535240	NM_001107912	211	NM_001107912	RB binding protein 4, chromatin remodeling factor	6	37	-2.61153	3.94216	5.69855
Rcn1	chr3	95418438	95418863	3.67818	Promoter (<=1kb)	95404863	95419110	NM_001108586	247	NM_001108586	reticulocalbin 1	6	55	-3.17096	4.22187	10.1476
Reck	chr5	59348396	59348842	4.10559	Promoter (<=1kb)	59348568	59415169	XM_006238068	0	NM_001107954	reversion-inducing-cysteine-rich protein with kazal motifs	13	61	-2.28923	4.80958	7.64049
Rgs12	chr14	81035711	81036099	4.35451	Promoter (2-3kb)	80975239	81038331	XM_008770351	2232	NM_019339	regulator of G-protein signaling 12	4	34	-2.99219	3.63319	6.18692
Rims1	chr9	28659056	28659401	4.65608	Exon (XM_017596667/84556, exon 7 of 30)	28440408	28636676	XM_017596674	-22380	NM_052829	regulating synaptic membrane exocytosis 1	79	17	2.08147	5.21066	9.08737
Rn5-8s	chr14	46644725	46645324	12.2593	Promoter (<=1kb)	46646165	46646320	NR_046238	-841	NR_046238	5.8S ribosomal RNA	1379	1185	0.26544	10.3446	5.13829
Rn5s	chr12	1510369	1510804	8.72886	Promoter (<=1kb)	1510398	1510517	NR_033176	0	NR_033176	5S RNA	348	500	-0.531385	8.70297	6.33552
Rnf14	chr18	31443304	31443787	6.1848	Promoter (<=1kb)	31443424	31468550	XM_006254639	0	NM_001034995	ring finger protein 14	0	56	-6.08408	2.79085	15.2734
Rnf144a	chr6	45584811	45585227	4.9033	Intron (XM_017594293/500636, intron 2 of 7)	45509895	45557462	XM_008764604	-27349	NM_001082410	ring finger protein 144A	0	33	-5.33865	2.41814	8.57673
Rnf38	chr5	59704185	59704580	3.9791	Intron (XM_006238020/171501, intron 1 of 11)	59604783	59713108	XM_006238020	8528	NM_134467	ring finger protein 38	47	1	4.49337	3.24669	12.0561
Rps6ka5	chr6	124735683	124736008	5.08645	Promoter (<=1kb)	124557892	124735787	XM_006240437	0	NM_001108048	ribosomal protein S6 kinase A5	3	41	-3.58635	3.59914	8.78993
Rrm2b	chr7	76780959	76781278	4.14127	Promoter (<=1kb)	76750045	76780817	NM_001130543	-142	NM_001130543	ribonucleotide reductase regulatory TP53 inducible subunit M2B	5	48	-3.20706	4.01118	9.06343
Rrp7a	chr7	124004840	124005157	4.32936	Exon (NM_001130506/315170, exon 2 of 9)	123980251	123990139	NM_001130568	-14701	NM_001130568	ribosomal RNA processing 7 homolog A	0	22	-4.77475	2.13619	5.43828
Rsbn1	chr2	206392535	206393168	4.28598	Promoter (<=1kb)	206392437	206451655	XM_006233082	98	NM_001191710	round spermatid basic protein 1	11	56	-2.39667	4.63456	7.47688
RT1-CE3	chr20	4934609	4935136	5.23305	Promoter (<=1kb)	4931965	4935372	NM_001008841	236	NM_001008841	RT1 class I, locus CE3	4	52	-3.59083	3.93251	10.9006
Rtn3	chr1	222733742	222734239	7.10889	Promoter (<=1kb)	222677359	222734256	NM_001009953	17	NM_080909	reticulon 3, transcript variant 1	195	96	0.98121	7.09052	7.25995
Runx1t1	chr5	27284745	27285048	5.1344	Promoter (<=1kb)	27284921	27440802	XM_006237901	0	NM_001108657	RUNX1 translocation partner 1	0	36	-5.46064	2.47913	9.44257
Sacm1l	chr8	132606965	132607370	6.69226	Promoter (<=1kb)	132607166	132663502	NM_053798	0	NM_053798	SAC1 suppressor of actin mutations 1-like (yeast)	8	60	-2.92141	4.47003	10.0743
Sall3	chr18	77591042	77591495	4.8603	Promoter (<=1kb)	77572200	77591709	XM_006254987	214	NM_001108892	spalt-like transcription factor 3	3	61	-4.14823	3.88008	14.3079
Sec22c	chr8	130337985	130338279	3.92479	Exon (XM_008766703/687022, exon 2 of 8)	130319682	130345774	XM_008766703	7495	XM_008766703	SEC22 homolog C, vesicle trafficking protein, transcript variant X1	0	22	-4.77475	2.13619	5.43828
Sec23b	chr3	138715430	138715787	5.97974	Promoter (<=1kb)	138715570	138757111	NM_001277235	0	NM_001277235	Sec23 homolog B, coat complex II component	0	21	-4.71062	2.10412	5.157
Secisbp2l	chr3	118081454	118081801	4.28598	Distal Intergenic	118007950	118051403	NM_001168527	-30051	NM_001168527	SECIS binding protein 2-like	6	37	-2.61153	3.94216	5.69855
Sepn1	chr5	152794966	152795292	3.92479	Intron (NM_001108687/362625, intron 6 of 11)	152748497	152765489	XM_008764190	-29477	XM_008764190	selenoprotein N, 1, transcript variant X1	4	31	-2.86291	3.56855	5.43515
Serpinb6e	chr17	32399945	32400275	4.9932	Distal Intergenic	32412737	32422011	XM_006253875	-12462	XM_006253875	serine (or cysteine) peptidase inhibitor, clade B, member 6e	0	31	-5.25119	2.37441	8.0014
Sfr1	chr1	267504915	267505284	4.93069	Promoter (<=1kb)	267505336	267509350	NM_001047856	-52	NM_001047856	SWI5-dependent homologous recombination repair protein 1	13	73	-2.54448	4.93721	10.3266
Sh3gl2	chr5	103465515	103466016	5.14564	Distal Intergenic	103479767	103654247	NM_053935	-13751	NM_053935	SH3 domain-containing GRB2-like 2	7	46	-2.72005	4.19457	7.27155
Shank3	chr7	130507183	130507523	5.11392	Exon (NM_021676/59312, exon 17 of 24)	130474278	130534679	NM_021676	32905	NM_021676	SH3 and multiple ankyrin repeat domains 3	111	24	2.10684	5.69728	12.8561
Shfm1	chr4	32137546	32138036	13.1174	Distal Intergenic	32067444	32087600	NM_001126090	-49946	NM_001126090	split hand/foot malformation (ectrodactyly) type 1	85	29	1.45183	5.6328	6.02679
Sipa1l3	chr1	87467625	87468218	5.10279	Promoter (<=1kb)	87260832	87467846	XM_008759130	0	NM_001013066	signal-induced proliferation-associated 1 like 3	22	65	-1.64275	5.22302	5.42872
Skp1	chr10	37594471	37594984	4.75839	Promoter (<=1kb)	37594578	37609498	NM_001007608	0	NM_001007608	S-phase kinase-associated protein 1	19	77	-2.09116	5.23982	8.86983
Slc22a14	chr8	127879073	127879380	3.69212	Distal Intergenic	127858425	127871192	NM_001108193	-7881	NM_001108193	solute carrier family 22, member 14	10	43	-2.15233	4.38327	5.10814
Slc25a46	chr18	24396876	24397183	6.1848	Promoter (<=1kb)	24369104	24397412	NM_001100515	229	NM_001100515	solute carrier family 25, member 46	4	36	-3.07236	3.67327	6.69496
Smad4	chr18	69635090	69635416	4.77492	Intron (NM_019275/50554, intron 7 of 13)	69626682	69657373	NM_019275	21957	NM_019275	SMAD family member 4	54	5	3.11042	4.14017	10.1019
Smad5	chr17	8299149	8299455	3.78075	Distal Intergenic	8312226	8322420	NM_021692	22965	NM_021692	SMAD family member 5	14	62	-2.20993	4.87231	7.41155
Smg7	chr13	70321492	70321837	5.0547	Promoter (<=1kb)	70258919	70321886	XM_006250005	49	NM_001191549	SMG7 nonsense mediated mRNA decay factor	66	20	1.59593	5.19028	5.38209
Smim12	chr5	145303596	145303971	4.01165	3' UTR	145311317	145315185	XM_006238907	-7346	NM_001276483	small integral membrane protein 12	114	40	1.43237	6.07374	7.84429
Smim8	chr5	50239522	50239818	4.40947	Promoter (<=1kb)	50230617	50239648	XM_006237988	0	NM_001201374	small integral membrane protein 8, transcript variant 1	0	38	-5.53659	2.51711	10.0215
Smkr1	chr4	57272820	57273124	4.78408	Exon (XM_017593076/103692109, exon 2 of 3)	57265008	57281271	XM_017593076	7812	XM_017593076	small lysine-rich protein 1, transcript variant X1	14	55	-2.04001	4.78735	5.95725
Snx2	chr18	48132264	48132612	4.14081	Promoter (<=1kb)	48132386	48173970	XM_006254716	0	NM_001106135	sorting nexin 2	80	26	1.51494	5.51236	6.03398
Sowaha	chr10	38836936	38837337	4.72537	Promoter (1-2kb)	38836158	38838932	XM_573089	1595	XM_573089	sosondowah ankyrin repeat domain family member A	4	76	-4.12969	4.20194	17.4863
Sox6	chr1	185633701	185634027	5.7768	Promoter (1-2kb)	185631702	186186139	XM_017588969	1999	NM_001024751	SRY box 6	54	12	1.99494	4.69791	6.15378
Spata5l1	chr3	114747295	114748055	5.39996	Promoter (<=1kb)	114747410	114760409	NM_001109647	0	NM_001109647	spermatogenesis associated 5-like 1	37	89	-1.34515	5.81928	5.58255
Specc1	chr10	48240281	48240651	4.28598	Promoter (<=1kb)	48240291	48542171	XM_008767821	0	NM_001039017	sperm antigen with calponin homology and coiled-coil domains 1	1	63	-5.22261	3.3887	15.9891
Spry4	chr18	32595223	32595572	3.69859	Promoter (<=1kb)	32594958	32609864	NM_001106150	265	NM_001106150	sprouty RTK signaling antagonist 4	9	84	-3.24372	4.78753	15.4555
ST7	chr4	45074138	45074477	4.64935	Intron (XM_006236132/296911, intron 1 of 15)	45050802	45247793	XM_006236133	23336	NM_001004102	suppression of tumorigenicity 7	16	54	-1.82828	4.86722	5.38214
Stxbp5l	chr11	66245201	66245768	4.53535	Promoter (<=1kb)	66246624	66566331	NM_001271250	-856	NM_001271250	syntaxin binding protein 5-like	19	59	-1.71264	5.05057	5.29573
Svep1	chr5	75318525	75318846	4.77436	Promoter (2-3kb)	75147245	75320873	XM_006238194	2027	XM_006238194	sushi, von Willebrand factor type A, EGF and pentraxin domain containing 1, transcript variant X1	1	24	-3.86647	2.71062	5.06563
Synpo2	chr2	227412834	227413162	3.71088	Promoter (<=1kb)	227255917	227411924	NM_001191963	-910	NM_001191963	synaptopodin 2	0	23	-4.83615	2.16689	5.72042
Synpo2l	chr15	4070991	4071389	3.70319	Promoter (2-3kb)	4068492	4074151	NM_001305139	2499	NM_001305138	synaptopodin 2-like, transcript variant 1	6	46	-2.9182	4.09549	7.87818
Tacstd2	chr4	98342107	98342544	4.25251	Promoter (<=1kb)	98341187	98342887	NM_001009540	343	NM_001009540	tumor-associated calcium signal transducer 2	14	53	-1.98754	4.76112	5.55544
Tada2a	chr10	71441324	71441664	5.84721	Promoter (<=1kb)	71393701	71441428	XM_006247042	0	NM_001012141	transcriptional adaptor 2A	15	56	-1.96977	4.848	5.77472
Taldo1	chr1	214375263	214375635	3.7449	Promoter (<=1kb)	214375555	214385886	NM_031811	0	NM_031811	transaldolase 1	4	34	-2.99219	3.63319	6.18692
Tbc1d1	chr14	45811779	45812082	3.81484	Distal Intergenic	45598753	45797650	XM_341215	-14129	XM_006251004	TBC1 domain family member 1, transcript variant X1	0	25	-4.95163	2.22463	6.287
Tbc1d5	chr9	1145479	1146125	4.35451	Promoter (<=1kb)	1145700	1746397	NM_001134762	0	NM_001134762	TBC1 domain family, member 5	35	93	-1.48811	5.81053	6.48796
Tbpl2	chr3	1046618	1047194	6.47995	Distal Intergenic	1095883	1116677	NM_001099361	69483	NM_001099361	TATA box binding protein-like 2	27	82	-1.68149	5.53429	6.92455
Tbx19	chr13	83409525	83409841	3.93606	3' UTR	83403263	83425329	XM_017598826	15488	NM_001107193	T-box 19	0	23	-4.83615	2.16689	5.72042
Tef	chr7	123042982	123043579	4.48239	Promoter (<=1kb)	123043503	123058606	NM_019194	0	NM_019194	TEF, PAR bZIP transcription factor	29	78	-1.50786	5.54985	5.63159
Tekt3	chr10	49472534	49472831	4.94784	Promoter (<=1kb)	49472520	49506473	NM_001024739	14	NM_001024739	tektin 3	0	40	-5.60874	2.55318	10.6015
Terb1	chr19	681474	682101	5.87429	Promoter (<=1kb)	682013	736358	XM_008772251	0	XM_008772251	telomere repeat binding bouquet formation protein 1, transcript variant X1	26	79	-1.68235	5.48075	6.69772
Tmem160	chr1	78405523	78405841	3.92479	Distal Intergenic	78417719	78420427	NM_001106227	-11878	NM_001106227	transmembrane protein 160	0	24	-4.89504	2.19634	6.00335
Tmem266	chr8	59972486	59972788	3.8721	Exon (NM_001109294/501002, exon 3 of 10)	59952732	60014363	NM_001109294	19754	NM_001109294	transmembrane protein 266	0	21	-4.71062	2.10412	5.157
Tmem68	chr5	16413069	16413494	5.41865	Promoter (<=1kb)	16363908	16413302	XM_008763539	0	NM_001107903	transmembrane protein 68	9	42	-2.26059	4.29597	5.33213
Tmppe	chr8	122483031	122483445	4.28301	Intron (NM_001108192/316033, intron 10 of 15)	122439774	122447208	XM_006244023	43257	XM_006244024	transmembrane protein with metallophosphoesterase domain, transcript variant X1	28	3	2.74562	3.37281	5.09648
Tpm4	chr16	19399365	19399657	4.46999	Promoter (<=1kb)	19385810	19399851	NM_012678	194	NM_012678	tropomyosin 4	6	45	-2.88717	4.07998	7.63095
Trnad-guc	chr7	31904869	31905175	4.15519	Distal Intergenic	31883685	31883756	rna-Trnad-guc	-21113	rna-Trnad-guc	tRNA-Asp	1	37	-4.47054	3.01266	8.6152
Trnag-ucc	chr13	91203844	91204234	7.59149	Promoter (<=1kb)	91204017	91204088	rna-Trnag-ucc-8	0	rna-Trnag-ucc-8	tRNA-Gly	102	185	-0.91277	7.08277	6.04579
Trnal-cag	chr13	89441037	89441869	3.71171	Promoter (<=1kb)	89441219	89441301	rna-Trnal-cag-2	0	rna-Trnal-cag-2	tRNA-Leu	416	590	-0.505573	8.95423	6.86915
Trnan-guu	chr6	5763838	5764141	6.80328	Distal Intergenic	5699828	5699901	rna-Trnan-guu-7	-63937	rna-Trnan-guu-7	tRNA-Asn	5	37	-2.84028	3.82779	6.28613
Trpc4ap	chr3	151223828	151224216	7.82694	Promoter (<=1kb)	151150396	151224123	NM_001100748	0	NM_001100748	transient receptor potential cation channel, subfamily C, member 4 associated protein	13	59	-2.24192	4.78593	7.20878
Tsn	chr13	34229597	34230096	6.92916	Distal Intergenic	34240809	34251650	NM_021762	21554	NM_021762	translin	2	56	-4.45382	3.60598	12.9114
Uaca	chr8	65686804	65687133	4.9383	Promoter (<=1kb)	65686648	65774940	NM_001195564	156	NM_001195564	uveal autoantigen with coiled-coil domains and ankyrin repeats	18	59	-1.78876	5.01251	5.63538
Ube2g1	chr10	59173028	59173327	5.00316	Promoter (<=1kb)	59173268	59254458	NM_022690	0	NM_022690	ubiquitin-conjugating enzyme E2G 1	3	41	-3.58635	3.59914	8.78993
Ubr4	chr5	157847887	157848205	4.82172	Promoter (<=1kb)	157848162	157930983	XM_006239208	0	NM_001039026	ubiquitin protein ligase E3 component n-recognin 4	4	53	-3.61779	3.94599	11.1697
Unkl	chr10	14548051	14548370	3.78029	Promoter (<=1kb)	14547750	14593090	XM_017597605	301	XM_006246057	unkempt family like zinc finger, transcript variant X1	8	66	-3.05677	4.53771	11.5687
Vamp2	chr10	55675585	55675988	3.90382	Promoter (<=1kb)	55675537	55679405	NM_012663	48	NM_012663	vesicle-associated membrane protein 2	11	55	-2.37113	4.62179	7.25438
Vapa	chr9	113331449	113331879	4.31269	Promoter (<=1kb)	113300831	113331872	XM_008767384	0	NM_031631	VAMP associated protein A	5	52	-3.32028	4.06778	10.1019
Vom1r55	chr2	168274137	168274522	5.31533	Distal Intergenic	168259640	168260536	NM_001166763	-13601	NM_001166763	vomeronasal 1 receptor 55	0	31	-5.25119	2.37441	8.0014
Vps13b	chr7	74118343	74118839	4.32936	Promoter (<=1kb)	74118834	74722341	NM_001134886	0	NM_001134886	vacuolar protein sorting 13 homolog B (yeast)	0	42	-5.67745	2.58754	11.1826
Wnk1	chr4	152579078	152579382	4.25251	Promoter (<=1kb)	152452848	152578469	XM_017592393	-609	NM_001002823	WNK lysine deficient protein kinase 1, transcript variant 1	0	27	-5.05854	2.27808	6.85627
Wwc1	chr10	20817914	20818240	5.19399	Promoter (<=1kb)	20662996	20818500	XM_002727761	260	XM_002727761	WW and C2 domain containing 1, transcript variant X1	2	49	-4.26479	3.51146	10.9734
Zbtb40	chr5	155410577	155411159	3.77997	Promoter (<=1kb)	155343823	155411086	XM_006239232	0	NM_001191871	zinc finger and BTB domain containing 40	3	39	-3.51596	3.56395	8.2507
Zbtb44	chr8	32165177	32165637	4.6392	Promoter (<=1kb)	32165388	32223341	XM_006242769	0	NM_001034942	zinc finger and BTB domain containing 44	0	45	-5.77475	2.63619	12.0561
Zfp251	chr7	117911591	117912045	4.00216	Exon (XM_008765589/366954, exon 3 of 3)	117909976	117938509	XM_008765589	26464	NM_001191911	zinc finger protein 251	0	49	-5.89504	2.69634	13.2236
Zfp964	chr16	21484517	21484932	5.66977	Promoter (<=1kb)	21472222	21484909	XM_006252985	0	XM_006252982	zinc finger protein 964, transcript variant X1	5	42	-3.01862	3.91695	7.53216
Znf761	chr1	61511434	61511847	17.5221	Distal Intergenic	61518756	61533674	XM_006228010	-6909	XM_006228009	zinc finger protein 761, transcript variant X1	152	66	1.1475	6.63984	7.30154
Zzz3	chr2	257604507	257604873	4.85996	Promoter (<=1kb)	257605448	257668425	XM_008761551	-575	NM_001134549	zinc finger, ZZ-type containing 3	4	37	-3.11083	3.69251	6.95083
