# Supplementary material for: Investigation of long-term epigenetic changes in the Nr3c1 gene by neonatal valproate exposure in juvenile rats
Source: Genes Dis. 2025 Mar 8;12(6):101588. doi: 10.1016/j.gendis.2025.101588 (PMC12305572; doi:10.1016/j.gendis.2025.101588)
Supplement: Multimedia component 2 [file mmc2.xlsx]

## Sheet: Panther Gene Ontology
Table S2. PANTHER Overrepresentation Test for gene ontology
No	GO biological process complete	Number of ID in Reference	Number of ID in experiment	expected	Fold Enrichment	+/-	raw P value	FDR
1	homeostatic process	1752	144	104.7	1.38	+	0.000216	0.0221
2	positive regulation of signal transduction	1562	131	93.35	1.4	+	0.00019	0.0201
3	negative regulation of signal transduction	1233	110	73.69	1.49	+	7.03e-05	0.00987
4	tube development	978	87	58.45	1.49	+	0.000498	0.0426
5	positive regulation of developmental process	1440	122	86.06	1.42	+	0.000215	0.0222
6	anatomical structure formation involved in morphogenesis	940	87	56.18	1.55	+	0.000134	0.0153
7	regulation of transcription, DNA-templated	3132	236	187.17	1.26	+	0.00027	0.0258
8	positive regulation of cellular biosynthetic process	1978	157	118.21	1.33	+	0.000548	0.0463
9	regulation of intracellular signal transduction	1646	148	98.37	1.5	+	2.45e-06	0.000593
10	regulation of multicellular organismal process	2810	223	167.93	1.33	+	2.28e-05	0.0042
11	regulation of response to stress	1258	110	75.18	1.46	+	0.000169	0.0185
12	Unclassified	3544	115	211.79	0.54	-	3.17e-14	1.01e-10
13	regulation of cell migration	964	89	57.61	1.54	+	0.000122	0.0143
14	positive regulation of nucleobase-containing compound metabolic process	1918	155	114.62	1.35	+	0.000259	0.0253
15	cellular component assembly	2193	177	131.06	1.35	+	9.12e-05	0.0119
16	intracellular signal transduction	1386	133	82.83	1.61	+	3.47e-07	0.000118
17	negative regulation of apoptotic process	948	86	56.65	1.52	+	0.000313	0.0293
18	cell migration	879	85	52.53	1.62	+	4.31e-05	0.00663
19	intracellular protein transport	667	79	39.86	1.98	+	6.8e-08	3.11e-05
20	G protein-coupled receptor signaling pathway	2055	73	122.81	0.59	-	9.59e-07	0.000269
21	membrane organization	757	72	45.24	1.59	+	0.000288	0.0274
22	regulation of cell adhesion	749	70	44.76	1.56	+	0.000496	0.0429
23	protein phosphorylation	684	67	40.88	1.64	+	0.0002	0.0207
24	regulation of protein transport	581	58	34.72	1.67	+	0.000338	0.0311
25	protein localization to membrane	463	56	27.67	2.02	+	3.01e-06	0.000708
26	cell junction organization	522	56	31.2	1.8	+	7.6e-05	0.0104
27	morphogenesis of an epithelium	527	54	31.49	1.71	+	0.000341	0.0311
28	regulation of protein serine/threonine kinase activity	466	51	27.85	1.83	+	0.000101	0.0127
29	regulation of supramolecular fiber organization	391	43	23.37	1.84	+	0.000318	0.0296
30	axonogenesis	353	39	21.1	1.85	+	0.000557	0.0467
31	vesicle organization	264	35	15.78	2.22	+	4.07e-05	0.00645
32	epithelial cell development	247	30	14.76	2.03	+	0.000573	0.0475
33	cellular response to insulin stimulus	192	28	11.47	2.44	+	5.14e-05	0.00775
34	metencephalon development	165	24	9.86	2.43	+	0.000186	0.0198
35	activation of GTPase activity	102	17	6.1	2.79	+	0.000369	0.0331
36	embryonic placenta development	107	17	6.39	2.66	+	0.0006	0.0489
37	detection of chemical stimulus involved in sensory perception of smell	1177	16	70.34	0.23	-	1.1e-14	4.41e-11
38	defense response to bacterium	372	5	22.23	0.22	-	3.78e-05	0.0061
Fisher' exact test/ Calculate FDR corretion (with male cortex samples); Displaying only results for FDR P < 0.05, click here to display all results
No	GO molecular function complete	Number of ID in Reference	Number of ID in experiment	expected	Fold Enrichment	+/-	raw P value	FDR
1	metal ion binding	3279	277	195.96	1.41	+	6.82e-09	3.6e-06
2	Unclassified	4609	187	275.44	0.68	-	1.24e-09	8.44e-07
3	catalytic activity, acting on a protein	2254	180	134.7	1.34	+	0.000134	0.0158
4	transcription regulator activity	1635	140	97.71	1.43	+	4.44e-05	0.00569
5	protein-containing complex binding	1495	126	89.34	1.41	+	0.000219	0.0247
6	ATP binding	1375	120	82.17	1.46	+	7.7e-05	0.00936
7	kinase activity	766	78	45.78	1.7	+	1.79e-05	0.00293
8	protein domain specific binding	794	76	47.45	1.6	+	0.000164	0.0189
9	protein kinase binding	741	75	44.28	1.69	+	3.66e-05	0.00497
10	phosphotransferase activity, alcohol group as acceptor	675	66	40.34	1.64	+	0.000247	0.0272
11	GTPase activator activity	407	50	24.32	2.06	+	7.74e-06	0.00131
12	G protein-coupled receptor activity	1784	46	106.61	0.43	-	3.97e-11	3.77e-08
13	ubiquitin protein ligase binding	314	37	18.76	1.97	+	0.000252	0.0272
14	olfactory receptor activity	1208	16	72.19	0.22	-	2.75e-15	1.3e-11
15	odorant binding	440	6	26.29	0.23	-	6e-06	0.00109
16	structural constituent of ribosome	419	3	25.04	0.12	-	9.85e-08	3.34e-05
Fisher' exact test/ Calculate FDR corretion (with male cortex samples); Displaying only results for FDR P < 0.05, click here to display all results
No	GO cellular component complete	Number of ID in Reference	Number of ID in experiment	expected	Fold Enrichment	+/-	raw P value	FDR
1	nucleoplasm	3384	260	202.23	1.29	+	3.23e-05	0.00244
2	bounding membrane of organelle	1519	135	90.78	1.49	+	1.15e-05	0.00102
3	synapse	1527	134	91.25	1.47	+	2.51e-05	0.00197
4	organelle envelope	1092	96	65.26	1.47	+	0.000364	0.0166
5	Unclassified	2790	90	166.73	0.54	-	2.28e-11	5.6e-09
6	dendrite	805	75	48.11	1.56	+	0.000334	0.016
7	cilium	669	67	39.98	1.68	+	0.00012	0.00694
8	extracellular space	1749	66	104.52	0.63	-	5.38e-05	0.00364
9	exocytic vesicle	314	37	18.76	1.97	+	0.000252	0.013
10	trans-Golgi network	217	27	12.97	2.08	+	0.00108	0.0441
11	phagocytic vesicle	106	18	6.33	2.84	+	0.000205	0.0109
12	cytosolic large ribosomal subunit	255	1	15.24	0.07	-	8.44e-06	0.000789
Fisher' exact test/ Calculate FDR corretion (with male cortex samples); Displaying only results for FDR P < 0.05, click here to display all results
