# Supplementary material for: Investigation of long-term epigenetic changes in the Nr3c1 gene by neonatal valproate exposure in juvenile rats
Source: Genes Dis. 2025 Mar 8;12(6):101588. doi: 10.1016/j.gendis.2025.101588 (PMC12305572; doi:10.1016/j.gendis.2025.101588)
Supplement: Multimedia component 6 [file mmc6.xlsx]

## Sheet: all_comparative_result
chr	start	end	width	length	abs_summit	pileup	(-)log10(pvalue)	fold_enrichment	(-)log10(qvalue)	MACS_peakID	annotation	geneChr	geneStart	geneEnd	geneLength	geneStrand	geneId	transcriptId	distanceToTSS	Transcript_ID	Gene_Symbol	Description	RNAtype	Protein_ID	RGD	overlap_peak	#raw_MV_read_count	#raw_MC_read_count	M_value_rescaled	A_value_rescaled	-log10(p-value)
chr1	182407499	182407811	313	314	182407603	6	5.68659	4.4926	2.13665	MC_peak_215	Distal Intergenic	1	182299054	182299621	568	1	108349855	gene-LOC108349855	108445	gene-LOC108349855	LOC108349855	.	Gene	.	.	unique_MC	0	16	-4.33865	1.91814	4.18809
chr1	181259804	181260097	294	295	181259939	7	7.17305	5.31533	3.15828	MC_peak_208	Distal Intergenic	1	181770396	181772286	1891	1	501266	XM_008759826	-510299	XM_008759826	LOC501266	similar to serine/threonine protein kinase 24	mRNA	XP_008758048.2	1589611	unique_MC	0	16	-4.33865	1.91814	4.18809
chr1	134800592	134800895	304	305	134800834	6	4.55891	3.81019	1.46388	MC_peak_132	Intron (XM_006229369/308738, intron 24 of 37)	1	134757934	134870382	112449	2	308738	XM_006229369	69487	NM_001107523	Chd2	chromodomain helicase DNA binding protein 2	mRNA	NP_001100993.1	1310056	unique_MC	0	17	-4.42111	1.95937	4.4643
chr1	134800592	134800895	304	305	134800834	6	4.55891	3.81019	1.46388	MC_peak_132	Intron (XM_006229369/308738, intron 24 of 37)	1	134757934	134870382	112449	2	308738	XM_006229369	69487	XM_006229369	Chd2	chromodomain helicase DNA binding protein 2, transcript variant X1	mRNA	XP_006229431.1	1310056	unique_MC	0	17	-4.42111	1.95937	4.4643
chr1	134800592	134800895	304	305	134800834	6	4.55891	3.81019	1.46388	MC_peak_132	Intron (XM_006229369/308738, intron 24 of 37)	1	134757934	134870382	112449	2	308738	XM_006229369	69487	XM_006229370	Chd2	chromodomain helicase DNA binding protein 2, transcript variant X2	mRNA	XP_006229432.1	1310056	unique_MC	0	17	-4.42111	1.95937	4.4643
chr1	134800592	134800895	304	305	134800834	6	4.55891	3.81019	1.46388	MC_peak_132	Intron (XM_006229369/308738, intron 24 of 37)	1	134757934	134870382	112449	2	308738	XM_006229369	69487	XM_006229371	Chd2	chromodomain helicase DNA binding protein 2, transcript variant X3	mRNA	XP_006229433.1	1310056	unique_MC	0	17	-4.42111	1.95937	4.4643
chr1	134800592	134800895	304	305	134800834	6	4.55891	3.81019	1.46388	MC_peak_132	Intron (XM_006229369/308738, intron 24 of 37)	1	134757934	134870382	112449	2	308738	XM_006229369	69487	XM_006229372	Chd2	chromodomain helicase DNA binding protein 2, transcript variant X4	mRNA	XP_006229434.1	1310056	unique_MC	0	17	-4.42111	1.95937	4.4643
chr1	134800592	134800895	304	305	134800834	6	4.55891	3.81019	1.46388	MC_peak_132	Intron (XM_006229369/308738, intron 24 of 37)	1	134757934	134870382	112449	2	308738	XM_006229369	69487	XM_008759519	Chd2	chromodomain helicase DNA binding protein 2, transcript variant X5	mRNA	XP_008757741.1	1310056	unique_MC	0	17	-4.42111	1.95937	4.4643
chr1	134800592	134800895	304	305	134800834	6	4.55891	3.81019	1.46388	MC_peak_132	Intron (XM_006229369/308738, intron 24 of 37)	1	134757934	134870382	112449	2	308738	XM_006229369	69487	XM_008759520	Chd2	chromodomain helicase DNA binding protein 2, transcript variant X6	mRNA	XP_008757742.1	1310056	unique_MC	0	17	-4.42111	1.95937	4.4643
chr1	141915188	141915524	337	338	141915326	6	5.68659	4.4926	2.13665	MC_peak_141	Distal Intergenic	1	141929008	141929477	470	1	685876	gene-LOC685876	-13484	gene-LOC685876	LOC685876	.	Gene	.	1589010	unique_MC	0	18	-4.49911	1.99837	4.74185
chr1	74300594	74300890	297	298	74300719	6	5.97015	4.65091	2.25435	MC_peak_79	Promoter (1-2kb)	1	74302013	74377859	75847	1	102549811	gene-LOC102549811	-1123	gene-LOC102549811	LOC102549811	.	Gene	.	7692619	unique_MC	0	22	-4.77475	2.13619	5.43828
chr1	137735052	137735350	299	300	137735137	5	4.82431	3.9865	1.5125	MC_peak_137	Distal Intergenic	1	137795927	137798723	2797	2	108349597	XR_001835877	63373	XR_001835877	LOC108349597	uncharacterized LOC108349597	ncRNA	.	.	unique_MC	0	24	-4.89504	2.19634	6.00335
chr1	78405523	78405841	319	320	78405657	5	4.71373	3.92479	1.5125	MC_peak_84	Distal Intergenic	1	78417719	78420427	2709	1	292654	NM_001106227	-11878	NM_001106227	Tmem160	transmembrane protein 160	mRNA	NP_001099697.1	1564549	unique_MC	0	24	-4.89504	2.19634	6.00335
chr1	199593540	199593848	309	310	199593633	5	4.40189	3.7449	1.3577	MC_peak_227	Promoter (2-3kb)	1	199595968	199623931	27964	1	64350	XM_017589660	-2120	NM_031691	Itgad	integrin subunit alpha D	mRNA	NP_113879.1	71075	unique_MC	0	26	-5.00607	2.25185	6.57133
chr1	199593540	199593848	309	310	199593633	5	4.40189	3.7449	1.3577	MC_peak_227	Promoter (2-3kb)	1	199595968	199623931	27964	1	64350	XM_017589660	-2120	XM_017589660	Itgad	integrin subunit alpha D, transcript variant X1	mRNA	XP_017445149.1	71075	unique_MC	0	26	-5.00607	2.25185	6.57133
chr1	199593540	199593848	309	310	199593633	5	4.40189	3.7449	1.3577	MC_peak_227	Promoter (2-3kb)	1	199595968	199623931	27964	1	64350	XM_017589660	-2120	XM_017589661	Itgad	integrin subunit alpha D, transcript variant X2	mRNA	XP_017445150.1	71075	unique_MC	0	26	-5.00607	2.25185	6.57133
chr1	199593540	199593848	309	310	199593633	5	4.40189	3.7449	1.3577	MC_peak_227	Promoter (2-3kb)	1	199595968	199623931	27964	1	64350	XM_017589660	-2120	XM_017589662	Itgad	integrin subunit alpha D, transcript variant X3	mRNA	XP_017445151.1	71075	unique_MC	0	26	-5.00607	2.25185	6.57133
chr1	199593540	199593848	309	310	199593633	5	4.40189	3.7449	1.3577	MC_peak_227	Promoter (2-3kb)	1	199595968	199623931	27964	1	64350	XM_017589660	-2120	XM_017589663	Itgad	integrin subunit alpha D, transcript variant X4	mRNA	XP_017445152.1	71075	unique_MC	0	26	-5.00607	2.25185	6.57133
chr1	161922253	161922595	343	344	161922352	5	4.52139	3.81484	1.4329	MC_peak_159	Promoter (<=1kb)	1	161922193	162006950	84758	1	293128	NM_001034921	60	NM_001034921	Nars2	asparaginyl-tRNA synthetase 2 (mitochondrial)(putative)	mRNA	NP_001030093.1	1305145	unique_MC	0	26	-5.00607	2.25185	6.57133
chr1	161922253	161922595	343	344	161922352	5	4.52139	3.81484	1.4329	MC_peak_159	Promoter (<=1kb)	1	161922193	162006950	84758	1	293128	NM_001034921	60	XM_017588948	Nars2	asparaginyl-tRNA synthetase 2 (mitochondrial)(putative), transcript variant X1	mRNA	XP_017444437.1	1305145	unique_MC	0	26	-5.00607	2.25185	6.57133
chr1	161922253	161922595	343	344	161922352	5	4.52139	3.81484	1.4329	MC_peak_159	Promoter (<=1kb)	1	161922193	162006950	84758	1	293128	NM_001034921	60	XM_017588949	Nars2	asparaginyl-tRNA synthetase 2 (mitochondrial)(putative), transcript variant X2	mRNA	XP_017444438.1	1305145	unique_MC	0	26	-5.00607	2.25185	6.57133
chr1	166099269	166099668	400	401	166099584	6	5.68659	4.4926	2.13665	MC_peak_165	Distal Intergenic	1	166140025	166395726	255702	1	308864	XM_017589187	-40357	NM_001107539	Fchsd2	FCH and double SH3 domains 2	mRNA	NP_001101009.1	1304812	unique_MC	0	28	-5.10917	2.3034	7.14178
chr1	166099269	166099668	400	401	166099584	6	5.68659	4.4926	2.13665	MC_peak_165	Distal Intergenic	1	166140025	166395726	255702	1	308864	XM_017589187	-40357	XM_008759721	Fchsd2	FCH and double SH3 domains 2, transcript variant X1	mRNA	XP_008757943.1	1304812	unique_MC	0	28	-5.10917	2.3034	7.14178
chr1	166099269	166099668	400	401	166099584	6	5.68659	4.4926	2.13665	MC_peak_165	Distal Intergenic	1	166140025	166395726	255702	1	308864	XM_017589187	-40357	XM_008759720	Fchsd2	FCH and double SH3 domains 2, transcript variant X2	mRNA	XP_008757942.1	1304812	unique_MC	0	28	-5.10917	2.3034	7.14178
chr1	166099269	166099668	400	401	166099584	6	5.68659	4.4926	2.13665	MC_peak_165	Distal Intergenic	1	166140025	166395726	255702	1	308864	XM_017589187	-40357	XM_017589186	Fchsd2	FCH and double SH3 domains 2, transcript variant X3	mRNA	XP_017444675.1	1304812	unique_MC	0	28	-5.10917	2.3034	7.14178
chr1	166099269	166099668	400	401	166099584	6	5.68659	4.4926	2.13665	MC_peak_165	Distal Intergenic	1	166140025	166395726	255702	1	308864	XM_017589187	-40357	XM_017589187	Fchsd2	FCH and double SH3 domains 2, transcript variant X4	mRNA	XP_017444676.1	1304812	unique_MC	0	28	-5.10917	2.3034	7.14178
chr1	7392095	7392453	359	360	7392269	7	6.76186	5.08645	2.88031	MC_peak_8	Exon (XM_017589099/308291, exon 7 of 14)	1	7323043	7335766	12724	2	361452	NM_001014157	-56329	NM_001014157	Ltv1	LTV1 ribosome biogenesis factor	mRNA	NP_001014179.1	1311264	unique_MC	0	28	-5.10917	2.3034	7.14178
chr1	114486286	114486593	308	309	114486471	6	5.97015	4.65091	2.25435	MC_peak_118	Intron (XM_006229300/308669, intron 8 of 92)	1	114453275	114653783	200509	1	308669	NM_001107520	33011	NM_001107520	Herc2	HECT and RLD domain containing E3 ubiquitin protein ligase 2	mRNA	NP_001100990.1	1307989	unique_MC	0	31	-5.25119	2.37441	8.0014
chr1	114486286	114486593	308	309	114486471	6	5.97015	4.65091	2.25435	MC_peak_118	Intron (XM_006229300/308669, intron 8 of 92)	1	114453275	114653783	200509	1	308669	NM_001107520	33011	XM_006229300	Herc2	HECT and RLD domain containing E3 ubiquitin protein ligase 2, transcript variant X1	mRNA	XP_006229362.1	1307989	unique_MC	0	31	-5.25119	2.37441	8.0014
chr1	114486286	114486593	308	309	114486471	6	5.97015	4.65091	2.25435	MC_peak_118	Intron (XM_006229300/308669, intron 8 of 92)	1	114453275	114653783	200509	1	308669	NM_001107520	33011	XM_006229301	Herc2	HECT and RLD domain containing E3 ubiquitin protein ligase 2, transcript variant X2	mRNA	XP_006229363.1	1307989	unique_MC	0	31	-5.25119	2.37441	8.0014
chr1	114486286	114486593	308	309	114486471	6	5.97015	4.65091	2.25435	MC_peak_118	Intron (XM_006229300/308669, intron 8 of 92)	1	114453275	114653783	200509	1	308669	NM_001107520	33011	XM_006229302	Herc2	HECT and RLD domain containing E3 ubiquitin protein ligase 2, transcript variant X3	mRNA	XP_006229364.1	1307989	unique_MC	0	31	-5.25119	2.37441	8.0014
chr1	114486286	114486593	308	309	114486471	6	5.97015	4.65091	2.25435	MC_peak_118	Intron (XM_006229300/308669, intron 8 of 92)	1	114453275	114653783	200509	1	308669	NM_001107520	33011	XM_006229304	Herc2	HECT and RLD domain containing E3 ubiquitin protein ligase 2, transcript variant X4	mRNA	XP_006229366.1	1307989	unique_MC	0	31	-5.25119	2.37441	8.0014
chr1	236547620	236548032	413	414	236547954	8	5.80152	4.40572	2.22344	MC_peak_262	Promoter (<=1kb)	1	236547729	236585037	37309	1	64043	XM_006231147	0	NM_022276	Gcnt1	glucosaminyl (N-acetyl) transferase 1, core 2	mRNA	NP_071612.1	621370	unique_MC	0	34	-5.38047	2.43905	8.86498
chr1	236547620	236548032	413	414	236547954	8	5.80152	4.40572	2.22344	MC_peak_262	Promoter (<=1kb)	1	236547729	236585037	37309	1	64043	XM_006231147	0	XM_006231147	Gcnt1	glucosaminyl (N-acetyl) transferase 1, core 2, transcript variant X1	mRNA	XP_006231209.1	621370	unique_MC	0	34	-5.38047	2.43905	8.86498
chr1	236547620	236548032	413	414	236547954	8	5.80152	4.40572	2.22344	MC_peak_262	Promoter (<=1kb)	1	236547729	236585037	37309	1	64043	XM_006231147	0	XM_006231150	Gcnt1	glucosaminyl (N-acetyl) transferase 1, core 2, transcript variant X2	mRNA	XP_006231212.1	621370	unique_MC	0	34	-5.38047	2.43905	8.86498
chr1	236547620	236548032	413	414	236547954	8	5.80152	4.40572	2.22344	MC_peak_262	Promoter (<=1kb)	1	236547729	236585037	37309	1	64043	XM_006231147	0	XM_017589649	Gcnt1	glucosaminyl (N-acetyl) transferase 1, core 2, transcript variant X3	mRNA	XP_017445138.1	621370	unique_MC	0	34	-5.38047	2.43905	8.86498
chr1	153817508	153817904	397	398	153817644	6	4.81043	3.96884	1.5125	MC_peak_153	Distal Intergenic	1	153861535	154058608	197074	1	361602	XM_006229666	-43631	NM_001108491	Me3	malic enzyme 3	mRNA	NP_001101961.2	1311070	unique_MC	0	35	-5.42111	2.45937	9.1536
chr1	153817508	153817904	397	398	153817644	6	4.81043	3.96884	1.5125	MC_peak_153	Distal Intergenic	1	153861535	154058608	197074	1	361602	XM_006229666	-43631	XM_006229666	Me3	malic enzyme 3, transcript variant X1	mRNA	XP_006229728.1	1311070	unique_MC	0	35	-5.42111	2.45937	9.1536
chr1	153817508	153817904	397	398	153817644	6	4.81043	3.96884	1.5125	MC_peak_153	Distal Intergenic	1	153861535	154058608	197074	1	361602	XM_006229666	-43631	XM_017589372	Me3	malic enzyme 3, transcript variant X2	mRNA	XP_017444861.1	1311070	unique_MC	0	35	-5.42111	2.45937	9.1536
chr1	153817508	153817904	397	398	153817644	6	4.81043	3.96884	1.5125	MC_peak_153	Distal Intergenic	1	153861535	154058608	197074	1	361602	XM_006229666	-43631	XM_017589373	Me3	malic enzyme 3, transcript variant X3	mRNA	XP_017444862.1	1311070	unique_MC	0	35	-5.42111	2.45937	9.1536
chr1	136285127	136285550	424	425	136285402	6	5.54172	4.40947	2.03252	MC_peak_135	Exon (gene-LOC100360445/100360445, exon 2 of 2)	1	136251961	136286184	34224	1	100360445	gene-LOC100360445	33166	gene-LOC100360445	LOC100360445	.	Gene	.	2322111	unique_MC	0	42	-5.67745	2.58754	11.1826
chr1	53650190	53650558	369	370	53650331	8	8.42646	5.97974	4.21011	MC_peak_50	Distal Intergenic	1	53662161	53668619	6459	2	685303	XM_017590501	18061	XM_017590501	LOC685303	similar to Serine/threonine-protein kinase MARK2 (MAP/microtubule affinity-regulating kinase 2) (ELKL motif kinase) (EMK1) (PAR1 homolog), transcript variant X1	mRNA	XP_017445990.1	1595145	unique_MC	0	44	-5.74304	2.62033	11.7647
chr1	212606736	212607063	328	329	212607030	9	6.84361	4.93069	2.94161	MC_peak_238	Promoter (<=1kb)	1	212606753	212619493	12741	1	100910751	XM_003749002	0	XM_006230584	Mtg1	mitochondrial ribosome-associated GTPase 1, transcript variant X1	mRNA	XP_006230646.1	6497155	unique_MC	0	48	-5.8659	2.68176	12.9315
chr1	212606736	212607063	328	329	212607030	9	6.84361	4.93069	2.94161	MC_peak_238	Promoter (<=1kb)	1	212606753	212619493	12741	1	100910751	XM_003749002	0	XM_003749002	Mtg1	mitochondrial ribosome-associated GTPase 1, transcript variant X2	mRNA	XP_003749050.1	6497155	unique_MC	0	48	-5.8659	2.68176	12.9315
chr1	78167310	78167796	487	488	78167507	12	11.6234	7.3707	7.16565	MC_peak_83	Exon (XM_006228353/445269, exon 2 of 2)	1	78166809	78180216	13408	2	445269	NM_001003710	12420	NM_001003710	C5ar2	complement component 5a receptor 2	mRNA	NP_001003710.2	1303027	unique_MC	0	82	-6.62622	3.06193	22.9358
chr1	78167310	78167796	487	488	78167507	12	11.6234	7.3707	7.16565	MC_peak_83	Exon (XM_006228353/445269, exon 2 of 2)	1	78166809	78180216	13408	2	445269	NM_001003710	12420	XM_006228352	C5ar2	complement component 5a receptor 2, transcript variant X1	mRNA	XP_006228414.1	1303027	unique_MC	0	82	-6.62622	3.06193	22.9358
chr1	78167310	78167796	487	488	78167507	12	11.6234	7.3707	7.16565	MC_peak_83	Exon (XM_006228353/445269, exon 2 of 2)	1	78166809	78180216	13408	2	445269	NM_001003710	12420	XM_006228353	C5ar2	complement component 5a receptor 2, transcript variant X2	mRNA	XP_006228415.1	1303027	unique_MC	0	82	-6.62622	3.06193	22.9358
chr1	199412730	199413104	375	376	199412988	8	5.56393	4.25283	2.04924	MC_peak_226	Promoter (<=1kb)	1	199412805	199426705	13901	1	317385	XM_006230290	0	NM_001012137	Fus	fused in sarcoma RNA binding protein	mRNA	NP_001012137.1	1308864	unique_MC	1	57	-5.08059	3.31769	14.2685
chr1	199412730	199413104	375	376	199412988	8	5.56393	4.25283	2.04924	MC_peak_226	Promoter (<=1kb)	1	199412805	199426705	13901	1	317385	XM_006230290	0	XM_006230290	Fus	fused in sarcoma RNA binding protein, transcript variant X1	mRNA	XP_006230352.1	1308864	unique_MC	1	57	-5.08059	3.31769	14.2685
chr1	94473617	94473944	328	329	94473731	9	7.01659	5.04019	3.08801	MC_peak_103	Distal Intergenic	1	94485830	94495067	9238	2	25729	NM_001100821	21123	NM_001100821	Ccne1	cyclin E1	mRNA	NP_001094291.1	2294	unique_MC	1	61	-5.17681	3.36579	15.4146
chr1	94473617	94473944	328	329	94473731	9	7.01659	5.04019	3.08801	MC_peak_103	Distal Intergenic	1	94485830	94495067	9238	2	25729	NM_001100821	21123	XM_006228904	Ccne1	cyclin E1, transcript variant X1	mRNA	XP_006228966.1	2294	unique_MC	1	61	-5.17681	3.36579	15.4146
chr1	274064508	274064834	327	328	274064640	6	5.21131	4.21451	1.79741	MC_peak_290	Intron (XM_006231604/25701, intron 2 of 5)	1	274050349	274090071	39723	1	25701	XM_006231606	14159	NM_013160	Mxi1	MAX interactor 1, dimerization protein	mRNA	NP_037292.2	3128	unique_MC	2	23	-3.20589	2.98202	4.08961
chr1	274064508	274064834	327	328	274064640	6	5.21131	4.21451	1.79741	MC_peak_290	Intron (XM_006231604/25701, intron 2 of 5)	1	274050349	274090071	39723	1	25701	XM_006231606	14159	XM_006231604	Mxi1	MAX interactor 1, dimerization protein, transcript variant X1	mRNA	XP_006231666.1	3128	unique_MC	2	23	-3.20589	2.98202	4.08961
chr1	274064508	274064834	327	328	274064640	6	5.21131	4.21451	1.79741	MC_peak_290	Intron (XM_006231604/25701, intron 2 of 5)	1	274050349	274090071	39723	1	25701	XM_006231606	14159	XM_006231605	Mxi1	MAX interactor 1, dimerization protein, transcript variant X2	mRNA	XP_006231667.2	3128	unique_MC	2	23	-3.20589	2.98202	4.08961
chr1	274064508	274064834	327	328	274064640	6	5.21131	4.21451	1.79741	MC_peak_290	Intron (XM_006231604/25701, intron 2 of 5)	1	274050349	274090071	39723	1	25701	XM_006231606	14159	XM_006231606	Mxi1	MAX interactor 1, dimerization protein, transcript variant X3	mRNA	XP_006231668.1	3128	unique_MC	2	23	-3.20589	2.98202	4.08961
chr1	274064508	274064834	327	328	274064640	6	5.21131	4.21451	1.79741	MC_peak_290	Intron (XM_006231604/25701, intron 2 of 5)	1	274050349	274090071	39723	1	25701	XM_006231606	14159	XM_017588832	Mxi1	MAX interactor 1, dimerization protein, transcript variant X4	mRNA	XP_017444321.1	3128	unique_MC	2	23	-3.20589	2.98202	4.08961
chr1	5448873	5449319	447	448	5449171	7	7.17305	5.31533	3.15828	MC_peak_5	Promoter (<=1kb)	1	5448958	5571512	122555	1	114005	NM_001276762	0	NM_001276762	Epm2a	epilepsy, progressive myoclonus type 2A	mRNA	NP_001263691.1	71047	unique_MC	2	35	-3.79086	3.2745	7.18214
chr1	40982735	40983117	383	384	40982877	8	6.84194	5.06065	2.94161	MC_peak_42	Promoter (<=1kb)	1	40982761	41006371	23611	1	292267	XM_017588870	0	NM_001017447	Armt1	acidic residue methyltransferase 1	mRNA	NP_001017447.1	1305235	unique_MC	2	36	-3.83038	3.29426	7.44793
chr1	40982735	40983117	383	384	40982877	8	6.84194	5.06065	2.94161	MC_peak_42	Promoter (<=1kb)	1	40982761	41006371	23611	1	292267	XM_017588870	0	XM_006227833	Armt1	acidic residue methyltransferase 1, transcript variant X1	mRNA	XP_006227895.1	1305235	unique_MC	2	36	-3.83038	3.29426	7.44793
chr1	40982735	40983117	383	384	40982877	8	6.84194	5.06065	2.94161	MC_peak_42	Promoter (<=1kb)	1	40982761	41006371	23611	1	292267	XM_017588870	0	XM_017588870	Armt1	acidic residue methyltransferase 1, transcript variant X2	mRNA	XP_017444359.1	1305235	unique_MC	2	36	-3.83038	3.29426	7.44793
chr1	267439635	267440137	503	504	267439717	7	4.45814	3.65351	1.39278	MC_peak_288	Promoter (<=1kb)	1	267440213	267474903	34691	1	103691371	XR_590712	-76	XR_590712	LOC103691371	uncharacterized LOC103691371	ncRNA	.	9454647	unique_MC	2	53	-4.37582	3.56698	12.0782
chr1	22939678	22940017	340	341	22939982	6	5.91998	4.62334	2.25435	MC_peak_25	Intron (XR_001835565/108349443, intron 1 of 2)	1	22933667	22944478	10812	1	108349443	XR_001835565	6011	XR_001835565	LOC108349443	uncharacterized LOC108349443	ncRNA	.	.	unique_MC	3	14	-2.10092	2.85643	2.58603
chr1	69529248	69529545	298	299	69529384	6	5.97015	4.65091	2.25435	MC_peak_76	Promoter (<=1kb)	1	69528011	69529466	1456	2	100362757	XR_001835663	0	XR_001835663	LOC100362757	DCN1-like protein 3-like, transcript variant X1	misc_RNA	.	2324101	unique_MC	3	22	-2.7176	3.16476	3.84294
chr1	107254757	107255079	323	324	107255033	5	4.64775	3.88744	1.5125	MC_peak_114	5' UTR	1	107262216	107363624	101409	1	499156	XM_006229270	-7137	NM_001127504	Gas2	growth arrest-specific 2	mRNA	NP_001120976.1	1563167	unique_MC	3	28	-3.05201	3.33197	5.35254
chr1	107254757	107255079	323	324	107255033	5	4.64775	3.88744	1.5125	MC_peak_114	5' UTR	1	107262216	107363624	101409	1	499156	XM_006229270	-7137	XM_017589558	Gas2	growth arrest-specific 2, transcript variant X1	mRNA	XP_017445047.1	1563167	unique_MC	3	28	-3.05201	3.33197	5.35254
chr1	107254757	107255079	323	324	107255033	5	4.64775	3.88744	1.5125	MC_peak_114	5' UTR	1	107262216	107363624	101409	1	499156	XM_006229270	-7137	XM_008759408	Gas2	growth arrest-specific 2, transcript variant X2	mRNA	XP_008757630.1	1563167	unique_MC	3	28	-3.05201	3.33197	5.35254
chr1	107254757	107255079	323	324	107255033	5	4.64775	3.88744	1.5125	MC_peak_114	5' UTR	1	107262216	107363624	101409	1	499156	XM_006229270	-7137	XM_006229270	Gas2	growth arrest-specific 2, transcript variant X3	mRNA	XP_006229332.1	1563167	unique_MC	3	28	-3.05201	3.33197	5.35254
chr1	107254757	107255079	323	324	107255033	5	4.64775	3.88744	1.5125	MC_peak_114	5' UTR	1	107262216	107363624	101409	1	499156	XM_006229270	-7137	XM_006229273	Gas2	growth arrest-specific 2, transcript variant X4	mRNA	XP_006229335.1	1563167	unique_MC	3	28	-3.05201	3.33197	5.35254
chr1	107254757	107255079	323	324	107255033	5	4.64775	3.88744	1.5125	MC_peak_114	5' UTR	1	107262216	107363624	101409	1	499156	XM_006229270	-7137	XM_017589559	Gas2	growth arrest-specific 2, transcript variant X5	mRNA	XP_017445048.1	1563167	unique_MC	3	28	-3.05201	3.33197	5.35254
chr1	253594322	253594722	401	402	253594466	5	4.82431	3.9865	1.5125	MC_peak_272	Distal Intergenic	1	253423508	253424429	922	2	100363483	gene-LOC100363483	-169893	gene-LOC100363483	LOC100363483	.	Gene	.	2322962	unique_MC	4	10	-1.32234	2.79826	1.51502
chr1	738751	739047	297	298	738990	7	7.17305	5.31533	3.15828	MC_peak_2	Distal Intergenic	1	744616	755645	11030	2	308257	NM_001099459	16598	NM_001099459	Vom2r6	vomeronasal 2 receptor, 6	mRNA	NP_001092929.1	1562697	unique_MC	4	10	-1.32234	2.79826	1.51502
chr1	211786453	211786778	326	327	211786632	7	6.52128	4.94784	2.68285	MC_peak_236	Intron (XM_006230486/365382, intron 1 of 15)	1	211732470	211920842	188373	1	365382	NM_001108923	53983	NM_001108923	Inpp5a	inositol polyphosphate-5-phosphatase A	mRNA	NP_001102393.1	1306168	unique_MC	4	18	-2.11083	3.19251	2.39354
chr1	211786453	211786778	326	327	211786632	7	6.52128	4.94784	2.68285	MC_peak_236	Intron (XM_006230486/365382, intron 1 of 15)	1	211732470	211920842	188373	1	365382	NM_001108923	53983	XM_006230486	Inpp5a	inositol polyphosphate-5-phosphatase A, transcript variant X1	mRNA	XP_006230548.1	1306168	unique_MC	4	18	-2.11083	3.19251	2.39354
chr1	5793344	5793706	363	364	5793544	6	5.97015	4.65091	2.25435	MC_peak_6	Distal Intergenic	1	5848103	5861287	13185	2	102547285	XR_589842	67581	XR_589842	LOC102547285	uncharacterized LOC102547285	ncRNA	.	7654508	unique_MC	4	18	-2.11083	3.19251	2.39354
chr1	85408021	85408438	418	419	85408105	6	4.97452	4.07053	1.62412	MC_peak_92	Promoter (<=1kb)	1	85405751	85408443	2693	2	140655	XM_006228612	5	NM_001169146	Rps16	ribosomal protein S16	mRNA	NP_001162617.1	621031	unique_MC	4	24	-2.50676	3.39048	3.74275
chr1	85408021	85408438	418	419	85408105	6	4.97452	4.07053	1.62412	MC_peak_92	Promoter (<=1kb)	1	85405751	85408443	2693	2	140655	XM_006228612	5	XM_006228612	Rps16	ribosomal protein S16, transcript variant X1	mRNA	XP_006228674.1	621031	unique_MC	4	24	-2.50676	3.39048	3.74275
chr1	153062101	153062547	447	448	153062360	9	8.9008	6.1848	4.63745	MC_peak_151	Intron (XM_017588944/293098, intron 1 of 13)	1	152886979	153096180	209202	2	293098	NM_001013896	33633	NM_001013896	Tmem135	transmembrane protein 135	mRNA	NP_001013918.1	1309948	unique_MC	4	27	-2.67026	3.47222	4.45581
chr1	153062101	153062547	447	448	153062360	9	8.9008	6.1848	4.63745	MC_peak_151	Intron (XM_017588944/293098, intron 1 of 13)	1	152886979	153096180	209202	2	293098	NM_001013896	33633	XM_017588944	Tmem135	transmembrane protein 135, transcript variant X1	mRNA	XP_017444433.1	1309948	unique_MC	4	27	-2.67026	3.47222	4.45581
chr1	82610482	82610787	306	307	82610613	11	9.77333	6.42896	5.42565	MC_peak_89	Promoter (<=1kb)	1	82595211	82610350	15140	2	308445	NM_001107495	-132	NM_001107495	Cyp2s1	cytochrome P450, family 2, subfamily s, polypeptide 1	mRNA	NP_001100965.1	1306078	unique_MC	4	28	-2.72089	3.49754	4.69786
chr1	83376525	83376899	375	376	83376731	7	6.15862	4.73287	2.40672	MC_peak_90	Distal Intergenic	1	83389783	83418613	28831	2	292728	NM_198733	41714	NM_198733	Cyp2b21	cytochrome P450, family 2, subfamily b, polypeptide 21	mRNA	NP_942028.1	735174	unique_MC	4	30	-2.8171	3.54565	5.18764
chr1	148079408	148079887	480	481	148079620	8	8.15533	5.83116	4.00522	MC_peak_145	Intron (NM_017158/29298, intron 6 of 8)	1	147422999	148119857	696859	2	29298	NM_017158	39970	NM_017158	Cyp2c7	cytochrome P450, family 2, subfamily c, polypeptide 7	mRNA	NP_058854.1	620379	unique_MC	4	31	-2.86291	3.56855	5.43515
chr1	148079408	148079887	480	481	148079620	8	8.15533	5.83116	4.00522	MC_peak_145	Intron (NM_017158/29298, intron 6 of 8)	1	147422999	148119857	696859	2	29298	NM_017158	39970	XM_008759609	Cyp2c7	cytochrome P450, family 2, subfamily c, polypeptide 7, transcript variant X1	mRNA	XP_008757831.1	620379	unique_MC	4	31	-2.86291	3.56855	5.43515
chr1	214375263	214375635	373	374	214375348	5	4.40189	3.7449	1.3577	MC_peak_244	Promoter (<=1kb)	1	214375555	214385886	10332	1	83688	NM_031811	0	NM_031811	Taldo1	transaldolase 1	mRNA	NP_113999.2	620674	unique_MC	4	34	-2.99219	3.63319	6.18692
chr1	174556155	174556453	299	300	174556290	7	6.84648	5.1344	2.94161	MC_peak_176	Exon (NM_001107546/308942, exon 5 of 23)	1	174532229	174534165	1937	1	108349590	XR_001835927	23926	XR_001835927	LOC108349590	uncharacterized LOC108349590	ncRNA	.	.	unique_MC	5	21	-2.05179	3.43354	2.59996
chr1	206899753	206900058	306	307	206899896	7	5.28052	4.18713	1.84543	MC_peak_232	Promoter (<=1kb)	1	206900617	207414852	514236	1	309081	NM_001143858	-559	NM_001143858	Dock1	dedicator of cyto-kinesis 1	mRNA	NP_001137330.1	1566072	unique_MC	5	28	-2.45034	3.63281	4.13933
chr1	206899753	206900058	306	307	206899896	7	5.28052	4.18713	1.84543	MC_peak_232	Promoter (<=1kb)	1	206900617	207414852	514236	1	309081	NM_001143858	-559	XM_008759987	Dock1	dedicator of cyto-kinesis 1, transcript variant X1	mRNA	XP_008758209.1	1566072	unique_MC	5	28	-2.45034	3.63281	4.13933
chr1	148652350	148652661	312	313	148652430	7	5.5446	4.35451	2.03252	MC_peak_148	Distal Intergenic	1	148792041	148829744	37704	1	100912014	gene-LOC100912014	-139380	gene-LOC100912014	LOC100912014	.	Gene	.	6489367	unique_MC	5	30	-2.54655	3.68092	4.60319
chr1	127968408	127968727	320	321	127968535	7	5.38322	4.25251	1.92662	MC_peak_130	Exon (XM_006229360/293004, exon 10 of 24)	1	127802872	128126764	323893	1	293004	XM_218753	165536	XM_006229360	Adamts17	ADAM metallopeptidase with thrombospondin type 1 motif, 17, transcript variant X1	mRNA	XP_006229422.1	1308783	unique_MC	6	16	-1.45107	3.36193	1.32522
chr1	127968408	127968727	320	321	127968535	7	5.38322	4.25251	1.92662	MC_peak_130	Exon (XM_006229360/293004, exon 10 of 24)	1	127802872	128126764	323893	1	293004	XM_218753	165536	XM_218753	Adamts17	ADAM metallopeptidase with thrombospondin type 1 motif, 17, transcript variant X2	mRNA	XP_218753.6	1308783	unique_MC	6	16	-1.45107	3.36193	1.32522
chr1	257321927	257322253	327	328	257322020	5	4.71373	3.92479	1.5125	MC_peak_275	Intron (XM_017588657/114633, intron 3 of 33)	1	257253904	257465440	211537	1	114633	XM_017588660	68023	NM_053758	Plce1	phospholipase C, epsilon 1	mRNA	NP_446210.1	69424	unique_MC	6	22	-1.88717	3.57998	2.41165
chr1	257321927	257322253	327	328	257322020	5	4.71373	3.92479	1.5125	MC_peak_275	Intron (XM_017588657/114633, intron 3 of 33)	1	257253904	257465440	211537	1	114633	XM_017588660	68023	XM_017588656	Plce1	phospholipase C, epsilon 1, transcript variant X1	mRNA	XP_017444145.1	69424	unique_MC	6	22	-1.88717	3.57998	2.41165
chr1	257321927	257322253	327	328	257322020	5	4.71373	3.92479	1.5125	MC_peak_275	Intron (XM_017588657/114633, intron 3 of 33)	1	257253904	257465440	211537	1	114633	XM_017588660	68023	XM_017588657	Plce1	phospholipase C, epsilon 1, transcript variant X2	mRNA	XP_017444146.1	69424	unique_MC	6	22	-1.88717	3.57998	2.41165
chr1	257321927	257322253	327	328	257322020	5	4.71373	3.92479	1.5125	MC_peak_275	Intron (XM_017588657/114633, intron 3 of 33)	1	257253904	257465440	211537	1	114633	XM_017588660	68023	XM_017588658	Plce1	phospholipase C, epsilon 1, transcript variant X3	mRNA	XP_017444147.1	69424	unique_MC	6	22	-1.88717	3.57998	2.41165
chr1	257321927	257322253	327	328	257322020	5	4.71373	3.92479	1.5125	MC_peak_275	Intron (XM_017588657/114633, intron 3 of 33)	1	257253904	257465440	211537	1	114633	XM_017588660	68023	XM_017588659	Plce1	phospholipase C, epsilon 1, transcript variant X4	mRNA	XP_017444148.1	69424	unique_MC	6	22	-1.88717	3.57998	2.41165
chr1	257321927	257322253	327	328	257322020	5	4.71373	3.92479	1.5125	MC_peak_275	Intron (XM_017588657/114633, intron 3 of 33)	1	257253904	257465440	211537	1	114633	XM_017588660	68023	XM_017588660	Plce1	phospholipase C, epsilon 1, transcript variant X5	mRNA	XP_017444149.1	69424	unique_MC	6	22	-1.88717	3.57998	2.41165
chr1	180503270	180503726	457	458	180503367	5	4.58367	3.8508	1.47187	MC_peak_183	Distal Intergenic	1	180484731	180485298	568	1	108349853	gene-LOC108349853	18539	gene-LOC108349853	LOC108349853	.	Gene	.	.	unique_MC	6	25	-2.06405	3.66842	3.01816
chr1	77461996	77462383	388	389	77462100	7	7.17305	5.31533	3.15828	MC_peak_81	Distal Intergenic	1	77509383	77513902	4520	1	102551565	XM_006228341	-47000	XM_006228341	LOC102551565	paired box protein Pax-7-like	mRNA	XP_006228403.1	7597988	unique_MC	6	31	-2.36361	3.8182	4.3168
chr1	135482343	135482760	418	419	135482481	6	4.37476	3.69212	1.33949	MC_peak_134	Distal Intergenic	1	135505764	135514475	8712	1	102555053	XR_350494	-23004	XR_590342	LOC102555053	uncharacterized LOC102555053, transcript variant X1	ncRNA	.	7620837	unique_MC	6	41	-2.75592	4.01435	6.65389
chr1	135482343	135482760	418	419	135482481	6	4.37476	3.69212	1.33949	MC_peak_134	Distal Intergenic	1	135505764	135514475	8712	1	102555053	XR_350494	-23004	XR_350495	LOC102555053	uncharacterized LOC102555053, transcript variant X2	ncRNA	.	7620837	unique_MC	6	41	-2.75592	4.01435	6.65389
chr1	135482343	135482760	418	419	135482481	6	4.37476	3.69212	1.33949	MC_peak_134	Distal Intergenic	1	135505764	135514475	8712	1	102555053	XR_350494	-23004	XR_350494	LOC102555053	uncharacterized LOC102555053, transcript variant X3	ncRNA	.	7620837	unique_MC	6	41	-2.75592	4.01435	6.65389
chr1	157921179	157921526	348	349	157921385	12	11.0423	7.01995	6.62088	MC_peak_156	Promoter (<=1kb)	1	157920786	157922283	1498	1	499205	NM_001109150	393	NM_001109150	Fam181b	family with sequence similarity 181, member B	mRNA	NP_001102620.1	1564695	unique_MC	6	48	-2.97832	4.12555	8.37587
chr1	16788482	16788821	340	341	16788574	5	4.58367	3.8508	1.47187	MC_peak_20	Distal Intergenic	1	16819170	16896221	77052	1	293408	NM_001011934	-30349	NM_001011934	Hbs1l	HBS1-like translational GTPase	mRNA	NP_001011934.1	1308509	unique_MC	7	20	-1.55777	3.61343	1.7183
chr1	16788482	16788821	340	341	16788574	5	4.58367	3.8508	1.47187	MC_peak_20	Distal Intergenic	1	16819170	16896221	77052	1	293408	NM_001011934	-30349	XM_017588984	Hbs1l	HBS1-like translational GTPase, transcript variant X1	mRNA	XP_017444473.1	1308509	unique_MC	7	20	-1.55777	3.61343	1.7183
chr1	181294171	181294741	571	572	181294580	6	5.97015	4.65091	2.25435	MC_peak_210	Distal Intergenic	1	181770396	181772286	1891	1	501266	XM_008759826	-475655	XM_008759826	LOC501266	similar to serine/threonine protein kinase 24	mRNA	XP_008758048.2	1589611	unique_MC	7	26	-1.92034	3.79472	2.82905
chr1	218208008	218208393	386	387	218208291	8	6.39693	4.78408	2.5898	MC_peak_247	Distal Intergenic	1	218227882	218233736	5855	1	108349679	XR_001836066	-19489	XR_001836066	LOC108349679	uncharacterized LOC108349679	ncRNA	.	.	unique_MC	7	27	-1.97281	3.82095	3.02827
chr1	13821753	13822093	341	342	13821856	5	4.58367	3.8508	1.47187	MC_peak_19	Distal Intergenic	1	13810785	13811284	500	2	102557380	gene-LOC102557380	-10469	gene-LOC102557380	LOC102557380	.	Gene	.	7603956	unique_MC	7	29	-2.07235	3.87072	3.43645
chr1	258762277	258762667	391	392	258762423	8	8.25671	5.88719	4.09187	MC_peak_277	Intron (NM_031572/25011, intron 3 of 8)	1	258709726	258766873	57148	2	25011	NM_031572	4206	NM_031572	Cyp2c12	cytochrome P450, family 2, subfamily c, polypeptide 12	mRNA	NP_113760.1	2470	unique_MC	7	32	-2.20985	3.93947	4.07017
chr1	246715344	246715749	406	407	246715487	8	6.77458	5.0192	2.88767	MC_peak_265	Exon (gene-LOC102550766/102550766, exon 2 of 2)	1	246697358	246715710	18353	1	102550766	gene-LOC102550766	17986	gene-LOC102550766	LOC102550766	.	Gene	.	7711868	unique_MC	7	34	-2.29474	3.98191	4.50509
chr1	165381971	165382282	312	313	165382056	6	5.03168	4.10559	1.66466	MC_peak_163	Promoter (<=1kb)	1	165382279	165463751	81473	1	293148	XM_017588953	0	NM_001191602	C2cd3	C2 calcium-dependent domain containing 3	mRNA	NP_001178531.1	1307366	unique_MC	7	35	-2.33538	4.00223	4.72589
chr1	165381971	165382282	312	313	165382056	6	5.03168	4.10559	1.66466	MC_peak_163	Promoter (<=1kb)	1	165382279	165463751	81473	1	293148	XM_017588953	0	XM_017588950	C2cd3	C2 calcium-dependent domain containing 3, transcript variant X1	mRNA	XP_017444439.1	1307366	unique_MC	7	35	-2.33538	4.00223	4.72589
chr1	165381971	165382282	312	313	165382056	6	5.03168	4.10559	1.66466	MC_peak_163	Promoter (<=1kb)	1	165382279	165463751	81473	1	293148	XM_017588953	0	XM_017588951	C2cd3	C2 calcium-dependent domain containing 3, transcript variant X2	mRNA	XP_017444440.1	1307366	unique_MC	7	35	-2.33538	4.00223	4.72589
chr1	165381971	165382282	312	313	165382056	6	5.03168	4.10559	1.66466	MC_peak_163	Promoter (<=1kb)	1	165382279	165463751	81473	1	293148	XM_017588953	0	XM_017588952	C2cd3	C2 calcium-dependent domain containing 3, transcript variant X3	mRNA	XP_017444441.1	1307366	unique_MC	7	35	-2.33538	4.00223	4.72589
chr1	165381971	165382282	312	313	165382056	6	5.03168	4.10559	1.66466	MC_peak_163	Promoter (<=1kb)	1	165382279	165463751	81473	1	293148	XM_017588953	0	XR_001835385	C2cd3	C2 calcium-dependent domain containing 3, transcript variant X4	misc_RNA	.	1307366	unique_MC	7	35	-2.33538	4.00223	4.72589
chr1	165381971	165382282	312	313	165382056	6	5.03168	4.10559	1.66466	MC_peak_163	Promoter (<=1kb)	1	165382279	165463751	81473	1	293148	XM_017588953	0	XM_017588953	C2cd3	C2 calcium-dependent domain containing 3, transcript variant X5	mRNA	XP_017444442.1	1307366	unique_MC	7	35	-2.33538	4.00223	4.72589
chr1	212983000	212983461	462	463	212983139	5	4.82431	3.9865	1.5125	MC_peak_240	Distal Intergenic	1	212990747	212991658	912	2	293597	NM_001000235	8197	NM_001000235	Olr298	olfactory receptor 298	mRNA	NP_001000235.1	1334051	unique_MC	8	12	-0.691116	3.35488	0.475925
chr1	169382562	169382895	334	335	169382735	4	5.26013	4.03053	1.5576	MV_peak_53	Distal Intergenic	1	169386007	169386939	933	2	405001	NM_001000739	4044	NM_001000739	Olr150	olfactory receptor 150	mRNA	NP_001000739.1	1333444	unique_MV	8	9	-0.312605	3.16563	1.03275
chr1	20171266	20171602	337	338	20171474	6	5.61316	4.45064	2.08337	MC_peak_22	Distal Intergenic	1	20111548	20155960	44413	2	685940	NM_001172116	-15306	NM_001172116	Samd3	sterile alpha motif domain containing 3	mRNA	NP_001165587.1	1587834	common_MC	8	20	-1.38299	3.70082	1.45476
chr1	282512933	282513266	334	335	282513066	5	4.82431	3.9865	1.5125	MC_peak_297	Promoter (<=1kb)	1	282479755	282513134	33380	2	102550291	XM_006231690	0	XR_590773	LOC102550291	zinc finger protein 658-like, transcript variant X1	misc_RNA	.	7570552	unique_MC	8	25	-1.69112	3.85488	2.29728
chr1	282512933	282513266	334	335	282513066	5	4.82431	3.9865	1.5125	MC_peak_297	Promoter (<=1kb)	1	282479755	282513134	33380	2	102550291	XM_006231690	0	XR_351224	LOC102550291	zinc finger protein 658-like, transcript variant X2	misc_RNA	.	7570552	unique_MC	8	25	-1.69112	3.85488	2.29728
chr1	282512933	282513266	334	335	282513066	5	4.82431	3.9865	1.5125	MC_peak_297	Promoter (<=1kb)	1	282479755	282513134	33380	2	102550291	XM_006231690	0	XM_017590405	LOC102550291	zinc finger protein 658-like, transcript variant X3	mRNA	XP_017445894.1	7570552	unique_MC	8	25	-1.69112	3.85488	2.29728
chr1	282512933	282513266	334	335	282513066	5	4.82431	3.9865	1.5125	MC_peak_297	Promoter (<=1kb)	1	282479755	282513134	33380	2	102550291	XM_006231690	0	XM_006231690	LOC102550291	zinc finger protein 658-like, transcript variant X4	mRNA	XP_006231752.1	7570552	unique_MC	8	25	-1.69112	3.85488	2.29728
chr1	282512933	282513266	334	335	282513066	5	4.82431	3.9865	1.5125	MC_peak_297	Promoter (<=1kb)	1	282479755	282513134	33380	2	102550291	XM_006231690	0	XM_008760593	LOC102550291	zinc finger protein 658-like, transcript variant X5	mRNA	XP_008758815.1	7570552	unique_MC	8	25	-1.69112	3.85488	2.29728
chr1	253835277	253835639	363	364	253835458	4	5.65131	4.16834	1.73373	MV_peak_91	Distal Intergenic	1	253840054	253842433	2380	1	100910377	gene-LOC100910377	-4415	gene-LOC100910377	LOC100910377	.	Gene	.	6498974	unique_MV	8	0	3.00932	1.50466	2.70927
chr1	89817875	89818270	396	397	89818113	6	5.97015	4.65091	2.25435	MC_peak_98	Distal Intergenic	1	89826578	89830556	3979	2	365231	gene-LOC365231	12286	gene-LOC365231	LOC365231	.	Gene	.	1583799	unique_MC	8	34	-2.11996	4.0693	4.06282
chr1	202770928	202771241	314	315	202771010	6	5.09016	4.14127	1.70603	MC_peak_230	Promoter (<=1kb)	1	202770830	202816336	45507	1	309016	XM_006230424	98	XM_006230424	Wdr11	WD repeat domain 11, transcript variant X1	mRNA	XP_006230486.1	1587347	unique_MC	8	38	-2.27608	4.14736	4.91805
chr1	202770928	202771241	314	315	202771010	6	5.09016	4.14127	1.70603	MC_peak_230	Promoter (<=1kb)	1	202770830	202816336	45507	1	309016	XM_006230424	98	XM_219377	Wdr11	WD repeat domain 11, transcript variant X2	mRNA	XP_219377.5	1587347	unique_MC	8	38	-2.27608	4.14736	4.91805
chr1	141224020	141224438	419	420	141224290	13	8.03054	4.96238	3.89632	MC_peak_139	Promoter (<=1kb)	1	141224102	141258460	34359	1	102555346	XR_001835883	0	XR_001835880	LOC102555346	homeobox protein unc-4 homolog, transcript variant X1	ncRNA	.	7530616	unique_MC	8	68	-3.0992	4.55892	12.0728
chr1	141224020	141224438	419	420	141224290	13	8.03054	4.96238	3.89632	MC_peak_139	Promoter (<=1kb)	1	141224102	141258460	34359	1	102555346	XR_001835883	0	XR_001835881	LOC102555346	homeobox protein unc-4 homolog, transcript variant X2	ncRNA	.	7530616	unique_MC	8	68	-3.0992	4.55892	12.0728
chr1	141224020	141224438	419	420	141224290	13	8.03054	4.96238	3.89632	MC_peak_139	Promoter (<=1kb)	1	141224102	141258460	34359	1	102555346	XR_001835883	0	XR_350517	LOC102555346	homeobox protein unc-4 homolog, transcript variant X3	ncRNA	.	7530616	unique_MC	8	68	-3.0992	4.55892	12.0728
chr1	141224020	141224438	419	420	141224290	13	8.03054	4.96238	3.89632	MC_peak_139	Promoter (<=1kb)	1	141224102	141258460	34359	1	102555346	XR_001835883	0	XR_001835882	LOC102555346	homeobox protein unc-4 homolog, transcript variant X4	ncRNA	.	7530616	unique_MC	8	68	-3.0992	4.55892	12.0728
chr1	141224020	141224438	419	420	141224290	13	8.03054	4.96238	3.89632	MC_peak_139	Promoter (<=1kb)	1	141224102	141258460	34359	1	102555346	XR_001835883	0	XR_001835883	LOC102555346	homeobox protein unc-4 homolog, transcript variant X5	ncRNA	.	7530616	unique_MC	8	68	-3.0992	4.55892	12.0728
chr1	9094048	9094383	336	337	9094220	5	7.13158	5.00201	2.89668	MV_peak_3	Distal Intergenic	1	8933770	8945240	11471	1	25264	NM_012799	160278	NM_012799	Nmbr	neuromedin B receptor	mRNA	NP_036931.1	3181	unique_MV	9	8	-0.00425483	3.1678	1.03275
chr1	9094048	9094383	336	337	9094220	5	7.13158	5.00201	2.89668	MV_peak_3	Distal Intergenic	1	8933770	8945240	11471	1	25264	NM_012799	160278	XM_017588815	Nmbr	neuromedin B receptor, transcript variant X1	mRNA	XP_017444304.1	3181	unique_MV	9	8	-0.00425483	3.1678	1.03275
chr1	66702012	66702436	425	426	66702266	5	6.49742	4.77492	2.38253	MV_peak_30	Distal Intergenic	1	66687478	66688422	945	2	494296	NM_001008951	-13590	NM_001008951	Vom1r57	vomeronasal 1 receptor 57	mRNA	NP_001008951.1	1359484	unique_MV	9	8	-0.00425483	3.1678	1.03275
chr1	126200181	126200583	403	404	126200318	5	4.82431	3.9865	1.5125	MC_peak_126	Intron (NM_001106266/292994, intron 1 of 26)	1	126146489	126211439	64951	2	292994	NM_001106266	10856	NM_001106266	Tjp1	tight junction protein 1	mRNA	NP_001099736.1	1306305	unique_MC	9	24	-1.47819	3.90476	1.83731
chr1	126200181	126200583	403	404	126200318	5	4.82431	3.9865	1.5125	MC_peak_126	Intron (NM_001106266/292994, intron 1 of 26)	1	126146489	126211439	64951	2	292994	NM_001106266	10856	XM_017588930	Tjp1	tight junction protein 1, transcript variant X1	mRNA	XP_017444419.1	1306305	unique_MC	9	24	-1.47819	3.90476	1.83731
chr1	126200181	126200583	403	404	126200318	5	4.82431	3.9865	1.5125	MC_peak_126	Intron (NM_001106266/292994, intron 1 of 26)	1	126146489	126211439	64951	2	292994	NM_001106266	10856	XM_017588936	Tjp1	tight junction protein 1, transcript variant X10	mRNA	XP_017444425.1	1306305	unique_MC	9	24	-1.47819	3.90476	1.83731
chr1	126200181	126200583	403	404	126200318	5	4.82431	3.9865	1.5125	MC_peak_126	Intron (NM_001106266/292994, intron 1 of 26)	1	126146489	126211439	64951	2	292994	NM_001106266	10856	XM_006229333	Tjp1	tight junction protein 1, transcript variant X11	mRNA	XP_006229395.1	1306305	unique_MC	9	24	-1.47819	3.90476	1.83731
chr1	126200181	126200583	403	404	126200318	5	4.82431	3.9865	1.5125	MC_peak_126	Intron (NM_001106266/292994, intron 1 of 26)	1	126146489	126211439	64951	2	292994	NM_001106266	10856	XM_017588931	Tjp1	tight junction protein 1, transcript variant X2	mRNA	XP_017444420.1	1306305	unique_MC	9	24	-1.47819	3.90476	1.83731
chr1	126200181	126200583	403	404	126200318	5	4.82431	3.9865	1.5125	MC_peak_126	Intron (NM_001106266/292994, intron 1 of 26)	1	126146489	126211439	64951	2	292994	NM_001106266	10856	XM_017588932	Tjp1	tight junction protein 1, transcript variant X3	mRNA	XP_017444421.1	1306305	unique_MC	9	24	-1.47819	3.90476	1.83731
chr1	126200181	126200583	403	404	126200318	5	4.82431	3.9865	1.5125	MC_peak_126	Intron (NM_001106266/292994, intron 1 of 26)	1	126146489	126211439	64951	2	292994	NM_001106266	10856	XM_017588933	Tjp1	tight junction protein 1, transcript variant X4	mRNA	XP_017444422.1	1306305	unique_MC	9	24	-1.47819	3.90476	1.83731
chr1	126200181	126200583	403	404	126200318	5	4.82431	3.9865	1.5125	MC_peak_126	Intron (NM_001106266/292994, intron 1 of 26)	1	126146489	126211439	64951	2	292994	NM_001106266	10856	XM_017588934	Tjp1	tight junction protein 1, transcript variant X5	mRNA	XP_017444423.1	1306305	unique_MC	9	24	-1.47819	3.90476	1.83731
chr1	126200181	126200583	403	404	126200318	5	4.82431	3.9865	1.5125	MC_peak_126	Intron (NM_001106266/292994, intron 1 of 26)	1	126146489	126211439	64951	2	292994	NM_001106266	10856	XM_017588935	Tjp1	tight junction protein 1, transcript variant X6	mRNA	XP_017444424.1	1306305	unique_MC	9	24	-1.47819	3.90476	1.83731
chr1	126200181	126200583	403	404	126200318	5	4.82431	3.9865	1.5125	MC_peak_126	Intron (NM_001106266/292994, intron 1 of 26)	1	126146489	126211439	64951	2	292994	NM_001106266	10856	XM_006229330	Tjp1	tight junction protein 1, transcript variant X7	mRNA	XP_006229392.1	1306305	unique_MC	9	24	-1.47819	3.90476	1.83731
chr1	126200181	126200583	403	404	126200318	5	4.82431	3.9865	1.5125	MC_peak_126	Intron (NM_001106266/292994, intron 1 of 26)	1	126146489	126211439	64951	2	292994	NM_001106266	10856	XM_006229331	Tjp1	tight junction protein 1, transcript variant X8	mRNA	XP_006229393.1	1306305	unique_MC	9	24	-1.47819	3.90476	1.83731
chr1	126200181	126200583	403	404	126200318	5	4.82431	3.9865	1.5125	MC_peak_126	Intron (NM_001106266/292994, intron 1 of 26)	1	126146489	126211439	64951	2	292994	NM_001106266	10856	XM_006229332	Tjp1	tight junction protein 1, transcript variant X9	mRNA	XP_006229394.1	1306305	unique_MC	9	24	-1.47819	3.90476	1.83731
chr1	6126674	6127067	394	395	6126757	5	4.82431	3.9865	1.5125	MC_peak_7	Distal Intergenic	1	6060267	6061317	1051	1	365045	gene-LOC365045	66407	gene-LOC365045	LOC365045	.	Gene	.	1586118	unique_MC	9	30	-1.78853	4.05993	2.8915
chr1	29361023	29361543	521	522	29361347	7	6.84648	5.1344	2.94161	MC_peak_31	Intron (XM_006227758/498995, intron 10 of 15)	1	29348235	29353511	5277	2	108348877	XR_001835580	-7512	XR_001835580	LOC108348877	uncharacterized LOC108348877	ncRNA	.	.	unique_MC	9	34	-1.96361	4.14748	3.66464
chr1	212623386	212623706	321	322	212623549	8	5.90184	4.46999	2.25435	MC_peak_239	Promoter (<=1kb)	1	212619817	212623686	3870	2	541462	XM_006230573	0	NM_001031845	Sprn	shadow of prion protein homolog (zebrafish)	mRNA	NP_001027015.1	1561845	unique_MC	9	36	-2.04378	4.18756	4.06789
chr1	212623386	212623706	321	322	212623549	8	5.90184	4.46999	2.25435	MC_peak_239	Promoter (<=1kb)	1	212619817	212623686	3870	2	541462	XM_006230573	0	XM_006230573	Sprn	shadow of prion protein homolog (zebrafish), transcript variant X1	mRNA	XP_006230635.1	1561845	unique_MC	9	36	-2.04378	4.18756	4.06789
chr1	89399170	89399473	304	305	89399307	7	4.34855	3.58144	1.31762	MC_peak_97	Promoter (<=1kb)	1	89383517	89399041	15525	2	64355	NM_032616	-129	NM_032616	Lsr	lipolysis stimulated lipoprotein receptor	mRNA	NP_116005.1	69236	unique_MC	9	48	-2.44904	4.39019	6.66263
chr1	89399170	89399473	304	305	89399307	7	4.34855	3.58144	1.31762	MC_peak_97	Promoter (<=1kb)	1	89383517	89399041	15525	2	64355	NM_032616	-129	XM_006228844	Lsr	lipolysis stimulated lipoprotein receptor, transcript variant X1	mRNA	XP_006228906.1	69236	unique_MC	9	48	-2.44904	4.39019	6.66263
chr1	89399170	89399473	304	305	89399307	7	4.34855	3.58144	1.31762	MC_peak_97	Promoter (<=1kb)	1	89383517	89399041	15525	2	64355	NM_032616	-129	XM_006228845	Lsr	lipolysis stimulated lipoprotein receptor, transcript variant X2	mRNA	XP_006228907.1	69236	unique_MC	9	48	-2.44904	4.39019	6.66263
chr1	213080215	213080654	440	441	213080359	7	6.9335	5.18326	3.01538	MC_peak_241	Distal Intergenic	1	213070528	213071460	933	1	293600	NM_001000238	9687	NM_001000238	Olr302	olfactory receptor 302	mRNA	NP_001000238.1	1332644	unique_MC	10	16	-0.78036	3.69728	0.604423
chr1	20171024	20171495	472	473	20171298	5	6.34539	4.71475	2.26804	MV_peak_14	Distal Intergenic	1	20111548	20155960	44413	2	685940	NM_001172116	-15064	NM_001172116	Samd3	sterile alpha motif domain containing 3	mRNA	NP_001165587.1	1587834	common_MV	10	17	-0.862822	3.73851	0.69965
chr1	43068793	43069226	434	435	43069009	4	5.12575	3.9791	1.44626	MV_peak_20	Distal Intergenic	1	43033751	43038700	4950	1	103690976	gene-LOC103690976	35042	gene-LOC103690976	LOC103690976	.	Gene	.	9225009	common_MV	10	18	-0.940825	3.77752	0.80435
chr1	43068762	43069241	480	481	43069069	7	7.17305	5.31533	3.15828	MC_peak_44	Distal Intergenic	1	43033751	43038700	4950	1	103690976	gene-LOC103690976	35011	gene-LOC103690976	LOC103690976	.	Gene	.	9225009	common_MC	10	18	-0.940825	3.77752	0.80435
chr1	282250987	282251296	310	311	282251125	5	4.58367	3.8508	1.47187	MC_peak_295	Promoter (<=1kb)	1	282238774	282251193	12420	2	64371	NM_022540	0	NM_022540	Prdx3	peroxiredoxin 3	mRNA	NP_071985.1	620040	unique_MC	10	18	-0.940825	3.77752	0.80435
chr1	248162979	248163272	294	295	248163123	7	6.76186	5.08645	2.88031	MC_peak_266	Distal Intergenic	1	248187429	248202090	14662	1	293894	XM_017589035	-24157	NM_001106349	Tpd52l3	tumor protein D52-like 3	mRNA	NP_001099819.1	1309391	unique_MC	10	19	-1.01483	3.81452	0.917676
chr1	248162979	248163272	294	295	248163123	7	6.76186	5.08645	2.88031	MC_peak_266	Distal Intergenic	1	248187429	248202090	14662	1	293894	XM_017589035	-24157	XM_008760324	Tpd52l3	tumor protein D52-like 3, transcript variant X1	mRNA	XP_008758546.1	1309391	unique_MC	10	19	-1.01483	3.81452	0.917676
chr1	248162979	248163272	294	295	248163123	7	6.76186	5.08645	2.88031	MC_peak_266	Distal Intergenic	1	248187429	248202090	14662	1	293894	XM_017589035	-24157	XM_017589035	Tpd52l3	tumor protein D52-like 3, transcript variant X2	mRNA	XP_017444524.1	1309391	unique_MC	10	19	-1.01483	3.81452	0.917676
chr1	273629465	273629785	321	322	273629632	8	10.1299	6.81453	5.63193	MV_peak_94	Distal Intergenic	1	273563411	273564250	840	1	499374	gene-RGD1561333	66054	gene-RGD1561333	RGD1561333	.	Gene	.	1561333	unique_MV	10	7	0.307103	3.15355	1.12966
chr1	232906409	232906850	442	443	232906687	5	7.13158	5.00201	2.89668	MV_peak_84	Distal Intergenic	1	232897838	232904124	6287	1	100910059	gene-LOC100910059	8571	gene-LOC100910059	LOC100910059	.	Gene	.	6500484	unique_MV	10	6	0.499748	3.05723	1.21399
chr1	22687101	22687531	431	432	22687373	8	8.25671	5.88719	4.09187	MC_peak_24	Promoter (<=1kb)	1	22686743	22693926	7184	1	108349832	XM_017590543	358	XM_017590543	LOC108349832	endogenous retrovirus group K member 7 Pro protein-like	mRNA	XP_017446032.1	.	unique_MC	10	22	-1.21646	3.91533	1.30249
chr1	213842464	213842942	479	480	213842573	5	4.3445	3.71088	1.31517	MC_peak_242	Intron (XM_017590246/309104, intron 1 of 3)	1	213816966	213856570	39605	2	309104	XM_017590246	13628	XM_017590246	Ifitm6	interferon induced transmembrane protein 6, transcript variant X1	mRNA	XP_017445735.1	1304718	unique_MC	10	29	-1.59979	4.107	2.39922
chr1	213842464	213842942	479	480	213842573	5	4.3445	3.71088	1.31517	MC_peak_242	Intron (XM_017590246/309104, intron 1 of 3)	1	213816966	213856570	39605	2	309104	XM_017590246	13628	XM_008760024	Ifitm6	interferon induced transmembrane protein 6, transcript variant X2	mRNA	XP_008758246.1	1304718	unique_MC	10	29	-1.59979	4.107	2.39922
chr1	213842464	213842942	479	480	213842573	5	4.3445	3.71088	1.31517	MC_peak_242	Intron (XM_017590246/309104, intron 1 of 3)	1	213816966	213856570	39605	2	309104	XM_017590246	13628	XM_008760022	Ifitm6	interferon induced transmembrane protein 6, transcript variant X3	mRNA	XP_008758244.1	1304718	unique_MC	10	29	-1.59979	4.107	2.39922
chr1	213842464	213842942	479	480	213842573	5	4.3445	3.71088	1.31517	MC_peak_242	Intron (XM_017590246/309104, intron 1 of 3)	1	213816966	213856570	39605	2	309104	XM_017590246	13628	XM_008760023	Ifitm6	interferon induced transmembrane protein 6, transcript variant X4	mRNA	XP_008758245.1	1304718	unique_MC	10	29	-1.59979	4.107	2.39922
chr1	213842464	213842942	479	480	213842573	5	4.3445	3.71088	1.31517	MC_peak_242	Intron (XM_017590246/309104, intron 1 of 3)	1	213816966	213856570	39605	2	309104	XM_017590246	13628	XM_008760025	Ifitm6	interferon induced transmembrane protein 6, transcript variant X5	mRNA	XP_008758247.1	1304718	unique_MC	10	29	-1.59979	4.107	2.39922
chr1	213842464	213842942	479	480	213842573	5	4.3445	3.71088	1.31517	MC_peak_242	Intron (XM_017590246/309104, intron 1 of 3)	1	213816966	213856570	39605	2	309104	XM_017590246	13628	XM_017590247	Ifitm6	interferon induced transmembrane protein 6, transcript variant X6	mRNA	XP_017445736.1	1304718	unique_MC	10	29	-1.59979	4.107	2.39922
chr1	189197554	189197870	317	318	189197695	8	6.77458	5.0192	2.88767	MC_peak_219	Promoter (1-2kb)	1	189186028	189199368	13341	2	25128	NM_017082	1498	NM_017082	Umod	uromodulin	mRNA	NP_058778.1	3940	unique_MC	10	30	-1.64709	4.13065	2.57347
chr1	189197554	189197870	317	318	189197695	8	6.77458	5.0192	2.88767	MC_peak_219	Promoter (1-2kb)	1	189186028	189199368	13341	2	25128	NM_017082	1498	XM_006230107	Umod	uromodulin, transcript variant X1	mRNA	XP_006230169.1	3940	unique_MC	10	30	-1.64709	4.13065	2.57347
chr1	263845343	263845750	408	409	263845428	5	4.46083	3.77954	1.39278	MC_peak_280	Promoter (<=1kb)	1	263810439	263845651	35213	2	293939	XM_006231441	0	NM_001106353	Erlin1	ER lipid raft associated 1	mRNA	NP_001099823.1	1307058	unique_MC	10	33	-1.78036	4.19728	3.11714
chr1	263845343	263845750	408	409	263845428	5	4.46083	3.77954	1.39278	MC_peak_280	Promoter (<=1kb)	1	263810439	263845651	35213	2	293939	XM_006231441	0	XM_006231441	Erlin1	ER lipid raft associated 1, transcript variant X1	mRNA	XP_006231503.1	1307058	unique_MC	10	33	-1.78036	4.19728	3.11714
chr1	222869462	222869833	372	373	222869545	6	5.2741	4.25211	1.84338	MC_peak_251	Exon (NM_017060/24913, exon 4 of 5)	1	222847244	222877180	29937	1	24913	XM_006230687	22218	NM_017060	Pla2g16	phospholipase A2, group XVI	mRNA	NP_058756.2	2829	unique_MC	10	39	-2.01483	4.31452	4.28341
chr1	222869462	222869833	372	373	222869545	6	5.2741	4.25211	1.84338	MC_peak_251	Exon (NM_017060/24913, exon 4 of 5)	1	222847244	222877180	29937	1	24913	XM_006230687	22218	XM_006230687	Pla2g16	phospholipase A2, group XVI, transcript variant X1	mRNA	XP_006230749.1	2829	unique_MC	10	39	-2.01483	4.31452	4.28341
chr1	152043335	152043671	337	338	152043536	7	7.02306	5.23305	3.08801	MC_peak_149	Distal Intergenic	1	152072716	152153449	80734	1	252916	NM_145774	-29045	NM_145774	Rab38	RAB38, member RAS oncogene family	mRNA	NP_665717.1	628752	unique_MC	11	12	-0.264219	3.56833	0.310474
chr1	224422724	224423032	309	310	224422881	7	7.02306	5.23305	3.08801	MC_peak_252	Distal Intergenic	1	224319927	224389499	69573	2	171397	NM_134379	-33225	NM_134379	UST4r	integral membrane transport protein UST4r	mRNA	NP_599206.1	620976	unique_MC	11	12	-0.264219	3.56833	0.310474
chr1	135741869	135742258	390	391	135742063	4	5.12575	3.9791	1.44626	MV_peak_44	Distal Intergenic	1	135712957	135713328	372	1	100360396	gene-LOC100360396	28912	gene-LOC100360396	LOC100360396	.	Gene	.	2322257	unique_MV	11	5	0.851259	3.01059	1.47723
chr1	34242872	34243318	447	448	34243176	6	6.75124	5.0547	2.59073	MV_peak_17	Distal Intergenic	1	34267410	34271773	4364	2	100910701	XR_145733	28455	XR_145733	LOC100910701	uncharacterized LOC100910701	ncRNA	.	6496843	unique_MV	11	4	1.11429	2.87907	1.68135
chr1	224965491	224965908	418	419	224965585	6	4.97452	4.07053	1.62412	MC_peak_254	Intron (NM_021579/59087, intron 10 of 20)	1	224970807	224972168	1362	1	690285	NM_001191104	-4899	NM_001191104	Tmem223	transmembrane protein 223	mRNA	NP_001178033.1	1582829	unique_MC	11	28	-1.42176	4.1471	1.96542
chr1	143751622	143751960	339	340	143751734	7	5.96051	4.61263	2.25435	MC_peak_142	Promoter (<=1kb)	1	143702864	143751789	48926	2	252941	NM_145785	0	NM_145785	Hdgfrp3	hepatoma-derived growth factor, related protein 3	mRNA	NP_665728.1	628773	unique_MC	11	30	-1.51798	4.19521	2.28808
chr1	143751622	143751960	339	340	143751734	7	5.96051	4.61263	2.25435	MC_peak_142	Promoter (<=1kb)	1	143702864	143751789	48926	2	252941	NM_145785	0	XM_008759496	Hdgfrp3	hepatoma-derived growth factor, related protein 3, transcript variant X1	mRNA	XP_008757718.1	628773	unique_MC	11	30	-1.51798	4.19521	2.28808
chr1	101808051	101808448	398	399	101808267	8	4.66088	3.66741	1.5125	MC_peak_113	Promoter (1-2kb)	1	101805531	101809544	4014	2	276720	NM_170718	1096	NM_170718	Kcnj14	potassium voltage-gated channel subfamily J member 14	mRNA	NP_733836.1	628872	unique_MC	11	38	-1.84918	4.36081	3.71899
chr1	264670726	264671253	528	529	264671075	7	7.17305	5.31533	3.15828	MC_peak_282	Promoter (<=1kb)	1	264670836	264723025	52190	1	499360	XM_017589591	0	NM_001134612	Slf2	SMC5-SMC6 complex localization factor 2	mRNA	NP_001128084.1	1560300	unique_MC	11	38	-1.84918	4.36081	3.71899
chr1	264670726	264671253	528	529	264671075	7	7.17305	5.31533	3.15828	MC_peak_282	Promoter (<=1kb)	1	264670836	264723025	52190	1	499360	XM_017589591	0	XM_006231550	Slf2	SMC5-SMC6 complex localization factor 2, transcript variant X1	mRNA	XP_006231612.1	1560300	unique_MC	11	38	-1.84918	4.36081	3.71899
chr1	264670726	264671253	528	529	264671075	7	7.17305	5.31533	3.15828	MC_peak_282	Promoter (<=1kb)	1	264670836	264723025	52190	1	499360	XM_017589591	0	XM_006231551	Slf2	SMC5-SMC6 complex localization factor 2, transcript variant X2	mRNA	XP_006231613.1	1560300	unique_MC	11	38	-1.84918	4.36081	3.71899
chr1	264670726	264671253	528	529	264671075	7	7.17305	5.31533	3.15828	MC_peak_282	Promoter (<=1kb)	1	264670836	264723025	52190	1	499360	XM_017589591	0	XM_017589590	Slf2	SMC5-SMC6 complex localization factor 2, transcript variant X3	mRNA	XP_017445079.1	1560300	unique_MC	11	38	-1.84918	4.36081	3.71899
chr1	264670726	264671253	528	529	264671075	7	7.17305	5.31533	3.15828	MC_peak_282	Promoter (<=1kb)	1	264670836	264723025	52190	1	499360	XM_017589591	0	XM_017589591	Slf2	SMC5-SMC6 complex localization factor 2, transcript variant X4	mRNA	XP_017445080.1	1560300	unique_MC	11	38	-1.84918	4.36081	3.71899
chr1	56053887	56054292	406	407	56054064	10	10.609	7.0598	6.21089	MC_peak_73	Distal Intergenic	1	56023480	56038201	14722	1	102556873	XR_001836269	30407	XR_001836258	LOC102556873	uncharacterized LOC102556873, transcript variant X1	ncRNA	.	7670365	unique_MC	11	40	-1.92133	4.39689	4.1052
chr1	56053887	56054292	406	407	56054064	10	10.609	7.0598	6.21089	MC_peak_73	Distal Intergenic	1	56023480	56038201	14722	1	102556873	XR_001836269	30407	XR_001836267	LOC102556873	uncharacterized LOC102556873, transcript variant X10	ncRNA	.	7670365	unique_MC	11	40	-1.92133	4.39689	4.1052
chr1	56053887	56054292	406	407	56054064	10	10.609	7.0598	6.21089	MC_peak_73	Distal Intergenic	1	56023480	56038201	14722	1	102556873	XR_001836269	30407	XR_589991	LOC102556873	uncharacterized LOC102556873, transcript variant X11	ncRNA	.	7670365	unique_MC	11	40	-1.92133	4.39689	4.1052
chr1	56053887	56054292	406	407	56054064	10	10.609	7.0598	6.21089	MC_peak_73	Distal Intergenic	1	56023480	56038201	14722	1	102556873	XR_001836269	30407	XR_001836268	LOC102556873	uncharacterized LOC102556873, transcript variant X12	ncRNA	.	7670365	unique_MC	11	40	-1.92133	4.39689	4.1052
chr1	56053887	56054292	406	407	56054064	10	10.609	7.0598	6.21089	MC_peak_73	Distal Intergenic	1	56023480	56038201	14722	1	102556873	XR_001836269	30407	XR_001836269	LOC102556873	uncharacterized LOC102556873, transcript variant X13	ncRNA	.	7670365	unique_MC	11	40	-1.92133	4.39689	4.1052
chr1	56053887	56054292	406	407	56054064	10	10.609	7.0598	6.21089	MC_peak_73	Distal Intergenic	1	56023480	56038201	14722	1	102556873	XR_001836269	30407	XR_001836259	LOC102556873	uncharacterized LOC102556873, transcript variant X2	ncRNA	.	7670365	unique_MC	11	40	-1.92133	4.39689	4.1052
chr1	56053887	56054292	406	407	56054064	10	10.609	7.0598	6.21089	MC_peak_73	Distal Intergenic	1	56023480	56038201	14722	1	102556873	XR_001836269	30407	XR_001836260	LOC102556873	uncharacterized LOC102556873, transcript variant X3	ncRNA	.	7670365	unique_MC	11	40	-1.92133	4.39689	4.1052
chr1	56053887	56054292	406	407	56054064	10	10.609	7.0598	6.21089	MC_peak_73	Distal Intergenic	1	56023480	56038201	14722	1	102556873	XR_001836269	30407	XR_001836261	LOC102556873	uncharacterized LOC102556873, transcript variant X4	ncRNA	.	7670365	unique_MC	11	40	-1.92133	4.39689	4.1052
chr1	56053887	56054292	406	407	56054064	10	10.609	7.0598	6.21089	MC_peak_73	Distal Intergenic	1	56023480	56038201	14722	1	102556873	XR_001836269	30407	XR_001836262	LOC102556873	uncharacterized LOC102556873, transcript variant X5	ncRNA	.	7670365	unique_MC	11	40	-1.92133	4.39689	4.1052
chr1	56053887	56054292	406	407	56054064	10	10.609	7.0598	6.21089	MC_peak_73	Distal Intergenic	1	56023480	56038201	14722	1	102556873	XR_001836269	30407	XR_001836263	LOC102556873	uncharacterized LOC102556873, transcript variant X6	ncRNA	.	7670365	unique_MC	11	40	-1.92133	4.39689	4.1052
chr1	56053887	56054292	406	407	56054064	10	10.609	7.0598	6.21089	MC_peak_73	Distal Intergenic	1	56023480	56038201	14722	1	102556873	XR_001836269	30407	XR_001836264	LOC102556873	uncharacterized LOC102556873, transcript variant X7	ncRNA	.	7670365	unique_MC	11	40	-1.92133	4.39689	4.1052
chr1	56053887	56054292	406	407	56054064	10	10.609	7.0598	6.21089	MC_peak_73	Distal Intergenic	1	56023480	56038201	14722	1	102556873	XR_001836269	30407	XR_001836265	LOC102556873	uncharacterized LOC102556873, transcript variant X8	ncRNA	.	7670365	unique_MC	11	40	-1.92133	4.39689	4.1052
chr1	56053887	56054292	406	407	56054064	10	10.609	7.0598	6.21089	MC_peak_73	Distal Intergenic	1	56023480	56038201	14722	1	102556873	XR_001836269	30407	XR_001836266	LOC102556873	uncharacterized LOC102556873, transcript variant X9	ncRNA	.	7670365	unique_MC	11	40	-1.92133	4.39689	4.1052
chr1	121018423	121018752	330	331	121018561	9	8.18974	5.76579	4.03466	MC_peak_122	Promoter (<=1kb)	1	121010052	121018201	8150	2	102555617	XR_590257	-222	XR_590257	LOC102555617	uncharacterized LOC102555617, transcript variant X1	ncRNA	.	7650527	unique_MC	11	42	-1.99004	4.43124	4.50079
chr1	122981991	122982571	581	582	122982309	7	5.96051	4.61263	2.25435	MC_peak_124	Promoter (<=1kb)	1	122981755	122983354	1600	1	308690	NM_001008558	236	NM_001008558	Ndn	necdin, MAGE family member	mRNA	NP_001008558.1	1310526	unique_MC	11	55	-2.37113	4.62179	7.25438
chr1	28747857	28748148	292	293	28748001	7	7.17305	5.31533	3.15828	MC_peak_30	Distal Intergenic	1	28659065	28659897	833	1	108349834	gene-LOC108349834	88792	gene-LOC108349834	LOC108349834	.	Gene	.	.	unique_MC	12	15	-0.445002	3.7775	0.373562
chr1	139373823	139374189	367	368	139374010	6	7.58943	5.4321	3.29405	MV_peak_46	Distal Intergenic	1	139195882	139248409	52528	2	102553800	XR_590345	-125414	XR_590345	LOC102553800	uncharacterized LOC102553800	ncRNA	.	7537804	unique_MV	12	8	0.385073	3.36246	0.475925
chr1	228831280	228831649	370	371	228831509	9	9.20534	6.35806	4.91902	MC_peak_257	Distal Intergenic	1	228729842	228759783	29942	2	293774	XM_006231114	-71497	NM_001047855	Dtx4	deltex E3 ubiquitin ligase 4	mRNA	NP_001041320.1	1311767	unique_MC	12	23	-1.02996	4.06998	1.06461
chr1	228831280	228831649	370	371	228831509	9	9.20534	6.35806	4.91902	MC_peak_257	Distal Intergenic	1	228729842	228759783	29942	2	293774	XM_006231114	-71497	XM_006231114	Dtx4	deltex E3 ubiquitin ligase 4, transcript variant X1	mRNA	XP_006231176.1	1311767	unique_MC	12	23	-1.02996	4.06998	1.06461
chr1	254244754	254245108	355	356	254244906	7	8.68023	6.05736	4.28321	MV_peak_92	Distal Intergenic	1	254018298	254020446	2149	1	685302	gene-LOC685302	226456	gene-LOC685302	LOC685302	.	Gene	.	1595146	unique_MV	12	2	1.97004	2.56998	2.55641
chr1	203028650	203029042	393	394	203028655	4	5.55932	4.1375	1.73373	MV_peak_81	Distal Intergenic	1	203103250	203112928	9679	1	102555965	XR_350774	-74208	XR_350773	LOC102555965	uncharacterized LOC102555965, transcript variant X1	ncRNA	.	7732136	unique_MV	12	0	3.555	1.7775	3.91339
chr1	203028650	203029042	393	394	203028655	4	5.55932	4.1375	1.73373	MV_peak_81	Distal Intergenic	1	203103250	203112928	9679	1	102555965	XR_350774	-74208	XR_350775	LOC102555965	uncharacterized LOC102555965, transcript variant X2	ncRNA	.	7732136	unique_MV	12	0	3.555	1.7775	3.91339
chr1	203028650	203029042	393	394	203028655	4	5.55932	4.1375	1.73373	MV_peak_81	Distal Intergenic	1	203103250	203112928	9679	1	102555965	XR_350774	-74208	XR_350774	LOC102555965	uncharacterized LOC102555965, transcript variant X3	ncRNA	.	7732136	unique_MV	12	0	3.555	1.7775	3.91339
chr1	203028650	203029042	393	394	203028655	4	5.55932	4.1375	1.73373	MV_peak_81	Distal Intergenic	1	203103250	203112928	9679	1	102555965	XR_350774	-74208	XR_350776	LOC102555965	uncharacterized LOC102555965, transcript variant X4	ncRNA	.	7732136	unique_MV	12	0	3.555	1.7775	3.91339
chr1	276010693	276010989	297	298	276010829	8	5.75254	4.37427	2.18877	MC_peak_293	Promoter (1-2kb)	1	275986595	276012939	26345	2	108348158	XR_001836174	1950	XR_001836174	LOC108348158	uncharacterized LOC108348158	ncRNA	.	.	unique_MC	12	41	-1.83732	4.47366	3.94331
chr1	23238894	23239195	302	303	23239051	9	6.90035	4.96666	2.99226	MC_peak_26	Promoter (1-2kb)	1	23237617	23611580	373964	1	292172	NM_001271317	1277	NM_001271317	Eya4	EYA transcriptional coactivator and phosphatase 4	mRNA	NP_001258246.1	1307099	unique_MC	12	48	-2.05971	4.58485	5.32351
chr1	23238894	23239195	302	303	23239051	9	6.90035	4.96666	2.99226	MC_peak_26	Promoter (1-2kb)	1	23237617	23611580	373964	1	292172	NM_001271317	1277	XM_008758600	Eya4	EYA transcriptional coactivator and phosphatase 4, transcript variant X1	mRNA	XP_008756822.1	1307099	unique_MC	12	48	-2.05971	4.58485	5.32351
chr1	68206880	68207369	490	491	68207206	7	9.88242	6.5333	5.40122	MV_peak_31	Distal Intergenic	1	68221365	68222312	948	1	494292	XM_017590551	-13996	NM_001008946	Vom1r29	vomeronasal 1 receptor 29	mRNA	NP_001008946.1	1359287	unique_MV	13	10	0.205537	3.5622	0.386243
chr1	68206880	68207369	490	491	68207206	7	9.88242	6.5333	5.40122	MV_peak_31	Distal Intergenic	1	68221365	68222312	948	1	494292	XM_017590551	-13996	XM_017590551	Vom1r29	vomeronasal 1 receptor 29, transcript variant X1	mRNA	XP_017446040.1	1359287	unique_MV	13	10	0.205537	3.5622	0.386243
chr1	180590078	180590615	538	539	180590209	8	8.25671	5.88719	4.09187	MC_peak_186	Distal Intergenic	1	180535742	180538500	2759	1	364718	gene-LOC364718	54336	gene-LOC364718	LOC364718	.	Gene	.	1589713	unique_MC	13	27	-1.14239	4.23616	1.38792
chr1	54042511	54042876	366	367	54042593	8	4.46482	3.54028	1.39278	MC_peak_52	Promoter (<=1kb)	1	54034350	54042219	7870	2	499027	XM_008758795	-292	XM_008758795	RGD1560718	similar to putative protein kinase	mRNA	XP_008757017.1	1560718	unique_MC	13	51	-2.03547	4.6827	5.53877
chr1	267504915	267505284	370	371	267505192	9	6.84361	4.93069	2.94161	MC_peak_289	Promoter (<=1kb)	1	267505336	267509350	4015	1	294030	NM_001047856	-52	NM_001047856	Sfr1	SWI5-dependent homologous recombination repair protein 1	mRNA	NP_001041321.2	1305481	unique_MC	13	73	-2.54448	4.93721	10.3266
chr1	267504915	267505284	370	371	267505192	9	6.84361	4.93069	2.94161	MC_peak_289	Promoter (<=1kb)	1	267505336	267509350	4015	1	294030	NM_001047856	-52	XM_017589044	Sfr1	SWI5-dependent homologous recombination repair protein 1, transcript variant X1	mRNA	XP_017444533.1	1305481	unique_MC	13	73	-2.54448	4.93721	10.3266
chr1	9138883	9139232	350	351	9139057	4	5.65131	4.16834	1.73373	MV_peak_4	Distal Intergenic	1	8933770	8945240	11471	1	25264	NM_012799	205113	NM_012799	Nmbr	neuromedin B receptor	mRNA	NP_036931.1	3181	unique_MV	14	9	0.44542	3.54464	0.538955
chr1	9138883	9139232	350	351	9139057	4	5.65131	4.16834	1.73373	MV_peak_4	Distal Intergenic	1	8933770	8945240	11471	1	25264	NM_012799	205113	XM_017588815	Nmbr	neuromedin B receptor, transcript variant X1	mRNA	XP_017444304.1	3181	unique_MV	14	9	0.44542	3.54464	0.538955
chr1	70386700	70387127	428	429	70387051	7	4.86002	3.91619	1.54138	MC_peak_77	Distal Intergenic	1	70357129	70358866	1738	2	108349839	gene-LOC108349839	-27834	gene-LOC108349839	LOC108349839	.	Gene	.	.	unique_MC	14	25	-0.933091	4.23389	0.983973
chr1	166482902	166483247	346	347	166483040	8	5.42963	4.16609	1.95651	MC_peak_166	Intron (XM_006229897/361617, intron 2 of 34)	1	166490967	166525200	34234	1	361617	XM_006229900	-7720	XM_006229897	Arap1	ArfGAP with RhoGAP domain, ankyrin repeat and PH domain 1, transcript variant X1	mRNA	XP_006229959.1	1310385	unique_MC	14	31	-1.23265	4.38367	1.73082
chr1	166482902	166483247	346	347	166483040	8	5.42963	4.16609	1.95651	MC_peak_166	Intron (XM_006229897/361617, intron 2 of 34)	1	166490967	166525200	34234	1	361617	XM_006229900	-7720	XM_006229898	Arap1	ArfGAP with RhoGAP domain, ankyrin repeat and PH domain 1, transcript variant X2	mRNA	XP_006229960.1	1310385	unique_MC	14	31	-1.23265	4.38367	1.73082
chr1	166482902	166483247	346	347	166483040	8	5.42963	4.16609	1.95651	MC_peak_166	Intron (XM_006229897/361617, intron 2 of 34)	1	166490967	166525200	34234	1	361617	XM_006229900	-7720	XM_006229899	Arap1	ArfGAP with RhoGAP domain, ankyrin repeat and PH domain 1, transcript variant X3	mRNA	XP_006229961.1	1310385	unique_MC	14	31	-1.23265	4.38367	1.73082
chr1	166482902	166483247	346	347	166483040	8	5.42963	4.16609	1.95651	MC_peak_166	Intron (XM_006229897/361617, intron 2 of 34)	1	166490967	166525200	34234	1	361617	XM_006229900	-7720	XM_017590195	Arap1	ArfGAP with RhoGAP domain, ankyrin repeat and PH domain 1, transcript variant X4	mRNA	XP_017445684.1	1310385	unique_MC	14	31	-1.23265	4.38367	1.73082
chr1	166482902	166483247	346	347	166483040	8	5.42963	4.16609	1.95651	MC_peak_166	Intron (XM_006229897/361617, intron 2 of 34)	1	166490967	166525200	34234	1	361617	XM_006229900	-7720	XM_006229900	Arap1	ArfGAP with RhoGAP domain, ankyrin repeat and PH domain 1, transcript variant X5	mRNA	XP_006229962.1	1310385	unique_MC	14	31	-1.23265	4.38367	1.73082
chr1	166482902	166483247	346	347	166483040	8	5.42963	4.16609	1.95651	MC_peak_166	Intron (XM_006229897/361617, intron 2 of 34)	1	166490967	166525200	34234	1	361617	XM_006229900	-7720	XM_006229901	Arap1	ArfGAP with RhoGAP domain, ankyrin repeat and PH domain 1, transcript variant X6	mRNA	XP_006229963.1	1310385	unique_MC	14	31	-1.23265	4.38367	1.73082
chr1	61675372	61675826	455	456	61675637	5	7.13158	5.00201	2.89668	MV_peak_29	Distal Intergenic	1	61685997	61686944	948	2	494288	NM_001008941	11118	NM_001008941	Vom1r23	vomeronasal 1 receptor 23	mRNA	NP_001008941.1	1359420	unique_MV	14	4	1.44542	3.04464	2.23385
chr1	178537824	178538315	492	493	178538015	4	5.65131	4.16834	1.73373	MV_peak_57	Distal Intergenic	1	178526887	178535167	8281	1	108349619	XR_001835940	10937	XR_001835940	LOC108349619	uncharacterized LOC108349619	ncRNA	.	.	unique_MV	14	2	2.18239	2.67616	3.03833
chr1	174289317	174289669	353	354	174289452	6	4.70674	3.90382	1.5125	MC_peak_175	Promoter (<=1kb)	1	174137120	174289647	152528	2	308944	NM_001107547	0	NM_001107547	St5	suppression of tumorigenicity 5	mRNA	NP_001101017.1	1308995	unique_MC	14	43	-1.69208	4.61339	3.65981
chr1	174289317	174289669	353	354	174289452	6	4.70674	3.90382	1.5125	MC_peak_175	Promoter (<=1kb)	1	174137120	174289647	152528	2	308944	NM_001107547	0	XM_008759737	St5	suppression of tumorigenicity 5, transcript variant X1	mRNA	XP_008757959.1	1308995	unique_MC	14	43	-1.69208	4.61339	3.65981
chr1	174289317	174289669	353	354	174289452	6	4.70674	3.90382	1.5125	MC_peak_175	Promoter (<=1kb)	1	174137120	174289647	152528	2	308944	NM_001107547	0	XM_006229976	St5	suppression of tumorigenicity 5, transcript variant X2	mRNA	XP_006230038.1	1308995	unique_MC	14	43	-1.69208	4.61339	3.65981
chr1	174289317	174289669	353	354	174289452	6	4.70674	3.90382	1.5125	MC_peak_175	Promoter (<=1kb)	1	174137120	174289647	152528	2	308944	NM_001107547	0	XM_017589205	St5	suppression of tumorigenicity 5, transcript variant X3	mRNA	XP_017444694.1	1308995	unique_MC	14	43	-1.69208	4.61339	3.65981
chr1	174289317	174289669	353	354	174289452	6	4.70674	3.90382	1.5125	MC_peak_175	Promoter (<=1kb)	1	174137120	174289647	152528	2	308944	NM_001107547	0	XM_008759738	St5	suppression of tumorigenicity 5, transcript variant X4	mRNA	XP_008757960.1	1308995	unique_MC	14	43	-1.69208	4.61339	3.65981
chr1	174289317	174289669	353	354	174289452	6	4.70674	3.90382	1.5125	MC_peak_175	Promoter (<=1kb)	1	174137120	174289647	152528	2	308944	NM_001107547	0	XM_006229977	St5	suppression of tumorigenicity 5, transcript variant X5	mRNA	XP_006230039.1	1308995	unique_MC	14	43	-1.69208	4.61339	3.65981
chr1	174289317	174289669	353	354	174289452	6	4.70674	3.90382	1.5125	MC_peak_175	Promoter (<=1kb)	1	174137120	174289647	152528	2	308944	NM_001107547	0	XM_006229979	St5	suppression of tumorigenicity 5, transcript variant X6	mRNA	XP_006230041.1	1308995	unique_MC	14	43	-1.69208	4.61339	3.65981
chr1	174289317	174289669	353	354	174289452	6	4.70674	3.90382	1.5125	MC_peak_175	Promoter (<=1kb)	1	174137120	174289647	152528	2	308944	NM_001107547	0	XM_008759740	St5	suppression of tumorigenicity 5, transcript variant X7	mRNA	XP_008757962.1	1308995	unique_MC	14	43	-1.69208	4.61339	3.65981
chr1	82183540	82183904	365	366	82183616	7	4.7747	3.86068	1.5125	MC_peak_88	Promoter (<=1kb)	1	82184671	82234035	49365	1	114029	XM_006228364	-767	NM_053628	Megf8	multiple EGF-like-domains 8	mRNA	NP_446080.1	621190	unique_MC	14	49	-1.87651	4.7056	4.77287
chr1	82183540	82183904	365	366	82183616	7	4.7747	3.86068	1.5125	MC_peak_88	Promoter (<=1kb)	1	82184671	82234035	49365	1	114029	XM_006228364	-767	XM_006228364	Megf8	multiple EGF-like-domains 8, transcript variant X1	mRNA	XP_006228426.1	621190	unique_MC	14	49	-1.87651	4.7056	4.77287
chr1	39016566	39016968	403	404	39016779	14	12.5306	7.50473	8.02437	MC_peak_40	Intron (XM_017589884/102552482, intron 2 of 5)	1	39008195	39035648	27454	2	102552482	XM_017589883	18680	XM_017589881	LOC102552482	uncharacterized LOC102552482, transcript variant X1	mRNA	XP_017445370.1	7514941	unique_MC	14	59	-2.13954	4.83712	6.77971
chr1	39016566	39016968	403	404	39016779	14	12.5306	7.50473	8.02437	MC_peak_40	Intron (XM_017589884/102552482, intron 2 of 5)	1	39008195	39035648	27454	2	102552482	XM_017589883	18680	XM_017589882	LOC102552482	uncharacterized LOC102552482, transcript variant X2	mRNA	XP_017445371.1	7514941	unique_MC	14	59	-2.13954	4.83712	6.77971
chr1	39016566	39016968	403	404	39016779	14	12.5306	7.50473	8.02437	MC_peak_40	Intron (XM_017589884/102552482, intron 2 of 5)	1	39008195	39035648	27454	2	102552482	XM_017589883	18680	XM_017589883	LOC102552482	uncharacterized LOC102552482, transcript variant X3	mRNA	XP_017445372.1	7514941	unique_MC	14	59	-2.13954	4.83712	6.77971
chr1	39016566	39016968	403	404	39016779	14	12.5306	7.50473	8.02437	MC_peak_40	Intron (XM_017589884/102552482, intron 2 of 5)	1	39008195	39035648	27454	2	102552482	XM_017589883	18680	XM_017589884	LOC102552482	uncharacterized LOC102552482, transcript variant X4	mRNA	XP_017445373.1	7514941	unique_MC	14	59	-2.13954	4.83712	6.77971
chr1	39016566	39016968	403	404	39016779	14	12.5306	7.50473	8.02437	MC_peak_40	Intron (XM_017589884/102552482, intron 2 of 5)	1	39008195	39035648	27454	2	102552482	XM_017589883	18680	XR_001835598	LOC102552482	uncharacterized LOC102552482, transcript variant X5	misc_RNA	.	7514941	unique_MC	14	59	-2.13954	4.83712	6.77971
chr1	49914714	49915101	388	389	49914977	7	7.17305	5.31533	3.15828	MC_peak_49	Intron (NM_020093/56816, intron 1 of 13)	1	49960717	49962494	1778	1	108349802	gene-LOC108349802	-45616	gene-LOC108349802	LOC108349802	.	Gene	.	.	unique_MC	15	14	-0.0437719	3.885	0.308519
chr1	170732088	170732491	404	405	170732187	7	5.7156	4.46151	2.15582	MC_peak_171	Distal Intergenic	1	170736461	170794532	58072	1	103691201	XR_590405	-3970	XR_590405	LOC103691201	uncharacterized LOC103691201	ncRNA	.	9439976	unique_MC	15	28	-0.994862	4.36055	1.16797
chr1	170521983	170522347	365	366	170522177	8	7.68845	5.56632	3.59935	MC_peak_170	Intron (XM_008759815/690115, intron 17 of 43)	1	170473792	170570220	96429	1	690115	XM_008759816	48191	XM_008759815	Dnhd1	dynein heavy chain domain 1, transcript variant X1	mRNA	XP_008758037.1	1584052	unique_MC	15	30	-1.09108	4.40866	1.40782
chr1	170521983	170522347	365	366	170522177	8	7.68845	5.56632	3.59935	MC_peak_170	Intron (XM_008759815/690115, intron 17 of 43)	1	170473792	170570220	96429	1	690115	XM_008759816	48191	XM_008759816	Dnhd1	dynein heavy chain domain 1, transcript variant X2	mRNA	XP_008758038.1	1584052	unique_MC	15	30	-1.09108	4.40866	1.40782
chr1	170521983	170522347	365	366	170522177	8	7.68845	5.56632	3.59935	MC_peak_170	Intron (XM_008759815/690115, intron 17 of 43)	1	170473792	170570220	96429	1	690115	XM_008759816	48191	XM_008759818	Dnhd1	dynein heavy chain domain 1, transcript variant X3	mRNA	XP_008758040.1	1584052	unique_MC	15	30	-1.09108	4.40866	1.40782
chr1	179596821	179597188	368	369	179597097	11	8.30939	5.51728	4.13856	MC_peak_179	Distal Intergenic	1	179168435	179264240	95806	1	108349621	XR_001835941	428386	XR_001835941	LOC108349621	uncharacterized LOC108349621	ncRNA	.	.	unique_MC	15	34	-1.26616	4.4962	1.94354
chr1	94404039	94404398	360	361	94404313	9	7.80463	5.53158	3.70204	MC_peak_102	Promoter (<=1kb)	1	94346513	94404362	57850	2	308537	XM_017589128	0	NM_001107507	Uri1	URI1, prefoldin-like chaperone	mRNA	NP_001100977.1	1310358	unique_MC	15	34	-1.26616	4.4962	1.94354
chr1	94404039	94404398	360	361	94404313	9	7.80463	5.53158	3.70204	MC_peak_102	Promoter (<=1kb)	1	94346513	94404362	57850	2	308537	XM_017589128	0	XM_017589128	Uri1	URI1, prefoldin-like chaperone, transcript variant X1	mRNA	XP_017444617.1	1310358	unique_MC	15	34	-1.26616	4.4962	1.94354
chr1	162713421	162713833	413	414	162713682	8	6.28014	4.71053	2.50242	MC_peak_161	Promoter (<=1kb)	1	162703394	162713560	10167	2	286758	NM_173105	0	NM_173105	Aqp11	aquaporin 11	mRNA	NP_775128.1	628763	unique_MC	15	35	-1.30681	4.51652	2.08778
chr1	172272251	172272707	457	458	172272549	8	10.1299	6.81453	5.63193	MV_peak_54	Distal Intergenic	1	172264473	172265411	939	1	293391	NM_001000216	7778	NM_001000216	Olr246	olfactory receptor 246	mRNA	NP_001000216.1	1334008	common_MV	16	15	-0.0469191	3.97654	0.30103
chr1	172272242	172272686	445	446	172272436	8	8.42646	5.97974	4.21011	MC_peak_172	Distal Intergenic	1	172264473	172265411	939	1	293391	NM_001000216	7769	NM_001000216	Olr246	olfactory receptor 246	mRNA	NP_001000216.1	1334008	common_MC	16	15	-0.0469191	3.97654	0.30103
chr1	249352116	249352470	355	356	249352278	8	9.76991	6.65297	5.29682	MV_peak_87	Intron (NM_001105731/54286, intron 5 of 16)	1	249574954	249578520	3567	1	309338	NM_001107586	-222484	NM_001107586	Cstf2t	cleavage stimulation factor subunit 2, tau variant	mRNA	NP_001101056.1	1310026	unique_MV	16	16	-0.134382	4.02027	0.308036
chr1	266866705	266867030	326	327	266866865	5	4.40189	3.7449	1.3577	MC_peak_287	Promoter (<=1kb)	1	266859961	266866753	6793	2	171069	NM_133544	0	NM_133544	Usmg5	up-regulated during skeletal muscle growth 5 homolog (mouse)	mRNA	NP_598228.1	631426	unique_MC	16	26	-0.801807	4.35398	0.949798
chr1	260153553	260154073	521	522	260153657	8	7.51803	5.46699	3.45299	MC_peak_278	Promoter (<=1kb)	1	260153645	260178349	24705	1	309478	NM_001030038	0	NM_001030038	Zfp518a	zinc finger protein 518A	mRNA	NP_001025209.1	1305314	unique_MC	16	46	-1.60151	4.75383	3.88697
chr1	260153553	260154073	521	522	260153657	8	7.51803	5.46699	3.45299	MC_peak_278	Promoter (<=1kb)	1	260153645	260178349	24705	1	309478	NM_001030038	0	XM_006231398	Zfp518a	zinc finger protein 518A, transcript variant X1	mRNA	XP_006231460.1	1305314	unique_MC	16	46	-1.60151	4.75383	3.88697
chr1	260153553	260154073	521	522	260153657	8	7.51803	5.46699	3.45299	MC_peak_278	Promoter (<=1kb)	1	260153645	260178349	24705	1	309478	NM_001030038	0	XM_008760440	Zfp518a	zinc finger protein 518A, transcript variant X2	mRNA	XP_008758662.1	1305314	unique_MC	16	46	-1.60151	4.75383	3.88697
chr1	260153553	260154073	521	522	260153657	8	7.51803	5.46699	3.45299	MC_peak_278	Promoter (<=1kb)	1	260153645	260178349	24705	1	309478	NM_001030038	0	XM_006231397	Zfp518a	zinc finger protein 518A, transcript variant X3	mRNA	XP_006231459.1	1305314	unique_MC	16	46	-1.60151	4.75383	3.88697
chr1	260153553	260154073	521	522	260153657	8	7.51803	5.46699	3.45299	MC_peak_278	Promoter (<=1kb)	1	260153645	260178349	24705	1	309478	NM_001030038	0	XM_017589296	Zfp518a	zinc finger protein 518A, transcript variant X4	mRNA	XP_017444785.1	1305314	unique_MC	16	46	-1.60151	4.75383	3.88697
chr1	35505194	35505572	379	380	35505376	8	7.3557	5.37116	3.30887	MC_peak_35	Distal Intergenic	1	35481782	35488971	7190	1	108349457	XR_001835590	23412	XR_001835590	LOC108349457	uncharacterized LOC108349457	ncRNA	.	.	unique_MC	16	48	-1.66163	4.7839	4.24841
chr1	58344886	58345372	487	488	58345059	6	7.93536	5.57074	3.60907	MV_peak_27	Distal Intergenic	1	57895083	57896224	1142	2	100366080	gene-LOC100366080	-448662	gene-LOC100366080	LOC100366080	.	Gene	.	2324378	unique_MV	17	6	1.23054	3.42263	1.32522
chr1	255564116	255564511	396	397	255564382	7	6.76186	5.08645	2.88031	MC_peak_273	Promoter (<=1kb)	1	255564247	255654932	90686	1	368042	XM_006231332	0	NM_001191917	Btaf1	B-TFIID TATA-box binding protein associated factor 1	mRNA	NP_001178846.1	1564130	unique_MC	17	52	-1.69002	4.88291	4.65856
chr1	255564116	255564511	396	397	255564382	7	6.76186	5.08645	2.88031	MC_peak_273	Promoter (<=1kb)	1	255564247	255654932	90686	1	368042	XM_006231332	0	XM_006231332	Btaf1	B-TFIID TATA-box binding protein associated factor 1, transcript variant X1	mRNA	XP_006231394.1	1564130	unique_MC	17	52	-1.69002	4.88291	4.65856
chr1	152274260	152274588	329	330	152274550	6	5.97015	4.65091	2.25435	MC_peak_150	Distal Intergenic	1	152072716	152153449	80734	1	252916	NM_145774	201544	NM_145774	Rab38	RAB38, member RAS oncogene family	mRNA	NP_665717.1	628752	unique_MC	18	15	0.118131	4.05907	0.328191
chr1	38563191	38563537	347	348	38563292	7	7.17305	5.31533	3.15828	MC_peak_39	Distal Intergenic	1	38525850	38543402	17553	2	102551340	XR_589912	-19789	XM_006227824	LOC102551340	zinc finger protein 728-like, transcript variant X1	mRNA	XP_006227886.2	7697243	unique_MC	18	21	-0.341301	4.28878	0.39263
chr1	38563191	38563537	347	348	38563292	7	7.17305	5.31533	3.15828	MC_peak_39	Distal Intergenic	1	38525850	38543402	17553	2	102551340	XR_589912	-19789	XR_589912	LOC102551340	zinc finger protein 728-like, transcript variant X2	misc_RNA	.	7697243	unique_MC	18	21	-0.341301	4.28878	0.39263
chr1	38563191	38563537	347	348	38563292	7	7.17305	5.31533	3.15828	MC_peak_39	Distal Intergenic	1	38525850	38543402	17553	2	102551340	XR_589912	-19789	XM_008758708	LOC102551340	zinc finger protein 728-like, transcript variant X3	mRNA	XP_008756930.1	7697243	unique_MC	18	21	-0.341301	4.28878	0.39263
chr1	77275257	77275576	320	321	77275410	11	10.888	7.09931	6.47437	MC_peak_80	Distal Intergenic	1	77222499	77224343	1845	1	103691040	XR_590080	52758	XR_590080	LOC103691040	uncharacterized LOC103691040	ncRNA	.	9076855	unique_MC	18	22	-0.405431	4.32085	0.440611
chr1	180739000	180739374	375	376	180739114	9	8.5288	5.96795	4.30207	MC_peak_192	Distal Intergenic	1	180535742	180538500	2759	1	364718	gene-LOC364718	203258	gene-LOC364718	LOC364718	.	Gene	.	1589713	unique_MC	18	25	-0.582309	4.40929	0.633951
chr1	74383299	74383724	426	427	74383507	6	7.00364	5.17454	2.79824	MV_peak_33	Distal Intergenic	1	74403539	74404363	825	2	108349842	XM_017590553	20639	XM_017590553	LOC108349842	endogenous retrovirus group K member 7 Pro protein-like	mRNA	XP_017446042.1	.	unique_MV	18	5	1.53317	3.35155	1.80287
chr1	180581209	180581860	652	653	180581307	10	11.0649	7.30857	6.63274	MC_peak_185	Distal Intergenic	1	180535742	180538500	2759	1	364718	gene-LOC364718	45467	gene-LOC364718	LOC364718	.	Gene	.	1589713	unique_MC	18	37	-1.1298	4.68303	1.94848
chr1	172680825	172681322	498	499	172681081	8	9.4423	6.4989	4.98992	MV_peak_55	Distal Intergenic	1	172664300	172665244	945	2	405363	NM_001000999	-15581	NM_001000999	Olr264	olfactory receptor 264	mRNA	NP_001000999.1	1334301	unique_MV	18	4	1.7962	3.22003	2.18193
chr1	265756771	265757175	405	406	265756946	8	6.51805	4.85996	2.68285	MC_peak_285	Promoter (<=1kb)	1	265574715	265757253	182539	2	103689959	XM_017590384	78	XM_574677	C1H10orf76	chromosome 1 open reading frame, human C10orf76, transcript variant X1	mRNA	XP_574677.2	9299787	unique_MC	18	42	-1.30813	4.7722	2.67563
chr1	265756771	265757175	405	406	265756946	8	6.51805	4.85996	2.68285	MC_peak_285	Promoter (<=1kb)	1	265574715	265757253	182539	2	103689959	XM_017590384	78	XM_017590384	C1H10orf76	chromosome 1 open reading frame, human C10orf76, transcript variant X2	mRNA	XP_017445873.1	9299787	unique_MC	18	42	-1.30813	4.7722	2.67563
chr1	265756771	265757175	405	406	265756946	8	6.51805	4.85996	2.68285	MC_peak_285	Promoter (<=1kb)	1	265574715	265757253	182539	2	103689959	XM_017590384	78	XM_017590385	C1H10orf76	chromosome 1 open reading frame, human C10orf76, transcript variant X3	mRNA	XP_017445874.1	9299787	unique_MC	18	42	-1.30813	4.7722	2.67563
chr1	81434990	81435314	325	326	81435153	9	5.66089	4.17485	2.12236	MC_peak_86	Exon (XM_017589798/84495, exon 11 of 19)	1	81447987	81450094	2108	2	308430	NM_001107489	14780	NM_001107489	Zfp575	zinc finger protein 575	mRNA	NP_001100959.1	1305025	unique_MC	18	45	-1.40543	4.82085	3.1488
chr1	81434990	81435314	325	326	81435153	9	5.66089	4.17485	2.12236	MC_peak_86	Exon (XM_017589798/84495, exon 11 of 19)	1	81447987	81450094	2108	2	308430	NM_001107489	14780	XM_006228430	Zfp575	zinc finger protein 575, transcript variant X1	mRNA	XP_006228492.1	1305025	unique_MC	18	45	-1.40543	4.82085	3.1488
chr1	253291591	253292004	414	415	253291802	6	4.51155	3.77997	1.43094	MC_peak_270	Distal Intergenic	1	253296528	253303851	7324	2	685245	XM_008760356	11847	XM_008760356	Ears2l1	glutamyl-tRNA synthetase 2-like 1	mRNA	XP_008758578.2	1596451	unique_MC	18	46	-1.43646	4.83636	3.31196
chr1	3184897	3185357	461	462	3185127	5	5.70322	4.43532	1.75491	MV_peak_2	Distal Intergenic	1	3197461	3199993	2533	2	292471	gene-LOC292471	14636	gene-LOC292471	LOC292471	.	Gene	.	1583867	unique_MV	18	1	3.11813	2.55907	4.4643
chr1	179416828	179417155	328	329	179416988	12	11.6234	7.3707	7.16565	MC_peak_178	Distal Intergenic	1	179168435	179264240	95806	1	108349621	XR_001835941	248393	XR_001835941	LOC108349621	uncharacterized LOC108349621	ncRNA	.	.	unique_MC	19	30	-0.75995	4.57422	0.959433
chr1	191459060	191459532	473	474	191459198	11	10.2055	6.69226	5.82802	MC_peak_221	Intron (NM_181370/293451, intron 1 of 1)	1	191344979	191474143	129165	1	293451	NM_181370	114081	NM_181370	Hs3st2	heparan sulfate-glucosamine 3-sulfotransferase 2	mRNA	NP_852035.1	727787	unique_MC	19	33	-0.893217	4.64085	1.27335
chr1	228337617	228338014	398	399	228337759	8	6.70855	4.97842	2.83524	MC_peak_256	Promoter (<=1kb)	1	228337756	228369719	31964	1	361736	NM_001108520	0	NM_001108520	Patl1	PAT1 homolog 1, processing body mRNA decay factor	mRNA	NP_001101990.1	1305514	unique_MC	19	33	-0.893217	4.64085	1.27335
chr1	140636968	140637423	456	457	140637064	6	5.40446	4.32936	1.93358	MC_peak_138	Distal Intergenic	1	140640632	140644909	4278	2	102547609	XR_001836383	7486	XR_001836383	LOC102547609	uncharacterized LOC102547609, transcript variant X1	ncRNA	.	7742101	unique_MC	19	42	-1.23202	4.81026	2.44513
chr1	140636968	140637423	456	457	140637064	6	5.40446	4.32936	1.93358	MC_peak_138	Distal Intergenic	1	140640632	140644909	4278	2	102547609	XR_001836383	7486	XR_001836384	LOC102547609	uncharacterized LOC102547609, transcript variant X2	ncRNA	.	7742101	unique_MC	19	42	-1.23202	4.81026	2.44513
chr1	134887520	134888111	592	593	134888049	6	4.60721	3.8409	1.48886	MC_peak_133	Promoter (<=1kb)	1	134873399	134887628	14230	2	108349594	XR_001835870	0	XR_001835868	LOC108349594	uncharacterized LOC108349594, transcript variant X1	ncRNA	.	.	unique_MC	19	55	-1.61311	5.0008	4.5685
chr1	134887520	134888111	592	593	134888049	6	4.60721	3.8409	1.48886	MC_peak_133	Promoter (<=1kb)	1	134873399	134887628	14230	2	108349594	XR_001835870	0	XR_001835870	LOC108349594	uncharacterized LOC108349594, transcript variant X2	ncRNA	.	.	unique_MC	19	55	-1.61311	5.0008	4.5685
chr1	30681452	30681770	319	320	30681583	5	4.64775	3.88744	1.5125	MC_peak_33	Promoter (<=1kb)	1	30681648	30768038	86391	1	498997	XM_017589545	0	NM_001100990	Rspo3	R-spondin 3	mRNA	NP_001094460.1	1563246	unique_MC	20	25	-0.433793	4.48354	0.479251
chr1	30681452	30681770	319	320	30681583	5	4.64775	3.88744	1.5125	MC_peak_33	Promoter (<=1kb)	1	30681648	30768038	86391	1	498997	XM_017589545	0	XM_017589545	Rspo3	R-spondin 3, transcript variant X1	mRNA	XP_017445034.1	1563246	unique_MC	20	25	-0.433793	4.48354	0.479251
chr1	160332901	160333290	390	391	160333065	12	14.1195	8.77749	9.41135	MV_peak_51	Distal Intergenic	1	159886237	159887128	892	2	100361286	gene-LOC100361286	-445773	gene-LOC100361286	LOC100361286	.	Gene	.	2320477	unique_MV	20	11	0.681684	3.9258	0.76993
chr1	266097163	266097518	356	357	266097472	8	6.05853	4.57	2.32679	MC_peak_286	Promoter (<=1kb)	1	266097293	266122359	25067	1	309454	XM_017589291	0	NM_001014030	Mfsd13a	major facilitator superfamily domain containing 13A	mRNA	NP_001014052.1	1309313	unique_MC	20	32	-0.777747	4.65552	1.0286
chr1	266097163	266097518	356	357	266097472	8	6.05853	4.57	2.32679	MC_peak_286	Promoter (<=1kb)	1	266097293	266122359	25067	1	309454	XM_017589291	0	XM_017589291	Mfsd13a	major facilitator superfamily domain containing 13A, transcript variant X1	mRNA	XP_017444780.1	1309313	unique_MC	20	32	-0.777747	4.65552	1.0286
chr1	266097163	266097518	356	357	266097472	8	6.05853	4.57	2.32679	MC_peak_286	Promoter (<=1kb)	1	266097293	266122359	25067	1	309454	XM_017589291	0	XM_017589292	Mfsd13a	major facilitator superfamily domain containing 13A, transcript variant X2	mRNA	XP_017444781.1	1309313	unique_MC	20	32	-0.777747	4.65552	1.0286
chr1	266097163	266097518	356	357	266097472	8	6.05853	4.57	2.32679	MC_peak_286	Promoter (<=1kb)	1	266097293	266122359	25067	1	309454	XM_017589291	0	XM_006231506	Mfsd13a	major facilitator superfamily domain containing 13A, transcript variant X3	mRNA	XP_006231568.1	1309313	unique_MC	20	32	-0.777747	4.65552	1.0286
chr1	266097163	266097518	356	357	266097472	8	6.05853	4.57	2.32679	MC_peak_286	Promoter (<=1kb)	1	266097293	266122359	25067	1	309454	XM_017589291	0	XM_008760432	Mfsd13a	major facilitator superfamily domain containing 13A, transcript variant X4	mRNA	XP_008758654.1	1309313	unique_MC	20	32	-0.777747	4.65552	1.0286
chr1	266097163	266097518	356	357	266097472	8	6.05853	4.57	2.32679	MC_peak_286	Promoter (<=1kb)	1	266097293	266122359	25067	1	309454	XM_017589291	0	XM_017589293	Mfsd13a	major facilitator superfamily domain containing 13A, transcript variant X5	mRNA	XP_017444782.1	1309313	unique_MC	20	32	-0.777747	4.65552	1.0286
chr1	153095778	153096150	373	374	153095877	7	7.17305	5.31533	3.15828	MC_peak_152	Promoter (<=1kb)	1	152886979	153096180	209202	2	293098	NM_001013896	30	NM_001013896	Tmem135	transmembrane protein 135	mRNA	NP_001013918.1	1309948	unique_MC	20	32	-0.777747	4.65552	1.0286
chr1	153095778	153096150	373	374	153095877	7	7.17305	5.31533	3.15828	MC_peak_152	Promoter (<=1kb)	1	152886979	153096180	209202	2	293098	NM_001013896	30	XM_017588944	Tmem135	transmembrane protein 135, transcript variant X1	mRNA	XP_017444433.1	1309948	unique_MC	20	32	-0.777747	4.65552	1.0286
chr1	124269882	124270365	484	485	124270204	5	6.34539	4.71475	2.26804	MV_peak_43	Intron (XR_001835834/102548323, intron 3 of 7)	1	124232696	124242700	10005	1	102548165	XR_590308	37186	XR_590308	LOC102548165	uncharacterized LOC102548165, transcript variant X1	ncRNA	.	7728972	unique_MV	20	9	0.944719	3.79429	1.09395
chr1	124269882	124270365	484	485	124270204	5	6.34539	4.71475	2.26804	MV_peak_43	Intron (XR_001835834/102548323, intron 3 of 7)	1	124232696	124242700	10005	1	102548165	XR_590308	37186	XR_001835835	LOC102548165	uncharacterized LOC102548165, transcript variant X2	ncRNA	.	7728972	unique_MV	20	9	0.944719	3.79429	1.09395
chr1	25699485	25699849	365	366	25699580	6	5.83988	4.57892	2.24161	MC_peak_28	Intron (NM_021666/59299, intron 8 of 36)	1	25403390	25787664	384275	2	59299	NM_021666	87815	NM_021666	Trdn	triadin	mRNA	NP_067698.1	619856	unique_MC	20	33	-0.820816	4.67705	1.12969
chr1	65537655	65538005	351	352	65537843	10	7.24317	5.02358	3.21554	MC_peak_75	Promoter (<=1kb)	1	65537640	65541177	3538	1	361509	NM_001108471	15	NM_001108471	Ube2m	ubiquitin-conjugating enzyme E2M	mRNA	NP_001101941.1	1307614	unique_MC	20	43	-1.19278	4.86304	2.37207
chr1	137131702	137132056	355	356	137131762	4	5.65131	4.16834	1.73373	MV_peak_45	Intron (NM_001106271/293024, intron 2 of 37)	1	137089558	137315272	225715	1	293024	NM_001106271	42144	NM_001106271	Akap13	A-kinase anchoring protein 13	mRNA	NP_001099741.2	727893	unique_MV	20	2	2.68168	2.9258	3.75443
chr1	54950441	54950787	347	348	54950587	19	11.1169	5.53351	6.68051	MC_peak_58	Intron (XR_001836257/501391, intron 3 of 3)	1	54951214	54983905	32692	2	501391	XM_008758800	33118	XM_008758800	LOC501391	hypothetical LOC501391, transcript variant X1	mRNA	XP_008757022.1	1588386	unique_MC	20	69	-1.86264	5.19797	6.8541
chr1	54950441	54950787	347	348	54950587	19	11.1169	5.53351	6.68051	MC_peak_58	Intron (XR_001836257/501391, intron 3 of 3)	1	54951214	54983905	32692	2	501391	XM_008758800	33118	XM_006227951	LOC501391	hypothetical LOC501391, transcript variant X2	mRNA	XP_006228013.1	1588386	unique_MC	20	69	-1.86264	5.19797	6.8541
chr1	54950441	54950787	347	348	54950587	19	11.1169	5.53351	6.68051	MC_peak_58	Intron (XR_001836257/501391, intron 3 of 3)	1	54951214	54983905	32692	2	501391	XM_008758800	33118	XR_350051	LOC501391	hypothetical LOC501391, transcript variant X3	misc_RNA	.	1588386	unique_MC	20	69	-1.86264	5.19797	6.8541
chr1	54950441	54950787	347	348	54950587	19	11.1169	5.53351	6.68051	MC_peak_58	Intron (XR_001836257/501391, intron 3 of 3)	1	54951214	54983905	32692	2	501391	XM_008758800	33118	XR_589966	LOC501391	hypothetical LOC501391, transcript variant X4	misc_RNA	.	1588386	unique_MC	20	69	-1.86264	5.19797	6.8541
chr1	54950441	54950787	347	348	54950587	19	11.1169	5.53351	6.68051	MC_peak_58	Intron (XR_001836257/501391, intron 3 of 3)	1	54951214	54983905	32692	2	501391	XM_008758800	33118	XR_001836257	LOC501391	hypothetical LOC501391, transcript variant X5	misc_RNA	.	1588386	unique_MC	20	69	-1.86264	5.19797	6.8541
chr1	112811767	112812146	380	381	112811847	6	4.70674	3.90382	1.5125	MC_peak_117	Promoter (<=1kb)	1	112158530	112811954	653425	2	79211	NM_024370	0	NM_024370	Gabrg3	gamma-aminobutyric acid type A receptor gamma 3 subunit	mRNA	NP_077346.3	621735	unique_MC	21	26	-0.419208	4.54528	0.471456
chr1	112811767	112812146	380	381	112811847	6	4.70674	3.90382	1.5125	MC_peak_117	Promoter (<=1kb)	1	112158530	112811954	653425	2	79211	NM_024370	0	XM_017589765	Gabrg3	gamma-aminobutyric acid type A receptor gamma 3 subunit, transcript variant X1	mRNA	XP_017445254.1	621735	unique_MC	21	26	-0.419208	4.54528	0.471456
chr1	185211154	185211474	321	322	185211240	5	4.3445	3.71088	1.31517	MC_peak_216	Promoter (<=1kb)	1	185210922	185326314	115393	1	361632	NM_001108500	232	NM_001108500	Pik3c2a	phosphatidylinositol-4-phosphate 3-kinase, catalytic subunit type 2 alpha	mRNA	NP_001101970.1	1310389	unique_MC	21	33	-0.751784	4.71157	1.00056
chr1	185211154	185211474	321	322	185211240	5	4.3445	3.71088	1.31517	MC_peak_216	Promoter (<=1kb)	1	185210922	185326314	115393	1	361632	NM_001108500	232	XM_008759770	Pik3c2a	phosphatidylinositol-4-phosphate 3-kinase, catalytic subunit type 2 alpha, transcript variant X1	mRNA	XP_008757992.1	1310389	unique_MC	21	33	-0.751784	4.71157	1.00056
chr1	274245545	274246023	479	480	274245779	7	5.03908	4.03215	1.66906	MC_peak_291	Promoter (<=1kb)	1	274245184	274258595	13412	1	171109	NM_133578	361	NM_133578	Dusp5	dual specificity phosphatase 5	mRNA	NP_598262.1	620854	unique_MC	21	56	-1.49721	5.08428	4.15661
chr1	147113002	147113469	468	469	147113346	7	6.84648	5.1344	2.94161	MC_peak_144	Distal Intergenic	1	147090915	147093429	2515	1	100911450	gene-LOC100911450	22087	gene-LOC100911450	LOC100911450	.	Gene	.	6492661	unique_MC	21	59	-1.57121	5.12128	4.67073
chr1	81449684	81450029	346	347	81449774	6	4.51155	3.77997	1.43094	MC_peak_87	Promoter (<=1kb)	1	81447987	81450094	2108	2	308430	NM_001107489	65	NM_001107489	Zfp575	zinc finger protein 575	mRNA	NP_001100959.1	1305025	unique_MC	22	20	0.00932456	4.39698	0.306327
chr1	81449684	81450029	346	347	81449774	6	4.51155	3.77997	1.43094	MC_peak_87	Promoter (<=1kb)	1	81447987	81450094	2108	2	308430	NM_001107489	65	XM_006228430	Zfp575	zinc finger protein 575, transcript variant X1	mRNA	XP_006228492.1	1305025	unique_MC	22	20	0.00932456	4.39698	0.306327
chr1	182012417	182012780	364	365	182012556	5	4.94242	4.05115	1.3464	MV_peak_77	Distal Intergenic	1	181936055	181936622	568	1	108349854	gene-LOC108349854	76362	gene-LOC108349854	LOC108349854	.	Gene	.	.	unique_MV	22	27	-0.405713	4.6045	0.464317
chr1	159050396	159050786	391	392	159050709	5	4.58367	3.8508	1.47187	MC_peak_158	Distal Intergenic	1	159180369	159180863	495	1	682872	gene-LOC682872	-129583	gene-LOC682872	LOC682872	.	Gene	.	1593977	unique_MC	22	30	-0.552554	4.67792	0.647724
chr1	154376964	154377423	460	461	154377312	8	7.12586	5.23353	3.15828	MC_peak_154	Promoter (<=1kb)	1	154371888	154377110	5223	2	102550036	XR_350563	0	XR_350563	LOC102550036	uncharacterized LOC102550036	ncRNA	.	7499284	unique_MC	22	32	-0.642752	4.72302	0.800403
chr1	101398506	101398827	322	323	101398596	6	4.65647	3.8721	1.5125	MC_peak_112	Promoter (<=1kb)	1	101397828	101403320	5493	1	365241	NM_001108914	678	NM_001108914	Kcna7	potassium voltage-gated channel subfamily A member 7	mRNA	NP_001102384.1	1309632	unique_MC	22	34	-0.727641	4.76546	0.97462
chr1	249479373	249479860	488	489	249479527	10	9.65101	6.51072	5.19443	MV_peak_88	Intron (NM_001105731/54286, intron 3 of 16)	1	249574954	249578520	3567	1	309338	NM_001107586	-95094	NM_001107586	Cstf2t	cleavage stimulation factor subunit 2, tau variant	mRNA	NP_001101056.1	1310026	common_MV	22	11	0.816679	3.9933	0.991115
chr1	249479387	249479771	385	386	249479531	5	4.82431	3.9865	1.5125	MC_peak_267	Intron (NM_001105731/54286, intron 3 of 16)	1	249574954	249578520	3567	1	309338	NM_001107586	-95183	NM_001107586	Cstf2t	cleavage stimulation factor subunit 2, tau variant	mRNA	NP_001101056.1	1310026	common_MC	22	11	0.816679	3.9933	0.991115
chr1	157461099	157461494	396	397	157461418	7	6.37091	4.85955	2.56998	MC_peak_155	Promoter (<=1kb)	1	157419117	157461584	42468	2	293117	XM_017588945	90	NM_001135013	Ankrd42	ankyrin repeat domain 42	mRNA	NP_001128485.1	1310789	unique_MC	22	37	-0.846286	4.82478	1.27202
chr1	157461099	157461494	396	397	157461418	7	6.37091	4.85955	2.56998	MC_peak_155	Promoter (<=1kb)	1	157419117	157461584	42468	2	293117	XM_017588945	90	XM_017588945	Ankrd42	ankyrin repeat domain 42, transcript variant X1	mRNA	XP_017444434.1	1310789	unique_MC	22	37	-0.846286	4.82478	1.27202
chr1	157461099	157461494	396	397	157461418	7	6.37091	4.85955	2.56998	MC_peak_155	Promoter (<=1kb)	1	157419117	157461584	42468	2	293117	XM_017588945	90	XM_017588946	Ankrd42	ankyrin repeat domain 42, transcript variant X2	mRNA	XP_017444435.1	1310789	unique_MC	22	37	-0.846286	4.82478	1.27202
chr1	157461099	157461494	396	397	157461418	7	6.37091	4.85955	2.56998	MC_peak_155	Promoter (<=1kb)	1	157419117	157461584	42468	2	293117	XM_017588945	90	XM_017588947	Ankrd42	ankyrin repeat domain 42, transcript variant X3	mRNA	XP_017444436.1	1310789	unique_MC	22	37	-0.846286	4.82478	1.27202
chr1	28662905	28663314	410	411	28663109	9	9.72517	6.64416	5.38101	MC_peak_29	Distal Intergenic	1	28659065	28659897	833	1	108349834	gene-LOC108349834	3840	gene-LOC108349834	LOC108349834	.	Gene	.	.	unique_MC	22	39	-0.920286	4.86179	1.49188
chr1	87467625	87468218	594	595	87468077	8	6.91069	5.10279	2.99652	MC_peak_96	Promoter (<=1kb)	1	87260832	87467846	207015	2	292771	XM_008759130	0	NM_001013066	Sipa1l3	signal-induced proliferation-associated 1 like 3	mRNA	NP_001013084.1	1311432	unique_MC	22	65	-1.64275	5.22302	5.42872
chr1	87467625	87468218	594	595	87468077	8	6.91069	5.10279	2.99652	MC_peak_96	Promoter (<=1kb)	1	87260832	87467846	207015	2	292771	XM_008759130	0	XM_008759130	Sipa1l3	signal-induced proliferation-associated 1 like 3, transcript variant X1	mRNA	XP_008757352.1	1311432	unique_MC	22	65	-1.64275	5.22302	5.42872
chr1	87467625	87468218	594	595	87468077	8	6.91069	5.10279	2.99652	MC_peak_96	Promoter (<=1kb)	1	87260832	87467846	207015	2	292771	XM_008759130	0	XM_017588911	Sipa1l3	signal-induced proliferation-associated 1 like 3, transcript variant X2	mRNA	XP_017444400.1	1311432	unique_MC	22	65	-1.64275	5.22302	5.42872
chr1	87467625	87468218	594	595	87468077	8	6.91069	5.10279	2.99652	MC_peak_96	Promoter (<=1kb)	1	87260832	87467846	207015	2	292771	XM_008759130	0	XM_008759131	Sipa1l3	signal-induced proliferation-associated 1 like 3, transcript variant X3	mRNA	XP_008757353.1	1311432	unique_MC	22	65	-1.64275	5.22302	5.42872
chr1	87467625	87468218	594	595	87468077	8	6.91069	5.10279	2.99652	MC_peak_96	Promoter (<=1kb)	1	87260832	87467846	207015	2	292771	XM_008759130	0	XM_017588912	Sipa1l3	signal-induced proliferation-associated 1 like 3, transcript variant X4	mRNA	XP_017444401.1	1311432	unique_MC	22	65	-1.64275	5.22302	5.42872
chr1	87146919	87147458	540	541	87147002	5	4.71373	3.92479	1.5125	MC_peak_95	Promoter (<=1kb)	1	87078012	87147308	69297	2	63836	NM_031675	0	NM_031675	Actn4	actinin alpha 4	mRNA	NP_113863.2	61816	unique_MC	23	23	-0.120165	4.52488	0.305856
chr1	87146919	87147458	540	541	87147002	5	4.71373	3.92479	1.5125	MC_peak_95	Promoter (<=1kb)	1	87078012	87147308	69297	2	63836	NM_031675	0	XM_006228687	Actn4	actinin alpha 4, transcript variant X1	mRNA	XP_006228749.1	61816	unique_MC	23	23	-0.120165	4.52488	0.305856
chr1	87146919	87147458	540	541	87147002	5	4.71373	3.92479	1.5125	MC_peak_95	Promoter (<=1kb)	1	87078012	87147308	69297	2	63836	NM_031675	0	XM_006228688	Actn4	actinin alpha 4, transcript variant X2	mRNA	XP_006228750.1	61816	unique_MC	23	23	-0.120165	4.52488	0.305856
chr1	87146919	87147458	540	541	87147002	5	4.71373	3.92479	1.5125	MC_peak_95	Promoter (<=1kb)	1	87078012	87147308	69297	2	63836	NM_031675	0	XM_006228689	Actn4	actinin alpha 4, transcript variant X3	mRNA	XP_006228751.1	61816	unique_MC	23	23	-0.120165	4.52488	0.305856
chr1	87146919	87147458	540	541	87147002	5	4.71373	3.92479	1.5125	MC_peak_95	Promoter (<=1kb)	1	87078012	87147308	69297	2	63836	NM_031675	0	XM_006228690	Actn4	actinin alpha 4, transcript variant X4	mRNA	XP_006228752.1	61816	unique_MC	23	23	-0.120165	4.52488	0.305856
chr1	87146919	87147458	540	541	87147002	5	4.71373	3.92479	1.5125	MC_peak_95	Promoter (<=1kb)	1	87078012	87147308	69297	2	63836	NM_031675	0	XM_008759185	Actn4	actinin alpha 4, transcript variant X5	mRNA	XP_008757407.1	61816	unique_MC	23	23	-0.120165	4.52488	0.305856
chr1	212515967	212516290	324	325	212516051	6	4.37476	3.69212	1.33949	MC_peak_237	Promoter (<=1kb)	1	212514223	212517151	2929	2	114504	NM_053712	861	NM_053712	Msx3	msh homeobox 3	mRNA	NP_446164.1	620932	unique_MC	23	20	0.0724797	4.42856	0.321719
chr1	84400671	84401008	338	339	84401002	6	6.10921	4.72634	2.0842	MV_peak_35	Promoter (<=1kb)	1	84400939	84451223	50285	1	25233	XM_008759109	0	NM_017093	Akt2	AKT serine/threonine kinase 2	mRNA	NP_058789.1	2082	unique_MV	23	26	-0.29009	4.60984	0.373496
chr1	84400671	84401008	338	339	84401002	6	6.10921	4.72634	2.0842	MV_peak_35	Promoter (<=1kb)	1	84400939	84451223	50285	1	25233	XM_008759109	0	XM_008759108	Akt2	AKT serine/threonine kinase 2, transcript variant X1	mRNA	XP_008757330.1	2082	unique_MV	23	26	-0.29009	4.60984	0.373496
chr1	84400671	84401008	338	339	84401002	6	6.10921	4.72634	2.0842	MV_peak_35	Promoter (<=1kb)	1	84400939	84451223	50285	1	25233	XM_008759109	0	XM_017588811	Akt2	AKT serine/threonine kinase 2, transcript variant X2	mRNA	XP_017444300.1	2082	unique_MV	23	26	-0.29009	4.60984	0.373496
chr1	84400671	84401008	338	339	84401002	6	6.10921	4.72634	2.0842	MV_peak_35	Promoter (<=1kb)	1	84400939	84451223	50285	1	25233	XM_008759109	0	XM_008759109	Akt2	AKT serine/threonine kinase 2, transcript variant X3	mRNA	XP_008757331.1	2082	unique_MV	23	26	-0.29009	4.60984	0.373496
chr1	84400671	84401008	338	339	84401002	6	6.10921	4.72634	2.0842	MV_peak_35	Promoter (<=1kb)	1	84400939	84451223	50285	1	25233	XM_008759109	0	XM_008759110	Akt2	AKT serine/threonine kinase 2, transcript variant X4	mRNA	XP_008757332.1	2082	unique_MV	23	26	-0.29009	4.60984	0.373496
chr1	84400671	84401008	338	339	84401002	6	6.10921	4.72634	2.0842	MV_peak_35	Promoter (<=1kb)	1	84400939	84451223	50285	1	25233	XM_008759109	0	XM_008759111	Akt2	AKT serine/threonine kinase 2, transcript variant X5	mRNA	XP_008757333.1	2082	unique_MV	23	26	-0.29009	4.60984	0.373496
chr1	253440381	253440678	298	299	253440545	7	7.17305	5.31533	3.15828	MC_peak_271	Distal Intergenic	1	253423508	253424429	922	2	100363483	gene-LOC100363483	-15952	gene-LOC100363483	LOC100363483	.	Gene	.	2322962	unique_MC	23	18	0.21687	4.35636	0.388034
chr1	11156041	11156452	412	413	11156283	7	7.1212	5.28705	2.89668	MV_peak_5	Distal Intergenic	1	10614217	10675502	61286	2	102552459	XR_349822	-480539	XR_349822	LOC102552459	uncharacterized LOC102552459	ncRNA	.	7576411	common_MV	23	15	0.464797	4.2324	0.590344
chr1	11156006	11156468	463	464	11156161	8	7.4359	5.41865	3.38107	MC_peak_9	Distal Intergenic	1	10614217	10675502	61286	2	102552459	XR_349822	-480504	XR_349822	LOC102552459	uncharacterized LOC102552459	ncRNA	.	7576411	common_MC	23	15	0.464797	4.2324	0.590344
chr1	126565732	126566072	341	342	126565893	5	4.82431	3.9865	1.5125	MC_peak_127	Distal Intergenic	1	126573474	126595778	22305	1	292995	NM_001106267	-7402	NM_001106267	Tm2d3	TM2 domain containing 3	mRNA	NP_001099737.1	1564929	unique_MC	23	38	-0.820605	4.8751	1.23883
chr1	265490993	265491305	313	314	265491153	11	7.26331	4.86079	3.23276	MC_peak_284	Downstream (1-2kb)	1	265474208	265487481	13274	2	102550220	XR_351108	-3512	XR_351108	LOC102550220	uncharacterized LOC102550220	ncRNA	.	7573700	unique_MC	23	46	-1.08979	5.00969	2.18062
chr1	187900733	187901033	301	302	187900877	17	7.24322	3.90195	3.21554	MC_peak_218	Distal Intergenic	1	187781577	187882833	101257	2	691397	XM_008759828	-17900	XM_008759828	Smg1	SMG1, nonsense mediated mRNA decay associated PI3K related kinase, transcript variant X1	mRNA	XP_008758050.1	1563508	unique_MC	23	59	-1.44209	5.18584	4.11074
chr1	17881044	17881493	450	451	17881428	5	6.83349	4.89998	2.65154	MV_peak_12	Intron (XM_008758616/360302, intron 2 of 31)	1	17446417	18058055	611639	2	360302	NM_001029902	176562	NM_001029902	Ptprk	protein tyrosine phosphatase, receptor type, K	mRNA	NP_001025073.2	619706	unique_MV	23	1	3.4648	2.7324	5.43828
chr1	17881044	17881493	450	451	17881428	5	6.83349	4.89998	2.65154	MV_peak_12	Intron (XM_008758616/360302, intron 2 of 31)	1	17446417	18058055	611639	2	360302	NM_001029902	176562	XM_017589314	Ptprk	protein tyrosine phosphatase, receptor type, K, transcript variant X1	mRNA	XP_017444803.1	619706	unique_MV	23	1	3.4648	2.7324	5.43828
chr1	17881044	17881493	450	451	17881428	5	6.83349	4.89998	2.65154	MV_peak_12	Intron (XM_008758616/360302, intron 2 of 31)	1	17446417	18058055	611639	2	360302	NM_001029902	176562	XM_017589323	Ptprk	protein tyrosine phosphatase, receptor type, K, transcript variant X10	mRNA	XP_017444812.1	619706	unique_MV	23	1	3.4648	2.7324	5.43828
chr1	17881044	17881493	450	451	17881428	5	6.83349	4.89998	2.65154	MV_peak_12	Intron (XM_008758616/360302, intron 2 of 31)	1	17446417	18058055	611639	2	360302	NM_001029902	176562	XM_008758616	Ptprk	protein tyrosine phosphatase, receptor type, K, transcript variant X11	mRNA	XP_008756838.1	619706	unique_MV	23	1	3.4648	2.7324	5.43828
chr1	17881044	17881493	450	451	17881428	5	6.83349	4.89998	2.65154	MV_peak_12	Intron (XM_008758616/360302, intron 2 of 31)	1	17446417	18058055	611639	2	360302	NM_001029902	176562	XM_008758618	Ptprk	protein tyrosine phosphatase, receptor type, K, transcript variant X12	mRNA	XP_008756840.1	619706	unique_MV	23	1	3.4648	2.7324	5.43828
chr1	17881044	17881493	450	451	17881428	5	6.83349	4.89998	2.65154	MV_peak_12	Intron (XM_008758616/360302, intron 2 of 31)	1	17446417	18058055	611639	2	360302	NM_001029902	176562	XM_017589325	Ptprk	protein tyrosine phosphatase, receptor type, K, transcript variant X13	mRNA	XP_017444814.1	619706	unique_MV	23	1	3.4648	2.7324	5.43828
chr1	17881044	17881493	450	451	17881428	5	6.83349	4.89998	2.65154	MV_peak_12	Intron (XM_008758616/360302, intron 2 of 31)	1	17446417	18058055	611639	2	360302	NM_001029902	176562	XM_017589326	Ptprk	protein tyrosine phosphatase, receptor type, K, transcript variant X14	mRNA	XP_017444815.1	619706	unique_MV	23	1	3.4648	2.7324	5.43828
chr1	17881044	17881493	450	451	17881428	5	6.83349	4.89998	2.65154	MV_peak_12	Intron (XM_008758616/360302, intron 2 of 31)	1	17446417	18058055	611639	2	360302	NM_001029902	176562	XM_017589327	Ptprk	protein tyrosine phosphatase, receptor type, K, transcript variant X15	mRNA	XP_017444816.1	619706	unique_MV	23	1	3.4648	2.7324	5.43828
chr1	17881044	17881493	450	451	17881428	5	6.83349	4.89998	2.65154	MV_peak_12	Intron (XM_008758616/360302, intron 2 of 31)	1	17446417	18058055	611639	2	360302	NM_001029902	176562	XM_017589328	Ptprk	protein tyrosine phosphatase, receptor type, K, transcript variant X16	mRNA	XP_017444817.1	619706	unique_MV	23	1	3.4648	2.7324	5.43828
chr1	17881044	17881493	450	451	17881428	5	6.83349	4.89998	2.65154	MV_peak_12	Intron (XM_008758616/360302, intron 2 of 31)	1	17446417	18058055	611639	2	360302	NM_001029902	176562	XM_017589329	Ptprk	protein tyrosine phosphatase, receptor type, K, transcript variant X17	mRNA	XP_017444818.1	619706	unique_MV	23	1	3.4648	2.7324	5.43828
chr1	17881044	17881493	450	451	17881428	5	6.83349	4.89998	2.65154	MV_peak_12	Intron (XM_008758616/360302, intron 2 of 31)	1	17446417	18058055	611639	2	360302	NM_001029902	176562	XM_017589315	Ptprk	protein tyrosine phosphatase, receptor type, K, transcript variant X2	mRNA	XP_017444804.1	619706	unique_MV	23	1	3.4648	2.7324	5.43828
chr1	17881044	17881493	450	451	17881428	5	6.83349	4.89998	2.65154	MV_peak_12	Intron (XM_008758616/360302, intron 2 of 31)	1	17446417	18058055	611639	2	360302	NM_001029902	176562	XM_017589316	Ptprk	protein tyrosine phosphatase, receptor type, K, transcript variant X3	mRNA	XP_017444805.1	619706	unique_MV	23	1	3.4648	2.7324	5.43828
chr1	17881044	17881493	450	451	17881428	5	6.83349	4.89998	2.65154	MV_peak_12	Intron (XM_008758616/360302, intron 2 of 31)	1	17446417	18058055	611639	2	360302	NM_001029902	176562	XM_017589317	Ptprk	protein tyrosine phosphatase, receptor type, K, transcript variant X4	mRNA	XP_017444806.1	619706	unique_MV	23	1	3.4648	2.7324	5.43828
chr1	17881044	17881493	450	451	17881428	5	6.83349	4.89998	2.65154	MV_peak_12	Intron (XM_008758616/360302, intron 2 of 31)	1	17446417	18058055	611639	2	360302	NM_001029902	176562	XM_017589318	Ptprk	protein tyrosine phosphatase, receptor type, K, transcript variant X5	mRNA	XP_017444807.1	619706	unique_MV	23	1	3.4648	2.7324	5.43828
chr1	17881044	17881493	450	451	17881428	5	6.83349	4.89998	2.65154	MV_peak_12	Intron (XM_008758616/360302, intron 2 of 31)	1	17446417	18058055	611639	2	360302	NM_001029902	176562	XM_017589319	Ptprk	protein tyrosine phosphatase, receptor type, K, transcript variant X6	mRNA	XP_017444808.1	619706	unique_MV	23	1	3.4648	2.7324	5.43828
chr1	17881044	17881493	450	451	17881428	5	6.83349	4.89998	2.65154	MV_peak_12	Intron (XM_008758616/360302, intron 2 of 31)	1	17446417	18058055	611639	2	360302	NM_001029902	176562	XM_017589320	Ptprk	protein tyrosine phosphatase, receptor type, K, transcript variant X7	mRNA	XP_017444809.1	619706	unique_MV	23	1	3.4648	2.7324	5.43828
chr1	17881044	17881493	450	451	17881428	5	6.83349	4.89998	2.65154	MV_peak_12	Intron (XM_008758616/360302, intron 2 of 31)	1	17446417	18058055	611639	2	360302	NM_001029902	176562	XM_017589321	Ptprk	protein tyrosine phosphatase, receptor type, K, transcript variant X8	mRNA	XP_017444810.1	619706	unique_MV	23	1	3.4648	2.7324	5.43828
chr1	17881044	17881493	450	451	17881428	5	6.83349	4.89998	2.65154	MV_peak_12	Intron (XM_008758616/360302, intron 2 of 31)	1	17446417	18058055	611639	2	360302	NM_001029902	176562	XM_017589322	Ptprk	protein tyrosine phosphatase, receptor type, K, transcript variant X9	mRNA	XP_017444811.1	619706	unique_MV	23	1	3.4648	2.7324	5.43828
chr1	136600746	136601110	365	366	136600953	8	8.15533	5.83116	4.00522	MC_peak_136	Distal Intergenic	1	136664199	136785616	121418	2	117556	XM_008759494	184506	NM_057207	Sv2b	synaptic vesicle glycoprotein 2b	mRNA	NP_476555.1	619716	unique_MC	24	21	0.0659421	4.4924	0.320777
chr1	136600746	136601110	365	366	136600953	8	8.15533	5.83116	4.00522	MC_peak_136	Distal Intergenic	1	136664199	136785616	121418	2	117556	XM_008759494	184506	XM_008759493	Sv2b	synaptic vesicle glycoprotein 2b, transcript variant X1	mRNA	XP_008757715.1	619716	unique_MC	24	21	0.0659421	4.4924	0.320777
chr1	136600746	136601110	365	366	136600953	8	8.15533	5.83116	4.00522	MC_peak_136	Distal Intergenic	1	136664199	136785616	121418	2	117556	XM_008759494	184506	XM_008759492	Sv2b	synaptic vesicle glycoprotein 2b, transcript variant X2	mRNA	XP_008757714.1	619716	unique_MC	24	21	0.0659421	4.4924	0.320777
chr1	136600746	136601110	365	366	136600953	8	8.15533	5.83116	4.00522	MC_peak_136	Distal Intergenic	1	136664199	136785616	121418	2	117556	XM_008759494	184506	XM_008759494	Sv2b	synaptic vesicle glycoprotein 2b, transcript variant X3	mRNA	XP_008757716.1	619716	unique_MC	24	21	0.0659421	4.4924	0.320777
chr1	136600746	136601110	365	366	136600953	8	8.15533	5.83116	4.00522	MC_peak_136	Distal Intergenic	1	136664199	136785616	121418	2	117556	XM_008759494	184506	XM_017588700	Sv2b	synaptic vesicle glycoprotein 2b, transcript variant X4	mRNA	XP_017444189.1	619716	unique_MC	24	21	0.0659421	4.4924	0.320777
chr1	136600746	136601110	365	366	136600953	8	8.15533	5.83116	4.00522	MC_peak_136	Distal Intergenic	1	136664199	136785616	121418	2	117556	XM_008759494	184506	XM_017588701	Sv2b	synaptic vesicle glycoprotein 2b, transcript variant X5	mRNA	XP_017444190.1	619716	unique_MC	24	21	0.0659421	4.4924	0.320777
chr1	136600746	136601110	365	366	136600953	8	8.15533	5.83116	4.00522	MC_peak_136	Distal Intergenic	1	136664199	136785616	121418	2	117556	XM_008759494	184506	XM_008759495	Sv2b	synaptic vesicle glycoprotein 2b, transcript variant X6	mRNA	XP_008757717.1	619716	unique_MC	24	21	0.0659421	4.4924	0.320777
chr1	279236809	279237150	342	343	279236972	8	9.4423	6.4989	4.98992	MV_peak_95	Intron (XR_590754/102556644, intron 1 of 2)	1	279224414	279249267	24854	1	102556644	XR_590754	12395	XR_590754	LOC102556644	uncharacterized LOC102556644	ncRNA	.	7573768	unique_MV	24	13	0.718019	4.16636	0.912224
chr1	216237860	216238231	372	373	216238037	7	4.31302	3.55805	1.3011	MC_peak_245	Promoter (<=1kb)	1	216237663	216253460	15798	1	25621	NM_013087	197	NM_013087	Cd81	Cd81 molecule	mRNA	NP_037219.2	2315	unique_MC	24	50	-1.14705	5.0989	2.52189
chr1	165631377	165631839	463	464	165631642	4	5.26013	4.03053	1.5576	MV_peak_52	Intron (XM_006229794/84379, intron 1 of 7)	1	165625058	165664201	39144	1	84379	NM_053366	6319	NM_053366	Rab6a	RAB6A, member RAS oncogene family	mRNA	NP_445818.1	619737	unique_MV	24	2	2.94041	3.05517	4.80008
chr1	165631377	165631839	463	464	165631642	4	5.26013	4.03053	1.5576	MV_peak_52	Intron (XM_006229794/84379, intron 1 of 7)	1	165625058	165664201	39144	1	84379	NM_053366	6319	XM_006229794	Rab6a	RAB6A, member RAS oncogene family, transcript variant X1	mRNA	XP_006229856.1	619737	unique_MV	24	2	2.94041	3.05517	4.80008
chr1	48625653	48625973	321	322	48625748	7	6.02508	4.65203	2.29924	MC_peak_48	Promoter (<=1kb)	1	48625714	48711642	85929	1	308106	XM_006227872	0	NM_001107456	Map3k4	mitogen activated protein kinase kinase kinase 4	mRNA	NP_001100926.1	1311192	unique_MC	25	26	-0.171313	4.66923	0.318406
chr1	48625653	48625973	321	322	48625748	7	6.02508	4.65203	2.29924	MC_peak_48	Promoter (<=1kb)	1	48625714	48711642	85929	1	308106	XM_006227872	0	XM_006227872	Map3k4	mitogen activated protein kinase kinase kinase 4, transcript variant X1	mRNA	XP_006227934.1	1311192	unique_MC	25	26	-0.171313	4.66923	0.318406
chr1	48625653	48625973	321	322	48625748	7	6.02508	4.65203	2.29924	MC_peak_48	Promoter (<=1kb)	1	48625714	48711642	85929	1	308106	XM_006227872	0	XM_006227873	Map3k4	mitogen activated protein kinase kinase kinase 4, transcript variant X2	mRNA	XP_006227935.1	1311192	unique_MC	25	26	-0.171313	4.66923	0.318406
chr1	48625653	48625973	321	322	48625748	7	6.02508	4.65203	2.29924	MC_peak_48	Promoter (<=1kb)	1	48625714	48711642	85929	1	308106	XM_006227872	0	XM_006227874	Map3k4	mitogen activated protein kinase kinase kinase 4, transcript variant X3	mRNA	XP_006227936.1	1311192	unique_MC	25	26	-0.171313	4.66923	0.318406
chr1	209748762	209749080	319	320	209748844	5	4.40189	3.7449	1.3577	MC_peak_233	Promoter (<=1kb)	1	209710798	209749973	39176	2	100362342	XM_002728861	893	XM_002728861	LOC100362342	rCG47764-like	mRNA	XP_002728907.1	2318344	unique_MC	25	35	-0.586351	4.87675	0.748982
chr1	12006440	12006815	376	377	12006596	8	6.51805	4.85996	2.68285	MC_peak_17	Promoter (<=1kb)	1	12006663	12128849	122187	1	307449	NM_001170534	0	NM_001170534	Mcc	mutated in colorectal cancers	mRNA	NP_001164005.2	1561988	unique_MC	25	57	-1.27441	5.22078	3.30711
chr1	12006440	12006815	376	377	12006596	8	6.51805	4.85996	2.68285	MC_peak_17	Promoter (<=1kb)	1	12006663	12128849	122187	1	307449	NM_001170534	0	NM_001170534_dup1	Mcc	mutated in colorectal cancers	mRNA	NP_001164005.2	1561988	unique_MC	25	57	-1.27441	5.22078	3.30711
chr1	182159272	182159575	304	305	182159374	6	5.21131	4.21451	1.79741	MC_peak_214	Distal Intergenic	1	182072386	182141399	69014	2	307446	XM_008759850	-17873	XM_008759850	Ythdc2	YTH domain containing 2, transcript variant X1	mRNA	XP_008758072.1	1563192	unique_MC	26	19	0.31765	4.48075	0.479251
chr1	20728001	20728443	443	444	20728267	12	12.8364	8.07782	8.18344	MV_peak_15	Promoter (1-2kb)	1	20729508	20730428	921	1	686007	gene-LOC686007	-1065	gene-LOC686007	LOC686007	.	Gene	.	1586689	common_MV	26	41	-0.75274	5.01595	1.15175
chr1	169771927	169772368	442	443	169772112	10	10.1541	6.80328	5.77983	MC_peak_168	Promoter (1-2kb)	1	169769220	169770188	969	2	293312	NM_001000172	-1739	NM_001000172	Olr165	olfactory receptor 165	mRNA	NP_001000172.1	1332871	unique_MC	26	42	-0.786687	5.03292	1.248
chr1	127657192	127657627	436	437	127657402	12	12.7702	8.04024	8.25308	MC_peak_129	Distal Intergenic	1	127614189	127625583	11395	1	308704	XM_017590157	43003	XM_017590155	Lins1	lines homolog 1, transcript variant X1	mRNA	XP_017445644.1	1308792	unique_MC	26	46	-0.915011	5.09708	1.67018
chr1	127657192	127657627	436	437	127657402	12	12.7702	8.04024	8.25308	MC_peak_129	Distal Intergenic	1	127614189	127625583	11395	1	308704	XM_017590157	43003	XM_006229358	Lins1	lines homolog 1, transcript variant X2	mRNA	XP_006229420.1	1308792	unique_MC	26	46	-0.915011	5.09708	1.67018
chr1	127657192	127657627	436	437	127657402	12	12.7702	8.04024	8.25308	MC_peak_129	Distal Intergenic	1	127614189	127625583	11395	1	308704	XM_017590157	43003	XM_017590156	Lins1	lines homolog 1, transcript variant X3	mRNA	XP_017445645.1	1308792	unique_MC	26	46	-0.915011	5.09708	1.67018
chr1	127657192	127657627	436	437	127657402	12	12.7702	8.04024	8.25308	MC_peak_129	Distal Intergenic	1	127614189	127625583	11395	1	308704	XM_017590157	43003	XM_017590157	Lins1	lines homolog 1, transcript variant X4	mRNA	XP_017445646.1	1308792	unique_MC	26	46	-0.915011	5.09708	1.67018
chr1	127657192	127657627	436	437	127657402	12	12.7702	8.04024	8.25308	MC_peak_129	Distal Intergenic	1	127614189	127625583	11395	1	308704	XM_017590157	43003	XM_008759574	Lins1	lines homolog 1, transcript variant X5	mRNA	XP_008757796.1	1308792	unique_MC	26	46	-0.915011	5.09708	1.67018
chr1	89991985	89992483	499	500	89992191	8	6.45693	4.82172	2.63825	MC_peak_99	5' UTR	1	89966496	89999799	33304	2	361552	XM_017590047	7316	XM_017590047	Wtip	Wilms tumor 1 interacting protein, transcript variant X1	mRNA	XP_017445536.1	1306411	unique_MC	26	49	-1.00428	5.14172	2.02221
chr1	89991985	89992483	499	500	89992191	8	6.45693	4.82172	2.63825	MC_peak_99	5' UTR	1	89966496	89999799	33304	2	361552	XM_017590047	7316	XM_008759260	Wtip	Wilms tumor 1 interacting protein, transcript variant X2	mRNA	XP_008757482.1	1306411	unique_MC	26	49	-1.00428	5.14172	2.02221
chr1	96228948	96229268	321	322	96229108	4	5.40417	4.08331	1.62795	MV_peak_36	Distal Intergenic	1	95869836	95870403	568	1	108349846	gene-LOC108349846	359112	gene-LOC108349846	LOC108349846	.	Gene	.	.	unique_MV	26	6	1.83222	3.72347	3.01816
chr1	254536205	254536547	343	344	254536486	6	6.52003	4.94029	2.39433	MV_peak_93	Distal Intergenic	1	254620547	254622571	2025	1	108349452	gene-LOC108349452	-84000	gene-LOC108349452	LOC108349452	.	Gene	.	.	unique_MV	26	0	4.63958	2.31979
chr1	167308708	167309005	298	299	167308853	7	5.7156	4.46151	2.15582	MC_peak_167	Promoter (<=1kb)	1	167213866	167308814	94949	2	81738	XM_006229894	0	NM_031074	Nup98	nucleoporin 98	mRNA	NP_112336.2	71033	unique_MC	27	28	-0.164436	4.77576	0.317119
chr1	167308708	167309005	298	299	167308853	7	5.7156	4.46151	2.15582	MC_peak_167	Promoter (<=1kb)	1	167213866	167308814	94949	2	81738	XM_006229894	0	XM_006229892	Nup98	nucleoporin 98, transcript variant X1	mRNA	XP_006229954.1	71033	unique_MC	27	28	-0.164436	4.77576	0.317119
chr1	167308708	167309005	298	299	167308853	7	5.7156	4.46151	2.15582	MC_peak_167	Promoter (<=1kb)	1	167213866	167308814	94949	2	81738	XM_006229894	0	XM_017589772	Nup98	nucleoporin 98, transcript variant X2	mRNA	XP_017445261.1	71033	unique_MC	27	28	-0.164436	4.77576	0.317119
chr1	167308708	167309005	298	299	167308853	7	5.7156	4.46151	2.15582	MC_peak_167	Promoter (<=1kb)	1	167213866	167308814	94949	2	81738	XM_006229894	0	XM_006229894	Nup98	nucleoporin 98, transcript variant X3	mRNA	XP_006229956.1	71033	unique_MC	27	28	-0.164436	4.77576	0.317119
chr1	167308708	167309005	298	299	167308853	7	5.7156	4.46151	2.15582	MC_peak_167	Promoter (<=1kb)	1	167213866	167308814	94949	2	81738	XM_006229894	0	XM_006229895	Nup98	nucleoporin 98, transcript variant X4	mRNA	XP_006229957.1	71033	unique_MC	27	28	-0.164436	4.77576	0.317119
chr1	13052461	13052786	326	327	13052598	10	8.26985	5.67013	4.10227	MC_peak_18	Promoter (1-2kb)	1	13036909	13050644	13736	2	308624	NM_001107514	-1817	NM_001107514	Heca	hdc homolog, cell cycle regulator	mRNA	NP_001100984.1	1304818	common_MC	27	18	0.445617	4.47074	0.618644
chr1	260517654	260517966	313	314	260517764	7	5.83549	4.53581	2.24161	MC_peak_279	Promoter (<=1kb)	1	260464935	260517997	53063	2	309475	XM_006231413	31	XM_006231413	Tm9sf3	transmembrane 9 superfamily member 3, transcript variant X1	mRNA	XP_006231475.1	1564625	unique_MC	27	39	-0.628383	5.00774	0.869438
chr1	181322487	181323096	610	611	181322906	9	9.31238	6.418	5.01853	MC_peak_211	Distal Intergenic	1	181770396	181772286	1891	1	501266	XM_008759826	-447300	XM_008759826	LOC501266	similar to serine/threonine protein kinase 24	mRNA	XP_008758048.2	1589611	unique_MC	27	45	-0.830017	5.10855	1.41869
chr1	20728028	20728504	477	478	20728310	18	18.3611	10.0215	13.6469	MC_peak_23	Promoter (1-2kb)	1	20729508	20730428	921	1	686007	gene-LOC686007	-1004	gene-LOC686007	LOC686007	.	Gene	.	1586689	common_MC	27	47	-0.891418	5.13925	1.63156
chr1	141550920	141551235	316	317	141551160	11	7.91316	5.26825	3.79293	MC_peak_140	Promoter (<=1kb)	1	141550633	141553239	2607	1	293046	NM_001106273	287	NM_001106273	Mesp2	mesoderm posterior bHLH transcription factor 2	mRNA	NP_001099743.1	1305959	unique_MC	27	49	-0.950312	5.1687	1.8576
chr1	42970886	42971302	417	418	42971173	10	10.7305	7.12698	6.32771	MC_peak_43	Promoter (<=1kb)	1	42966796	42971295	4500	2	100910084	XR_001835600	0	XR_001835600	LOC100910084	keratin, type II cytoskeletal 6A-like	misc_RNA	.	6499967	unique_MC	28	27	-0.0617375	4.77649	0.30103
chr1	264294210	264294564	355	356	264294330	6	4.91863	4.03606	1.58019	MC_peak_281	Promoter (<=1kb)	1	264268411	264294357	25947	2	309433	XM_017589279	0	NM_001135713	Sec31b	SEC31 homolog B, COPII coat complex component	mRNA	NP_001129185.1	1598329	unique_MC	28	24	0.101761	4.69474	0.339372
chr1	264294210	264294564	355	356	264294330	6	4.91863	4.03606	1.58019	MC_peak_281	Promoter (<=1kb)	1	264268411	264294357	25947	2	309433	XM_017589279	0	XM_017589278	Sec31b	SEC31 homolog B, COPII coat complex component, transcript variant X1	mRNA	XP_017444767.1	1598329	unique_MC	28	24	0.101761	4.69474	0.339372
chr1	264294210	264294564	355	356	264294330	6	4.91863	4.03606	1.58019	MC_peak_281	Promoter (<=1kb)	1	264268411	264294357	25947	2	309433	XM_017589279	0	XM_017589279	Sec31b	SEC31 homolog B, COPII coat complex component, transcript variant X2	mRNA	XP_017444768.1	1598329	unique_MC	28	24	0.101761	4.69474	0.339372
chr1	264294210	264294564	355	356	264294330	6	4.91863	4.03606	1.58019	MC_peak_281	Promoter (<=1kb)	1	264268411	264294357	25947	2	309433	XM_017589279	0	XM_017589280	Sec31b	SEC31 homolog B, COPII coat complex component, transcript variant X3	mRNA	XP_017444769.1	1598329	unique_MC	28	24	0.101761	4.69474	0.339372
chr1	264294210	264294564	355	356	264294330	6	4.91863	4.03606	1.58019	MC_peak_281	Promoter (<=1kb)	1	264268411	264294357	25947	2	309433	XM_017589279	0	XM_017589281	Sec31b	SEC31 homolog B, COPII coat complex component, transcript variant X4	mRNA	XP_017444770.1	1598329	unique_MC	28	24	0.101761	4.69474	0.339372
chr1	264294210	264294564	355	356	264294330	6	4.91863	4.03606	1.58019	MC_peak_281	Promoter (<=1kb)	1	264268411	264294357	25947	2	309433	XM_017589279	0	XM_017589282	Sec31b	SEC31 homolog B, COPII coat complex component, transcript variant X5	mRNA	XP_017444771.1	1598329	unique_MC	28	24	0.101761	4.69474	0.339372
chr1	264294210	264294564	355	356	264294330	6	4.91863	4.03606	1.58019	MC_peak_281	Promoter (<=1kb)	1	264268411	264294357	25947	2	309433	XM_017589279	0	XM_017589283	Sec31b	SEC31 homolog B, COPII coat complex component, transcript variant X6	mRNA	XP_017444772.1	1598329	unique_MC	28	24	0.101761	4.69474	0.339372
chr1	264294210	264294564	355	356	264294330	6	4.91863	4.03606	1.58019	MC_peak_281	Promoter (<=1kb)	1	264268411	264294357	25947	2	309433	XM_017589279	0	XM_017589284	Sec31b	SEC31 homolog B, COPII coat complex component, transcript variant X7	mRNA	XP_017444773.1	1598329	unique_MC	28	24	0.101761	4.69474	0.339372
chr1	264294210	264294564	355	356	264294330	6	4.91863	4.03606	1.58019	MC_peak_281	Promoter (<=1kb)	1	264268411	264294357	25947	2	309433	XM_017589279	0	XM_017589285	Sec31b	SEC31 homolog B, COPII coat complex component, transcript variant X8	mRNA	XP_017444774.1	1598329	unique_MC	28	24	0.101761	4.69474	0.339372
chr1	249733424	249733762	339	340	249733581	13	15.205	9.25233	10.4569	MV_peak_89	Intron (NM_001105731/54286, intron 3 of 16)	1	249574954	249578520	3567	1	309338	NM_001107586	158470	NM_001107586	Cstf2t	cleavage stimulation factor subunit 2, tau variant	mRNA	NP_001101056.1	1310026	common_MV	28	23	0.160655	4.66529	0.370591
chr1	181973327	181973625	299	300	181973429	12	10.5219	6.70107	6.12897	MC_peak_213	Distal Intergenic	1	181936055	181936622	568	1	108349854	gene-LOC108349854	37272	gene-LOC108349854	LOC108349854	.	Gene	.	.	unique_MC	28	23	0.160655	4.66529	0.370591
chr1	194861480	194861787	308	309	194861630	7	6.67953	5.03939	2.8104	MC_peak_222	Exon (XR_001835968/103691231, exon 10 of 10)	1	194846855	194855543	8689	2	108349633	XR_001835970	-5937	XR_001835969	LOC108349633	uncharacterized LOC108349633, transcript variant X1	ncRNA	.	.	unique_MC	28	33	-0.341845	4.91654	0.431536
chr1	194861480	194861787	308	309	194861630	7	6.67953	5.03939	2.8104	MC_peak_222	Exon (XR_001835968/103691231, exon 10 of 10)	1	194846855	194855543	8689	2	108349633	XR_001835970	-5937	XR_001835970	LOC108349633	uncharacterized LOC108349633, transcript variant X2	ncRNA	.	.	unique_MC	28	33	-0.341845	4.91654	0.431536
chr1	194861480	194861787	308	309	194861630	7	6.67953	5.03939	2.8104	MC_peak_222	Exon (XR_001835968/103691231, exon 10 of 10)	1	194846855	194855543	8689	2	108349633	XR_001835970	-5937	XR_001835971	LOC108349633	uncharacterized LOC108349633, transcript variant X3	ncRNA	.	.	unique_MC	28	33	-0.341845	4.91654	0.431536
chr1	91296366	91296672	307	308	91296626	6	4.86395	4.00216	1.54138	MC_peak_101	Promoter (<=1kb)	1	91289915	91296667	6753	2	25301	NM_012831	0	NM_012831	Cebpg	CCAAT/enhancer binding protein gamma	mRNA	NP_036963.1	2330	unique_MC	28	34	-0.383666	4.93745	0.475845
chr1	91296366	91296672	307	308	91296626	6	4.86395	4.00216	1.54138	MC_peak_101	Promoter (<=1kb)	1	91289915	91296667	6753	2	25301	NM_012831	0	XM_008759112	Cebpg	CCAAT/enhancer binding protein gamma, transcript variant X1	mRNA	XP_008757334.1	2330	unique_MC	28	34	-0.383666	4.93745	0.475845
chr1	226657705	226658045	341	342	226657837	8	5.47375	4.19461	1.98696	MC_peak_255	Promoter (<=1kb)	1	226644189	226657698	13510	2	361730	XM_006231057	-7	NM_001039031	Tkfc	triokinase and FMN cyclase	mRNA	NP_001034120.1	1311026	unique_MC	28	37	-0.50231	4.99677	0.641717
chr1	226657705	226658045	341	342	226657837	8	5.47375	4.19461	1.98696	MC_peak_255	Promoter (<=1kb)	1	226644189	226657698	13510	2	361730	XM_006231057	-7	XM_006231057	Tkfc	triokinase and FMN cyclase, transcript variant X1	mRNA	XP_006231119.2	1311026	unique_MC	28	37	-0.50231	4.99677	0.641717
chr1	226657705	226658045	341	342	226657837	8	5.47375	4.19461	1.98696	MC_peak_255	Promoter (<=1kb)	1	226644189	226657698	13510	2	361730	XM_006231057	-7	XM_006231056	Tkfc	triokinase and FMN cyclase, transcript variant X2	mRNA	XP_006231118.1	1311026	unique_MC	28	37	-0.50231	4.99677	0.641717
chr1	11937290	11937591	302	303	11937427	5	4.82431	3.9865	1.5125	MC_peak_14	Promoter (1-2kb)	1	11935908	11937275	1368	1	108349490	XR_001835525	1382	XR_001835525	LOC108349490	uncharacterized LOC108349490	ncRNA	.	.	unique_MC	28	18	0.49769	4.49677	0.694543
chr1	173315341	173315669	329	330	173315626	7	7.56051	5.52108	3.27659	MV_peak_56	Distal Intergenic	1	173346211	173353544	7334	1	293347	XM_008759822	-30542	XM_008759822	Gvinp1	GTPase, very large interferon inducible 1	mRNA	XP_008758044.1	1308274	unique_MV	28	15	0.745617	4.37281	1.05601
chr1	180756000	180756598	599	600	180756196	9	9.10116	6.29924	4.82214	MC_peak_193	Distal Intergenic	1	180535742	180538500	2759	1	364718	gene-LOC364718	220258	gene-LOC364718	LOC364718	.	Gene	.	1589713	unique_MC	28	57	-1.11236	5.3018	2.67978
chr1	112725361	112725750	390	391	112725559	14	14.3034	8.57607	9.71598	MC_peak_116	Intron (XM_017589765/79211, intron 3 of 8)	1	112158530	112811954	653425	2	79211	NM_024370	86204	NM_024370	Gabrg3	gamma-aminobutyric acid type A receptor gamma 3 subunit	mRNA	NP_077346.3	621735	common_MC	29	28	-0.0620564	4.82695	0.30103
chr1	112725361	112725750	390	391	112725559	14	14.3034	8.57607	9.71598	MC_peak_116	Intron (XM_017589765/79211, intron 3 of 8)	1	112158530	112811954	653425	2	79211	NM_024370	86204	XM_017589765	Gabrg3	gamma-aminobutyric acid type A receptor gamma 3 subunit, transcript variant X1	mRNA	XP_017445254.1	621735	common_MC	29	28	-0.0620564	4.82695	0.30103
chr1	112725352	112725725	374	375	112725528	12	14.1195	8.77749	9.41135	MV_peak_40	Intron (XM_017589765/79211, intron 3 of 8)	1	112158530	112811954	653425	2	79211	NM_024370	86229	NM_024370	Gabrg3	gamma-aminobutyric acid type A receptor gamma 3 subunit	mRNA	NP_077346.3	621735	common_MV	29	29	-0.110966	4.85141	0.30484
chr1	112725352	112725725	374	375	112725528	12	14.1195	8.77749	9.41135	MV_peak_40	Intron (XM_017589765/79211, intron 3 of 8)	1	112158530	112811954	653425	2	79211	NM_024370	86229	XM_017589765	Gabrg3	gamma-aminobutyric acid type A receptor gamma 3 subunit, transcript variant X1	mRNA	XP_017445254.1	621735	common_MV	29	29	-0.110966	4.85141	0.30484
chr1	121303367	121303805	439	440	121303540	14	16.2899	9.70746	11.5077	MV_peak_42	Distal Intergenic	1	121256980	121294688	37709	2	102555866	XR_590260	-8679	XR_590260	LOC102555866	uncharacterized LOC102555866, transcript variant X1	ncRNA	.	7544339	common_MV	30	27	0.0372272	4.82597	0.316544
chr1	121303367	121303805	439	440	121303540	14	16.2899	9.70746	11.5077	MV_peak_42	Distal Intergenic	1	121256980	121294688	37709	2	102555866	XR_590260	-8679	XR_001835789	LOC102555866	uncharacterized LOC102555866, transcript variant X2	ncRNA	.	7544339	common_MV	30	27	0.0372272	4.82597	0.316544
chr1	121303367	121303805	439	440	121303540	14	16.2899	9.70746	11.5077	MV_peak_42	Distal Intergenic	1	121256980	121294688	37709	2	102555866	XR_590260	-8679	XR_001835790	LOC102555866	uncharacterized LOC102555866, transcript variant X3	ncRNA	.	7544339	common_MV	30	27	0.0372272	4.82597	0.316544
chr1	121303367	121303805	439	440	121303540	14	16.2899	9.70746	11.5077	MV_peak_42	Distal Intergenic	1	121256980	121294688	37709	2	102555866	XR_590260	-8679	XR_001835791	LOC102555866	uncharacterized LOC102555866, transcript variant X4	ncRNA	.	7544339	common_MV	30	27	0.0372272	4.82597	0.316544
chr1	121303367	121303805	439	440	121303540	14	16.2899	9.70746	11.5077	MV_peak_42	Distal Intergenic	1	121256980	121294688	37709	2	102555866	XR_590260	-8679	XR_001835792	LOC102555866	uncharacterized LOC102555866, transcript variant X5	ncRNA	.	7544339	common_MV	30	27	0.0372272	4.82597	0.316544
chr1	121303354	121303727	374	375	121303539	14	14.8116	8.87414	10.2051	MC_peak_123	Distal Intergenic	1	121256980	121294688	37709	2	102555866	XR_590260	-8666	XR_590260	LOC102555866	uncharacterized LOC102555866, transcript variant X1	ncRNA	.	7544339	common_MC	30	26	0.0896947	4.79973	0.336581
chr1	121303354	121303727	374	375	121303539	14	14.8116	8.87414	10.2051	MC_peak_123	Distal Intergenic	1	121256980	121294688	37709	2	102555866	XR_590260	-8666	XR_001835789	LOC102555866	uncharacterized LOC102555866, transcript variant X2	ncRNA	.	7544339	common_MC	30	26	0.0896947	4.79973	0.336581
chr1	121303354	121303727	374	375	121303539	14	14.8116	8.87414	10.2051	MC_peak_123	Distal Intergenic	1	121256980	121294688	37709	2	102555866	XR_590260	-8666	XR_001835790	LOC102555866	uncharacterized LOC102555866, transcript variant X3	ncRNA	.	7544339	common_MC	30	26	0.0896947	4.79973	0.336581
chr1	121303354	121303727	374	375	121303539	14	14.8116	8.87414	10.2051	MC_peak_123	Distal Intergenic	1	121256980	121294688	37709	2	102555866	XR_590260	-8666	XR_001835791	LOC102555866	uncharacterized LOC102555866, transcript variant X4	ncRNA	.	7544339	common_MC	30	26	0.0896947	4.79973	0.336581
chr1	121303354	121303727	374	375	121303539	14	14.8116	8.87414	10.2051	MC_peak_123	Distal Intergenic	1	121256980	121294688	37709	2	102555866	XR_590260	-8666	XR_001835792	LOC102555866	uncharacterized LOC102555866, transcript variant X5	ncRNA	.	7544339	common_MC	30	26	0.0896947	4.79973	0.336581
chr1	278557929	278558322	394	395	278558139	6	5.21131	4.21451	1.79741	MC_peak_294	Exon (XM_008760587/307992, exon 2 of 30)	1	278546113	279098977	552865	1	307992	XM_008760587	11816	XM_008760587	Atrnl1	attractin like 1, transcript variant X1	mRNA	XP_008758809.1	1563485	unique_MC	30	22	0.32102	4.68407	0.510322
chr1	13052431	13052817	387	388	13052604	13	14.199	8.69919	9.48673	MV_peak_11	Promoter (1-2kb)	1	13036909	13050644	13736	2	308624	NM_001107514	-1787	NM_001107514	Heca	hdc homolog, cell cycle regulator	mRNA	NP_001100984.1	1304818	common_MV	30	19	0.522654	4.58326	0.756751
chr1	101360733	101361054	322	323	101360840	8	4.37166	3.47997	1.33949	MC_peak_111	Promoter (<=1kb)	1	101358396	101360971	2576	2	60377	NM_021758	0	NM_021758	Lin7b	lin-7 homolog B, crumbs cell polarity complex component	mRNA	NP_068526.1	620730	unique_MC	30	49	-0.799274	5.24422	1.42714
chr1	101360733	101361054	322	323	101360840	8	4.37166	3.47997	1.33949	MC_peak_111	Promoter (<=1kb)	1	101358396	101360971	2576	2	60377	NM_021758	0	XR_350320	Lin7b	lin-7 homolog B, crumbs cell polarity complex component, transcript variant X1	misc_RNA	.	620730	unique_MC	30	49	-0.799274	5.24422	1.42714
chr1	90543048	90543491	444	445	90543137	6	4.60721	3.8409	1.48886	MC_peak_100	Exon (XM_006228854/308511, exon 4 of 4)	1	90506702	90522217	15516	2	499129	XM_008759178	-20831	NM_001109141	Kctd15	potassium channel tetramerization domain containing 15	mRNA	NP_001102611.1	1583737	unique_MC	31	31	-0.108305	4.94585	0.30459
chr1	90543048	90543491	444	445	90543137	6	4.60721	3.8409	1.48886	MC_peak_100	Exon (XM_006228854/308511, exon 4 of 4)	1	90506702	90522217	15516	2	499129	XM_008759178	-20831	XM_006228859	Kctd15	potassium channel tetramerization domain containing 15, transcript variant X1	mRNA	XP_006228921.1	1583737	unique_MC	31	31	-0.108305	4.94585	0.30459
chr1	90543048	90543491	444	445	90543137	6	4.60721	3.8409	1.48886	MC_peak_100	Exon (XM_006228854/308511, exon 4 of 4)	1	90506702	90522217	15516	2	499129	XM_008759178	-20831	XM_006228860	Kctd15	potassium channel tetramerization domain containing 15, transcript variant X2	mRNA	XP_006228922.1	1583737	unique_MC	31	31	-0.108305	4.94585	0.30459
chr1	90543048	90543491	444	445	90543137	6	4.60721	3.8409	1.48886	MC_peak_100	Exon (XM_006228854/308511, exon 4 of 4)	1	90506702	90522217	15516	2	499129	XM_008759178	-20831	XM_008759178	Kctd15	potassium channel tetramerization domain containing 15, transcript variant X3	mRNA	XP_008757400.1	1583737	unique_MC	31	31	-0.108305	4.94585	0.30459
chr1	131445130	131445512	383	384	131445219	6	4.65647	3.8721	1.5125	MC_peak_131	Downstream (2-3kb)	1	131447671	131454067	6397	2	113984	XM_017588643	8555	NM_080778	Nr2f2	nuclear receptor subfamily 2, group F, member 2	mRNA	NP_542956.1	69305	unique_MC	31	28	0.0337138	4.87484	0.316009
chr1	131445130	131445512	383	384	131445219	6	4.65647	3.8721	1.5125	MC_peak_131	Downstream (2-3kb)	1	131447671	131454067	6397	2	113984	XM_017588643	8555	XM_006229366	Nr2f2	nuclear receptor subfamily 2, group F, member 2, transcript variant X1	mRNA	XP_006229428.1	69305	unique_MC	31	28	0.0337138	4.87484	0.316009
chr1	131445130	131445512	383	384	131445219	6	4.65647	3.8721	1.5125	MC_peak_131	Downstream (2-3kb)	1	131447671	131454067	6397	2	113984	XM_017588643	8555	XM_017588643	Nr2f2	nuclear receptor subfamily 2, group F, member 2, transcript variant X2	mRNA	XP_017444132.1	69305	unique_MC	31	28	0.0337138	4.87484	0.316009
chr1	166045163	166045514	352	353	166045248	7	4.86002	3.91619	1.54138	MC_peak_164	Promoter (<=1kb)	1	166031228	166045423	14196	2	29597	NM_017255	0	NM_017255	P2ry2	purinergic receptor P2Y2	mRNA	NP_058951.1	62088	unique_MC	31	34	-0.237588	5.01049	0.355352
chr1	166045163	166045514	352	353	166045248	7	4.86002	3.91619	1.54138	MC_peak_164	Promoter (<=1kb)	1	166031228	166045423	14196	2	29597	NM_017255	0	XM_006229757	P2ry2	purinergic receptor P2Y2, transcript variant X1	mRNA	XP_006229819.1	62088	unique_MC	31	34	-0.237588	5.01049	0.355352
chr1	229970950	229971297	348	349	229971120	10	10.8556	7.19545	6.44457	MC_peak_259	Distal Intergenic	1	229937915	229939784	1870	1	499323	gene-Cct7-ps1	33035	gene-Cct7-ps1	Cct7-ps1	chaperonin containing Tcp1, subunit 7 (eta), pseudogene 1	Gene	.	1562884	unique_MC	31	20	0.499377	4.64201	0.738267
chr1	29432056	29432433	378	379	29432225	6	4.70674	3.90382	1.5125	MC_peak_32	Promoter (<=1kb)	1	29432109	29480829	48721	1	378794	XM_006227751	0	NM_198051	Trmt11	tRNA methyltransferase 11 homolog	mRNA	NP_932168.1	727798	unique_MC	31	43	-0.567737	5.17556	0.806432
chr1	29432056	29432433	378	379	29432225	6	4.70674	3.90382	1.5125	MC_peak_32	Promoter (<=1kb)	1	29432109	29480829	48721	1	378794	XM_006227751	0	XM_006227748	Trmt11	tRNA methyltransferase 11 homolog, transcript variant X1	mRNA	XP_006227810.1	727798	unique_MC	31	43	-0.567737	5.17556	0.806432
chr1	29432056	29432433	378	379	29432225	6	4.70674	3.90382	1.5125	MC_peak_32	Promoter (<=1kb)	1	29432109	29480829	48721	1	378794	XM_006227751	0	XM_006227749	Trmt11	tRNA methyltransferase 11 homolog, transcript variant X2	mRNA	XP_006227811.1	727798	unique_MC	31	43	-0.567737	5.17556	0.806432
chr1	29432056	29432433	378	379	29432225	6	4.70674	3.90382	1.5125	MC_peak_32	Promoter (<=1kb)	1	29432109	29480829	48721	1	378794	XM_006227751	0	XM_006227750	Trmt11	tRNA methyltransferase 11 homolog, transcript variant X3	mRNA	XP_006227812.1	727798	unique_MC	31	43	-0.567737	5.17556	0.806432
chr1	29432056	29432433	378	379	29432225	6	4.70674	3.90382	1.5125	MC_peak_32	Promoter (<=1kb)	1	29432109	29480829	48721	1	378794	XM_006227751	0	XM_006227751	Trmt11	tRNA methyltransferase 11 homolog, transcript variant X4	mRNA	XP_006227813.1	727798	unique_MC	31	43	-0.567737	5.17556	0.806432
chr1	29432056	29432433	378	379	29432225	6	4.70674	3.90382	1.5125	MC_peak_32	Promoter (<=1kb)	1	29432109	29480829	48721	1	378794	XM_006227751	0	XM_006227752	Trmt11	tRNA methyltransferase 11 homolog, transcript variant X5	mRNA	XP_006227814.1	727798	unique_MC	31	43	-0.567737	5.17556	0.806432
chr1	29432056	29432433	378	379	29432225	6	4.70674	3.90382	1.5125	MC_peak_32	Promoter (<=1kb)	1	29432109	29480829	48721	1	378794	XM_006227751	0	XM_008758673	Trmt11	tRNA methyltransferase 11 homolog, transcript variant X6	mRNA	XP_008756895.1	727798	unique_MC	31	43	-0.567737	5.17556	0.806432
chr1	170238503	170238810	308	309	170238744	8	6.16743	4.6392	2.41108	MC_peak_169	Promoter (<=1kb)	1	170216505	170238892	22388	2	293343	NM_001005538	82	NM_001005538	Fam160a2	family with sequence similarity 160, member A2	mRNA	NP_001005538.2	1359585	unique_MC	31	44	-0.600158	5.19177	0.879658
chr1	170238503	170238810	308	309	170238744	8	6.16743	4.6392	2.41108	MC_peak_169	Promoter (<=1kb)	1	170216505	170238892	22388	2	293343	NM_001005538	82	XM_006229931	Fam160a2	family with sequence similarity 160, member A2, transcript variant X1	mRNA	XP_006229993.1	1359585	unique_MC	31	44	-0.600158	5.19177	0.879658
chr1	170238503	170238810	308	309	170238744	8	6.16743	4.6392	2.41108	MC_peak_169	Promoter (<=1kb)	1	170216505	170238892	22388	2	293343	NM_001005538	82	XM_008759708	Fam160a2	family with sequence similarity 160, member A2, transcript variant X2	mRNA	XP_008757930.1	1359585	unique_MC	31	44	-0.600158	5.19177	0.879658
chr1	170238503	170238810	308	309	170238744	8	6.16743	4.6392	2.41108	MC_peak_169	Promoter (<=1kb)	1	170216505	170238892	22388	2	293343	NM_001005538	82	XM_006229932	Fam160a2	family with sequence similarity 160, member A2, transcript variant X3	mRNA	XP_006229994.1	1359585	unique_MC	31	44	-0.600158	5.19177	0.879658
chr1	31967556	31967934	379	380	31967779	7	6.84648	5.1344	2.94161	MC_peak_34	Promoter (<=1kb)	1	31939612	31967859	28248	2	308067	NM_001107453	0	NM_001107453	Brd9	bromodomain containing 9	mRNA	NP_001100923.1	1307359	unique_MC	31	46	-0.662894	5.22314	1.03797
chr1	31967556	31967934	379	380	31967779	7	6.84648	5.1344	2.94161	MC_peak_34	Promoter (<=1kb)	1	31939612	31967859	28248	2	308067	NM_001107453	0	XM_006227785	Brd9	bromodomain containing 9, transcript variant X1	mRNA	XP_006227847.1	1307359	unique_MC	31	46	-0.662894	5.22314	1.03797
chr1	31967556	31967934	379	380	31967779	7	6.84648	5.1344	2.94161	MC_peak_34	Promoter (<=1kb)	1	31939612	31967859	28248	2	308067	NM_001107453	0	XM_006227786	Brd9	bromodomain containing 9, transcript variant X2	mRNA	XP_006227848.1	1307359	unique_MC	31	46	-0.662894	5.22314	1.03797
chr1	31967556	31967934	379	380	31967779	7	6.84648	5.1344	2.94161	MC_peak_34	Promoter (<=1kb)	1	31939612	31967859	28248	2	308067	NM_001107453	0	XM_006227787	Brd9	bromodomain containing 9, transcript variant X3	mRNA	XP_006227849.1	1307359	unique_MC	31	46	-0.662894	5.22314	1.03797
chr1	31967556	31967934	379	380	31967779	7	6.84648	5.1344	2.94161	MC_peak_34	Promoter (<=1kb)	1	31939612	31967859	28248	2	308067	NM_001107453	0	XM_017589088	Brd9	bromodomain containing 9, transcript variant X4	mRNA	XP_017444577.1	1307359	unique_MC	31	46	-0.662894	5.22314	1.03797
chr1	79552743	79553140	398	399	79552911	9	10.0683	6.82582	5.57514	MV_peak_34	Distal Intergenic	1	79625722	79628038	2317	1	102550882	gene-LOC102550882	-72582	gene-LOC102550882	LOC102550882	.	Gene	.	7632668	unique_MV	31	12	1.19126	4.29607	2.03163
chr1	235917420	235917742	323	324	235917537	4	5.40417	4.08331	1.62795	MV_peak_85	Promoter (1-2kb)	1	235917300	235918792	1493	2	691398	NM_001168584	1050	NM_001168584	Foxb2	forkhead box B2	mRNA	NP_001162056.1	1585019	unique_MV	32	26	0.18247	4.84612	0.396393
chr1	47942818	47943195	378	379	47942921	6	4.41951	3.72095	1.36896	MC_peak_47	Promoter (<=1kb)	1	47942925	47967633	24709	1	499020	XM_006227893	0	NM_001113542	Wtap	Wilms tumor 1 associated protein, transcript variant 1	mRNA	NP_001107014.1	1563824	unique_MC	32	38	-0.348045	5.11138	0.455502
chr1	47942818	47943195	378	379	47942921	6	4.41951	3.72095	1.36896	MC_peak_47	Promoter (<=1kb)	1	47942925	47967633	24709	1	499020	XM_006227893	0	NM_001113543	Wtap	Wilms tumor 1 associated protein, transcript variant 2	mRNA	NP_001107015.1	1563824	unique_MC	32	38	-0.348045	5.11138	0.455502
chr1	47942818	47943195	378	379	47942921	6	4.41951	3.72095	1.36896	MC_peak_47	Promoter (<=1kb)	1	47942925	47967633	24709	1	499020	XM_006227893	0	NM_001113544	Wtap	Wilms tumor 1 associated protein, transcript variant 3	mRNA	NP_001107016.1	1563824	unique_MC	32	38	-0.348045	5.11138	0.455502
chr1	47942818	47943195	378	379	47942921	6	4.41951	3.72095	1.36896	MC_peak_47	Promoter (<=1kb)	1	47942925	47967633	24709	1	499020	XM_006227893	0	XM_006227892	Wtap	Wilms tumor 1 associated protein, transcript variant X1	mRNA	XP_006227954.1	1563824	unique_MC	32	38	-0.348045	5.11138	0.455502
chr1	47942818	47943195	378	379	47942921	6	4.41951	3.72095	1.36896	MC_peak_47	Promoter (<=1kb)	1	47942925	47967633	24709	1	499020	XM_006227893	0	XM_006227893	Wtap	Wilms tumor 1 associated protein, transcript variant X2	mRNA	XP_006227955.1	1563824	unique_MC	32	38	-0.348045	5.11138	0.455502
chr1	265420564	265421033	470	471	265420773	8	8.36111	5.9443	4.18099	MC_peak_283	Promoter (<=1kb)	1	265421017	265429755	8739	1	102549941	XR_351107	0	XR_351107	LOC102549941	uncharacterized LOC102549941	ncRNA	.	7555446	unique_MC	32	44	-0.554496	5.21461	0.792815
chr1	216751367	216751660	294	295	216751451	5	4.40189	3.7449	1.3577	MC_peak_246	Promoter (<=1kb)	1	216715352	216751710	36359	2	361684	XM_006230824	50	NM_001012170	Nap1l4	nucleosome assembly protein 1-like 4	mRNA	NP_001012170.1	1305391	unique_MC	32	46	-0.617231	5.24597	0.939627
chr1	216751367	216751660	294	295	216751451	5	4.40189	3.7449	1.3577	MC_peak_246	Promoter (<=1kb)	1	216715352	216751710	36359	2	361684	XM_006230824	50	XM_006230823	Nap1l4	nucleosome assembly protein 1-like 4, transcript variant X1	mRNA	XP_006230885.1	1305391	unique_MC	32	46	-0.617231	5.24597	0.939627
chr1	216751367	216751660	294	295	216751451	5	4.40189	3.7449	1.3577	MC_peak_246	Promoter (<=1kb)	1	216715352	216751710	36359	2	361684	XM_006230824	50	XM_006230824	Nap1l4	nucleosome assembly protein 1-like 4, transcript variant X2	mRNA	XP_006230886.1	1305391	unique_MC	32	46	-0.617231	5.24597	0.939627
chr1	216751367	216751660	294	295	216751451	5	4.40189	3.7449	1.3577	MC_peak_246	Promoter (<=1kb)	1	216715352	216751710	36359	2	361684	XM_006230824	50	XM_006230826	Nap1l4	nucleosome assembly protein 1-like 4, transcript variant X3	mRNA	XP_006230888.1	1305391	unique_MC	32	46	-0.617231	5.24597	0.939627
chr1	214317314	214317608	295	296	214317447	9	7.45554	5.31564	3.39778	MC_peak_243	Promoter (<=1kb)	1	214283787	214317384	33598	2	83632	XM_008760012	0	NM_031801	Deaf1	DEAF1 transcription factor	mRNA	NP_113989.2	620671	unique_MC	32	50	-0.735068	5.30489	1.27789
chr1	214317314	214317608	295	296	214317447	9	7.45554	5.31564	3.39778	MC_peak_243	Promoter (<=1kb)	1	214283787	214317384	33598	2	83632	XM_008760012	0	XM_008760011	Deaf1	DEAF1 transcription factor, transcript variant X1	mRNA	XP_008758233.1	620671	unique_MC	32	50	-0.735068	5.30489	1.27789
chr1	214317314	214317608	295	296	214317447	9	7.45554	5.31564	3.39778	MC_peak_243	Promoter (<=1kb)	1	214283787	214317384	33598	2	83632	XM_008760012	0	XM_008760012	Deaf1	DEAF1 transcription factor, transcript variant X2	mRNA	XP_008758234.1	620671	unique_MC	32	50	-0.735068	5.30489	1.27789
chr1	214317314	214317608	295	296	214317447	9	7.45554	5.31564	3.39778	MC_peak_243	Promoter (<=1kb)	1	214283787	214317384	33598	2	83632	XM_008760012	0	XM_008760013	Deaf1	DEAF1 transcription factor, transcript variant X3	mRNA	XP_008758235.1	620671	unique_MC	32	50	-0.735068	5.30489	1.27789
chr1	214317314	214317608	295	296	214317447	9	7.45554	5.31564	3.39778	MC_peak_243	Promoter (<=1kb)	1	214283787	214317384	33598	2	83632	XM_008760012	0	XM_008760014	Deaf1	DEAF1 transcription factor, transcript variant X4	mRNA	XP_008758236.1	620671	unique_MC	32	50	-0.735068	5.30489	1.27789
chr1	214317314	214317608	295	296	214317447	9	7.45554	5.31564	3.39778	MC_peak_243	Promoter (<=1kb)	1	214283787	214317384	33598	2	83632	XM_008760012	0	XM_006230582	Deaf1	DEAF1 transcription factor, transcript variant X5	mRNA	XP_006230644.1	620671	unique_MC	32	50	-0.735068	5.30489	1.27789
chr1	214317314	214317608	295	296	214317447	9	7.45554	5.31564	3.39778	MC_peak_243	Promoter (<=1kb)	1	214283787	214317384	33598	2	83632	XM_008760012	0	XM_006230583	Deaf1	DEAF1 transcription factor, transcript variant X6	mRNA	XP_006230645.1	620671	unique_MC	32	50	-0.735068	5.30489	1.27789
chr1	53660852	53661171	320	321	53661099	16	9.9768	5.50946	5.61556	MC_peak_51	Downstream (<1kb)	1	53662161	53668619	6459	2	685303	XM_017590501	7448	XM_017590501	LOC685303	similar to Serine/threonine-protein kinase MARK2 (MAP/microtubule affinity-regulating kinase 2) (ELKL motif kinase) (EMK1) (PAR1 homolog), transcript variant X1	mRNA	XP_017445990.1	1595145	unique_MC	32	67	-1.15011	5.51241	3.24104
chr1	22577407	22577769	363	364	22577588	4	5.40417	4.08331	1.62795	MV_peak_16	Intron (gene-LOC102554023/102554023, intron 1 of 1)	1	22578025	22581994	3970	2	294121	NM_001008512	4225	NM_001008512	Taar2	trace amine-associated receptor 2	mRNA	NP_001008512.1	1311240	unique_MV	32	0	4.93736	2.46868
chr1	249733422	249733781	360	361	249733583	12	12.7702	8.04024	8.25308	MC_peak_268	Intron (NM_001105731/54286, intron 3 of 16)	1	249574954	249578520	3567	1	309338	NM_001107586	158468	NM_001107586	Cstf2t	cleavage stimulation factor subunit 2, tau variant	mRNA	NP_001101056.1	1310026	common_MC	33	28	0.123676	4.91982	0.358979
chr1	255842606	255842975	370	371	255842739	7	6.22772	4.77436	2.45668	MC_peak_274	Promoter (<=1kb)	1	255842642	255864131	21490	1	294079	XM_008760367	0	NM_001106372	March5	membrane associated ring-CH-type finger 5	mRNA	NP_001099842.1	1305617	unique_MC	33	27	0.174302	4.89451	0.393152
chr1	255842606	255842975	370	371	255842739	7	6.22772	4.77436	2.45668	MC_peak_274	Promoter (<=1kb)	1	255842642	255864131	21490	1	294079	XM_008760367	0	XM_008760367	March5	membrane associated ring-CH-type finger 5, transcript variant X1	mRNA	XP_008758589.1	1305617	unique_MC	33	27	0.174302	4.89451	0.393152
chr1	275877700	275878011	312	313	275877780	6	4.70674	3.90382	1.5125	MC_peak_292	Promoter (<=1kb)	1	275843823	275878536	34714	2	29653	XM_006231625	525	NM_017274	Gpam	glycerol-3-phosphate acyltransferase, mitochondrial	mRNA	NP_058970.1	61847	unique_MC	34	28	0.166691	4.94133	0.390125
chr1	275877700	275878011	312	313	275877780	6	4.70674	3.90382	1.5125	MC_peak_292	Promoter (<=1kb)	1	275843823	275878536	34714	2	29653	XM_006231625	525	XM_006231626	Gpam	glycerol-3-phosphate acyltransferase, mitochondrial, transcript variant X1	mRNA	XP_006231688.1	61847	unique_MC	34	28	0.166691	4.94133	0.390125
chr1	275877700	275878011	312	313	275877780	6	4.70674	3.90382	1.5125	MC_peak_292	Promoter (<=1kb)	1	275843823	275878536	34714	2	29653	XM_006231625	525	XM_006231625	Gpam	glycerol-3-phosphate acyltransferase, mitochondrial, transcript variant X2	mRNA	XP_006231687.1	61847	unique_MC	34	28	0.166691	4.94133	0.390125
chr1	275877700	275878011	312	313	275877780	6	4.70674	3.90382	1.5125	MC_peak_292	Promoter (<=1kb)	1	275843823	275878536	34714	2	29653	XM_006231625	525	XM_008760534	Gpam	glycerol-3-phosphate acyltransferase, mitochondrial, transcript variant X3	mRNA	XP_008758756.1	61847	unique_MC	34	28	0.166691	4.94133	0.390125
chr1	176428774	176429140	367	368	176429007	7	6.52128	4.94784	2.68285	MC_peak_177	Intron (NM_001079884/293181, intron 2 of 10)	1	176277330	176278316	987	1	108349779	XM_017590463	151444	XM_017590463	LOC108349779	keratin-associated protein 10-6-like	mRNA	XP_017445952.1	.	unique_MC	34	24	0.380816	4.83426	0.610903
chr1	71521951	71522323	373	374	71522144	13	12.4614	7.6818	7.96028	MC_peak_78	Downstream (2-3kb)	1	71524664	71530505	5842	2	108349543	XM_017589960	8182	XM_017589960	LOC108349543	NACHT, LRR and PYD domains-containing protein 5-like	mRNA	XP_017445449.1	.	unique_MC	35	34	-0.0628075	5.09788	0.30103
chr1	200162774	200163172	399	400	200162898	6	4.81043	3.96884	1.5125	MC_peak_228	Promoter (<=1kb)	1	200118226	200163106	44881	2	309009	NM_001039608	0	NM_001039608	Mcmbp	minichromosome maintenance complex binding protein	mRNA	NP_001034697.2	1306730	unique_MC	35	41	-0.325842	5.2294	0.443106
chr1	54058725	54059362	638	639	54059208	11	8.61649	5.71007	4.38503	MC_peak_53	Promoter (1-2kb)	1	54057398	54057922	525	1	108349470	gene-LOC108349470	1327	gene-LOC108349470	LOC108349470	.	Gene	.	.	unique_MC	35	68	-1.04205	5.5875	2.80976
chr1	202141589	202142190	602	603	202141694	7	6.67953	5.03939	2.8104	MC_peak_229	Distal Intergenic	1	202178699	202195279	16581	1	108349652	XR_001836020	-36509	XR_001836020	LOC108349652	uncharacterized LOC108349652, transcript variant X1	ncRNA	.	.	unique_MC	36	39	-0.214795	5.21453	0.375454
chr1	202141589	202142190	602	603	202141694	7	6.67953	5.03939	2.8104	MC_peak_229	Distal Intergenic	1	202178699	202195279	16581	1	108349652	XR_001836020	-36509	XR_001836021	LOC108349652	uncharacterized LOC108349652, transcript variant X2	ncRNA	.	.	unique_MC	36	39	-0.214795	5.21453	0.375454
chr1	44537342	44537721	380	381	44537513	9	8.5288	5.96795	4.30207	MC_peak_45	Distal Intergenic	1	44513499	44528867	15369	2	103690965	XR_589925	-8475	XR_589925	LOC103690965	uncharacterized LOC103690965	ncRNA	.	9396775	common_MC	36	21	0.647702	4.78328	0.97462
chr1	44537363	44537688	326	327	44537454	5	5.48835	4.3326	1.6878	MV_peak_21	Distal Intergenic	1	44513499	44528867	15369	2	103690965	XR_589925	-8496	XR_589925	LOC103690965	uncharacterized LOC103690965	ncRNA	.	9396775	common_MV	36	18	0.859206	4.67753	1.3876
chr1	55724196	55724548	353	354	55724394	26	13.614	5.46979	9.06164	MC_peak_68	Distal Intergenic	1	55733578	55737394	3817	2	108349735	gene-LOC108349735	12846	gene-LOC108349735	LOC108349735	.	Gene	.	.	unique_MC	36	78	-1.19665	5.70546	4.15763
chr1	107459774	107460175	402	403	107459915	9	8.80438	6.12912	4.5524	MC_peak_115	Distal Intergenic	1	107381357	107385257	3901	2	499158	NM_001195599	-74517	NM_001195599	Ccdc179	coiled-coil domain containing 179	mRNA	NP_001182528.1	1559980	unique_MC	37	32	0.102313	5.09555	0.330209
chr1	107459774	107460175	402	403	107459915	9	8.80438	6.12912	4.5524	MC_peak_115	Distal Intergenic	1	107381357	107385257	3901	2	499158	NM_001195599	-74517	XM_017589560	Ccdc179	coiled-coil domain containing 179, transcript variant X1	mRNA	XP_017445049.1	1559980	unique_MC	37	32	0.102313	5.09555	0.330209
chr1	282264772	282265198	427	428	282264853	5	4.46083	3.77954	1.39278	MC_peak_296	Promoter (<=1kb)	1	282265371	282467842	202472	1	59075	XM_006231686	-173	NM_030829	Grk5	G protein-coupled receptor kinase 5	mRNA	NP_110456.1	61985	unique_MC	37	29	0.239816	5.0268	0.423355
chr1	282264772	282265198	427	428	282264853	5	4.46083	3.77954	1.39278	MC_peak_296	Promoter (<=1kb)	1	282265371	282467842	202472	1	59075	XM_006231686	-173	XM_006231686	Grk5	G protein-coupled receptor kinase 5, transcript variant X1	mRNA	XP_006231748.1	61985	unique_MC	37	29	0.239816	5.0268	0.423355
chr1	282264772	282265198	427	428	282264853	5	4.46083	3.77954	1.39278	MC_peak_296	Promoter (<=1kb)	1	282265371	282467842	202472	1	59075	XM_006231686	-173	XM_017589632	Grk5	G protein-coupled receptor kinase 5, transcript variant X2	mRNA	XP_017445121.1	61985	unique_MC	37	29	0.239816	5.0268	0.423355
chr1	282264772	282265198	427	428	282264853	5	4.46083	3.77954	1.39278	MC_peak_296	Promoter (<=1kb)	1	282265371	282467842	202472	1	59075	XM_006231686	-173	XM_017589633	Grk5	G protein-coupled receptor kinase 5, transcript variant X3	mRNA	XP_017445122.1	61985	unique_MC	37	29	0.239816	5.0268	0.423355
chr1	162549619	162550034	416	417	162549760	9	6.52095	4.72537	2.68285	MC_peak_160	Promoter (<=1kb)	1	162549222	162671962	122741	1	308839	XM_218939	397	XM_017590179	Rsf1	remodeling and spacing factor 1, transcript variant X1	mRNA	XP_017445668.1	1311245	unique_MC	38	47	-0.39971	5.38511	0.618527
chr1	162549619	162550034	416	417	162549760	9	6.52095	4.72537	2.68285	MC_peak_160	Promoter (<=1kb)	1	162549222	162671962	122741	1	308839	XM_218939	397	XM_218939	Rsf1	remodeling and spacing factor 1, transcript variant X2	mRNA	XP_218939.4	1311245	unique_MC	38	47	-0.39971	5.38511	0.618527
chr1	145192763	145193147	385	386	145192856	4	5.65131	4.16834	1.73373	MV_peak_47	Distal Intergenic	1	145146669	145149394	2726	2	103691179	XR_590366	-43369	XR_590366	LOC103691179	uncharacterized LOC103691179	ncRNA	.	9221586	common_MV	39	18	0.974895	4.73537	1.7561
chr1	198652160	198652541	382	383	198652383	12	8.47434	5.4273	4.25514	MC_peak_224	Promoter (<=1kb)	1	198641018	198652674	11657	2	365372	NM_001108921	133	NM_001108921	Tbc1d10b	TBC1 domain family, member 10b	mRNA	NP_001102391.1	1309191	unique_MC	39	79	-1.09911	5.77238	3.67939
chr1	54125990	54126608	619	620	54126222	11	10.0277	6.5844	5.66339	MC_peak_55	Downstream (<1kb)	1	54127155	54135588	8434	2	103690981	XM_017590505	8980	XM_017590505	LOC103690981	sperm motility kinase 2B-like	mRNA	XP_017445994.1	9210083	unique_MC	39	81	-1.13473	5.79019	3.95124
chr1	181014147	181015076	930	931	181014763	15	13.3637	7.77647	8.82413	MC_peak_204	Distal Intergenic	1	180535742	180538500	2759	1	364718	gene-LOC364718	478405	gene-LOC364718	LOC364718	.	Gene	.	1589713	unique_MC	39	92	-1.31634	5.88099	5.55977
chr1	77837137	77837524	388	389	77837219	7	4.53383	3.70319	1.44323	MC_peak_82	Exon (NM_207591/292624, exon 9 of 12)	1	77836522	77843991	7470	2	292624	NM_207591	6467	NM_207591	Gltscr2	glioma tumor suppressor candidate region gene 2	mRNA	NP_997474.1	1303085	unique_MC	40	37	0.0115367	5.2537	0.303925
chr1	38444261	38444586	326	327	38444406	9	10.5236	7.05756	5.99973	MV_peak_19	Distal Intergenic	1	38467266	38468923	1658	2	108348331	XR_001835596	24337	XR_001835595	LOC108348331	uncharacterized LOC108348331, transcript variant X1	ncRNA	.	.	common_MV	40	33	0.172001	5.17346	0.377554
chr1	38444261	38444586	326	327	38444406	9	10.5236	7.05756	5.99973	MV_peak_19	Distal Intergenic	1	38467266	38468923	1658	2	108348331	XR_001835596	24337	XR_001835596	LOC108348331	uncharacterized LOC108348331, transcript variant X2	ncRNA	.	.	common_MV	40	33	0.172001	5.17346	0.377554
chr1	98298299	98298716	418	419	98298484	9	10.2143	6.90136	5.7051	MV_peak_37	Distal Intergenic	1	98310742	98334680	23939	1	102556043	XM_017590097	-12026	XM_017590097	LOC102556043	zinc finger protein 120-like	mRNA	XP_017445586.1	7555854	common_MV	40	47	-0.325498	5.42221	0.508347
chr1	98298277	98298762	486	487	98298571	12	13.4563	8.42279	8.91313	MC_peak_105	Distal Intergenic	1	98310742	98334680	23939	1	102556043	XM_017590097	-11980	XM_017590097	LOC102556043	zinc finger protein 120-like	mRNA	XP_017445586.1	7555854	common_MC	40	47	-0.325498	5.42221	0.508347
chr1	100011760	100012278	519	520	100012040	6	4.81043	3.96884	1.5125	MC_peak_110	Distal Intergenic	1	100023555	100035063	11509	1	100912774	gene-LOC100912774	-11277	gene-LOC100912774	LOC100912774	.	Gene	.	6485832	unique_MC	41	42	-0.131042	5.36074	0.325163
chr1	180719006	180719663	658	659	180719124	6	5.02946	4.10423	1.41394	MV_peak_64	Distal Intergenic	1	180535742	180538500	2759	1	364718	gene-LOC364718	183264	gene-LOC364718	LOC364718	.	Gene	.	1589713	common_MV	41	48	-0.319487	5.45497	0.503564
chr1	180718942	180719646	705	706	180719554	9	8.03093	5.66977	3.89632	MC_peak_191	Distal Intergenic	1	180535742	180538500	2759	1	364718	gene-LOC364718	183200	gene-LOC364718	LOC364718	.	Gene	.	1589713	common_MC	41	53	-0.459664	5.52506	0.76545
chr1	198720825	198721237	413	414	198720948	8	7.20075	5.27862	3.17574	MC_peak_225	Promoter (<=1kb)	1	198719158	198721476	2319	2	308993	NM_001079889	239	NM_001079889	Sephs2	selenophosphate synthetase 2	mRNA	NP_001073358.2	1308827	unique_MC	41	53	-0.459664	5.52506	0.76545
chr1	145192809	145193333	525	526	145193093	7	7.17305	5.31533	3.15828	MC_peak_143	Distal Intergenic	1	145146669	145149394	2726	2	103691179	XR_590366	-43415	XR_590366	LOC103691179	uncharacterized LOC103691179	ncRNA	.	9221586	common_MC	42	21	0.870709	4.89479	1.60774
chr1	181210513	181210876	364	365	181210736	6	4.90638	4.02848	1.32061	MV_peak_74	Distal Intergenic	1	181770396	181772286	1891	1	501266	XM_008759826	-559520	XM_008759826	LOC501266	similar to serine/threonine protein kinase 24	mRNA	XP_008758048.2	1589611	unique_MV	42	17	1.16022	4.75003	2.3749
chr1	181215339	181215838	500	501	181215469	13	11.1073	6.85334	6.67153	MC_peak_207	Distal Intergenic	1	181770396	181772286	1891	1	501266	XM_008759826	-554558	XM_008759826	LOC501266	similar to serine/threonine protein kinase 24	mRNA	XP_008758048.2	1589611	unique_MC	43	61	-0.589941	5.65923	1.15813
chr1	116587654	116588308	655	656	116588225	9	7.59126	5.39996	3.51773	MC_peak_119	Promoter (<=1kb)	1	116587815	116678161	90347	1	361585	NM_001191837	0	NM_001191837	Ube3a	ubiquitin protein ligase E3A	mRNA	NP_001178766.1	1306361	unique_MC	43	62	-0.613025	5.67077	1.23731
chr1	116587654	116588308	655	656	116588225	9	7.59126	5.39996	3.51773	MC_peak_119	Promoter (<=1kb)	1	116587815	116678161	90347	1	361585	NM_001191837	0	XM_017589368	Ube3a	ubiquitin protein ligase E3A, transcript variant X1	mRNA	XP_017444857.1	1306361	unique_MC	43	62	-0.613025	5.67077	1.23731
chr1	116587654	116588308	655	656	116588225	9	7.59126	5.39996	3.51773	MC_peak_119	Promoter (<=1kb)	1	116587815	116678161	90347	1	361585	NM_001191837	0	XM_017589369	Ube3a	ubiquitin protein ligase E3A, transcript variant X2	mRNA	XP_017444858.1	1306361	unique_MC	43	62	-0.613025	5.67077	1.23731
chr1	116587654	116588308	655	656	116588225	9	7.59126	5.39996	3.51773	MC_peak_119	Promoter (<=1kb)	1	116587815	116678161	90347	1	361585	NM_001191837	0	XM_006229310	Ube3a	ubiquitin protein ligase E3A, transcript variant X3	mRNA	XP_006229372.1	1306361	unique_MC	43	62	-0.613025	5.67077	1.23731
chr1	116587654	116588308	655	656	116588225	9	7.59126	5.39996	3.51773	MC_peak_119	Promoter (<=1kb)	1	116587815	116678161	90347	1	361585	NM_001191837	0	XM_008759399	Ube3a	ubiquitin protein ligase E3A, transcript variant X4	mRNA	XP_008757621.1	1306361	unique_MC	43	62	-0.613025	5.67077	1.23731
chr1	116587654	116588308	655	656	116588225	9	7.59126	5.39996	3.51773	MC_peak_119	Promoter (<=1kb)	1	116587815	116678161	90347	1	361585	NM_001191837	0	XM_008759400	Ube3a	ubiquitin protein ligase E3A, transcript variant X5	mRNA	XP_008757622.1	1306361	unique_MC	43	62	-0.613025	5.67077	1.23731
chr1	116587654	116588308	655	656	116588225	9	7.59126	5.39996	3.51773	MC_peak_119	Promoter (<=1kb)	1	116587815	116678161	90347	1	361585	NM_001191837	0	XM_006229313	Ube3a	ubiquitin protein ligase E3A, transcript variant X6	mRNA	XP_006229375.1	1306361	unique_MC	43	62	-0.613025	5.67077	1.23731
chr1	116587654	116588308	655	656	116588225	9	7.59126	5.39996	3.51773	MC_peak_119	Promoter (<=1kb)	1	116587815	116678161	90347	1	361585	NM_001191837	0	XM_008759401	Ube3a	ubiquitin protein ligase E3A, transcript variant X7	mRNA	XP_008757623.1	1306361	unique_MC	43	62	-0.613025	5.67077	1.23731
chr1	4078190	4078620	431	432	4078321	13	13.3512	8.21118	8.81196	MC_peak_4	Distal Intergenic	1	4099024	4112242	13219	1	103690916	XR_001835502	-20404	XR_001835502	LOC103690916	uncharacterized LOC103690916, transcript variant X1	ncRNA	.	9153827	unique_MC	44	36	0.18815	5.30353	0.401351
chr1	4078190	4078620	431	432	4078321	13	13.3512	8.21118	8.81196	MC_peak_4	Distal Intergenic	1	4099024	4112242	13219	1	103690916	XR_001835502	-20404	XR_001835503	LOC103690916	uncharacterized LOC103690916, transcript variant X2	ncRNA	.	9153827	unique_MC	44	36	0.18815	5.30353	0.401351
chr1	4078190	4078620	431	432	4078321	13	13.3512	8.21118	8.81196	MC_peak_4	Distal Intergenic	1	4099024	4112242	13219	1	103690916	XR_001835502	-20404	XR_589837	LOC103690916	uncharacterized LOC103690916, transcript variant X3	ncRNA	.	9153827	unique_MC	44	36	0.18815	5.30353	0.401351
chr1	147551936	147552327	392	393	147552175	8	9.76991	6.65297	5.29682	MV_peak_48	Intron (XM_017590456/100361434, intron 3 of 7)	1	147524189	147596924	72736	1	100361434	XM_017590456	27747	XM_017590456	LOC100361434	hypothetical LOC100361434	mRNA	XP_017445945.1	2320131	unique_MV	44	7	2.3976	4.1988	6.32405
chr1	126586407	126586853	447	448	126586697	7	6.52128	4.94784	2.68285	MC_peak_128	5' UTR	1	126575368	126583979	8612	1	108349769	XM_017590454	11039	XM_017590454	LOC108349769	probable threonine--tRNA ligase 2, cytoplasmic	mRNA	XP_017445943.1	.	unique_MC	45	39	0.10829	5.37607	0.343417
chr1	38024766	38025302	537	538	38024865	7	5.60048	4.3896	2.07881	MC_peak_37	Distal Intergenic	1	37977333	38009465	32133	2	680258	XM_017590418	-15301	XM_017590418	Zfp748	zinc finger protein 748, transcript variant X1	mRNA	XP_017445907.1	1594173	unique_MC	45	51	-0.270222	5.56533	0.449054
chr1	55211259	55211662	404	405	55211373	6	7.28126	5.30019	3.02148	MV_peak_24	Distal Intergenic	1	55218209	55222370	4162	1	292393	XM_003748704	-6547	XM_008758801	RGD1561667	similar to putative protein kinase, transcript variant X1	mRNA	XP_008757023.1	1561667	common_MV	45	34	0.300935	5.27975	0.529981
chr1	55211259	55211662	404	405	55211373	6	7.28126	5.30019	3.02148	MV_peak_24	Distal Intergenic	1	55218209	55222370	4162	1	292393	XM_003748704	-6547	XM_003748704	RGD1561667	similar to putative protein kinase, transcript variant X2	mRNA	XP_003748752.1	1561667	common_MV	45	34	0.300935	5.27975	0.529981
chr1	55211259	55211662	404	405	55211373	6	7.28126	5.30019	3.02148	MV_peak_24	Distal Intergenic	1	55218209	55222370	4162	1	292393	XM_003748704	-6547	XM_017590502	RGD1561667	similar to putative protein kinase, transcript variant X3	mRNA	XP_017445991.1	1561667	common_MV	45	34	0.300935	5.27975	0.529981
chr1	180911623	180912119	497	498	180911929	10	4.88608	3.54806	1.56232	MC_peak_201	Distal Intergenic	1	180535742	180538500	2759	1	364718	gene-LOC364718	375881	gene-LOC364718	LOC364718	.	Gene	.	1589713	unique_MC	45	55	-0.377137	5.61879	0.620906
chr1	180783124	180783530	407	408	180783223	6	6.52003	4.94029	2.39433	MV_peak_65	Distal Intergenic	1	180535742	180538500	2759	1	364718	gene-LOC364718	247382	gene-LOC364718	LOC364718	.	Gene	.	1589713	common_MV	45	58	-0.452425	5.65643	0.786568
chr1	241501780	241502130	351	352	241501941	5	6.49742	4.77492	2.38253	MV_peak_86	Promoter (<=1kb)	1	241501679	241557651	55973	1	286972	NM_001105760	101	NM_001105760	Ptar1	protein prenyltransferase alpha subunit repeat containing 1	mRNA	NP_001099230.2	708369	unique_MV	46	23	0.877169	5.02355	1.75469
chr1	38444258	38444683	426	427	38444396	22	24.7066	12.6201	19.7958	MC_peak_38	Distal Intergenic	1	38467266	38468923	1658	2	108348331	XR_001835596	24240	XR_001835595	LOC108348331	uncharacterized LOC108348331, transcript variant X1	ncRNA	.	.	common_MC	48	38	0.238568	5.40469	0.466727
chr1	38444258	38444683	426	427	38444396	22	24.7066	12.6201	19.7958	MC_peak_38	Distal Intergenic	1	38467266	38468923	1658	2	108348331	XR_001835596	24240	XR_001835596	LOC108348331	uncharacterized LOC108348331, transcript variant X2	ncRNA	.	.	common_MC	48	38	0.238568	5.40469	0.466727
chr1	235812572	235812933	362	363	235812804	7	6.37091	4.85955	2.56998	MC_peak_261	Promoter (<=1kb)	1	235352513	235813181	460669	2	309243	NM_001100975	248	NM_001100975	Vps13a	vacuolar protein sorting 13A	mRNA	NP_001094445.2	1311340	unique_MC	48	35	0.354046	5.34695	0.626415
chr1	235812572	235812933	362	363	235812804	7	6.37091	4.85955	2.56998	MC_peak_261	Promoter (<=1kb)	1	235352513	235813181	460669	2	309243	NM_001100975	248	XM_008760289	Vps13a	vacuolar protein sorting 13A, transcript variant X1	mRNA	XP_008758511.2	1311340	unique_MC	48	35	0.354046	5.34695	0.626415
chr1	86873272	86873602	331	332	86873578	8	5.85128	4.43762	2.25014	MC_peak_94	Promoter (<=1kb)	1	86856309	86873257	16949	2	108349512	XR_001835704	-15	XR_001835704	LOC108349512	uncharacterized LOC108349512, transcript variant X1	ncRNA	.	.	unique_MC	49	69	-0.575333	5.84162	1.21257
chr1	621296	621785	490	491	621548	24	28.1367	13.9999	22.9987	MV_peak_1	Distal Intergenic	1	533069	547564	14496	2	102556463	XM_017589817	-73732	XM_017589817	LOC102556463	zinc finger protein 99-like	mRNA	XP_017445306.1	7607957	common_MV	50	50	-0.08909	5.62788	0.309894
chr1	621297	621790	494	495	621563	24	27.8451	13.8289	22.8586	MC_peak_1	Distal Intergenic	1	533069	547564	14496	2	102556463	XM_017589817	-73733	XM_017589817	LOC102556463	zinc finger protein 99-like	mRNA	XP_017445306.1	7607957	common_MC	50	50	-0.08909	5.62788	0.309894
chr1	180558153	180558559	407	408	180558309	13	14.5148	8.87607	9.79534	MV_peak_59	Distal Intergenic	1	180535742	180538500	2759	1	364718	gene-LOC364718	22411	gene-LOC364718	LOC364718	.	Gene	.	1589713	common_MV	50	54	-0.198024	5.68235	0.377714
chr1	125664837	125665367	531	532	125665104	7	6.76186	5.08645	2.88031	MC_peak_125	Promoter (<=1kb)	1	125663987	125665314	1328	2	309259	NM_001173527	0	NM_001173527	Ndnl2	necdin-like 2	mRNA	NP_001166998.1	1309206	unique_MC	50	65	-0.461059	5.81386	0.858503
chr1	257517609	257517939	331	332	257517713	8	6.84194	5.06065	2.94161	MC_peak_276	Promoter (<=1kb)	1	257517129	257599659	82531	1	103689984	XM_008760385	480	XM_008760385	Tbc1d12	TBC1 domain family, member 12, transcript variant X1	mRNA	XP_008758607.1	9377071	unique_MC	51	33	0.524687	5.34981	0.983322
chr1	257517609	257517939	331	332	257517713	8	6.84194	5.06065	2.94161	MC_peak_276	Promoter (<=1kb)	1	257517129	257599659	82531	1	103689984	XM_008760385	480	XM_006231335	Tbc1d12	TBC1 domain family, member 12, transcript variant X2	mRNA	XP_006231397.1	9377071	unique_MC	51	33	0.524687	5.34981	0.983322
chr1	257517609	257517939	331	332	257517713	8	6.84194	5.06065	2.94161	MC_peak_276	Promoter (<=1kb)	1	257517129	257599659	82531	1	103689984	XM_008760385	480	XM_008760386	Tbc1d12	TBC1 domain family, member 12, transcript variant X3	mRNA	XP_008758608.1	9377071	unique_MC	51	33	0.524687	5.34981	0.983322
chr1	240908099	240908717	619	620	240908586	11	9.23003	6.09334	4.94208	MC_peak_263	Promoter (<=1kb)	1	240908483	240933198	24716	1	117560	NM_057211	0	NM_057211	Klf9	Kruppel-like factor 9	mRNA	NP_476559.1	70934	unique_MC	51	82	-0.762889	5.99359	2.12576
chr1	211265066	211265537	472	473	211265223	10	8.4099	5.75731	4.21011	MC_peak_235	Promoter (<=1kb)	1	211248098	211265282	17185	2	84480	NM_053420	0	NM_053420	Bnip3	BCL2/adenovirus E1B interacting protein 3	mRNA	NP_445872.1	620800	unique_MC	53	54	-0.113206	5.72476	0.319645
chr1	46638862	46639324	463	464	46639094	17	18.8228	10.5537	13.9574	MV_peak_22	Intron (NM_001039343/499014, intron 8 of 8)	1	46780142	46826250	46109	1	683687	NM_001127637	-140818	NM_001127637	Snx9	sorting nexin 9	mRNA	NP_001121109.1	1584466	common_MV	53	70	-0.481593	5.90895	0.951571
chr1	46638835	46639308	474	475	46639096	22	22.5631	11.3406	17.7121	MC_peak_46	Intron (NM_001039343/499014, intron 8 of 8)	1	46780142	46826250	46109	1	683687	NM_001127637	-140834	NM_001127637	Snx9	sorting nexin 9	mRNA	NP_001121109.1	1584466	common_MC	53	75	-0.579774	5.95804	1.29979
chr1	54427211	54427649	439	440	54427443	21	17.8103	8.80667	13.1147	MC_peak_56	Promoter (<=1kb)	1	54421469	54426691	5223	2	108349805	XR_001836271	-520	XR_001836271	LOC108349805	uncharacterized LOC108349805	ncRNA	.	.	unique_MC	54	70	-0.454364	5.92256	0.879827
chr1	185633701	185634027	327	328	185633816	7	8.07144	5.7768	3.73669	MV_peak_78	Promoter (1-2kb)	1	185631702	186186139	554438	1	293165	XM_017588969	1999	NM_001024751	Sox6	SRY box 6	mRNA	NP_001019922.1	1309000	unique_MV	54	12	1.99494	4.69791	6.15378
chr1	185633701	185634027	327	328	185633816	7	8.07144	5.7768	3.73669	MV_peak_78	Promoter (1-2kb)	1	185631702	186186139	554438	1	293165	XM_017588969	1999	XM_006230087	Sox6	SRY box 6, transcript variant X1	mRNA	XP_006230149.1	1309000	unique_MV	54	12	1.99494	4.69791	6.15378
chr1	185633701	185634027	327	328	185633816	7	8.07144	5.7768	3.73669	MV_peak_78	Promoter (1-2kb)	1	185631702	186186139	554438	1	293165	XM_017588969	1999	XM_006230091	Sox6	SRY box 6, transcript variant X2	mRNA	XP_006230153.1	1309000	unique_MV	54	12	1.99494	4.69791	6.15378
chr1	185633701	185634027	327	328	185633816	7	8.07144	5.7768	3.73669	MV_peak_78	Promoter (1-2kb)	1	185631702	186186139	554438	1	293165	XM_017588969	1999	XM_006230089	Sox6	SRY box 6, transcript variant X3	mRNA	XP_006230151.1	1309000	unique_MV	54	12	1.99494	4.69791	6.15378
chr1	185633701	185634027	327	328	185633816	7	8.07144	5.7768	3.73669	MV_peak_78	Promoter (1-2kb)	1	185631702	186186139	554438	1	293165	XM_017588969	1999	XM_017588968	Sox6	SRY box 6, transcript variant X4	mRNA	XP_017444457.1	1309000	unique_MV	54	12	1.99494	4.69791	6.15378
chr1	185633701	185634027	327	328	185633816	7	8.07144	5.7768	3.73669	MV_peak_78	Promoter (1-2kb)	1	185631702	186186139	554438	1	293165	XM_017588969	1999	XM_006230092	Sox6	SRY box 6, transcript variant X5	mRNA	XP_006230154.1	1309000	unique_MV	54	12	1.99494	4.69791	6.15378
chr1	185633701	185634027	327	328	185633816	7	8.07144	5.7768	3.73669	MV_peak_78	Promoter (1-2kb)	1	185631702	186186139	554438	1	293165	XM_017588969	1999	XM_006230093	Sox6	SRY box 6, transcript variant X6	mRNA	XP_006230155.1	1309000	unique_MV	54	12	1.99494	4.69791	6.15378
chr1	185633701	185634027	327	328	185633816	7	8.07144	5.7768	3.73669	MV_peak_78	Promoter (1-2kb)	1	185631702	186186139	554438	1	293165	XM_017588969	1999	XM_017588969	Sox6	SRY box 6, transcript variant X7	mRNA	XP_017444458.1	1309000	unique_MV	54	12	1.99494	4.69791	6.15378
chr1	185633701	185634027	327	328	185633816	7	8.07144	5.7768	3.73669	MV_peak_78	Promoter (1-2kb)	1	185631702	186186139	554438	1	293165	XM_017588969	1999	XM_006230094	Sox6	SRY box 6, transcript variant X8	mRNA	XP_006230156.1	1309000	unique_MV	54	12	1.99494	4.69791	6.15378
chr1	70903711	70904038	328	329	70903776	5	6.49742	4.77492	2.38253	MV_peak_32	Distal Intergenic	1	71092733	71093395	663	1	100910456	XM_003748751	-188695	XM_003748751	LOC100910456	olfactory receptor 5-like	mRNA	XP_003748799.2	6498228	unique_MV	54	9	2.37345	4.50866	7.5791
chr1	39469400	39470128	729	730	39469614	10	7.08683	4.92449	3.14079	MC_peak_41	Distal Intergenic	1	39590953	39598170	7218	2	103690954	gene-LOC103690954	128042	gene-LOC103690954	LOC103690954	.	Gene	.	9144006	unique_MC	55	84	-0.68727	6.06576	1.8375
chr1	180463527	180463881	355	356	180463748	8	8.42646	5.97974	4.21011	MC_peak_181	Distal Intergenic	1	180484731	180485298	568	1	108349853	gene-LOC108349853	-20850	gene-LOC108349853	LOC108349853	.	Gene	.	.	unique_MC	55	19	1.40019	5.02202	3.93019
chr1	187882652	187883224	573	574	187882752	6	4.51155	3.77997	1.43094	MC_peak_217	Promoter (<=1kb)	1	187781577	187882833	101257	2	691397	XM_008759828	0	XM_008759828	Smg1	SMG1, nonsense mediated mRNA decay associated PI3K related kinase, transcript variant X1	mRNA	XP_008758050.1	1563508	unique_MC	56	56	-0.0845045	5.79064	0.308927
chr1	224675713	224676277	565	566	224675997	21	19.1357	9.59657	14.4009	MC_peak_253	Intron (NM_138908/192273, intron 5 of 9)	1	224686506	224687299	794	2	108349689	gene-LOC108349689	11022	gene-LOC108349689	LOC108349689	.	Gene	.	.	common_MC	56	46	0.193797	5.65149	0.440153
chr1	224675675	224676228	554	555	224675969	24	25.0167	12.1457	19.9691	MV_peak_83	Intron (NM_138908/192273, intron 5 of 9)	1	224686506	224687299	794	2	108349689	gene-LOC108349689	11071	gene-LOC108349689	LOC108349689	.	Gene	.	.	common_MV	56	45	0.224824	5.63597	0.478941
chr1	80281375	80281668	294	295	80281597	10	5.98693	4.22927	2.27081	MC_peak_85	Exon (XM_006228495/686781, exon 4 of 13)	1	80271288	80290946	19659	1	686781	XM_017590000	10087	XM_006228495	Ppp1r13l	protein phosphatase 1, regulatory subunit 13 like, transcript variant X1	mRNA	XP_006228557.1	1593681	unique_MC	56	39	0.426457	5.53516	0.828688
chr1	80281375	80281668	294	295	80281597	10	5.98693	4.22927	2.27081	MC_peak_85	Exon (XM_006228495/686781, exon 4 of 13)	1	80271288	80290946	19659	1	686781	XM_017590000	10087	XM_017590000	Ppp1r13l	protein phosphatase 1, regulatory subunit 13 like, transcript variant X2	mRNA	XP_017445489.1	1593681	unique_MC	56	39	0.426457	5.53516	0.828688
chr1	80281375	80281668	294	295	80281597	10	5.98693	4.22927	2.27081	MC_peak_85	Exon (XM_006228495/686781, exon 4 of 13)	1	80271288	80290946	19659	1	686781	XM_017590000	10087	XM_008759053	Ppp1r13l	protein phosphatase 1, regulatory subunit 13 like, transcript variant X3	mRNA	XP_008757275.1	1593681	unique_MC	56	39	0.426457	5.53516	0.828688
chr1	85291441	85292038	598	599	85291795	9	6.04152	4.4187	2.31438	MC_peak_91	3' UTR	1	85291462	85300825	9364	2	365222	NM_001127694	8787	NM_001127694	Lrfn1	leucine rich repeat and fibronectin type III domain containing 1, transcript variant 1	mRNA	NP_001121166.1	1304707	unique_MC	57	54	-0.00716626	5.77778	0.303022
chr1	85291441	85292038	598	599	85291795	9	6.04152	4.4187	2.31438	MC_peak_91	3' UTR	1	85291462	85300825	9364	2	365222	NM_001127694	8787	NM_001108910	Lrfn1	leucine rich repeat and fibronectin type III domain containing 1, transcript variant 2	mRNA	NP_001102380.1	1304707	unique_MC	57	54	-0.00716626	5.77778	0.303022
chr1	85291441	85292038	598	599	85291795	9	6.04152	4.4187	2.31438	MC_peak_91	3' UTR	1	85291462	85300825	9364	2	365222	NM_001127694	8787	XM_006228626	Lrfn1	leucine rich repeat and fibronectin type III domain containing 1, transcript variant X1	mRNA	XP_006228688.1	1304707	unique_MC	57	54	-0.00716626	5.77778	0.303022
chr1	85291441	85292038	598	599	85291795	9	6.04152	4.4187	2.31438	MC_peak_91	3' UTR	1	85291462	85300825	9364	2	365222	NM_001127694	8787	XM_017589471	Lrfn1	leucine rich repeat and fibronectin type III domain containing 1, transcript variant X2	mRNA	XP_017444960.1	1304707	unique_MC	57	54	-0.00716626	5.77778	0.303022
chr1	85291441	85292038	598	599	85291795	9	6.04152	4.4187	2.31438	MC_peak_91	3' UTR	1	85291462	85300825	9364	2	365222	NM_001127694	8787	XM_006228628	Lrfn1	leucine rich repeat and fibronectin type III domain containing 1, transcript variant X3	mRNA	XP_006228690.1	1304707	unique_MC	57	54	-0.00716626	5.77778	0.303022
chr1	85291441	85292038	598	599	85291795	9	6.04152	4.4187	2.31438	MC_peak_91	3' UTR	1	85291462	85300825	9364	2	365222	NM_001127694	8787	XM_017589472	Lrfn1	leucine rich repeat and fibronectin type III domain containing 1, transcript variant X4	mRNA	XP_017444961.1	1304707	unique_MC	57	54	-0.00716626	5.77778	0.303022
chr1	85291441	85292038	598	599	85291795	9	6.04152	4.4187	2.31438	MC_peak_91	3' UTR	1	85291462	85300825	9364	2	365222	NM_001127694	8787	XM_017589473	Lrfn1	leucine rich repeat and fibronectin type III domain containing 1, transcript variant X5	mRNA	XP_017444962.1	1304707	unique_MC	57	54	-0.00716626	5.77778	0.303022
chr1	85291441	85292038	598	599	85291795	9	6.04152	4.4187	2.31438	MC_peak_91	3' UTR	1	85291462	85300825	9364	2	365222	NM_001127694	8787	XM_008759175	Lrfn1	leucine rich repeat and fibronectin type III domain containing 1, transcript variant X6	mRNA	XP_008757397.1	1304707	unique_MC	57	54	-0.00716626	5.77778	0.303022
chr1	85291441	85292038	598	599	85291795	9	6.04152	4.4187	2.31438	MC_peak_91	3' UTR	1	85291462	85300825	9364	2	365222	NM_001127694	8787	XM_008759174	Lrfn1	leucine rich repeat and fibronectin type III domain containing 1, transcript variant X7	mRNA	XP_008757396.1	1304707	unique_MC	57	54	-0.00716626	5.77778	0.303022
chr1	179964768	179965211	444	445	179964894	8	4.72934	3.71184	1.5125	MC_peak_180	Distal Intergenic	1	180484731	180485298	568	1	108349853	gene-LOC108349853	-519520	gene-LOC108349853	LOC108349853	.	Gene	.	.	unique_MC	57	58	-0.10845	5.82842	0.318327
chr1	55211197	55211779	583	584	55211389	8	8.42646	5.97974	4.21011	MC_peak_59	Distal Intergenic	1	55218209	55222370	4162	1	292393	XM_003748704	-6430	XM_008758801	RGD1561667	similar to putative protein kinase, transcript variant X1	mRNA	XP_008757023.1	1561667	common_MC	57	44	0.28234	5.63302	0.566981
chr1	55211197	55211779	583	584	55211389	8	8.42646	5.97974	4.21011	MC_peak_59	Distal Intergenic	1	55218209	55222370	4162	1	292393	XM_003748704	-6430	XM_003748704	RGD1561667	similar to putative protein kinase, transcript variant X2	mRNA	XP_003748752.1	1561667	common_MC	57	44	0.28234	5.63302	0.566981
chr1	55211197	55211779	583	584	55211389	8	8.42646	5.97974	4.21011	MC_peak_59	Distal Intergenic	1	55218209	55222370	4162	1	292393	XM_003748704	-6430	XM_017590502	RGD1561667	similar to putative protein kinase, transcript variant X3	mRNA	XP_017445991.1	1561667	common_MC	57	44	0.28234	5.63302	0.566981
chr1	180783020	180783923	904	905	180783226	11	9.53243	6.2807	5.22628	MC_peak_194a	Distal Intergenic	1	180535742	180538500	2759	1	364718	gene-LOC364718	247278	gene-LOC364718	LOC364718	.	Gene	.	1589713	common_MC	57	101	-0.898232	6.22331	3.29068
chr1	180783020	180783923	904	905	180783379	12	10.6893	6.80409	6.28848	MC_peak_194b	Distal Intergenic	1	180535742	180538500	2759	1	364718	gene-LOC364718	247278	gene-LOC364718	LOC364718	.	Gene	.	1589713	common_MC	57	101	-0.898232	6.22331	3.29068
chr1	94847459	94847805	347	348	94847674	10	8.4099	5.75731	4.21011	MC_peak_104	Promoter (<=1kb)	1	94847225	94867345	20121	1	102548231	XM_017590074	234	XM_006228920	LOC102548231	zinc finger protein 850-like, transcript variant X1	mRNA	XP_006228982.1	7710512	unique_MC	58	40	0.442008	5.57856	0.8828
chr1	94847459	94847805	347	348	94847674	10	8.4099	5.75731	4.21011	MC_peak_104	Promoter (<=1kb)	1	94847225	94867345	20121	1	102548231	XM_017590074	234	XM_006228919	LOC102548231	zinc finger protein 850-like, transcript variant X2	mRNA	XP_006228981.1	7710512	unique_MC	58	40	0.442008	5.57856	0.8828
chr1	94847459	94847805	347	348	94847674	10	8.4099	5.75731	4.21011	MC_peak_104	Promoter (<=1kb)	1	94847225	94867345	20121	1	102548231	XM_017590074	234	XM_017590073	LOC102548231	zinc finger protein 850-like, transcript variant X3	mRNA	XP_017445562.1	7710512	unique_MC	58	40	0.442008	5.57856	0.8828
chr1	94847459	94847805	347	348	94847674	10	8.4099	5.75731	4.21011	MC_peak_104	Promoter (<=1kb)	1	94847225	94867345	20121	1	102548231	XM_017590074	234	XM_017590074	LOC102548231	zinc finger protein 850-like, transcript variant X4	mRNA	XP_017445563.1	7710512	unique_MC	58	40	0.442008	5.57856	0.8828
chr1	94847459	94847805	347	348	94847674	10	8.4099	5.75731	4.21011	MC_peak_104	Promoter (<=1kb)	1	94847225	94867345	20121	1	102548231	XM_017590074	234	XM_017590075	LOC102548231	zinc finger protein 850-like, transcript variant X5	mRNA	XP_017445564.1	7710512	unique_MC	58	40	0.442008	5.57856	0.8828
chr1	181199309	181199724	416	417	181199582	17	14.8474	8.16563	10.2396	MC_peak_206	Distal Intergenic	1	181770396	181772286	1891	1	501266	XM_008759826	-570672	XM_008759826	LOC501266	similar to serine/threonine protein kinase 24	mRNA	XP_008758048.2	1589611	unique_MC	58	81	-0.557992	6.07856	1.29724
chr1	229638810	229639194	385	386	229639110	7	5.96051	4.61263	2.25435	MC_peak_258	Promoter (<=1kb)	1	229602499	229639187	36689	2	246282	NM_001169120	0	NM_001169120	Zfp91	zinc finger protein 91	mRNA	NP_001162591.1	628736	unique_MC	59	53	0.0696132	5.78969	0.332622
chr1	229638810	229639194	385	386	229639110	7	5.96051	4.61263	2.25435	MC_peak_258	Promoter (<=1kb)	1	229602499	229639187	36689	2	246282	NM_001169120	0	XM_006231127	Zfp91	zinc finger protein 91, transcript variant X1	mRNA	XP_006231189.1	628736	unique_MC	59	53	0.0696132	5.78969	0.332622
chr1	180912591	180912996	406	407	180912811	18	15.3677	8.20769	10.6158	MV_peak_72	Distal Intergenic	1	180535742	180538500	2759	1	364718	gene-LOC364718	376849	gene-LOC364718	LOC364718	.	Gene	.	1589713	common_MV	61	61	-0.0810381	5.91368	0.308269
chr1	180912588	180912995	408	409	180912846	28	22.5634	9.39849	17.7121	MC_peak_202	Distal Intergenic	1	180535742	180538500	2759	1	364718	gene-LOC364718	376846	gene-LOC364718	LOC364718	.	Gene	.	1589713	common_MC	61	61	-0.0810381	5.91368	0.308269
chr1	231531681	231532092	412	413	231531830	7	5.83549	4.53581	2.24161	MC_peak_260	Promoter (<=1kb)	1	231394606	231531396	136791	2	25565	XM_008760286	-285	NM_019141	Tle4	transducin-like enhancer of split 4	mRNA	NP_062014.2	3868	unique_MC	61	46	0.318569	5.71387	0.651432
chr1	231531681	231532092	412	413	231531830	7	5.83549	4.53581	2.24161	MC_peak_260	Promoter (<=1kb)	1	231394606	231531396	136791	2	25565	XM_008760286	-285	XM_006231128	Tle4	transducin-like enhancer of split 4, transcript variant X1	mRNA	XP_006231190.1	3868	unique_MC	61	46	0.318569	5.71387	0.651432
chr1	231531681	231532092	412	413	231531830	7	5.83549	4.53581	2.24161	MC_peak_260	Promoter (<=1kb)	1	231394606	231531396	136791	2	25565	XM_008760286	-285	XM_006231129	Tle4	transducin-like enhancer of split 4, transcript variant X2	mRNA	XP_006231191.1	3868	unique_MC	61	46	0.318569	5.71387	0.651432
chr1	231531681	231532092	412	413	231531830	7	5.83549	4.53581	2.24161	MC_peak_260	Promoter (<=1kb)	1	231394606	231531396	136791	2	25565	XM_008760286	-285	XM_008760286	Tle4	transducin-like enhancer of split 4, transcript variant X3	mRNA	XP_008758508.1	3868	unique_MC	61	46	0.318569	5.71387	0.651432
chr1	231531681	231532092	412	413	231531830	7	5.83549	4.53581	2.24161	MC_peak_260	Promoter (<=1kb)	1	231394606	231531396	136791	2	25565	XM_008760286	-285	XM_017588825	Tle4	transducin-like enhancer of split 4, transcript variant X4	mRNA	XP_017444314.1	3868	unique_MC	61	46	0.318569	5.71387	0.651432
chr1	205304009	205304543	535	536	205304233	11	8.49104	5.63136	4.26997	MC_peak_231	Distal Intergenic	1	205346413	205347268	856	1	102552773	XR_350786	-41870	XR_350786	LOC102552773	uncharacterized LOC102552773	ncRNA	.	7622122	common_MC	62	59	-0.00998912	5.9019	0.302855
chr1	218632637	218633179	543	544	218632742	7	4.86002	3.91619	1.54138	MC_peak_248	Promoter (<=1kb)	1	218632764	218651054	18291	1	309142	NM_001012069	0	NM_001012069	Tesmin	testis expressed metallothionein like protein	mRNA	NP_001012069.2	1309788	unique_MC	62	55	0.0895466	5.85213	0.348251
chr1	11930288	11930710	423	424	11930483	18	20.6245	11.3536	15.7076	MV_peak_8	Distal Intergenic	1	11935908	11937275	1368	1	108349490	XR_001835525	-5198	XR_001835525	LOC108349490	uncharacterized LOC108349490	ncRNA	.	.	common_MV	63	67	-0.167192	6.00387	0.362125
chr1	25173125	25173525	401	402	25173273	9	8.5288	5.96795	4.30207	MC_peak_27	Promoter (<=1kb)	1	25173089	25217625	44537	1	361459	NM_001108459	36	NM_001108459	Clvs2	clavesin 2	mRNA	NP_001101929.1	1306801	unique_MC	64	63	-0.0567222	5.97164	0.302767
chr1	173285033	173285622	590	591	173285473	10	7.24317	5.02358	3.21554	MC_peak_173	Promoter (1-2kb)	1	173283062	173285301	2240	1	690182	XM_017590462	1971	XM_017590462	LOC690182	similar to Egl nine homolog 1 (Hypoxia-inducible factor prolyl hydroxylase 2) (HIF-prolyl hydroxylase 2) (HIF-PH2) (HPH-2) (SM-20)	mRNA	XP_017445951.1	1583990	unique_MC	64	85	-0.482987	6.18477	1.08568
chr1	181189498	181189850	353	354	181189600	67	67.2811	17.9392	61.8113	MC_peak_205	Distal Intergenic	1	181770396	181772286	1891	1	501266	XM_008759826	-580546	XM_008759826	LOC501266	similar to serine/threonine protein kinase 24	mRNA	XP_008758048.2	1589611	unique_MC	65	119	-0.940957	6.43641	4.10404
chr1	173300294	173301211	918	919	173300340	9	6.90035	4.96666	2.99226	MC_peak_174	Distal Intergenic	1	173283062	173285301	2240	1	690182	XM_017590462	17232	XM_017590462	LOC690182	similar to Egl nine homolog 1 (Hypoxia-inducible factor prolyl hydroxylase 2) (HIF-prolyl hydroxylase 2) (HIF-PH2) (HPH-2) (SM-20)	mRNA	XP_017445951.1	1583990	unique_MC	66	92	-0.55091	6.2637	1.4862
chr1	180557610	180558556	947	948	180558330	23	23.1115	11.3409	18.2502	MC_peak_184	Distal Intergenic	1	180535742	180538500	2759	1	364718	gene-LOC364718	21868	gene-LOC364718	LOC364718	.	Gene	.	1589713	common_MC	66	102	-0.698252	6.33737	2.3218
chr1	56029920	56030361	442	443	56030216	24	6.87948	3.09433	2.97406	MC_peak_71	Exon (XR_001836259/102556873, exon 3 of 6)	1	56023480	56038201	14722	1	102556873	XR_001836269	6440	XR_001836258	LOC102556873	uncharacterized LOC102556873, transcript variant X1	ncRNA	.	7670365	unique_MC	66	150	-1.25016	6.61333	8.24771
chr1	56029920	56030361	442	443	56030216	24	6.87948	3.09433	2.97406	MC_peak_71	Exon (XR_001836259/102556873, exon 3 of 6)	1	56023480	56038201	14722	1	102556873	XR_001836269	6440	XR_001836267	LOC102556873	uncharacterized LOC102556873, transcript variant X10	ncRNA	.	7670365	unique_MC	66	150	-1.25016	6.61333	8.24771
chr1	56029920	56030361	442	443	56030216	24	6.87948	3.09433	2.97406	MC_peak_71	Exon (XR_001836259/102556873, exon 3 of 6)	1	56023480	56038201	14722	1	102556873	XR_001836269	6440	XR_589991	LOC102556873	uncharacterized LOC102556873, transcript variant X11	ncRNA	.	7670365	unique_MC	66	150	-1.25016	6.61333	8.24771
chr1	56029920	56030361	442	443	56030216	24	6.87948	3.09433	2.97406	MC_peak_71	Exon (XR_001836259/102556873, exon 3 of 6)	1	56023480	56038201	14722	1	102556873	XR_001836269	6440	XR_001836268	LOC102556873	uncharacterized LOC102556873, transcript variant X12	ncRNA	.	7670365	unique_MC	66	150	-1.25016	6.61333	8.24771
chr1	56029920	56030361	442	443	56030216	24	6.87948	3.09433	2.97406	MC_peak_71	Exon (XR_001836259/102556873, exon 3 of 6)	1	56023480	56038201	14722	1	102556873	XR_001836269	6440	XR_001836269	LOC102556873	uncharacterized LOC102556873, transcript variant X13	ncRNA	.	7670365	unique_MC	66	150	-1.25016	6.61333	8.24771
chr1	56029920	56030361	442	443	56030216	24	6.87948	3.09433	2.97406	MC_peak_71	Exon (XR_001836259/102556873, exon 3 of 6)	1	56023480	56038201	14722	1	102556873	XR_001836269	6440	XR_001836259	LOC102556873	uncharacterized LOC102556873, transcript variant X2	ncRNA	.	7670365	unique_MC	66	150	-1.25016	6.61333	8.24771
chr1	56029920	56030361	442	443	56030216	24	6.87948	3.09433	2.97406	MC_peak_71	Exon (XR_001836259/102556873, exon 3 of 6)	1	56023480	56038201	14722	1	102556873	XR_001836269	6440	XR_001836260	LOC102556873	uncharacterized LOC102556873, transcript variant X3	ncRNA	.	7670365	unique_MC	66	150	-1.25016	6.61333	8.24771
chr1	56029920	56030361	442	443	56030216	24	6.87948	3.09433	2.97406	MC_peak_71	Exon (XR_001836259/102556873, exon 3 of 6)	1	56023480	56038201	14722	1	102556873	XR_001836269	6440	XR_001836261	LOC102556873	uncharacterized LOC102556873, transcript variant X4	ncRNA	.	7670365	unique_MC	66	150	-1.25016	6.61333	8.24771
chr1	56029920	56030361	442	443	56030216	24	6.87948	3.09433	2.97406	MC_peak_71	Exon (XR_001836259/102556873, exon 3 of 6)	1	56023480	56038201	14722	1	102556873	XR_001836269	6440	XR_001836262	LOC102556873	uncharacterized LOC102556873, transcript variant X5	ncRNA	.	7670365	unique_MC	66	150	-1.25016	6.61333	8.24771
chr1	56029920	56030361	442	443	56030216	24	6.87948	3.09433	2.97406	MC_peak_71	Exon (XR_001836259/102556873, exon 3 of 6)	1	56023480	56038201	14722	1	102556873	XR_001836269	6440	XR_001836263	LOC102556873	uncharacterized LOC102556873, transcript variant X6	ncRNA	.	7670365	unique_MC	66	150	-1.25016	6.61333	8.24771
chr1	56029920	56030361	442	443	56030216	24	6.87948	3.09433	2.97406	MC_peak_71	Exon (XR_001836259/102556873, exon 3 of 6)	1	56023480	56038201	14722	1	102556873	XR_001836269	6440	XR_001836264	LOC102556873	uncharacterized LOC102556873, transcript variant X7	ncRNA	.	7670365	unique_MC	66	150	-1.25016	6.61333	8.24771
chr1	56029920	56030361	442	443	56030216	24	6.87948	3.09433	2.97406	MC_peak_71	Exon (XR_001836259/102556873, exon 3 of 6)	1	56023480	56038201	14722	1	102556873	XR_001836269	6440	XR_001836265	LOC102556873	uncharacterized LOC102556873, transcript variant X8	ncRNA	.	7670365	unique_MC	66	150	-1.25016	6.61333	8.24771
chr1	56029920	56030361	442	443	56030216	24	6.87948	3.09433	2.97406	MC_peak_71	Exon (XR_001836259/102556873, exon 3 of 6)	1	56023480	56038201	14722	1	102556873	XR_001836269	6440	XR_001836266	LOC102556873	uncharacterized LOC102556873, transcript variant X9	ncRNA	.	7670365	unique_MC	66	150	-1.25016	6.61333	8.24771
chr1	194916992	194917378	387	388	194917085	6	5.43893	4.3496	1.65863	MV_peak_79	Intron (XR_001835967/103691231, intron 4 of 9)	1	194856479	194929649	73171	2	103691231	XR_001835967	12271	XR_001835967	LOC103691231	uncharacterized LOC103691231, transcript variant X1	ncRNA	.	9199564	common_MV	69	95	-0.531714	6.31911	1.44154
chr1	194916992	194917378	387	388	194917085	6	5.43893	4.3496	1.65863	MV_peak_79	Intron (XR_001835967/103691231, intron 4 of 9)	1	194856479	194929649	73171	2	103691231	XR_001835967	12271	XR_001835968	LOC103691231	uncharacterized LOC103691231, transcript variant X2	ncRNA	.	9199564	common_MV	69	95	-0.531714	6.31911	1.44154
chr1	148469858	148470317	460	461	148470139	9	10.5236	7.05756	5.99973	MV_peak_49	Distal Intergenic	1	148450213	148458945	8733	1	652956	NM_001037659	19645	NM_001037659	Mpp1	membrane palmitoylated protein 1	mRNA	NP_001032748.1	1594331	common_MV	70	98	-0.55506	6.35183	1.5733
chr1	1885556	1885995	440	441	1885716	9	7.66103	5.44313	3.57916	MC_peak_3	Promoter (<=1kb)	1	1870039	1885976	15938	2	361448	XM_006227626	0	XM_006227626	Ginm1	glycoprotein integral membrane 1, transcript variant X1	mRNA	XP_006227688.1	1309759	unique_MC	70	35	0.904372	5.62211	2.51827
chr1	1885556	1885995	440	441	1885716	9	7.66103	5.44313	3.57916	MC_peak_3	Promoter (<=1kb)	1	1870039	1885976	15938	2	361448	XM_006227626	0	XM_341726	Ginm1	glycoprotein integral membrane 1, transcript variant X2	mRNA	XP_341727.4	1309759	unique_MC	70	35	0.904372	5.62211	2.51827
chr1	1885556	1885995	440	441	1885716	9	7.66103	5.44313	3.57916	MC_peak_3	Promoter (<=1kb)	1	1870039	1885976	15938	2	361448	XM_006227626	0	XM_006227627	Ginm1	glycoprotein integral membrane 1, transcript variant X3	mRNA	XP_006227689.1	1309759	unique_MC	70	35	0.904372	5.62211	2.51827
chr1	162767887	162768251	365	366	162768170	9	7.73214	5.487	3.63769	MC_peak_162	Promoter (<=1kb)	1	162768156	162882685	114530	1	29431	NM_017198	0	NM_017198	Pak1	p21 (RAC1) activated kinase 1	mRNA	NP_058894.1	3250	unique_MC	71	56	0.262162	5.96397	0.553596
chr1	162767887	162768251	365	366	162768170	9	7.73214	5.487	3.63769	MC_peak_162	Promoter (<=1kb)	1	162768156	162882685	114530	1	29431	NM_017198	0	XM_006229752	Pak1	p21 (RAC1) activated kinase 1, transcript variant X1	mRNA	XP_006229814.1	3250	unique_MC	71	56	0.262162	5.96397	0.553596
chr1	162767887	162768251	365	366	162768170	9	7.73214	5.487	3.63769	MC_peak_162	Promoter (<=1kb)	1	162768156	162882685	114530	1	29431	NM_017198	0	XM_006229753	Pak1	p21 (RAC1) activated kinase 1, transcript variant X2	mRNA	XP_006229815.1	3250	unique_MC	71	56	0.262162	5.96397	0.553596
chr1	162767887	162768251	365	366	162768170	9	7.73214	5.487	3.63769	MC_peak_162	Promoter (<=1kb)	1	162768156	162882685	114530	1	29431	NM_017198	0	XM_006229754	Pak1	p21 (RAC1) activated kinase 1, transcript variant X3	mRNA	XP_006229816.1	3250	unique_MC	71	56	0.262162	5.96397	0.553596
chr1	55673500	55674364	865	866	55674264	10	6.98601	4.86057	3.06104	MC_peak_65	Distal Intergenic	1	55662372	55663497	1126	2	502251	XM_017590422	-10003	XM_017590422	RGD1561185	similar to putative protein kinase, transcript variant X1	mRNA	XP_017445911.1	1561185	unique_MC	72	90	-0.392275	6.31166	0.90507
chr1	209768499	209769130	632	633	209768685	8	7.68845	5.56632	3.59935	MC_peak_234	Promoter (<=1kb)	1	209768696	209799908	31213	1	58815	NM_032614	0	NM_032614	Glrx3	glutaredoxin 3	mRNA	NP_116003.2	69414	unique_MC	75	61	0.221087	6.06474	0.498811
chr1	209768499	209769130	632	633	209768685	8	7.68845	5.56632	3.59935	MC_peak_234	Promoter (<=1kb)	1	209768696	209799908	31213	1	58815	NM_032614	0	XM_017589625	Glrx3	glutaredoxin 3, transcript variant X1	mRNA	XP_017445114.1	69414	unique_MC	75	61	0.221087	6.06474	0.498811
chr1	209768499	209769130	632	633	209768685	8	7.68845	5.56632	3.59935	MC_peak_234	Promoter (<=1kb)	1	209768696	209799908	31213	1	58815	NM_032614	0	XM_017589626	Glrx3	glutaredoxin 3, transcript variant X2	mRNA	XP_017445115.1	69414	unique_MC	75	61	0.221087	6.06474	0.498811
chr1	148469863	148470386	524	525	148470197	21	21.2126	10.8475	16.4092	MC_peak_146	Distal Intergenic	1	148450213	148458945	8733	1	652956	NM_001037659	19650	NM_001037659	Mpp1	membrane palmitoylated protein 1	mRNA	NP_001032748.1	1594331	common_MC	75	105	-0.552637	6.4516	1.64489
chr1	55746034	55746473	440	441	55746234	32	32.0483	13.3672	26.983	MC_peak_70	Distal Intergenic	1	55733578	55737394	3817	2	108349735	gene-LOC108349735	-8640	gene-LOC108349735	LOC108349735	.	Gene	.	.	unique_MC	75	126	-0.813402	6.58198	3.53989
chr1	148643289	148644031	743	744	148643599	22	11.3618	5.11613	6.91471	MC_peak_147	Distal Intergenic	1	148792041	148829744	37704	1	100912014	gene-LOC100912014	-148010	gene-LOC100912014	LOC100912014	.	Gene	.	6489367	unique_MC	77	208	-1.49353	6.96059	14.7016
chr1	86810760	86811465	706	707	86810969	20	14.729	7.29172	10.1262	MC_peak_93	Promoter (2-3kb)	1	86808012	86810724	2713	1	685793	XM_001065293	2748	XM_001065293	LOC685793	similar to serine/threonine kinase, transcript variant X1	mRNA	XP_001065293.2	1590175	unique_MC	78	103	-0.467707	6.46659	1.26144
chr1	117144892	117145653	762	763	117145083	14	7.71633	4.59862	3.6253	MC_peak_121a	Promoter (1-2kb)	1	117130767	117147185	16419	2	102552061	XR_350364	1532	XR_350364	LOC102552061	uncharacterized LOC102552061, transcript variant X1	ncRNA	.	7610010	unique_MC	78	170	-1.18512	6.82529	8.5136
chr1	117144892	117145653	762	763	117145517	17	10.3536	5.51834	5.97046	MC_peak_121b	Promoter (1-2kb)	1	117130767	117147185	16419	2	102552061	XR_350364	1532	XR_350364	LOC102552061	uncharacterized LOC102552061, transcript variant X1	ncRNA	.	7610010	unique_MC	78	170	-1.18512	6.82529	8.5136
chr1	117144892	117145653	762	763	117145083	14	7.71633	4.59862	3.6253	MC_peak_121a	Promoter (1-2kb)	1	117130767	117147185	16419	2	102552061	XR_350364	1532	XR_590215	LOC102552061	uncharacterized LOC102552061, transcript variant X2	ncRNA	.	7610010	unique_MC	78	170	-1.18512	6.82529	8.5136
chr1	117144892	117145653	762	763	117145517	17	10.3536	5.51834	5.97046	MC_peak_121b	Promoter (1-2kb)	1	117130767	117147185	16419	2	102552061	XR_350364	1532	XR_590215	LOC102552061	uncharacterized LOC102552061, transcript variant X2	ncRNA	.	7610010	unique_MC	78	170	-1.18512	6.82529	8.5136
chr1	180491762	180492602	841	842	180491942	14	12.3646	7.40278	7.73404	MV_peak_58	Distal Intergenic	1	180484731	180485298	568	1	108349853	gene-LOC108349853	7031	gene-LOC108349853	LOC108349853	.	Gene	.	.	common_MV	81	71	0.118115	6.22898	0.372467
chr1	180491770	180492614	845	846	180491943	22	20.6045	10.163	15.8167	MC_peak_182	Distal Intergenic	1	180484731	180485298	568	1	108349853	gene-LOC108349853	7039	gene-LOC108349853	LOC108349853	.	Gene	.	.	common_MC	81	71	0.118115	6.22898	0.372467
chr1	180883934	180884339	406	407	180884047	12	5.44501	3.61339	1.66456	MV_peak_70	Distal Intergenic	1	180535742	180538500	2759	1	364718	gene-LOC364718	348192	gene-LOC364718	LOC364718	.	Gene	.	1589713	common_MV	86	60	0.445135	6.1533	1.10782
chr1	180883905	180884367	463	464	180884030	19	10.3127	5.11759	5.93038	MC_peak_199	Distal Intergenic	1	180535742	180538500	2759	1	364718	gene-LOC364718	348163	gene-LOC364718	LOC364718	.	Gene	.	1589713	common_MC	86	60	0.445135	6.1533	1.10782
chr1	54441161	54442009	849	850	54441945	8	5.56393	4.25283	2.04924	MC_peak_57	Distal Intergenic	1	54455172	54456193	1022	2	678796	XR_350045	14184	XR_350045	LOC678796	similar to acetyl-Coenzyme A acetyltransferase 2, transcript variant X1	ncRNA	.	1596891	unique_MC	87	88	-0.0829023	6.43428	0.321232
chr1	11930237	11930753	517	518	11930476	25	27.6973	13.4021	22.7154	MC_peak_13	Distal Intergenic	1	11935908	11937275	1368	1	108349490	XR_001835525	-5155	XR_001835525	LOC108349490	uncharacterized LOC108349490	ncRNA	.	.	common_MC	87	93	-0.161758	6.47371	0.400445
chr1	201499199	201499529	331	332	201499331	6	6.30685	4.83095	2.23676	MV_peak_80	Promoter (<=1kb)	1	201499067	201548508	49442	1	65164	NM_031721	132	NM_031721	Htra1	HtrA serine peptidase 1	mRNA	NP_113909.1	69235	unique_MV	87	16	2.30537	5.24015	11.3094
chr1	219373985	219374278	294	295	219374071	7	4.99321	4.00252	1.63721	MC_peak_249	Promoter (<=1kb)	1	219374005	219383365	9361	1	361695	XM_006230835	0	NM_001078647	Tmem134	transmembrane protein 134, transcript variant 1	mRNA	NP_001072115.1	1305824	unique_MC	88	44	0.917746	5.95073	3.18035
chr1	219373985	219374278	294	295	219374071	7	4.99321	4.00252	1.63721	MC_peak_249	Promoter (<=1kb)	1	219374005	219383365	9361	1	361695	XM_006230835	0	NM_001078648	Tmem134	transmembrane protein 134, transcript variant 2	mRNA	NP_001072116.1	1305824	unique_MC	88	44	0.917746	5.95073	3.18035
chr1	219373985	219374278	294	295	219374071	7	4.99321	4.00252	1.63721	MC_peak_249	Promoter (<=1kb)	1	219374005	219383365	9361	1	361695	XM_006230835	0	XM_006230835	Tmem134	transmembrane protein 134, transcript variant X1	mRNA	XP_006230897.1	1305824	unique_MC	88	44	0.917746	5.95073	3.18035
chr1	219373985	219374278	294	295	219374071	7	4.99321	4.00252	1.63721	MC_peak_249	Promoter (<=1kb)	1	219374005	219383365	9361	1	361695	XM_006230835	0	XM_006230837	Tmem134	transmembrane protein 134, transcript variant X2	mRNA	XP_006230899.1	1305824	unique_MC	88	44	0.917746	5.95073	3.18035
chr1	158652624	158653031	408	409	158652797	28	30.6765	14.0891	25.4554	MV_peak_50	Distal Intergenic	1	158339080	158340299	1220	2	499207	gene-LOC499207	-312325	gene-LOC499207	LOC499207	.	Gene	.	1598223	common_MV	89	78	0.122398	6.36498	0.385804
chr1	55234589	55235878	1290	1291	55235381	15	6.18585	3.63021	2.428	MC_peak_61a	3' UTR	1	55218209	55235373	17165	1	292393	XM_017590502	16380	XM_008758801	RGD1561667	similar to putative protein kinase, transcript variant X1	mRNA	XP_008757023.1	1561667	unique_MC	89	211	-1.30174	7.07705	12.0887
chr1	55234589	55235878	1290	1291	55235699	20	10.7103	5.14159	6.30845	MC_peak_61b	3' UTR	1	55218209	55235373	17165	1	292393	XM_017590502	16380	XM_008758801	RGD1561667	similar to putative protein kinase, transcript variant X1	mRNA	XP_008757023.1	1561667	unique_MC	89	211	-1.30174	7.07705	12.0887
chr1	55234589	55235878	1290	1291	55235381	15	6.18585	3.63021	2.428	MC_peak_61a	3' UTR	1	55218209	55235373	17165	1	292393	XM_017590502	16380	XM_003748704	RGD1561667	similar to putative protein kinase, transcript variant X2	mRNA	XP_003748752.1	1561667	unique_MC	89	211	-1.30174	7.07705	12.0887
chr1	55234589	55235878	1290	1291	55235699	20	10.7103	5.14159	6.30845	MC_peak_61b	3' UTR	1	55218209	55235373	17165	1	292393	XM_017590502	16380	XM_003748704	RGD1561667	similar to putative protein kinase, transcript variant X2	mRNA	XP_003748752.1	1561667	unique_MC	89	211	-1.30174	7.07705	12.0887
chr1	55234589	55235878	1290	1291	55235381	15	6.18585	3.63021	2.428	MC_peak_61a	3' UTR	1	55218209	55235373	17165	1	292393	XM_017590502	16380	XM_017590502	RGD1561667	similar to putative protein kinase, transcript variant X3	mRNA	XP_017445991.1	1561667	unique_MC	89	211	-1.30174	7.07705	12.0887
chr1	55234589	55235878	1290	1291	55235699	20	10.7103	5.14159	6.30845	MC_peak_61b	3' UTR	1	55218209	55235373	17165	1	292393	XM_017590502	16380	XM_017590502	RGD1561667	similar to putative protein kinase, transcript variant X3	mRNA	XP_017445991.1	1561667	unique_MC	89	211	-1.30174	7.07705	12.0887
chr1	191344914	191345712	799	800	191345093	10	7.08683	4.92449	3.14079	MC_peak_220	Promoter (<=1kb)	1	191344979	191474143	129165	1	293451	NM_181370	0	NM_181370	Hs3st2	heparan sulfate-glucosamine 3-sulfotransferase 2	mRNA	NP_852035.1	727787	unique_MC	91	134	-0.618022	6.7678	2.38585
chr1	11915735	11916209	475	476	11915992	37	25.6802	8.51323	20.6172	MV_peak_7	Promoter (1-2kb)	1	11907746	11914539	6794	2	310926	NM_001025002	-1196	NM_001025002	LOC310926	hypothetical protein LOC310926	mRNA	NP_001020173.1	1560890	unique_MV	92	73	0.265383	6.34215	0.644736
chr1	55638317	55638839	523	524	55638499	19	13.5564	6.87438	9.00906	MC_peak_62	Promoter (<=1kb)	1	55638757	55656379	17623	1	102556502	XR_001836276	0	XR_001836275	LOC102556502	uncharacterized LOC102556502, transcript variant X1	ncRNA	.	7672762	unique_MC	96	101	-0.135099	6.60488	0.372687
chr1	55638317	55638839	523	524	55638499	19	13.5564	6.87438	9.00906	MC_peak_62	Promoter (<=1kb)	1	55638757	55656379	17623	1	102556502	XR_001836276	0	XR_001836276	LOC102556502	uncharacterized LOC102556502, transcript variant X2	ncRNA	.	7672762	unique_MC	96	101	-0.135099	6.60488	0.372687
chr1	55638317	55638839	523	524	55638499	19	13.5564	6.87438	9.00906	MC_peak_62	Promoter (<=1kb)	1	55638757	55656379	17623	1	102556502	XR_001836276	0	XR_001836277	LOC102556502	uncharacterized LOC102556502, transcript variant X3	ncRNA	.	7672762	unique_MC	96	101	-0.135099	6.60488	0.372687
chr1	55638317	55638839	523	524	55638499	19	13.5564	6.87438	9.00906	MC_peak_62	Promoter (<=1kb)	1	55638757	55656379	17623	1	102556502	XR_001836276	0	XR_001836278	LOC102556502	uncharacterized LOC102556502, transcript variant X4	ncRNA	.	7672762	unique_MC	96	101	-0.135099	6.60488	0.372687
chr1	55638317	55638839	523	524	55638499	19	13.5564	6.87438	9.00906	MC_peak_62	Promoter (<=1kb)	1	55638757	55656379	17623	1	102556502	XR_001836276	0	XR_001836279	LOC102556502	uncharacterized LOC102556502, transcript variant X5	ncRNA	.	7672762	unique_MC	96	101	-0.135099	6.60488	0.372687
chr1	55638317	55638839	523	524	55638499	19	13.5564	6.87438	9.00906	MC_peak_62	Promoter (<=1kb)	1	55638757	55656379	17623	1	102556502	XR_001836276	0	XR_001836280	LOC102556502	uncharacterized LOC102556502, transcript variant X6	ncRNA	.	7672762	unique_MC	96	101	-0.135099	6.60488	0.372687
chr1	158652603	158653060	458	459	158652789	28	29.4085	13.3334	24.3907	MC_peak_157	Distal Intergenic	1	158339080	158340299	1220	2	499207	gene-LOC499207	-312304	gene-LOC499207	LOC499207	.	Gene	.	1598223	common_MC	96	80	0.197477	6.43859	0.513357
chr1	54118406	54118754	349	350	54118561	11	11.0099	7.17066	6.45753	MV_peak_23	Distal Intergenic	1	54127155	54135588	8434	2	103690981	XM_017590505	16834	XM_017590505	LOC103690981	sperm motility kinase 2B-like	mRNA	XP_017445994.1	9210083	common_MV	97	80	0.212697	6.4462	0.545897
chr1	205304154	205304906	753	754	205304396	12	11.1558	7.08895	6.59941	MV_peak_82	Distal Intergenic	1	205346413	205347268	856	1	102552773	XR_350786	-41507	XR_350786	LOC102552773	uncharacterized LOC102552773	ncRNA	.	7622122	common_MV	98	72	0.377787	6.37872	0.991071
chr1	20119842	20120328	487	488	20120072	44	47.735	17.3998	42.4376	MC_peak_21	Intron (NM_001172116/685940, intron 6 of 6)	1	20115903	20116667	765	1	100360791	XR_589869	3939	XR_589869	LOC100360791	tumor protein, translationally-controlled 1	misc_RNA	.	2321467	common_MC	99	90	0.0747312	6.54516	0.343066
chr1	20119819	20120351	533	534	20120068	47	50.0134	17.3668	44.3847	MV_peak_13	Intron (NM_001172116/685940, intron 6 of 6)	1	20115903	20116667	765	1	100360791	XR_589869	3916	XR_589869	LOC100360791	tumor protein, translationally-controlled 1	misc_RNA	.	2321467	common_MV	100	90	0.0894967	6.55254	0.357943
chr1	55653956	55654257	302	303	55654110	30	8.67462	3.26684	4.43838	MC_peak_64	Promoter (1-2kb)	1	55653978	55655560	1583	2	103690993	XR_589988	1303	XR_589988	LOC103690993	uncharacterized LOC103690993	ncRNA	.	9175403	unique_MC	101	90	0.104117	6.55985	0.374975
chr1	54118348	54118733	386	387	54118547	23	18.9484	8.87662	14.2187	MC_peak_54	Distal Intergenic	1	54127155	54135588	8434	2	103690981	XM_017590505	16855	XM_017590505	LOC103690981	sperm motility kinase 2B-like	mRNA	XP_017445994.1	9210083	common_MC	109	96	0.124046	6.66194	0.408573
chr1	55220857	55221348	492	493	55221166	30	17.9456	6.63551	13.2474	MC_peak_60	Promoter (2-3kb)	1	55218209	55235373	17165	1	292393	XM_017590502	2648	XM_008758801	RGD1561667	similar to putative protein kinase, transcript variant X1	mRNA	XP_008757023.1	1561667	unique_MC	112	148	-0.455281	6.99153	1.59115
chr1	55220857	55221348	492	493	55221166	30	17.9456	6.63551	13.2474	MC_peak_60	Promoter (2-3kb)	1	55218209	55235373	17165	1	292393	XM_017590502	2648	XM_003748704	RGD1561667	similar to putative protein kinase, transcript variant X2	mRNA	XP_003748752.1	1561667	unique_MC	112	148	-0.455281	6.99153	1.59115
chr1	55220857	55221348	492	493	55221166	30	17.9456	6.63551	13.2474	MC_peak_60	Promoter (2-3kb)	1	55218209	55235373	17165	1	292393	XM_017590502	2648	XM_017590502	RGD1561667	similar to putative protein kinase, transcript variant X3	mRNA	XP_017445991.1	1561667	unique_MC	112	148	-0.455281	6.99153	1.59115
chr1	181562727	181563112	386	387	181562846	12	10.2271	6.51893	5.71719	MV_peak_76	Distal Intergenic	1	181770396	181772286	1891	1	501266	XM_008759826	-207284	XM_008759826	LOC501266	similar to serine/threonine protein kinase 24	mRNA	XP_008758048.2	1589611	common_MV	117	53	1.07325	6.29151	5.25316
chr1	253078442	253078856	415	416	253078672	56	62.0378	19.9293	56.1736	MV_peak_90	Distal Intergenic	1	252978244	253054500	76257	2	309525	XM_017589301	-23942	NM_001191637	Slc16a12	solute carrier family 16, member 12	mRNA	NP_001178566.1	1311468	common_MV	125	151	-0.32245	7.0867	0.971235
chr1	253078442	253078856	415	416	253078672	56	62.0378	19.9293	56.1736	MV_peak_90	Distal Intergenic	1	252978244	253054500	76257	2	309525	XM_017589301	-23942	XM_017589299	Slc16a12	solute carrier family 16, member 12, transcript variant X1	mRNA	XP_017444788.1	1311468	common_MV	125	151	-0.32245	7.0867	0.971235
chr1	253078442	253078856	415	416	253078672	56	62.0378	19.9293	56.1736	MV_peak_90	Distal Intergenic	1	252978244	253054500	76257	2	309525	XM_017589301	-23942	XM_017589300	Slc16a12	solute carrier family 16, member 12, transcript variant X2	mRNA	XP_017444789.1	1311468	common_MV	125	151	-0.32245	7.0867	0.971235
chr1	253078442	253078856	415	416	253078672	56	62.0378	19.9293	56.1736	MV_peak_90	Distal Intergenic	1	252978244	253054500	76257	2	309525	XM_017589301	-23942	XM_017589301	Slc16a12	solute carrier family 16, member 12, transcript variant X3	mRNA	XP_017444790.1	1311468	common_MV	125	151	-0.32245	7.0867	0.971235
chr1	253078442	253078856	415	416	253078672	56	62.0378	19.9293	56.1736	MV_peak_90	Distal Intergenic	1	252978244	253054500	76257	2	309525	XM_017589301	-23942	XM_017589302	Slc16a12	solute carrier family 16, member 12, transcript variant X4	mRNA	XP_017444791.1	1311468	common_MV	125	151	-0.32245	7.0867	0.971235
chr1	253078442	253078856	415	416	253078672	56	62.0378	19.9293	56.1736	MV_peak_90	Distal Intergenic	1	252978244	253054500	76257	2	309525	XM_017589301	-23942	XM_017589303	Slc16a12	solute carrier family 16, member 12, transcript variant X5	mRNA	XP_017444792.1	1311468	common_MV	125	151	-0.32245	7.0867	0.971235
chr1	116751025	116751456	432	433	116751253	13	11.5644	7.13513	6.98494	MV_peak_41	Intron (XM_017590144/102551177, intron 10 of 10)	1	116719416	116746469	27054	2	102548730	XR_001835785	-4556	XM_017590146	LOC102548730	uncharacterized LOC102548730, transcript variant X1	mRNA	XP_017445635.1	7676646	common_MV	126	113	0.104318	6.88505	0.393069
chr1	116751025	116751456	432	433	116751253	13	11.5644	7.13513	6.98494	MV_peak_41	Intron (XM_017590144/102551177, intron 10 of 10)	1	116719416	116746469	27054	2	102548730	XR_001835785	-4556	XM_017590147	LOC102548730	uncharacterized LOC102548730, transcript variant X2	mRNA	XP_017445636.1	7676646	common_MV	126	113	0.104318	6.88505	0.393069
chr1	116751025	116751456	432	433	116751253	13	11.5644	7.13513	6.98494	MV_peak_41	Intron (XM_017590144/102551177, intron 10 of 10)	1	116719416	116746469	27054	2	102548730	XR_001835785	-4556	XM_017590148	LOC102548730	uncharacterized LOC102548730, transcript variant X3	mRNA	XP_017445637.1	7676646	common_MV	126	113	0.104318	6.88505	0.393069
chr1	116751025	116751456	432	433	116751253	13	11.5644	7.13513	6.98494	MV_peak_41	Intron (XM_017590144/102551177, intron 10 of 10)	1	116719416	116746469	27054	2	102548730	XR_001835785	-4556	XR_001835784	LOC102548730	uncharacterized LOC102548730, transcript variant X4	misc_RNA	.	7676646	common_MV	126	113	0.104318	6.88505	0.393069
chr1	116751025	116751456	432	433	116751253	13	11.5644	7.13513	6.98494	MV_peak_41	Intron (XM_017590144/102551177, intron 10 of 10)	1	116719416	116746469	27054	2	102548730	XR_001835785	-4556	XR_001835785	LOC102548730	uncharacterized LOC102548730, transcript variant X5	misc_RNA	.	7676646	common_MV	126	113	0.104318	6.88505	0.393069
chr1	116751025	116751456	432	433	116751253	13	11.5644	7.13513	6.98494	MV_peak_41	Intron (XM_017590144/102551177, intron 10 of 10)	1	116719416	116746469	27054	2	102548730	XR_001835785	-4556	XM_017590149	LOC102548730	uncharacterized LOC102548730, transcript variant X6	mRNA	XP_017445638.1	7676646	common_MV	126	113	0.104318	6.88505	0.393069
chr1	116751025	116751456	432	433	116751253	13	11.5644	7.13513	6.98494	MV_peak_41	Intron (XM_017590144/102551177, intron 10 of 10)	1	116719416	116746469	27054	2	102548730	XR_001835785	-4556	XR_001835786	LOC102548730	uncharacterized LOC102548730, transcript variant X7	misc_RNA	.	7676646	common_MV	126	113	0.104318	6.88505	0.393069
chr1	116751025	116751456	432	433	116751253	13	11.5644	7.13513	6.98494	MV_peak_41	Intron (XM_017590144/102551177, intron 10 of 10)	1	116719416	116746469	27054	2	102548730	XR_001835785	-4556	XR_001835787	LOC102548730	uncharacterized LOC102548730, transcript variant X8	misc_RNA	.	7676646	common_MV	126	113	0.104318	6.88505	0.393069
chr1	55701109	55701523	415	416	55701318	43	16.1699	4.37924	11.5214	MC_peak_66	Intron (XR_001836270/102546709, intron 2 of 2)	1	55687441	55712959	25519	1	102546709	XR_001836270	13668	XR_001836270	LOC102546709	uncharacterized LOC102546709, transcript variant X1	ncRNA	.	7583660	unique_MC	127	208	-0.758512	7.3281	4.96661
chr1	61511440	61511903	464	465	61511643	28	32.5079	15.1784	27.4295	MC_peak_74	Distal Intergenic	1	61518756	61533674	14919	1	499056	XM_006228010	-6853	XM_006228009	Znf761	zinc finger protein 761, transcript variant X1	mRNA	XP_006228071.1	1560046	common_MC	134	66	0.961768	6.54697	4.92325
chr1	61511440	61511903	464	465	61511643	28	32.5079	15.1784	27.4295	MC_peak_74	Distal Intergenic	1	61518756	61533674	14919	1	499056	XM_006228010	-6853	XM_006228010	Znf761	zinc finger protein 761, transcript variant X2	mRNA	XP_006228072.1	1560046	common_MC	134	66	0.961768	6.54697	4.92325
chr1	61511440	61511903	464	465	61511643	28	32.5079	15.1784	27.4295	MC_peak_74	Distal Intergenic	1	61518756	61533674	14919	1	499056	XM_006228010	-6853	XM_006228011	Znf761	zinc finger protein 761, transcript variant X3	mRNA	XP_006228073.1	1560046	common_MC	134	66	0.961768	6.54697	4.92325
chr1	241731689	241732218	530	531	241732041	10	9.02337	6.13457	4.74991	MC_peak_264	Exon (NM_031779/83589, exon 2 of 13)	1	241594565	241796512	201948	1	83589	NM_031779	137124	NM_031779	Apba1	amyloid beta precursor protein binding family A member 1	mRNA	NP_113967.1	620844	unique_MC	137	66	0.994383	6.56328	5.2964
chr1	253078454	253078871	418	419	253078673	63	69.188	20.5459	63.696	MC_peak_269	Distal Intergenic	1	252978244	253054500	76257	2	309525	XM_017589301	-23954	NM_001191637	Slc16a12	solute carrier family 16, member 12	mRNA	NP_001178566.1	1311468	common_MC	139	151	-0.166103	7.16488	0.495501
chr1	253078454	253078871	418	419	253078673	63	69.188	20.5459	63.696	MC_peak_269	Distal Intergenic	1	252978244	253054500	76257	2	309525	XM_017589301	-23954	XM_017589299	Slc16a12	solute carrier family 16, member 12, transcript variant X1	mRNA	XP_017444788.1	1311468	common_MC	139	151	-0.166103	7.16488	0.495501
chr1	253078454	253078871	418	419	253078673	63	69.188	20.5459	63.696	MC_peak_269	Distal Intergenic	1	252978244	253054500	76257	2	309525	XM_017589301	-23954	XM_017589300	Slc16a12	solute carrier family 16, member 12, transcript variant X2	mRNA	XP_017444789.1	1311468	common_MC	139	151	-0.166103	7.16488	0.495501
chr1	253078454	253078871	418	419	253078673	63	69.188	20.5459	63.696	MC_peak_269	Distal Intergenic	1	252978244	253054500	76257	2	309525	XM_017589301	-23954	XM_017589301	Slc16a12	solute carrier family 16, member 12, transcript variant X3	mRNA	XP_017444790.1	1311468	common_MC	139	151	-0.166103	7.16488	0.495501
chr1	253078454	253078871	418	419	253078673	63	69.188	20.5459	63.696	MC_peak_269	Distal Intergenic	1	252978244	253054500	76257	2	309525	XM_017589301	-23954	XM_017589302	Slc16a12	solute carrier family 16, member 12, transcript variant X4	mRNA	XP_017444791.1	1311468	common_MC	139	151	-0.166103	7.16488	0.495501
chr1	253078454	253078871	418	419	253078673	63	69.188	20.5459	63.696	MC_peak_269	Distal Intergenic	1	252978244	253054500	76257	2	309525	XM_017589301	-23954	XM_017589303	Slc16a12	solute carrier family 16, member 12, transcript variant X5	mRNA	XP_017444792.1	1311468	common_MC	139	151	-0.166103	7.16488	0.495501
chr1	99094865	99096385	1521	1522	99095081	15	9.28159	5.3118	4.99178	MC_peak_109a	Promoter (<=1kb)	1	99081193	99096641	15449	2	103691104	XR_590161	256	XR_590161	LOC103691104	uncharacterized LOC103691104	ncRNA	.	9394835	unique_MC	140	212	-0.642324	7.41355	3.93439
chr1	99094865	99096385	1521	1522	99096132	13	7.38705	4.58081	3.33923	MC_peak_109b	Promoter (<=1kb)	1	99081193	99096641	15449	2	103691104	XR_590161	256	XR_590161	LOC103691104	uncharacterized LOC103691104	ncRNA	.	9394835	unique_MC	140	212	-0.642324	7.41355	3.93439
chr1	11971747	11972097	351	352	11971894	19	16.8552	8.82303	12.0592	MV_peak_10	Distal Intergenic	1	11949546	11957618	8073	2	108349491	XR_001835526	-14129	XR_001835526	LOC108349491	uncharacterized LOC108349491	ncRNA	.	.	common_MV	141	105	0.374953	6.9154	1.22256
chr1	11971739	11972103	365	366	11971868	29	23.8948	9.81603	19.0125	MC_peak_16	Distal Intergenic	1	11949546	11957618	8073	2	108349491	XR_001835526	-14121	XR_001835526	LOC108349491	uncharacterized LOC108349491	ncRNA	.	.	common_MC	141	105	0.374953	6.9154	1.22256
chr1	61511434	61511847	414	415	61511629	39	44.1282	17.5221	38.598	MV_peak_28	Distal Intergenic	1	61518756	61533674	14919	1	499056	XM_006228010	-6909	XM_006228009	Znf761	zinc finger protein 761, transcript variant X1	mRNA	XP_006228071.1	1560046	common_MV	152	66	1.1475	6.63984	7.30154
chr1	61511434	61511847	414	415	61511629	39	44.1282	17.5221	38.598	MV_peak_28	Distal Intergenic	1	61518756	61533674	14919	1	499056	XM_006228010	-6909	XM_006228010	Znf761	zinc finger protein 761, transcript variant X2	mRNA	XP_006228072.1	1560046	common_MV	152	66	1.1475	6.63984	7.30154
chr1	61511434	61511847	414	415	61511629	39	44.1282	17.5221	38.598	MV_peak_28	Distal Intergenic	1	61518756	61533674	14919	1	499056	XM_006228010	-6909	XM_006228011	Znf761	zinc finger protein 761, transcript variant X3	mRNA	XP_006228073.1	1560046	common_MV	152	66	1.1475	6.63984	7.30154
chr1	56035699	56036797	1099	1100	56035989	17	5.66571	3.17428	2.12713	MC_peak_72	Intron (XR_001836258/102556873, intron 4 of 4)	1	56023480	56038201	14722	1	102556873	XR_001836269	12219	XR_001836258	LOC102556873	uncharacterized LOC102556873, transcript variant X1	ncRNA	.	7670365	unique_MC	157	205	-0.425192	7.4739	1.94698
chr1	56035699	56036797	1099	1100	56035989	17	5.66571	3.17428	2.12713	MC_peak_72	Intron (XR_001836258/102556873, intron 4 of 4)	1	56023480	56038201	14722	1	102556873	XR_001836269	12219	XR_001836267	LOC102556873	uncharacterized LOC102556873, transcript variant X10	ncRNA	.	7670365	unique_MC	157	205	-0.425192	7.4739	1.94698
chr1	56035699	56036797	1099	1100	56035989	17	5.66571	3.17428	2.12713	MC_peak_72	Intron (XR_001836258/102556873, intron 4 of 4)	1	56023480	56038201	14722	1	102556873	XR_001836269	12219	XR_589991	LOC102556873	uncharacterized LOC102556873, transcript variant X11	ncRNA	.	7670365	unique_MC	157	205	-0.425192	7.4739	1.94698
chr1	56035699	56036797	1099	1100	56035989	17	5.66571	3.17428	2.12713	MC_peak_72	Intron (XR_001836258/102556873, intron 4 of 4)	1	56023480	56038201	14722	1	102556873	XR_001836269	12219	XR_001836268	LOC102556873	uncharacterized LOC102556873, transcript variant X12	ncRNA	.	7670365	unique_MC	157	205	-0.425192	7.4739	1.94698
chr1	56035699	56036797	1099	1100	56035989	17	5.66571	3.17428	2.12713	MC_peak_72	Intron (XR_001836258/102556873, intron 4 of 4)	1	56023480	56038201	14722	1	102556873	XR_001836269	12219	XR_001836269	LOC102556873	uncharacterized LOC102556873, transcript variant X13	ncRNA	.	7670365	unique_MC	157	205	-0.425192	7.4739	1.94698
chr1	56035699	56036797	1099	1100	56035989	17	5.66571	3.17428	2.12713	MC_peak_72	Intron (XR_001836258/102556873, intron 4 of 4)	1	56023480	56038201	14722	1	102556873	XR_001836269	12219	XR_001836259	LOC102556873	uncharacterized LOC102556873, transcript variant X2	ncRNA	.	7670365	unique_MC	157	205	-0.425192	7.4739	1.94698
chr1	56035699	56036797	1099	1100	56035989	17	5.66571	3.17428	2.12713	MC_peak_72	Intron (XR_001836258/102556873, intron 4 of 4)	1	56023480	56038201	14722	1	102556873	XR_001836269	12219	XR_001836260	LOC102556873	uncharacterized LOC102556873, transcript variant X3	ncRNA	.	7670365	unique_MC	157	205	-0.425192	7.4739	1.94698
chr1	56035699	56036797	1099	1100	56035989	17	5.66571	3.17428	2.12713	MC_peak_72	Intron (XR_001836258/102556873, intron 4 of 4)	1	56023480	56038201	14722	1	102556873	XR_001836269	12219	XR_001836261	LOC102556873	uncharacterized LOC102556873, transcript variant X4	ncRNA	.	7670365	unique_MC	157	205	-0.425192	7.4739	1.94698
chr1	56035699	56036797	1099	1100	56035989	17	5.66571	3.17428	2.12713	MC_peak_72	Intron (XR_001836258/102556873, intron 4 of 4)	1	56023480	56038201	14722	1	102556873	XR_001836269	12219	XR_001836262	LOC102556873	uncharacterized LOC102556873, transcript variant X5	ncRNA	.	7670365	unique_MC	157	205	-0.425192	7.4739	1.94698
chr1	56035699	56036797	1099	1100	56035989	17	5.66571	3.17428	2.12713	MC_peak_72	Intron (XR_001836258/102556873, intron 4 of 4)	1	56023480	56038201	14722	1	102556873	XR_001836269	12219	XR_001836263	LOC102556873	uncharacterized LOC102556873, transcript variant X6	ncRNA	.	7670365	unique_MC	157	205	-0.425192	7.4739	1.94698
chr1	56035699	56036797	1099	1100	56035989	17	5.66571	3.17428	2.12713	MC_peak_72	Intron (XR_001836258/102556873, intron 4 of 4)	1	56023480	56038201	14722	1	102556873	XR_001836269	12219	XR_001836264	LOC102556873	uncharacterized LOC102556873, transcript variant X7	ncRNA	.	7670365	unique_MC	157	205	-0.425192	7.4739	1.94698
chr1	56035699	56036797	1099	1100	56035989	17	5.66571	3.17428	2.12713	MC_peak_72	Intron (XR_001836258/102556873, intron 4 of 4)	1	56023480	56038201	14722	1	102556873	XR_001836269	12219	XR_001836265	LOC102556873	uncharacterized LOC102556873, transcript variant X8	ncRNA	.	7670365	unique_MC	157	205	-0.425192	7.4739	1.94698
chr1	56035699	56036797	1099	1100	56035989	17	5.66571	3.17428	2.12713	MC_peak_72	Intron (XR_001836258/102556873, intron 4 of 4)	1	56023480	56038201	14722	1	102556873	XR_001836269	12219	XR_001836266	LOC102556873	uncharacterized LOC102556873, transcript variant X9	ncRNA	.	7670365	unique_MC	157	205	-0.425192	7.4739	1.94698
chr1	194916385	194917470	1086	1087	194916966	21	15.2684	7.33951	10.6476	MC_peak_223	Intron (XR_001835967/103691231, intron 4 of 9)	1	194856479	194929649	73171	2	103691231	XR_001835967	12179	XR_001835967	LOC103691231	uncharacterized LOC103691231, transcript variant X1	ncRNA	.	9199564	common_MC	159	194	-0.327356	7.44365	1.24937
chr1	194916385	194917470	1086	1087	194916966	21	15.2684	7.33951	10.6476	MC_peak_223	Intron (XR_001835967/103691231, intron 4 of 9)	1	194856479	194929649	73171	2	103691231	XR_001835967	12179	XR_001835968	LOC103691231	uncharacterized LOC103691231, transcript variant X2	ncRNA	.	9199564	common_MC	159	194	-0.327356	7.44365	1.24937
chr1	181562362	181563265	904	905	181562743	11	7.17177	4.80364	3.15828	MC_peak_212	Distal Intergenic	1	181770396	181772286	1891	1	501266	XM_008759826	-207131	XM_008759826	LOC501266	similar to serine/threonine protein kinase 24	mRNA	XP_008758048.2	1589611	common_MC	167	96	0.752462	6.97614	4.10778
chr1	36749985	36750636	652	653	36750331	10	7.62019	5.26214	3.32429	MV_peak_18a	Exon (gene-LOC108349731/108349731, exon 3 of 3)	1	36750519	36758908	8390	2	108349731	gene-LOC108349731	8272	gene-LOC108349731	LOC108349731	.	Gene	.	.	common_MV	168	86	0.918238	6.90206	5.67478
chr1	36749985	36750636	652	653	36750585	9	6.61252	4.78376	2.48161	MV_peak_18b	Exon (gene-LOC108349731/108349731, exon 3 of 3)	1	36750519	36758908	8390	2	108349731	gene-LOC108349731	8272	gene-LOC108349731	LOC108349731	.	Gene	.	.	common_MV	168	86	0.918238	6.90206	5.67478
chr1	11910818	11911137	320	321	11910989	75	32.5603	5.49846	27.4817	MC_peak_12	Intron (NM_001025002/310926, intron 6 of 6)	1	11907746	11914539	6794	2	310926	NM_001025002	3402	NM_001025002	LOC310926	hypothetical protein LOC310926	mRNA	NP_001020173.1	1560890	unique_MC	170	175	-0.0807917	7.41904	0.352616
chr1	55704532	55704964	433	434	55704756	37	9.71638	3.15103	5.38101	MC_peak_67	Intron (XR_001836270/102546709, intron 2 of 2)	1	55687441	55712959	25519	1	102546709	XR_001836270	17091	XR_001836270	LOC102546709	uncharacterized LOC102546709, transcript variant X1	ncRNA	.	7583660	unique_MC	172	197	-0.233462	7.51263	0.801889
chr1	36749953	36750621	669	670	36750153	11	7.754	5.16827	3.65678	MC_peak_36	Exon (gene-LOC108349731/108349731, exon 3 of 3)	1	36750519	36758908	8390	2	108349731	gene-LOC108349731	8287	gene-LOC108349731	LOC108349731	.	Gene	.	.	common_MC	175	91	0.897845	6.97248	5.69105
chr1	222733742	222734239	498	499	222734023	13	11.5217	7.10889	7.06795	MC_peak_250	Promoter (<=1kb)	1	222677359	222734256	56898	2	140945	NM_001009953	17	NM_080909	Rtn3	reticulon 3, transcript variant 1	mRNA	NP_543185.2	620988	unique_MC	195	96	0.98121	7.09052	7.25995
chr1	222733742	222734239	498	499	222734023	13	11.5217	7.10889	7.06795	MC_peak_250	Promoter (<=1kb)	1	222677359	222734256	56898	2	140945	NM_001009953	17	NM_001009953	Rtn3	reticulon 3, transcript variant 2	mRNA	NP_001009953.2	620988	unique_MC	195	96	0.98121	7.09052	7.25995
chr1	222733742	222734239	498	499	222734023	13	11.5217	7.10889	7.06795	MC_peak_250	Promoter (<=1kb)	1	222677359	222734256	56898	2	140945	NM_001009953	17	XM_006230649	Rtn3	reticulon 3, transcript variant X1	mRNA	XP_006230711.1	620988	unique_MC	195	96	0.98121	7.09052	7.25995
chr1	222733742	222734239	498	499	222734023	13	11.5217	7.10889	7.06795	MC_peak_250	Promoter (<=1kb)	1	222677359	222734256	56898	2	140945	NM_001009953	17	XM_006230650	Rtn3	reticulon 3, transcript variant X2	mRNA	XP_006230712.1	620988	unique_MC	195	96	0.98121	7.09052	7.25995
chr1	99054899	99055338	440	441	99055054	48	10.1522	2.80569	5.77983	MC_peak_107	Promoter (2-3kb)	1	99050986	99052373	1388	2	100911353	XM_008759427	-2526	XM_008759427	LOC100911353	uncharacterized LOC100911353	mRNA	XP_008757649.1	6493549	unique_MC	202	277	-0.485746	7.87607	3.08906
chr1	11966591	11967150	560	561	11966771	31	26.4959	10.5944	21.409	MV_peak_9	Distal Intergenic	1	11949546	11957618	8073	2	108349491	XR_001835526	-8973	XR_001835526	LOC108349491	uncharacterized LOC108349491	ncRNA	.	.	common_MV	203	218	-0.1343	7.70764	0.469397
chr1	11909852	11910191	340	341	11910025	83	37.9399	5.89558	32.7897	MC_peak_11	Intron (NM_001025002/310926, intron 6 of 6)	1	11907746	11914539	6794	2	310926	NM_001025002	4348	NM_001025002	LOC310926	hypothetical protein LOC310926	mRNA	NP_001020173.1	1560890	unique_MC	230	242	-0.099877	7.87487	0.405223
chr1	55651119	55651613	495	496	55651213	24	5.7091	2.70575	2.15582	MC_peak_63	Intron (XR_001836277/102556502, intron 3 of 4)	1	55653978	55655560	1583	2	103690993	XR_589988	3947	XR_589988	LOC103690993	uncharacterized LOC103690993	ncRNA	.	9175403	common_MC	231	194	0.224015	7.71934	0.896515
chr1	180805364	180805764	401	402	180805502	46	7.98449	2.4652	3.85606	MC_peak_195	Distal Intergenic	1	180535742	180538500	2759	1	364718	gene-LOC364718	269622	gene-LOC364718	LOC364718	.	Gene	.	1589713	common_MC	231	155	0.545943	7.55837	3.34095
chr1	180805379	180805770	392	393	180805622	39	10.4451	3.22551	5.93012	MV_peak_66	Distal Intergenic	1	180535742	180538500	2759	1	364718	gene-LOC364718	269637	gene-LOC364718	LOC364718	.	Gene	.	1589713	common_MV	232	155	0.552326	7.56157	3.4171
chr1	180972362	180973084	723	724	180972543	14	8.30909	4.93991	3.96612	MV_peak_73	Distal Intergenic	1	180535742	180538500	2759	1	364718	gene-LOC364718	436620	gene-LOC364718	LOC364718	.	Gene	.	1589713	common_MV	233	334	-0.543934	8.11605	4.48926
chr1	55651041	55651600	560	561	55651193	16	6.44462	3.63862	2.36131	MV_peak_25a	Intron (XR_001836277/102556502, intron 3 of 4)	1	55653978	55655560	1583	2	103690993	XR_589988	3960	XR_589988	LOC103690993	uncharacterized LOC103690993	ncRNA	.	9175403	common_MV	242	209	0.185841	7.80717	0.73759
chr1	55651041	55651600	560	561	55651550	14	5.12643	3.21055	1.44689	MV_peak_25b	Intron (XR_001836277/102556502, intron 3 of 4)	1	55653978	55655560	1583	2	103690993	XR_589988	3960	XR_589988	LOC103690993	uncharacterized LOC103690993	ncRNA	.	9175403	common_MV	242	209	0.185841	7.80717	0.73759
chr1	116750932	116752021	1090	1091	116751191	26	19.6964	8.42933	14.9412	MC_peak_120a	Exon (XM_017590144/102551177, exon 11 of 11)	1	116719416	116746469	27054	2	102548730	XR_001835785	-4463	XM_017590146	LOC102548730	uncharacterized LOC102548730, transcript variant X1	mRNA	XP_017445635.1	7676646	common_MC	243	227	0.073291	7.86954	0.379622
chr1	116750932	116752021	1090	1091	116751830	13	7.02651	4.37077	3.0912	MC_peak_120b	Exon (XM_017590144/102551177, exon 11 of 11)	1	116719416	116746469	27054	2	102548730	XR_001835785	-4463	XM_017590146	LOC102548730	uncharacterized LOC102548730, transcript variant X1	mRNA	XP_017445635.1	7676646	common_MC	243	227	0.073291	7.86954	0.379622
chr1	116750932	116752021	1090	1091	116751191	26	19.6964	8.42933	14.9412	MC_peak_120a	Exon (XM_017590144/102551177, exon 11 of 11)	1	116719416	116746469	27054	2	102548730	XR_001835785	-4463	XM_017590147	LOC102548730	uncharacterized LOC102548730, transcript variant X2	mRNA	XP_017445636.1	7676646	common_MC	243	227	0.073291	7.86954	0.379622
chr1	116750932	116752021	1090	1091	116751830	13	7.02651	4.37077	3.0912	MC_peak_120b	Exon (XM_017590144/102551177, exon 11 of 11)	1	116719416	116746469	27054	2	102548730	XR_001835785	-4463	XM_017590147	LOC102548730	uncharacterized LOC102548730, transcript variant X2	mRNA	XP_017445636.1	7676646	common_MC	243	227	0.073291	7.86954	0.379622
chr1	116750932	116752021	1090	1091	116751191	26	19.6964	8.42933	14.9412	MC_peak_120a	Exon (XM_017590144/102551177, exon 11 of 11)	1	116719416	116746469	27054	2	102548730	XR_001835785	-4463	XM_017590148	LOC102548730	uncharacterized LOC102548730, transcript variant X3	mRNA	XP_017445637.1	7676646	common_MC	243	227	0.073291	7.86954	0.379622
chr1	116750932	116752021	1090	1091	116751830	13	7.02651	4.37077	3.0912	MC_peak_120b	Exon (XM_017590144/102551177, exon 11 of 11)	1	116719416	116746469	27054	2	102548730	XR_001835785	-4463	XM_017590148	LOC102548730	uncharacterized LOC102548730, transcript variant X3	mRNA	XP_017445637.1	7676646	common_MC	243	227	0.073291	7.86954	0.379622
chr1	116750932	116752021	1090	1091	116751191	26	19.6964	8.42933	14.9412	MC_peak_120a	Exon (XM_017590144/102551177, exon 11 of 11)	1	116719416	116746469	27054	2	102548730	XR_001835785	-4463	XR_001835784	LOC102548730	uncharacterized LOC102548730, transcript variant X4	misc_RNA	.	7676646	common_MC	243	227	0.073291	7.86954	0.379622
chr1	116750932	116752021	1090	1091	116751830	13	7.02651	4.37077	3.0912	MC_peak_120b	Exon (XM_017590144/102551177, exon 11 of 11)	1	116719416	116746469	27054	2	102548730	XR_001835785	-4463	XR_001835784	LOC102548730	uncharacterized LOC102548730, transcript variant X4	misc_RNA	.	7676646	common_MC	243	227	0.073291	7.86954	0.379622
chr1	116750932	116752021	1090	1091	116751191	26	19.6964	8.42933	14.9412	MC_peak_120a	Exon (XM_017590144/102551177, exon 11 of 11)	1	116719416	116746469	27054	2	102548730	XR_001835785	-4463	XR_001835785	LOC102548730	uncharacterized LOC102548730, transcript variant X5	misc_RNA	.	7676646	common_MC	243	227	0.073291	7.86954	0.379622
chr1	116750932	116752021	1090	1091	116751830	13	7.02651	4.37077	3.0912	MC_peak_120b	Exon (XM_017590144/102551177, exon 11 of 11)	1	116719416	116746469	27054	2	102548730	XR_001835785	-4463	XR_001835785	LOC102548730	uncharacterized LOC102548730, transcript variant X5	misc_RNA	.	7676646	common_MC	243	227	0.073291	7.86954	0.379622
chr1	116750932	116752021	1090	1091	116751191	26	19.6964	8.42933	14.9412	MC_peak_120a	Exon (XM_017590144/102551177, exon 11 of 11)	1	116719416	116746469	27054	2	102548730	XR_001835785	-4463	XM_017590149	LOC102548730	uncharacterized LOC102548730, transcript variant X6	mRNA	XP_017445638.1	7676646	common_MC	243	227	0.073291	7.86954	0.379622
chr1	116750932	116752021	1090	1091	116751830	13	7.02651	4.37077	3.0912	MC_peak_120b	Exon (XM_017590144/102551177, exon 11 of 11)	1	116719416	116746469	27054	2	102548730	XR_001835785	-4463	XM_017590149	LOC102548730	uncharacterized LOC102548730, transcript variant X6	mRNA	XP_017445638.1	7676646	common_MC	243	227	0.073291	7.86954	0.379622
chr1	116750932	116752021	1090	1091	116751191	26	19.6964	8.42933	14.9412	MC_peak_120a	Exon (XM_017590144/102551177, exon 11 of 11)	1	116719416	116746469	27054	2	102548730	XR_001835785	-4463	XR_001835786	LOC102548730	uncharacterized LOC102548730, transcript variant X7	misc_RNA	.	7676646	common_MC	243	227	0.073291	7.86954	0.379622
chr1	116750932	116752021	1090	1091	116751830	13	7.02651	4.37077	3.0912	MC_peak_120b	Exon (XM_017590144/102551177, exon 11 of 11)	1	116719416	116746469	27054	2	102548730	XR_001835785	-4463	XR_001835786	LOC102548730	uncharacterized LOC102548730, transcript variant X7	misc_RNA	.	7676646	common_MC	243	227	0.073291	7.86954	0.379622
chr1	116750932	116752021	1090	1091	116751191	26	19.6964	8.42933	14.9412	MC_peak_120a	Exon (XM_017590144/102551177, exon 11 of 11)	1	116719416	116746469	27054	2	102548730	XR_001835785	-4463	XR_001835787	LOC102548730	uncharacterized LOC102548730, transcript variant X8	misc_RNA	.	7676646	common_MC	243	227	0.073291	7.86954	0.379622
chr1	116750932	116752021	1090	1091	116751830	13	7.02651	4.37077	3.0912	MC_peak_120b	Exon (XM_017590144/102551177, exon 11 of 11)	1	116719416	116746469	27054	2	102548730	XR_001835785	-4463	XR_001835787	LOC102548730	uncharacterized LOC102548730, transcript variant X8	misc_RNA	.	7676646	common_MC	243	227	0.073291	7.86954	0.379622
chr1	11966446	11967143	698	699	11966740	68	62.7091	15.5516	57.267	MC_peak_15	Distal Intergenic	1	11949546	11957618	8073	2	108349491	XR_001835526	-8828	XR_001835526	LOC108349491	uncharacterized LOC108349491	ncRNA	.	.	common_MC	260	318	-0.311286	8.16177	1.7089
chr1	181286508	181287016	509	510	181286710	55	55.484	16.9231	49.7094	MV_peak_75	Distal Intergenic	1	181770396	181772286	1891	1	501266	XM_008759826	-483380	XM_008759826	LOC501266	similar to serine/threonine protein kinase 24	mRNA	XP_008758048.2	1589611	common_MV	282	386	-0.469975	8.3612	4.05586
chr1	180972094	180973066	973	974	180972537	34	18.9785	6.33634	14.2475	MC_peak_203a	Distal Intergenic	1	180535742	180538500	2759	1	364718	gene-LOC364718	436352	gene-LOC364718	LOC364718	.	Gene	.	1589713	common_MC	282	394	-0.499494	8.37596	4.58916
chr1	180972094	180973066	973	974	180972804	44	28.9061	8.30123	23.9008	MC_peak_203b	Distal Intergenic	1	180535742	180538500	2759	1	364718	gene-LOC364718	436352	gene-LOC364718	LOC364718	.	Gene	.	1589713	common_MC	282	394	-0.499494	8.37596	4.58916
chr1	180882245	180882633	389	390	180882446	55	51.083	14.7734	45.7338	MC_peak_198	Distal Intergenic	1	180535742	180538500	2759	1	364718	gene-LOC364718	346503	gene-LOC364718	LOC364718	.	Gene	.	1589713	common_MC	282	174	0.675004	7.78871	5.63427
chr1	180882266	180882640	375	376	180882454	45	42.0032	13.9011	36.5171	MV_peak_69	Distal Intergenic	1	180535742	180538500	2759	1	364718	gene-LOC364718	346524	gene-LOC364718	LOC364718	.	Gene	.	1589713	common_MV	297	173	0.759911	7.8229	7.28748
chr1	181286507	181287072	566	567	181286723	92	87.6311	17.7822	82.0019	MC_peak_209	Distal Intergenic	1	181770396	181772286	1891	1	501266	XM_008759826	-483324	XM_008759826	LOC501266	similar to serine/threonine protein kinase 24	mRNA	XP_008758048.2	1589611	common_MC	298	400	-0.439633	8.42764	3.68822
chr1	11906541	11906894	354	355	11906732	70	31.605	5.6933	26.548	MC_peak_10	Downstream (<1kb)	1	11907746	11914539	6794	2	310926	NM_001025002	7645	NM_001025002	LOC310926	hypothetical protein LOC310926	mRNA	NP_001020173.1	1560890	common_MC	319	219	0.527191	8.04496	4.21383
chr1	11906490	11906866	377	378	11906723	55	29.4887	6.71124	24.2984	MV_peak_6	Downstream (<1kb)	1	11907746	11914539	6794	2	310926	NM_001025002	7673	NM_001025002	LOC310926	hypothetical protein LOC310926	mRNA	NP_001020173.1	1560890	common_MV	381	258	0.554544	8.29408	5.39823
chr1	180896749	180897124	376	377	180896971	91	82.1644	16.0997	76.135	MV_peak_71	Distal Intergenic	1	180535742	180538500	2759	1	364718	gene-LOC364718	361007	gene-LOC364718	LOC364718	.	Gene	.	1589713	common_MV	387	616	-0.674648	8.9318	11.7551
chr1	180896751	180897130	380	381	180896976	235	223.867	20.7577	217.698	MC_peak_200	Distal Intergenic	1	180535742	180538500	2759	1	364718	gene-LOC364718	361009	gene-LOC364718	LOC364718	.	Gene	.	1589713	common_MC	392	622	-0.669609	8.94828	11.7287
chr1	99033857	99034533	677	678	99034104	28	24.1156	10.2545	19.0964	MV_peak_38	Exon (NM_001099476/308551, exon 8 of 15)	1	99050986	99052373	1388	2	100911353	XM_008759427	17840	XM_008759427	LOC100911353	uncharacterized LOC100911353	mRNA	XP_008757649.1	6493549	common_MV	441	322	0.45245	8.56162	4.41085
chr1	99055990	99056783	794	795	99056399	34	15.8687	5.19236	11.1062	MV_peak_39	5' UTR	1	99050986	99052373	1388	2	100911353	XM_008759427	-3617	XM_008759427	LOC100911353	uncharacterized LOC100911353	mRNA	XP_008757649.1	6493549	common_MV	466	714	-0.612314	9.17564	11.5002
chr1	99055931	99056849	919	920	99056429	110	53.6371	6.55418	48.2605	MC_peak_108	5' UTR	1	99050986	99052373	1388	2	100911353	XM_008759427	-3558	XM_008759427	LOC100911353	uncharacterized LOC100911353	mRNA	XP_008757649.1	6493549	common_MC	499	738	-0.558625	9.25012	10.1142
chr1	99033825	99034734	910	911	99034077	38	24.7662	7.90081	19.8547	MC_peak_106a	Exon (NM_001099476/308551, exon 8 of 15)	1	99050986	99052373	1388	2	100911353	XM_008759427	17639	XM_008759427	LOC100911353	uncharacterized LOC100911353	mRNA	XP_008757649.1	6493549	common_MC	526	380	0.475201	8.81125	5.69464
chr1	99033825	99034734	910	911	99034266	32	18.9574	6.6853	14.2266	MC_peak_106b	Exon (NM_001099476/308551, exon 8 of 15)	1	99050986	99052373	1388	2	100911353	XM_008759427	17639	XM_008759427	LOC100911353	uncharacterized LOC100911353	mRNA	XP_008757649.1	6493549	common_MC	526	380	0.475201	8.81125	5.69464
chr1	55729320	55730476	1157	1158	55729515	19	7.21276	3.65372	2.97178	MV_peak_26a	Distal Intergenic	1	55733578	55737394	3817	2	108349735	gene-LOC108349735	6918	gene-LOC108349735	LOC108349735	.	Gene	.	.	common_MV	583	714	-0.280551	9.34152	2.90897
chr1	55729320	55730476	1157	1158	55729940	18	6.48807	3.4408	2.38253	MV_peak_26b	Distal Intergenic	1	55733578	55737394	3817	2	108349735	gene-LOC108349735	6918	gene-LOC108349735	LOC108349735	.	Gene	.	.	common_MV	583	714	-0.280551	9.34152	2.90897
chr1	55729254	55730722	1469	1470	55729433	68	27.6619	5.06741	22.6814	MC_peak_69a	Downstream (2-3kb)	1	55733578	55737394	3817	2	108349735	gene-LOC108349735	6672	gene-LOC108349735	LOC108349735	.	Gene	.	.	common_MC	659	871	-0.385395	9.57549	6.13245
chr1	55729254	55730722	1469	1470	55730028	36	7.81196	2.74096	3.709	MC_peak_69b	Downstream (2-3kb)	1	55733578	55737394	3817	2	108349735	gene-LOC108349735	6672	gene-LOC108349735	LOC108349735	.	Gene	.	.	common_MC	659	871	-0.385395	9.57549	6.13245
chr1	55729254	55730722	1469	1470	55730538	60	21.7094	4.43681	16.8898	MC_peak_69c	Downstream (2-3kb)	1	55733578	55737394	3817	2	108349735	gene-LOC108349735	6672	gene-LOC108349735	LOC108349735	.	Gene	.	.	common_MC	659	871	-0.385395	9.57549	6.13245
chr1	180858088	180858511	424	425	180858233	207	217.204	25.1206	210.567	MV_peak_68	Distal Intergenic	1	180535742	180538500	2759	1	364718	gene-LOC364718	322346	gene-LOC364718	LOC364718	.	Gene	.	1589713	common_MV	767	1191	-0.611491	9.91342	19.0485
chr1	180858067	180858514	448	449	180858227	525	562.709	28.9731	555.831	MC_peak_197	Distal Intergenic	1	180535742	180538500	2759	1	364718	gene-LOC364718	322325	gene-LOC364718	LOC364718	.	Gene	.	1589713	common_MC	776	1253	-0.667356	9.95864	23.2851
chr1	180703401	180704084	684	685	180703561	141	58.9918	5.59633	53.1778	MV_peak_62	Distal Intergenic	1	180535742	180538500	2759	1	364718	gene-LOC364718	167659	gene-LOC364718	LOC364718	.	Gene	.	1589713	common_MV	1188	1031	0.24504	10.1337	3.85676
chr1	180703394	180704083	690	691	180703552	258	114.923	6.21343	109.131	MC_peak_189	Distal Intergenic	1	180535742	180538500	2759	1	364718	gene-LOC364718	167652	gene-LOC364718	LOC364718	.	Gene	.	1589713	common_MC	1188	1031	0.24504	10.1337	3.85676
chr1	180806220	180807460	1241	1242	180806420	96	54.3046	7.81175	48.5656	MV_peak_67a	Distal Intergenic	1	180535742	180538500	2759	1	364718	gene-LOC364718	270478	gene-LOC364718	LOC364718	.	Gene	.	1589713	common_MV	1217	1387	-0.146766	10.3654	1.75606
chr1	180806220	180807460	1241	1242	180807262	60	24.1561	4.93165	19.1348	MV_peak_67b	Distal Intergenic	1	180535742	180538500	2759	1	364718	gene-LOC364718	270478	gene-LOC364718	LOC364718	.	Gene	.	1589713	common_MV	1217	1387	-0.146766	10.3654	1.75606
chr1	180806215	180807468	1254	1255	180806401	182	113.881	9.59853	108.097	MC_peak_196a	Distal Intergenic	1	180535742	180538500	2759	1	364718	gene-LOC364718	270473	gene-LOC364718	LOC364718	.	Gene	.	1589713	common_MC	1222	1391	-0.144838	10.3705	1.72938
chr1	180806215	180807468	1254	1255	180807238	105	44.6301	5.56409	39.3817	MC_peak_196b	Distal Intergenic	1	180535742	180538500	2759	1	364718	gene-LOC364718	270473	gene-LOC364718	LOC364718	.	Gene	.	1589713	common_MC	1222	1391	-0.144838	10.3705	1.72938
chr1	180644532	180645117	586	587	180644861	248	172.539	11.6024	166.096	MV_peak_60	Distal Intergenic	1	180535742	180538500	2759	1	364718	gene-LOC364718	108790	gene-LOC364718	LOC364718	.	Gene	.	1589713	common_MV	1655	2065	-0.264745	10.8803	7.13904
chr1	180644539	180645147	609	610	180644876	609	493.706	15.9489	486.994	MC_peak_187	Distal Intergenic	1	180535742	180538500	2759	1	364718	gene-LOC364718	108797	gene-LOC364718	LOC364718	.	Gene	.	1589713	common_MC	1756	2309	-0.337946	11.0047	12.4725
chr1	180645801	180646480	680	681	180646096	299	230.062	13.9787	223.368	MV_peak_61	Distal Intergenic	1	180535742	180538500	2759	1	364718	gene-LOC364718	110059	gene-LOC364718	LOC364718	.	Gene	.	1589713	common_MV	2233	2172	0.106676	11.1388	1.65967
chr1	180645794	180646478	685	686	180646092	536	407.013	14.0403	400.487	MC_peak_188	Distal Intergenic	1	180535742	180538500	2759	1	364718	gene-LOC364718	110052	gene-LOC364718	LOC364718	.	Gene	.	1589713	common_MC	2257	2176	0.11988	11.1481	2.02743
chr1	180705563	180706219	657	658	180705880	385	307.682	15.2126	300.611	MV_peak_63	Distal Intergenic	1	180535742	180538500	2759	1	364718	gene-LOC364718	169821	gene-LOC364718	LOC364718	.	Gene	.	1589713	common_MV	2752	2814	0.0432167	11.4805	0.588633
chr1	180705549	180706217	669	670	180705878	702	584.35	16.8769	577.258	MC_peak_190	Distal Intergenic	1	180535742	180538500	2759	1	364718	gene-LOC364718	169807	gene-LOC364718	LOC364718	.	Gene	.	1589713	common_MC	2755	2814	0.0448329	11.4813	0.608649
chr10	100994903	100995361	459	460	100995342	7	7.17305	5.31533	3.15828	MC_peak_385	Distal Intergenic	10	101108455	101123699	15245	1	102547123	XR_357963	-113094	XR_357963	LOC102547123	uncharacterized LOC102547123, transcript variant X1	ncRNA	.	7737388	unique_MC	0	15	-4.25119	1.87441	3.91339
chr10	100994903	100995361	459	460	100995342	7	7.17305	5.31533	3.15828	MC_peak_385	Distal Intergenic	10	101108455	101123699	15245	1	102547123	XR_357963	-113094	XR_357964	LOC102547123	uncharacterized LOC102547123, transcript variant X2	ncRNA	.	7737388	unique_MC	0	15	-4.25119	1.87441	3.91339
chr10	39214342	39214700	359	360	39214474	6	5.97015	4.65091	2.25435	MC_peak_324	Intron (NM_019269/29726, intron 2 of 9)	10	39201101	39228090	26990	2	29726	NM_019269	13390	NM_019269	Slc22a5	solute carrier family 22 member 5	mRNA	NP_062142.1	3702	unique_MC	0	17	-4.42111	1.95937	4.4643
chr10	87297125	87297545	421	422	87297348	6	5.91998	4.62334	2.25435	MC_peak_367	Promoter (2-3kb)	10	87296445	87299583	3139	2	450225	XM_017597439	2038	NM_001008804	Krt10	keratin 10	mRNA	NP_001008804.1	1359092	unique_MC	0	20	-4.6435	2.07057	4.87665
chr10	87297125	87297545	421	422	87297348	6	5.91998	4.62334	2.25435	MC_peak_367	Promoter (2-3kb)	10	87296445	87299583	3139	2	450225	XM_017597439	2038	XM_008768091	Krt10	keratin 10, transcript variant X1	mRNA	XP_008766313.1	1359092	unique_MC	0	20	-4.6435	2.07057	4.87665
chr10	87297125	87297545	421	422	87297348	6	5.91998	4.62334	2.25435	MC_peak_367	Promoter (2-3kb)	10	87296445	87299583	3139	2	450225	XM_017597439	2038	XM_006247391	Krt10	keratin 10, transcript variant X2	mRNA	XP_006247453.1	1359092	unique_MC	0	20	-4.6435	2.07057	4.87665
chr10	87297125	87297545	421	422	87297348	6	5.91998	4.62334	2.25435	MC_peak_367	Promoter (2-3kb)	10	87296445	87299583	3139	2	450225	XM_017597439	2038	XM_017597439	Krt10	keratin 10, transcript variant X3	mRNA	XP_017452928.1	1359092	unique_MC	0	20	-4.6435	2.07057	4.87665
chr10	43446246	43446564	319	320	43446427	6	5.40446	4.32936	1.93358	MC_peak_326	Intron (XM_017597635/303158, intron 3 of 20)	10	43435738	43501186	65449	1	303158	XM_017597635	10508	XM_017597635	Larp1	La ribonucleoprotein domain family, member 1, transcript variant X1	mRNA	XP_017453124.1	1306683	unique_MC	0	21	-4.71062	2.10412	5.157
chr10	9010781	9011135	355	356	9010927	7	7.17305	5.31533	3.15828	MC_peak_302	Intron (XM_017597207/302920, intron 5 of 17)	10	9221749	9233962	12214	1	108352195	XR_001840359	-210614	XR_001840359	LOC108352195	uncharacterized LOC108352195	ncRNA	.	.	unique_MC	0	21	-4.71062	2.10412	5.157
chr10	12510979	12511305	327	328	12511152	8	8.05681	5.7762	3.91676	MC_peak_306	Promoter (1-2kb)	10	12508445	12509386	942	2	302958	NM_001000494	-1593	NM_001000494	Olr1369	olfactory receptor 1369	mRNA	NP_001000494.1	1334290	unique_MC	0	24	-4.89504	2.19634	6.00335
chr10	111008868	111009215	348	349	111009044	6	5.40446	4.32936	1.93358	MC_peak_395	Distal Intergenic	10	111015909	111016416	508	1	365102	gene-LOC365102	-6694	gene-LOC365102	LOC365102	.	Gene	.	1584945	unique_MC	0	25	-4.95163	2.22463	6.287
chr10	55114517	55114809	293	294	55114667	7	5.5446	4.35451	2.03252	MC_peak_336	Exon (XM_017597455/497932, exon 11 of 20)	10	55100632	55134430	33799	1	497932	NM_001081444	13885	NM_001081444	Pik3r6	phosphoinositide-3-kinase, regulatory subunit 6	mRNA	NP_001074913.1	1560850	unique_MC	0	28	-5.10917	2.3034	7.14178
chr10	55114517	55114809	293	294	55114667	7	5.5446	4.35451	2.03252	MC_peak_336	Exon (XM_017597455/497932, exon 11 of 20)	10	55100632	55134430	33799	1	497932	NM_001081444	13885	XM_017597455	Pik3r6	phosphoinositide-3-kinase, regulatory subunit 6, transcript variant X1	mRNA	XP_017452944.1	1560850	unique_MC	0	28	-5.10917	2.3034	7.14178
chr10	86646818	86647135	318	319	86646904	5	4.71373	3.92479	1.5125	MC_peak_366	Promoter (1-2kb)	10	86620166	86645571	25406	2	619436	XM_006247415	-1247	NM_001034079	Med24	mediator complex subunit 24	mRNA	NP_001029251.1	1564565	unique_MC	0	29	-5.15808	2.32785	7.42783
chr10	86646818	86647135	318	319	86646904	5	4.71373	3.92479	1.5125	MC_peak_366	Promoter (1-2kb)	10	86620166	86645571	25406	2	619436	XM_006247415	-1247	XM_006247415	Med24	mediator complex subunit 24, transcript variant X1	mRNA	XP_006247477.1	1564565	unique_MC	0	29	-5.15808	2.32785	7.42783
chr10	86646818	86647135	318	319	86646904	5	4.71373	3.92479	1.5125	MC_peak_366	Promoter (1-2kb)	10	86620166	86645571	25406	2	619436	XM_006247415	-1247	XM_006247416	Med24	mediator complex subunit 24, transcript variant X2	mRNA	XP_006247478.1	1564565	unique_MC	0	29	-5.15808	2.32785	7.42783
chr10	86646818	86647135	318	319	86646904	5	4.71373	3.92479	1.5125	MC_peak_366	Promoter (1-2kb)	10	86620166	86645571	25406	2	619436	XM_006247415	-1247	XM_017597516	Med24	mediator complex subunit 24, transcript variant X3	mRNA	XP_017453005.1	1564565	unique_MC	0	29	-5.15808	2.32785	7.42783
chr10	77908226	77908548	323	324	77908414	9	8.9008	6.1848	4.63745	MC_peak_360	Intron (XM_001073964/690286, intron 2 of 3)	10	77836352	77918656	82305	2	690286	XM_001073964	10108	XM_006247136	Hlf	HLF, PAR bZIP transcription factor, transcript variant X1	mRNA	XP_006247198.1	1582828	unique_MC	0	30	-5.20538	2.35151	7.71438
chr10	77908226	77908548	323	324	77908414	9	8.9008	6.1848	4.63745	MC_peak_360	Intron (XM_001073964/690286, intron 2 of 3)	10	77836352	77918656	82305	2	690286	XM_001073964	10108	XM_001073964	Hlf	HLF, PAR bZIP transcription factor, transcript variant X2	mRNA	XP_001073964.2	1582828	unique_MC	0	30	-5.20538	2.35151	7.71438
chr10	98097524	98097864	341	342	98097661	6	5.03168	4.10559	1.66466	MC_peak_384	Exon (NM_001134497/287783, exon 3 of 5)	10	98091054	98124718	33665	2	287783	NM_001134497	26854	NM_001134497	RGD1559578	RGD1559578	mRNA	NP_001127969.1	1559578	unique_MC	0	31	-5.25119	2.37441	8.0014
chr10	49472534	49472831	298	299	49472659	7	6.52128	4.94784	2.68285	MC_peak_332	Promoter (<=1kb)	10	49472520	49506473	33954	1	287392	NM_001024739	14	NM_001024739	Tekt3	tektin 3	mRNA	NP_001019910.1	1310582	unique_MC	0	40	-5.60874	2.55318	10.6015
chr10	34425109	34425484	376	377	34425231	5	4.46083	3.77954	1.39278	MC_peak_318	Exon (XM_008767725/684480, exon 10 of 10)	10	34424830	34443749	18920	2	684480	XM_008767725	18265	XM_008767725	Btnl9	butyrophilin-like 9, transcript variant X1	mRNA	XP_008765947.1	1590287	unique_MC	0	41	-5.6435	2.57057	10.892
chr10	90769714	90770074	361	362	90769837	7	6.22772	4.77436	2.45668	MC_peak_374	Promoter (2-3kb)	10	90770703	90772162	1460	2	102550942	XR_594897	2088	XR_594897	LOC102550942	uncharacterized LOC102550942	ncRNA	.	7520906	unique_MC	0	41	-5.6435	2.57057	10.892
chr10	64861748	64862039	292	293	64861876	9	6.08658	4.44756	2.34989	MC_peak_345	Promoter (<=1kb)	10	64815469	64862288	46820	2	303274	NM_001013117	249	NM_001013117	Phf12	PHD finger protein 12	mRNA	NP_001013135.2	1305731	unique_MC	1	31	-4.22261	2.8887	6.95833
chr10	64861748	64862039	292	293	64861876	9	6.08658	4.44756	2.34989	MC_peak_345	Promoter (<=1kb)	10	64815469	64862288	46820	2	303274	NM_001013117	249	XM_006246960	Phf12	PHD finger protein 12, transcript variant X1	mRNA	XP_006247022.1	1305731	unique_MC	1	31	-4.22261	2.8887	6.95833
chr10	48240281	48240651	371	372	48240508	7	5.43601	4.28598	1.95891	MC_peak_330	Promoter (<=1kb)	10	48240291	48542171	301881	1	303208	XM_008767821	0	NM_001039017	Specc1	sperm antigen with calponin homology and coiled-coil domains 1	mRNA	NP_001034106.1	1309718	unique_MC	1	63	-5.22261	3.3887	15.9891
chr10	48240281	48240651	371	372	48240508	7	5.43601	4.28598	1.95891	MC_peak_330	Promoter (<=1kb)	10	48240291	48542171	301881	1	303208	XM_008767821	0	XR_001840079	Specc1	sperm antigen with calponin homology and coiled-coil domains 1, transcript variant X1	misc_RNA	.	1309718	unique_MC	1	63	-5.22261	3.3887	15.9891
chr10	48240281	48240651	371	372	48240508	7	5.43601	4.28598	1.95891	MC_peak_330	Promoter (<=1kb)	10	48240291	48542171	301881	1	303208	XM_008767821	0	XM_006246502	Specc1	sperm antigen with calponin homology and coiled-coil domains 1, transcript variant X2	mRNA	XP_006246564.1	1309718	unique_MC	1	63	-5.22261	3.3887	15.9891
chr10	48240281	48240651	371	372	48240508	7	5.43601	4.28598	1.95891	MC_peak_330	Promoter (<=1kb)	10	48240291	48542171	301881	1	303208	XM_008767821	0	XM_006246503	Specc1	sperm antigen with calponin homology and coiled-coil domains 1, transcript variant X3	mRNA	XP_006246565.1	1309718	unique_MC	1	63	-5.22261	3.3887	15.9891
chr10	48240281	48240651	371	372	48240508	7	5.43601	4.28598	1.95891	MC_peak_330	Promoter (<=1kb)	10	48240291	48542171	301881	1	303208	XM_008767821	0	XM_008767821	Specc1	sperm antigen with calponin homology and coiled-coil domains 1, transcript variant X4	mRNA	XP_008766043.2	1309718	unique_MC	1	63	-5.22261	3.3887	15.9891
chr10	94084316	94084617	302	303	94084550	5	4.52139	3.81484	1.4329	MC_peak_380	Promoter (1-2kb)	10	94082855	94085544	2690	1	102556346	XM_006247643	1461	XM_006247643	LOC102556346	angiotensin-converting enzyme-like	mRNA	XP_006247705.1	7565702	unique_MC	2	25	-3.32137	3.03975	4.58931
chr10	20817914	20818240	327	328	20818048	9	7.26092	5.19399	3.23114	MC_peak_313	Promoter (<=1kb)	10	20662996	20818500	155505	2	303039	XM_002727761	260	XM_002727761	Wwc1	WW and C2 domain containing 1, transcript variant X1	mRNA	XP_002727807.1	1308329	unique_MC	2	49	-4.26479	3.51146	10.9734
chr10	20817914	20818240	327	328	20818048	9	7.26092	5.19399	3.23114	MC_peak_313	Promoter (<=1kb)	10	20662996	20818500	155505	2	303039	XM_002727761	260	XM_008767624	Wwc1	WW and C2 domain containing 1, transcript variant X2	mRNA	XP_008765846.1	1308329	unique_MC	2	49	-4.26479	3.51146	10.9734
chr10	36429381	36429704	324	325	36429539	6	5.97015	4.65091	2.25435	MC_peak_319	Distal Intergenic	10	36414640	36423346	8707	2	102556119	XM_017597626	-6035	XM_006246359	Znf354b	zinc finger protein 354B, transcript variant X1	mRNA	XP_006246421.1	7562538	unique_MC	3	19	-2.51596	3.06395	3.11807
chr10	36429381	36429704	324	325	36429539	6	5.97015	4.65091	2.25435	MC_peak_319	Distal Intergenic	10	36414640	36423346	8707	2	102556119	XM_017597626	-6035	XM_017597625	Znf354b	zinc finger protein 354B, transcript variant X2	mRNA	XP_017453114.1	7562538	unique_MC	3	19	-2.51596	3.06395	3.11807
chr10	36429381	36429704	324	325	36429539	6	5.97015	4.65091	2.25435	MC_peak_319	Distal Intergenic	10	36414640	36423346	8707	2	102556119	XM_017597626	-6035	XM_017597626	Znf354b	zinc finger protein 354B, transcript variant X3	mRNA	XP_017453115.1	7562538	unique_MC	3	19	-2.51596	3.06395	3.11807
chr10	59173028	59173327	300	301	59173188	9	6.958	5.00316	3.03624	MC_peak_339	Promoter (<=1kb)	10	59173268	59254458	81191	1	64631	NM_022690	0	NM_022690	Ube2g1	ubiquitin-conjugating enzyme E2G 1	mRNA	NP_073181.1	620392	unique_MC	3	41	-3.58635	3.59914	8.78993
chr10	88388661	88389033	373	374	88388846	9	7.59126	5.39996	3.51773	MC_peak_372	Promoter (<=1kb)	10	88378695	88389252	10558	2	287706	NM_001105838	219	NM_001105838	Klhl11	kelch-like family member 11	mRNA	NP_001099308.1	1306673	unique_MC	3	42	-3.6203	3.61612	9.06065
chr10	49150522	49150921	400	401	49150700	7	6.52128	4.94784	2.68285	MC_peak_331	Promoter (<=1kb)	10	49131764	49150930	19167	2	303212	XM_006246692	9	NM_001107008	Zfp287	zinc finger protein 287	mRNA	NP_001100478.1	1308617	unique_MC	4	26	-2.61779	3.44599	4.21584
chr10	49150522	49150921	400	401	49150700	7	6.52128	4.94784	2.68285	MC_peak_331	Promoter (<=1kb)	10	49131764	49150930	19167	2	303212	XM_006246692	9	XM_006246692	Zfp287	zinc finger protein 287, transcript variant X1	mRNA	XP_006246754.1	1308617	unique_MC	4	26	-2.61779	3.44599	4.21584
chr10	49150522	49150921	400	401	49150700	7	6.52128	4.94784	2.68285	MC_peak_331	Promoter (<=1kb)	10	49131764	49150930	19167	2	303212	XM_006246692	9	XM_017597279	Zfp287	zinc finger protein 287, transcript variant X2	mRNA	XP_017452768.1	1308617	unique_MC	4	26	-2.61779	3.44599	4.21584
chr10	38836936	38837337	402	403	38837144	9	6.52095	4.72537	2.68285	MC_peak_323	Promoter (1-2kb)	10	38836158	38838932	2775	2	497903	XM_573089	1595	XM_573089	Sowaha	sosondowah ankyrin repeat domain family member A	mRNA	XP_573089.1	1564616	unique_MC	4	76	-4.12969	4.20194	17.4863
chr10	45552711	45553026	316	317	45552826	5	4.82431	3.9865	1.5125	MC_peak_328	Promoter (<=1kb)	10	45552794	45555679	2886	1	287356	XM_006246446	0	NM_001105782	Mrpl55	mitochondrial ribosomal protein L55	mRNA	NP_001099252.1	1308161	unique_MC	5	25	-2.29279	3.55404	3.46164
chr10	45552711	45553026	316	317	45552826	5	4.82431	3.9865	1.5125	MC_peak_328	Promoter (<=1kb)	10	45552794	45555679	2886	1	287356	XM_006246446	0	XM_006246446	Mrpl55	mitochondrial ribosomal protein L55, transcript variant X1	mRNA	XP_006246508.1	1308161	unique_MC	5	25	-2.29279	3.55404	3.46164
chr10	45552711	45553026	316	317	45552826	5	4.82431	3.9865	1.5125	MC_peak_328	Promoter (<=1kb)	10	45552794	45555679	2886	1	287356	XM_006246446	0	XM_006246447	Mrpl55	mitochondrial ribosomal protein L55, transcript variant X2	mRNA	XP_006246509.1	1308161	unique_MC	5	25	-2.29279	3.55404	3.46164
chr10	68925510	68925905	396	397	68925600	5	4.46083	3.77954	1.39278	MC_peak_349	Promoter (<=1kb)	10	68925416	68926320	905	2	287559	gene-Phb-ps1	415	gene-Phb-ps1	Phb-ps1	prohibitin, pseudogene 1	Gene	.	1560058	unique_MC	6	22	-1.88717	3.57998	2.41165
chr10	61241890	61242191	302	303	61242061	5	4.82431	3.9865	1.5125	MC_peak_341	Intron (XM_008767831/303298, intron 2 of 23)	10	61177936	61232331	54396	2	303298	NM_001107019	-9559	NM_001107019	Rap1gap2	RAP1 GTPase activating protein 2	mRNA	NP_001100489.1	1304590	unique_MC	8	18	-1.2386	3.62863	1.15813
chr10	61241890	61242191	302	303	61242061	5	4.82431	3.9865	1.5125	MC_peak_341	Intron (XM_008767831/303298, intron 2 of 23)	10	61177936	61232331	54396	2	303298	NM_001107019	-9559	XM_017597289	Rap1gap2	RAP1 GTPase activating protein 2, transcript variant X1	mRNA	XP_017452778.1	1304590	unique_MC	8	18	-1.2386	3.62863	1.15813
chr10	61241890	61242191	302	303	61242061	5	4.82431	3.9865	1.5125	MC_peak_341	Intron (XM_008767831/303298, intron 2 of 23)	10	61177936	61232331	54396	2	303298	NM_001107019	-9559	XM_008767831	Rap1gap2	RAP1 GTPase activating protein 2, transcript variant X2	mRNA	XP_008766053.1	1304590	unique_MC	8	18	-1.2386	3.62863	1.15813
chr10	61241890	61242191	302	303	61242061	5	4.82431	3.9865	1.5125	MC_peak_341	Intron (XM_008767831/303298, intron 2 of 23)	10	61177936	61232331	54396	2	303298	NM_001107019	-9559	XM_017597290	Rap1gap2	RAP1 GTPase activating protein 2, transcript variant X3	mRNA	XP_017452779.1	1304590	unique_MC	8	18	-1.2386	3.62863	1.15813
chr10	61241890	61242191	302	303	61242061	5	4.82431	3.9865	1.5125	MC_peak_341	Intron (XM_008767831/303298, intron 2 of 23)	10	61177936	61232331	54396	2	303298	NM_001107019	-9559	XM_017597291	Rap1gap2	RAP1 GTPase activating protein 2, transcript variant X4	mRNA	XP_017452780.1	1304590	unique_MC	8	18	-1.2386	3.62863	1.15813
chr10	61241890	61242191	302	303	61242061	5	4.82431	3.9865	1.5125	MC_peak_341	Intron (XM_008767831/303298, intron 2 of 23)	10	61177936	61232331	54396	2	303298	NM_001107019	-9559	XM_017597292	Rap1gap2	RAP1 GTPase activating protein 2, transcript variant X5	mRNA	XP_017452781.1	1304590	unique_MC	8	18	-1.2386	3.62863	1.15813
chr10	61241890	61242191	302	303	61242061	5	4.82431	3.9865	1.5125	MC_peak_341	Intron (XM_008767831/303298, intron 2 of 23)	10	61177936	61232331	54396	2	303298	NM_001107019	-9559	XM_017597294	Rap1gap2	RAP1 GTPase activating protein 2, transcript variant X6	mRNA	XP_017452783.1	1304590	unique_MC	8	18	-1.2386	3.62863	1.15813
chr10	61241890	61242191	302	303	61242061	5	4.82431	3.9865	1.5125	MC_peak_341	Intron (XM_008767831/303298, intron 2 of 23)	10	61177936	61232331	54396	2	303298	NM_001107019	-9559	XM_008767832	Rap1gap2	RAP1 GTPase activating protein 2, transcript variant X7	mRNA	XP_008766054.1	1304590	unique_MC	8	18	-1.2386	3.62863	1.15813
chr10	61241890	61242191	302	303	61242061	5	4.82431	3.9865	1.5125	MC_peak_341	Intron (XM_008767831/303298, intron 2 of 23)	10	61177936	61232331	54396	2	303298	NM_001107019	-9559	XM_017597295	Rap1gap2	RAP1 GTPase activating protein 2, transcript variant X8	mRNA	XP_017452784.1	1304590	unique_MC	8	18	-1.2386	3.62863	1.15813
chr10	70838601	70839055	455	456	70838739	8	8.42646	5.97974	4.21011	MC_peak_352	Distal Intergenic	10	70870926	70886357	15432	1	116637	XM_006246966	-31871	NM_053858	Ccl4	C-C motif chemokine ligand 4	mRNA	NP_446310.1	620441	unique_MC	8	28	-1.84866	3.93365	2.85636
chr10	70838601	70839055	455	456	70838739	8	8.42646	5.97974	4.21011	MC_peak_352	Distal Intergenic	10	70870926	70886357	15432	1	116637	XM_006246966	-31871	XM_006246966	Ccl4	C-C motif chemokine ligand 4, transcript variant X1	mRNA	XP_006247028.1	620441	unique_MC	8	28	-1.84866	3.93365	2.85636
chr10	87847857	87848153	297	298	87847995	8	5.38614	4.13796	1.92797	MC_peak_370	Promoter (<=1kb)	10	87846870	87849124	2255	1	100364862	XM_006247488	987	XM_006247488	LOC100364862	hypothetical protein LOC100364862, transcript variant X1	mRNA	XP_006247550.2	2320203	unique_MC	8	33	-2.07814	4.04839	3.8548
chr10	14174602	14174910	309	310	14174814	6	5.09016	4.14127	1.70603	MC_peak_308	Promoter (<=1kb)	10	14174645	14206026	31382	1	685099	XM_017597528	0	NM_001115033	Meiob	meiosis specific with OB domains	mRNA	NP_001108505.1	1583204	unique_MC	8	33	-2.07814	4.04839	3.8548
chr10	14174602	14174910	309	310	14174814	6	5.09016	4.14127	1.70603	MC_peak_308	Promoter (<=1kb)	10	14174645	14206026	31382	1	685099	XM_017597528	0	XM_006246031	Meiob	meiosis specific with OB domains, transcript variant X1	mRNA	XP_006246093.1	1583204	unique_MC	8	33	-2.07814	4.04839	3.8548
chr10	14174602	14174910	309	310	14174814	6	5.09016	4.14127	1.70603	MC_peak_308	Promoter (<=1kb)	10	14174645	14206026	31382	1	685099	XM_017597528	0	XM_017597528	Meiob	meiosis specific with OB domains, transcript variant X2	mRNA	XP_017453017.1	1583204	unique_MC	8	33	-2.07814	4.04839	3.8548
chr10	24459846	24460219	374	375	24460026	9	9.42242	6.47907	5.12119	MC_peak_315	Distal Intergenic	10	24516680	24524627	7948	2	102547424	XR_001840140	64408	XR_001840140	LOC102547424	uncharacterized LOC102547424, transcript variant X1	ncRNA	.	7518212	unique_MC	8	34	-2.11996	4.0693	4.06282
chr10	24459846	24460219	374	375	24460026	9	9.42242	6.47907	5.12119	MC_peak_315	Distal Intergenic	10	24516680	24524627	7948	2	102547424	XR_001840140	64408	XR_357519	LOC102547424	uncharacterized LOC102547424, transcript variant X2	ncRNA	.	7518212	unique_MC	8	34	-2.11996	4.0693	4.06282
chr10	76483483	76483888	406	407	76483627	8	8.42646	5.97974	4.21011	MC_peak_358	Distal Intergenic	10	76525508	76526460	953	1	102555855	XR_357806	-41620	XR_357806	LOC102555855	uncharacterized LOC102555855	ncRNA	.	7711413	unique_MC	8	38	-2.27608	4.14736	4.91805
chr10	14548051	14548370	320	321	14548142	7	4.65156	3.78029	1.5125	MC_peak_309	Promoter (<=1kb)	10	14547750	14593090	45341	1	302987	XM_017597605	301	XM_006246057	Unkl	unkempt family like zinc finger, transcript variant X1	mRNA	XP_006246119.1	1565247	unique_MC	8	66	-3.05677	4.53771	11.5687
chr10	14548051	14548370	320	321	14548142	7	4.65156	3.78029	1.5125	MC_peak_309	Promoter (<=1kb)	10	14547750	14593090	45341	1	302987	XM_017597605	301	XM_006246059	Unkl	unkempt family like zinc finger, transcript variant X10	mRNA	XP_006246121.1	1565247	unique_MC	8	66	-3.05677	4.53771	11.5687
chr10	14548051	14548370	320	321	14548142	7	4.65156	3.78029	1.5125	MC_peak_309	Promoter (<=1kb)	10	14547750	14593090	45341	1	302987	XM_017597605	301	XM_017597602	Unkl	unkempt family like zinc finger, transcript variant X2	mRNA	XP_017453091.1	1565247	unique_MC	8	66	-3.05677	4.53771	11.5687
chr10	14548051	14548370	320	321	14548142	7	4.65156	3.78029	1.5125	MC_peak_309	Promoter (<=1kb)	10	14547750	14593090	45341	1	302987	XM_017597605	301	XM_017597603	Unkl	unkempt family like zinc finger, transcript variant X3	mRNA	XP_017453092.1	1565247	unique_MC	8	66	-3.05677	4.53771	11.5687
chr10	14548051	14548370	320	321	14548142	7	4.65156	3.78029	1.5125	MC_peak_309	Promoter (<=1kb)	10	14547750	14593090	45341	1	302987	XM_017597605	301	XM_017597604	Unkl	unkempt family like zinc finger, transcript variant X4	mRNA	XP_017453093.1	1565247	unique_MC	8	66	-3.05677	4.53771	11.5687
chr10	14548051	14548370	320	321	14548142	7	4.65156	3.78029	1.5125	MC_peak_309	Promoter (<=1kb)	10	14547750	14593090	45341	1	302987	XM_017597605	301	XM_008767609	Unkl	unkempt family like zinc finger, transcript variant X5	mRNA	XP_008765831.1	1565247	unique_MC	8	66	-3.05677	4.53771	11.5687
chr10	14548051	14548370	320	321	14548142	7	4.65156	3.78029	1.5125	MC_peak_309	Promoter (<=1kb)	10	14547750	14593090	45341	1	302987	XM_017597605	301	XM_008767610	Unkl	unkempt family like zinc finger, transcript variant X6	mRNA	XP_008765832.1	1565247	unique_MC	8	66	-3.05677	4.53771	11.5687
chr10	14548051	14548370	320	321	14548142	7	4.65156	3.78029	1.5125	MC_peak_309	Promoter (<=1kb)	10	14547750	14593090	45341	1	302987	XM_017597605	301	XM_017597605	Unkl	unkempt family like zinc finger, transcript variant X7	mRNA	XP_017453094.1	1565247	unique_MC	8	66	-3.05677	4.53771	11.5687
chr10	14548051	14548370	320	321	14548142	7	4.65156	3.78029	1.5125	MC_peak_309	Promoter (<=1kb)	10	14547750	14593090	45341	1	302987	XM_017597605	301	XM_017597606	Unkl	unkempt family like zinc finger, transcript variant X8	mRNA	XP_017453095.1	1565247	unique_MC	8	66	-3.05677	4.53771	11.5687
chr10	14548051	14548370	320	321	14548142	7	4.65156	3.78029	1.5125	MC_peak_309	Promoter (<=1kb)	10	14547750	14593090	45341	1	302987	XM_017597605	301	XM_008767613	Unkl	unkempt family like zinc finger, transcript variant X9	mRNA	XP_008765835.1	1565247	unique_MC	8	66	-3.05677	4.53771	11.5687
chr10	87708273	87708651	379	380	87708370	5	4.46083	3.77954	1.39278	MC_peak_369	Promoter (<=1kb)	10	87708101	87708700	600	1	100909494	XM_017597715	172	XM_017597713	LOC100909494	keratin-associated protein 4-7-like, transcript variant X1	mRNA	XP_017453202.1	6503260	unique_MC	10	28	-1.55088	4.08254	2.22882
chr10	87708273	87708651	379	380	87708370	5	4.46083	3.77954	1.39278	MC_peak_369	Promoter (<=1kb)	10	87708101	87708700	600	1	100909494	XM_017597715	172	XM_017597714	LOC100909494	keratin-associated protein 4-7-like, transcript variant X2	mRNA	XP_017453203.1	6503260	unique_MC	10	28	-1.55088	4.08254	2.22882
chr10	87708273	87708651	379	380	87708370	5	4.46083	3.77954	1.39278	MC_peak_369	Promoter (<=1kb)	10	87708101	87708700	600	1	100909494	XM_017597715	172	XM_017597715	LOC100909494	keratin-associated protein 4-7-like, transcript variant X3	mRNA	XP_017453204.1	6503260	unique_MC	10	28	-1.55088	4.08254	2.22882
chr10	25085123	25085478	356	357	25085187	4	5.65131	4.16834	1.73373	MV_peak_101	Distal Intergenic	10	25120138	25143846	23709	1	102547722	XR_357520	-34660	XR_357520	LOC102547722	uncharacterized LOC102547722	ncRNA	.	7728583	unique_MV	10	0	3.3071	1.65355	3.31133
chr10	1460926	1461301	376	377	1461260	8	5.42963	4.16609	1.95651	MC_peak_298	Promoter (<=1kb)	10	1309724	1461123	151400	2	360464	NM_001270415	0	NM_001270415	Parn	poly(A)-specific ribonuclease	mRNA	NP_001257344.1	1565449	unique_MC	10	45	-2.21646	4.41533	5.53229
chr10	91928351	91928675	325	326	91928432	6	4.65647	3.8721	1.5125	MC_peak_376	Intron (NM_021748/60355, intron 8 of 19)	10	91879608	91986242	106635	2	60355	NM_021748	57567	NM_021748	Nsf	N-ethylmaleimide sensitive factor, vesicle fusing ATPase	mRNA	NP_068516.1	621594	unique_MC	10	49	-2.33675	4.47548	6.40114
chr10	93681264	93681591	328	329	93681566	6	4.60721	3.8409	1.48886	MC_peak_379	Promoter (<=1kb)	10	93591187	93681507	90321	2	303596	XM_017597337	0	NM_001013973	March10	membrane associated ring-CH-type finger 10	mRNA	NP_001013995.1	1311692	unique_MC	11	33	-1.65124	4.26184	2.80071
chr10	93681264	93681591	328	329	93681566	6	4.60721	3.8409	1.48886	MC_peak_379	Promoter (<=1kb)	10	93591187	93681507	90321	2	303596	XM_017597337	0	XM_017597337	March10	membrane associated ring-CH-type finger 10, transcript variant X1	mRNA	XP_017452826.1	1311692	unique_MC	11	33	-1.65124	4.26184	2.80071
chr10	93681264	93681591	328	329	93681566	6	4.60721	3.8409	1.48886	MC_peak_379	Promoter (<=1kb)	10	93591187	93681507	90321	2	303596	XM_017597337	0	XM_017597338	March10	membrane associated ring-CH-type finger 10, transcript variant X2	mRNA	XP_017452827.1	1311692	unique_MC	11	33	-1.65124	4.26184	2.80071
chr10	93681264	93681591	328	329	93681566	6	4.60721	3.8409	1.48886	MC_peak_379	Promoter (<=1kb)	10	93591187	93681507	90321	2	303596	XM_017597337	0	XM_017597339	March10	membrane associated ring-CH-type finger 10, transcript variant X3	mRNA	XP_017452828.1	1311692	unique_MC	11	33	-1.65124	4.26184	2.80071
chr10	93681264	93681591	328	329	93681566	6	4.60721	3.8409	1.48886	MC_peak_379	Promoter (<=1kb)	10	93591187	93681507	90321	2	303596	XM_017597337	0	XM_017597340	March10	membrane associated ring-CH-type finger 10, transcript variant X4	mRNA	XP_017452829.1	1311692	unique_MC	11	33	-1.65124	4.26184	2.80071
chr10	83654868	83655210	343	344	83655003	7	5.38322	4.25251	1.92662	MC_peak_363	Promoter (<=1kb)	10	83644086	83655182	11097	2	303476	NM_001013118	0	NM_001013118	Abi3	ABI family, member 3	mRNA	NP_001013136.1	1311794	unique_MC	11	35	-1.7337	4.30307	3.15925
chr10	83654868	83655210	343	344	83655003	7	5.38322	4.25251	1.92662	MC_peak_363	Promoter (<=1kb)	10	83644086	83655182	11097	2	303476	NM_001013118	0	XM_008768045	Abi3	ABI family, member 3, transcript variant X1	mRNA	XP_008766267.1	1311794	unique_MC	11	35	-1.7337	4.30307	3.15925
chr10	83654868	83655210	343	344	83655003	7	5.38322	4.25251	1.92662	MC_peak_363	Promoter (<=1kb)	10	83644086	83655182	11097	2	303476	NM_001013118	0	XM_008768046	Abi3	ABI family, member 3, transcript variant X2	mRNA	XP_008766268.1	1311794	unique_MC	11	35	-1.7337	4.30307	3.15925
chr10	11035145	11035497	353	354	11035376	8	6.91069	5.10279	2.99652	MC_peak_303	Promoter (<=1kb)	10	10990034	11035484	45451	2	79239	NM_001277073	0	NM_024387	Hmox2	heme oxygenase 2, transcript variant 1	mRNA	NP_077363.1	67402	unique_MC	11	44	-2.05563	4.46404	4.90497
chr10	11035145	11035497	353	354	11035376	8	6.91069	5.10279	2.99652	MC_peak_303	Promoter (<=1kb)	10	10990034	11035484	45451	2	79239	NM_001277073	0	NM_001277073	Hmox2	heme oxygenase 2, transcript variant 2	mRNA	NP_001264002.1	67402	unique_MC	11	44	-2.05563	4.46404	4.90497
chr10	11035145	11035497	353	354	11035376	8	6.91069	5.10279	2.99652	MC_peak_303	Promoter (<=1kb)	10	10990034	11035484	45451	2	79239	NM_001277073	0	XM_006245827	Hmox2	heme oxygenase 2, transcript variant X1	mRNA	XP_006245889.1	67402	unique_MC	11	44	-2.05563	4.46404	4.90497
chr10	55675585	55675988	404	405	55675699	6	4.70674	3.90382	1.5125	MC_peak_337	Promoter (<=1kb)	10	55675537	55679405	3869	1	24803	NM_012663	48	NM_012663	Vamp2	vesicle-associated membrane protein 2	mRNA	NP_036795.1	3949	unique_MC	11	55	-2.37113	4.62179	7.25438
chr10	55675585	55675988	404	405	55675699	6	4.70674	3.90382	1.5125	MC_peak_337	Promoter (<=1kb)	10	55675537	55679405	3869	1	24803	NM_012663	48	XM_006246593	Vamp2	vesicle-associated membrane protein 2, transcript variant X1	mRNA	XP_006246655.1	3949	unique_MC	11	55	-2.37113	4.62179	7.25438
chr10	61692740	61693252	513	514	61693132	9	6.32116	4.59773	2.53564	MC_peak_342	Intron (XM_008767959/287521, intron 4 of 5)	10	61685241	61700491	15251	1	287521	NM_001105807	7499	NM_001105807	Mnt	MAX network transcriptional repressor	mRNA	NP_001099277.1	1308683	unique_MC	11	56	-2.39667	4.63456	7.47688
chr10	61692740	61693252	513	514	61693132	9	6.32116	4.59773	2.53564	MC_peak_342	Intron (XM_008767959/287521, intron 4 of 5)	10	61685241	61700491	15251	1	287521	NM_001105807	7499	XM_008767959	Mnt	MAX network transcriptional repressor, transcript variant X1	mRNA	XP_008766181.1	1308683	unique_MC	11	56	-2.39667	4.63456	7.47688
chr10	15539000	15539358	359	360	15539182	9	7.73214	5.487	3.63769	MC_peak_311	Promoter (<=1kb)	10	15539010	15572651	33642	1	360503	XM_006246007	0	NM_001024269	Luc7l	LUC7-like	mRNA	NP_001019440.1	1307542	unique_MC	11	62	-2.54106	4.70675	8.83726
chr10	15539000	15539358	359	360	15539182	9	7.73214	5.487	3.63769	MC_peak_311	Promoter (<=1kb)	10	15539010	15572651	33642	1	360503	XM_006246007	0	XM_006246006	Luc7l	LUC7-like, transcript variant X1	mRNA	XP_006246068.1	1307542	unique_MC	11	62	-2.54106	4.70675	8.83726
chr10	15539000	15539358	359	360	15539182	9	7.73214	5.487	3.63769	MC_peak_311	Promoter (<=1kb)	10	15539010	15572651	33642	1	360503	XM_006246007	0	XM_006246007	Luc7l	LUC7-like, transcript variant X2	mRNA	XP_006246069.1	1307542	unique_MC	11	62	-2.54106	4.70675	8.83726
chr10	15539000	15539358	359	360	15539182	9	7.73214	5.487	3.63769	MC_peak_311	Promoter (<=1kb)	10	15539010	15572651	33642	1	360503	XM_006246007	0	XM_017597369	Luc7l	LUC7-like, transcript variant X3	mRNA	XP_017452858.1	1307542	unique_MC	11	62	-2.54106	4.70675	8.83726
chr10	37789882	37790207	326	327	37790026	5	5.70322	4.43532	1.75491	MV_peak_102	Intron (XR_594685/102548512, intron 2 of 2)	10	37784771	37796185	11415	2	102548512	XR_594685	5978	XR_594685	LOC102548512	uncharacterized LOC102548512	ncRNA	.	7725831	unique_MV	12	3	1.555	2.7775	2.15847
chr10	72450265	72450558	294	295	72450402	6	5.97015	4.65091	2.25435	MC_peak_354	Intron (XM_017597308/303394, intron 2 of 34)	10	72300229	72474574	174346	2	303394	XM_017597308	24016	NM_001107032	Usp32	ubiquitin specific peptidase 32	mRNA	NP_001100502.1	1306657	unique_MC	12	35	-1.61493	4.36246	2.8534
chr10	72450265	72450558	294	295	72450402	6	5.97015	4.65091	2.25435	MC_peak_354	Intron (XM_017597308/303394, intron 2 of 34)	10	72300229	72474574	174346	2	303394	XM_017597308	24016	XM_017597308	Usp32	ubiquitin specific peptidase 32, transcript variant X1	mRNA	XP_017452797.1	1306657	unique_MC	12	35	-1.61493	4.36246	2.8534
chr10	72450265	72450558	294	295	72450402	6	5.97015	4.65091	2.25435	MC_peak_354	Intron (XM_017597308/303394, intron 2 of 34)	10	72300229	72474574	174346	2	303394	XM_017597308	24016	XM_008768035	Usp32	ubiquitin specific peptidase 32, transcript variant X2	mRNA	XP_008766257.1	1306657	unique_MC	12	35	-1.61493	4.36246	2.8534
chr10	38692255	38692561	307	308	38692338	7	5.08573	4.06223	1.70603	MC_peak_322	Promoter (<=1kb)	10	38692232	38772314	80083	1	303132	XM_006246264	23	NM_001107001	Aff4	AF4/FMR2 family, member 4	mRNA	NP_001100471.1	1311694	unique_MC	12	37	-1.69293	4.40146	3.20553
chr10	38692255	38692561	307	308	38692338	7	5.08573	4.06223	1.70603	MC_peak_322	Promoter (<=1kb)	10	38692232	38772314	80083	1	303132	XM_006246264	23	XM_006246263	Aff4	AF4/FMR2 family, member 4, transcript variant X1	mRNA	XP_006246325.1	1311694	unique_MC	12	37	-1.69293	4.40146	3.20553
chr10	38692255	38692561	307	308	38692338	7	5.08573	4.06223	1.70603	MC_peak_322	Promoter (<=1kb)	10	38692232	38772314	80083	1	303132	XM_006246264	23	XM_008767684	Aff4	AF4/FMR2 family, member 4, transcript variant X2	mRNA	XP_008765906.1	1311694	unique_MC	12	37	-1.69293	4.40146	3.20553
chr10	38692255	38692561	307	308	38692338	7	5.08573	4.06223	1.70603	MC_peak_322	Promoter (<=1kb)	10	38692232	38772314	80083	1	303132	XM_006246264	23	XM_006246264	Aff4	AF4/FMR2 family, member 4, transcript variant X3	mRNA	XP_006246326.1	1311694	unique_MC	12	37	-1.69293	4.40146	3.20553
chr10	7144151	7144453	303	304	7144233	5	4.3445	3.71088	1.31517	MC_peak_300	Promoter (2-3kb)	10	7093406	7146498	53093	2	81632	XM_006245760	2045	NM_031003	Abat	4-aminobutyrate aminotransferase	mRNA	NP_112265.1	620948	unique_MC	13	17	-0.504956	3.91745	0.417187
chr10	7144151	7144453	303	304	7144233	5	4.3445	3.71088	1.31517	MC_peak_300	Promoter (2-3kb)	10	7093406	7146498	53093	2	81632	XM_006245760	2045	XM_006245760	Abat	4-aminobutyrate aminotransferase, transcript variant X1	mRNA	XP_006245822.1	620948	unique_MC	13	17	-0.504956	3.91745	0.417187
chr10	69943443	69943787	345	346	69943715	8	5.42963	4.16609	1.95651	MC_peak_350	Distal Intergenic	10	70084992	70086973	1982	2	108352113	gene-LOC108352113	143186	gene-LOC108352113	LOC108352113	.	Gene	.	.	unique_MC	14	18	-0.480579	4.00764	0.409888
chr10	92805105	92805502	398	399	92805327	7	7.17305	5.31533	3.15828	MC_peak_378	Promoter (<=1kb)	10	92805194	92811845	6652	1	102552446	XR_357918	0	XR_357918	LOC102552446	uncharacterized LOC102552446	ncRNA	.	7645361	unique_MC	14	30	-1.18685	4.36077	1.59386
chr10	87516869	87517174	306	307	87517011	8	7.4359	5.41865	3.38107	MC_peak_368	Promoter (<=1kb)	10	87516465	87517177	713	2	100365588	XM_003750925	3	XM_003750925	LOC100365588	keratin associated protein 1-3-like	mRNA	XP_003750973.1	2318794	unique_MC	14	42	-1.65892	4.59681	3.48244
chr10	60123180	60123486	307	308	60123320	6	5.97015	4.65091	2.25435	MC_peak_340	Downstream (2-3kb)	10	60125764	60126702	939	2	405285	NM_001000943	3216	NM_001000943	Olr1474	olfactory receptor 1474	mRNA	NP_001000943.1	1332851	common_MC	15	11	0.278156	3.72404	0.435191
chr10	56237329	56237825	497	498	56237429	5	4.46083	3.77954	1.39278	MC_peak_338	Promoter (<=1kb)	10	56219861	56237354	17494	2	24775	XM_006246592	0	NM_012650	Shbg	sex hormone binding globulin	mRNA	NP_036782.1	3671	unique_MC	15	35	-1.30681	4.51652	2.08778
chr10	56237329	56237825	497	498	56237429	5	4.46083	3.77954	1.39278	MC_peak_338	Promoter (<=1kb)	10	56219861	56237354	17494	2	24775	XM_006246592	0	XM_006246586	Shbg	sex hormone binding globulin, transcript variant X1	mRNA	XP_006246648.1	3671	unique_MC	15	35	-1.30681	4.51652	2.08778
chr10	56237329	56237825	497	498	56237429	5	4.46083	3.77954	1.39278	MC_peak_338	Promoter (<=1kb)	10	56219861	56237354	17494	2	24775	XM_006246592	0	XM_017597012	Shbg	sex hormone binding globulin, transcript variant X2	mRNA	XP_017452501.1	3671	unique_MC	15	35	-1.30681	4.51652	2.08778
chr10	56237329	56237825	497	498	56237429	5	4.46083	3.77954	1.39278	MC_peak_338	Promoter (<=1kb)	10	56219861	56237354	17494	2	24775	XM_006246592	0	XM_008767771	Shbg	sex hormone binding globulin, transcript variant X3	mRNA	XP_008765993.1	3671	unique_MC	15	35	-1.30681	4.51652	2.08778
chr10	56237329	56237825	497	498	56237429	5	4.46083	3.77954	1.39278	MC_peak_338	Promoter (<=1kb)	10	56219861	56237354	17494	2	24775	XM_006246592	0	XM_017597013	Shbg	sex hormone binding globulin, transcript variant X4	mRNA	XP_017452502.1	3671	unique_MC	15	35	-1.30681	4.51652	2.08778
chr10	56237329	56237825	497	498	56237429	5	4.46083	3.77954	1.39278	MC_peak_338	Promoter (<=1kb)	10	56219861	56237354	17494	2	24775	XM_006246592	0	XM_017597014	Shbg	sex hormone binding globulin, transcript variant X5	mRNA	XP_017452503.1	3671	unique_MC	15	35	-1.30681	4.51652	2.08778
chr10	56237329	56237825	497	498	56237429	5	4.46083	3.77954	1.39278	MC_peak_338	Promoter (<=1kb)	10	56219861	56237354	17494	2	24775	XM_006246592	0	XM_017597015	Shbg	sex hormone binding globulin, transcript variant X6	mRNA	XP_017452504.1	3671	unique_MC	15	35	-1.30681	4.51652	2.08778
chr10	56237329	56237825	497	498	56237429	5	4.46083	3.77954	1.39278	MC_peak_338	Promoter (<=1kb)	10	56219861	56237354	17494	2	24775	XM_006246592	0	XM_008767772	Shbg	sex hormone binding globulin, transcript variant X7	mRNA	XP_008765994.1	3671	unique_MC	15	35	-1.30681	4.51652	2.08778
chr10	56237329	56237825	497	498	56237429	5	4.46083	3.77954	1.39278	MC_peak_338	Promoter (<=1kb)	10	56219861	56237354	17494	2	24775	XM_006246592	0	XM_006246592	Shbg	sex hormone binding globulin, transcript variant X8	mRNA	XP_006246654.1	3671	unique_MC	15	35	-1.30681	4.51652	2.08778
chr10	56237329	56237825	497	498	56237429	5	4.46083	3.77954	1.39278	MC_peak_338	Promoter (<=1kb)	10	56219861	56237354	17494	2	24775	XM_006246592	0	XM_017597016	Shbg	sex hormone binding globulin, transcript variant X9	mRNA	XP_017452505.1	3671	unique_MC	15	35	-1.30681	4.51652	2.08778
chr10	71441324	71441664	341	342	71441485	10	8.55492	5.84721	4.32531	MC_peak_353	Promoter (<=1kb)	10	71393701	71441428	47728	2	360581	XM_006247042	0	NM_001012141	Tada2a	transcriptional adaptor 2A	mRNA	NP_001012141.1	1309959	unique_MC	15	56	-1.96977	4.848	5.77472
chr10	71441324	71441664	341	342	71441485	10	8.55492	5.84721	4.32531	MC_peak_353	Promoter (<=1kb)	10	71393701	71441428	47728	2	360581	XM_006247042	0	XM_006247041	Tada2a	transcriptional adaptor 2A, transcript variant X1	mRNA	XP_006247103.1	1309959	unique_MC	15	56	-1.96977	4.848	5.77472
chr10	71441324	71441664	341	342	71441485	10	8.55492	5.84721	4.32531	MC_peak_353	Promoter (<=1kb)	10	71393701	71441428	47728	2	360581	XM_006247042	0	XM_006247042	Tada2a	transcriptional adaptor 2A, transcript variant X2	mRNA	XP_006247104.1	1309959	unique_MC	15	56	-1.96977	4.848	5.77472
chr10	94681336	94682050	715	716	94681687	8	6.84194	5.06065	2.94161	MC_peak_383	Promoter (<=1kb)	10	94588555	94681971	93417	2	498013	XM_017597474	0	NM_001191926	Ern1	endoplasmic reticulum to nucleus signaling 1	mRNA	NP_001178855.1	1559716	unique_MC	15	72	-2.32671	5.02647	9.12177
chr10	94681336	94682050	715	716	94681687	8	6.84194	5.06065	2.94161	MC_peak_383	Promoter (<=1kb)	10	94588555	94681971	93417	2	498013	XM_017597474	0	XM_017597474	Ern1	endoplasmic reticulum to nucleus signaling 1, transcript variant X1	mRNA	XP_017452963.1	1559716	unique_MC	15	72	-2.32671	5.02647	9.12177
chr10	94681336	94682050	715	716	94681687	8	6.84194	5.06065	2.94161	MC_peak_383	Promoter (<=1kb)	10	94588555	94681971	93417	2	498013	XM_017597474	0	XM_006247634	Ern1	endoplasmic reticulum to nucleus signaling 1, transcript variant X2	mRNA	XP_006247696.1	1559716	unique_MC	15	72	-2.32671	5.02647	9.12177
chr10	18052236	18052535	300	301	18052459	8	6.33801	4.74702	2.54965	MC_peak_312	Intron (NM_019199/29369, intron 4 of 4)	10	18047109	18082290	35182	2	29369	NM_019199	29755	NM_019199	Fgf18	fibroblast growth factor 18	mRNA	NP_062072.1	2608	unique_MC	16	33	-1.13438	4.52027	1.80322
chr10	111032127	111032509	383	384	111032226	5	4.71373	3.92479	1.5125	MC_peak_396	Promoter (<=1kb)	10	111031490	111042545	11056	1	688333	XM_003750990	637	XM_003750990	Ptchd3	patched domain containing 3	mRNA	XP_003751038.1	1590039	unique_MC	17	16	-0.0495634	4.06268	0.30103
chr10	3320910	3321404	495	496	3321000	6	5.2741	4.25211	1.84338	MC_peak_299	Promoter (<=1kb)	10	3233363	3321210	87848	2	304721	XM_006245708	0	NM_001134961	Pdxdc1	pyridoxal-dependent decarboxylase domain containing 1	mRNA	NP_001128433.1	1562597	unique_MC	17	34	-1.09138	4.58359	1.74023
chr10	3320910	3321404	495	496	3321000	6	5.2741	4.25211	1.84338	MC_peak_299	Promoter (<=1kb)	10	3233363	3321210	87848	2	304721	XM_006245708	0	XM_006245705	Pdxdc1	pyridoxal-dependent decarboxylase domain containing 1, transcript variant X1	mRNA	XP_006245767.1	1562597	unique_MC	17	34	-1.09138	4.58359	1.74023
chr10	3320910	3321404	495	496	3321000	6	5.2741	4.25211	1.84338	MC_peak_299	Promoter (<=1kb)	10	3233363	3321210	87848	2	304721	XM_006245708	0	XM_006245708	Pdxdc1	pyridoxal-dependent decarboxylase domain containing 1, transcript variant X2	mRNA	XP_006245770.1	1562597	unique_MC	17	34	-1.09138	4.58359	1.74023
chr10	76636637	76637008	372	373	76636748	5	4.46083	3.77954	1.39278	MC_peak_359	Distal Intergenic	10	76546539	76547116	578	1	100910236	XR_146193	90098	XR_146193	LOC100910236	septin-4-like	ncRNA	.	6499517	unique_MC	17	42	-1.38837	4.73208	2.92434
chr10	109851807	109852322	516	517	109852169	8	7.68845	5.56632	3.59935	MC_peak_392	Promoter (<=1kb)	10	109851407	109889339	37933	1	691026	XM_001076577	400	XM_001076577	Aspscr1	ASPSCR1, UBX domain containing tether for SLC2A4, transcript variant X1	mRNA	XP_001076577.3	1588666	unique_MC	17	59	-1.86899	4.9724	5.99487
chr10	12070435	12070897	463	464	12070658	9	11.6251	7.5717	7.03618	MV_peak_98	Distal Intergenic	10	12080830	12081792	963	2	100911409	gene-LOC100911409	10895	gene-LOC100911409	LOC100911409	.	Gene	.	6493276	unique_MV	18	8	0.948206	3.64403	1.02063
chr10	85048671	85048978	308	309	85048935	9	6.41963	4.66068	2.61041	MC_peak_364	Promoter (<=1kb)	10	85032799	85049331	16533	2	303496	NM_001107043	353	NM_001107043	Tbx21	T-box 21	mRNA	NP_001100513.1	1308264	unique_MC	18	33	-0.969332	4.6028	1.43262
chr10	51778814	51779182	369	370	51779028	7	5.5446	4.35451	2.03252	MC_peak_333	Promoter (<=1kb)	10	51683534	51778986	95453	2	246297	NM_182667	0	NM_182667	Myocd	myocardin	mRNA	NP_872608.1	631347	unique_MC	18	34	-1.01115	4.62371	1.5554
chr10	51778814	51779182	369	370	51779028	7	5.5446	4.35451	2.03252	MC_peak_333	Promoter (<=1kb)	10	51683534	51778986	95453	2	246297	NM_182667	0	XM_006246582	Myocd	myocardin, transcript variant X1	mRNA	XP_006246644.1	631347	unique_MC	18	34	-1.01115	4.62371	1.5554
chr10	51778814	51779182	369	370	51779028	7	5.5446	4.35451	2.03252	MC_peak_333	Promoter (<=1kb)	10	51683534	51778986	95453	2	246297	NM_182667	0	XM_006246583	Myocd	myocardin, transcript variant X2	mRNA	XP_006246645.1	631347	unique_MC	18	34	-1.01115	4.62371	1.5554
chr10	51778814	51779182	369	370	51779028	7	5.5446	4.35451	2.03252	MC_peak_333	Promoter (<=1kb)	10	51683534	51778986	95453	2	246297	NM_182667	0	XM_017597003	Myocd	myocardin, transcript variant X3	mRNA	XP_017452492.1	631347	unique_MC	18	34	-1.01115	4.62371	1.5554
chr10	82819736	82820053	318	319	82819879	7	5.18143	4.12373	1.774	MC_peak_362	Promoter (<=1kb)	10	82820457	82838046	17590	1	287637	NM_001024966	-404	NM_001024966	Samd14	sterile alpha motif domain containing 14	mRNA	NP_001020137.1	1306138	unique_MC	19	47	-1.39072	4.8896	3.21212
chr10	105771510	105771810	301	302	105771652	10	8.00346	5.50347	3.87321	MC_peak_386	Promoter (<=1kb)	10	105743669	105772037	28369	2	690599	XM_001074923	227	XM_001074923	Mxra7	matrix remodeling associated 7, transcript variant X1	mRNA	XP_001074923.3	1594666	unique_MC	19	54	-1.58711	4.9878	4.39142
chr10	105771510	105771810	301	302	105771652	10	8.00346	5.50347	3.87321	MC_peak_386	Promoter (<=1kb)	10	105743669	105772037	28369	2	690599	XM_001074923	227	XM_006247842	Mxra7	matrix remodeling associated 7, transcript variant X2	mRNA	XP_006247904.1	1594666	unique_MC	19	54	-1.58711	4.9878	4.39142
chr10	105771510	105771810	301	302	105771652	10	8.00346	5.50347	3.87321	MC_peak_386	Promoter (<=1kb)	10	105743669	105772037	28369	2	690599	XM_001074923	227	XM_006247843	Mxra7	matrix remodeling associated 7, transcript variant X3	mRNA	XP_006247905.1	1594666	unique_MC	19	54	-1.58711	4.9878	4.39142
chr10	105771510	105771810	301	302	105771652	10	8.00346	5.50347	3.87321	MC_peak_386	Promoter (<=1kb)	10	105743669	105772037	28369	2	690599	XM_001074923	227	XR_358018	Mxra7	matrix remodeling associated 7, transcript variant X4	misc_RNA	.	1594666	unique_MC	19	54	-1.58711	4.9878	4.39142
chr10	105771510	105771810	301	302	105771652	10	8.00346	5.50347	3.87321	MC_peak_386	Promoter (<=1kb)	10	105743669	105772037	28369	2	690599	XM_001074923	227	XM_006247844	Mxra7	matrix remodeling associated 7, transcript variant X5	mRNA	XP_006247906.1	1594666	unique_MC	19	54	-1.58711	4.9878	4.39142
chr10	105771510	105771810	301	302	105771652	10	8.00346	5.50347	3.87321	MC_peak_386	Promoter (<=1kb)	10	105743669	105772037	28369	2	690599	XM_001074923	227	XM_006247845	Mxra7	matrix remodeling associated 7, transcript variant X6	mRNA	XP_006247907.1	1594666	unique_MC	19	54	-1.58711	4.9878	4.39142
chr10	105771510	105771810	301	302	105771652	10	8.00346	5.50347	3.87321	MC_peak_386	Promoter (<=1kb)	10	105743669	105772037	28369	2	690599	XM_001074923	227	XR_001840338	Mxra7	matrix remodeling associated 7, transcript variant X7	misc_RNA	.	1594666	unique_MC	19	54	-1.58711	4.9878	4.39142
chr10	105771510	105771810	301	302	105771652	10	8.00346	5.50347	3.87321	MC_peak_386	Promoter (<=1kb)	10	105743669	105772037	28369	2	690599	XM_001074923	227	XM_006247846	Mxra7	matrix remodeling associated 7, transcript variant X8	mRNA	XP_006247908.1	1594666	unique_MC	19	54	-1.58711	4.9878	4.39142
chr10	37594471	37594984	514	515	37594681	9	6.57273	4.75839	2.73191	MC_peak_321	Promoter (<=1kb)	10	37594578	37609498	14921	1	287280	NM_001007608	0	NM_001007608	Skp1	S-phase kinase-associated protein 1	mRNA	NP_001007609.1	1359648	unique_MC	19	77	-2.09116	5.23982	8.86983
chr10	60123114	60123533	420	421	60123302	9	10.6876	7.13835	6.15598	MV_peak_104	Downstream (2-3kb)	10	60125764	60126702	939	2	405285	NM_001000943	3169	NM_001000943	Olr1474	olfactory receptor 1474	mRNA	NP_001000943.1	1332851	common_MV	20	12	0.566207	3.98354	0.647241
chr10	106939293	106939660	368	369	106939448	9	5.62114	4.14941	2.09067	MC_peak_388	Distal Intergenic	10	106975178	106976040	863	2	89829	NM_053565	36380	NM_053565	Socs3	suppressor of cytokine signaling 3	mRNA	NP_446017.1	621087	unique_MC	20	59	-1.64024	5.08677	4.97458
chr10	106939293	106939660	368	369	106939448	9	5.62114	4.14941	2.09067	MC_peak_388	Distal Intergenic	10	106975178	106976040	863	2	89829	NM_053565	36380	XM_008768398	Socs3	suppressor of cytokine signaling 3, transcript variant X1	mRNA	XP_008766620.1	621087	unique_MC	20	59	-1.64024	5.08677	4.97458
chr10	92191150	92191546	397	398	92191288	10	6.34657	4.45573	2.55758	MC_peak_377	Promoter (<=1kb)	10	92191473	92233662	42190	1	58959	NM_001301812	0	NM_030999	Crhr1	corticotropin releasing hormone receptor 1, transcript variant 1	mRNA	NP_112261.1	61276	unique_MC	20	63	-1.73335	5.13332	5.70753
chr10	92191150	92191546	397	398	92191288	10	6.34657	4.45573	2.55758	MC_peak_377	Promoter (<=1kb)	10	92191473	92233662	42190	1	58959	NM_001301812	0	NM_001301812	Crhr1	corticotropin releasing hormone receptor 1, transcript variant 2	mRNA	NP_001288741.1	61276	unique_MC	20	63	-1.73335	5.13332	5.70753
chr10	92191150	92191546	397	398	92191288	10	6.34657	4.45573	2.55758	MC_peak_377	Promoter (<=1kb)	10	92191473	92233662	42190	1	58959	NM_001301812	0	NR_126013	Crhr1	corticotropin releasing hormone receptor 1, transcript variant 3	misc_RNA	.	61276	unique_MC	20	63	-1.73335	5.13332	5.70753
chr10	92191150	92191546	397	398	92191288	10	6.34657	4.45573	2.55758	MC_peak_377	Promoter (<=1kb)	10	92191473	92233662	42190	1	58959	NM_001301812	0	NR_126014	Crhr1	corticotropin releasing hormone receptor 1, transcript variant 4	misc_RNA	.	61276	unique_MC	20	63	-1.73335	5.13332	5.70753
chr10	92191150	92191546	397	398	92191288	10	6.34657	4.45573	2.55758	MC_peak_377	Promoter (<=1kb)	10	92191473	92233662	42190	1	58959	NM_001301812	0	XM_017597490	Crhr1	corticotropin releasing hormone receptor 1, transcript variant X1	mRNA	XP_017452979.1	61276	unique_MC	20	63	-1.73335	5.13332	5.70753
chr10	92191150	92191546	397	398	92191288	10	6.34657	4.45573	2.55758	MC_peak_377	Promoter (<=1kb)	10	92191473	92233662	42190	1	58959	NM_001301812	0	XM_006247542	Crhr1	corticotropin releasing hormone receptor 1, transcript variant X2	mRNA	XP_006247604.1	61276	unique_MC	20	63	-1.73335	5.13332	5.70753
chr10	19064413	19064871	459	460	19064689	5	5.59332	4.38336	1.73373	MV_peak_100	Distal Intergenic	10	19043374	19052918	9545	2	108352200	XM_017597836	-11495	XM_017597835	C10H5orf58	chromosome 10 open reading frame, human C5orf58, transcript variant X1	mRNA	XP_017453324.1	.	unique_MV	20	0	4.26665	2.13332	6.0206
chr10	19064413	19064871	459	460	19064689	5	5.59332	4.38336	1.73373	MV_peak_100	Distal Intergenic	10	19043374	19052918	9545	2	108352200	XM_017597836	-11495	XM_017597836	C10H5orf58	chromosome 10 open reading frame, human C5orf58, transcript variant X2	mRNA	XP_017453325.1	.	unique_MV	20	0	4.26665	2.13332	6.0206
chr10	85084488	85084839	352	353	85084622	8	5.38614	4.13796	1.92797	MC_peak_365	Promoter (<=1kb)	10	85071064	85084850	13787	2	266764	NM_172021	11	NM_172021	Tbkbp1	TBK1 binding protein 1	mRNA	NP_742018.2	631328	unique_MC	21	27	-0.471676	4.57152	0.528262
chr10	85084488	85084839	352	353	85084622	8	5.38614	4.13796	1.92797	MC_peak_365	Promoter (<=1kb)	10	85071064	85084850	13787	2	266764	NM_172021	11	XM_006247266	Tbkbp1	TBK1 binding protein 1, transcript variant X1	mRNA	XP_006247328.1	631328	unique_MC	21	27	-0.471676	4.57152	0.528262
chr10	85084488	85084839	352	353	85084622	8	5.38614	4.13796	1.92797	MC_peak_365	Promoter (<=1kb)	10	85071064	85084850	13787	2	266764	NM_172021	11	XM_006247267	Tbkbp1	TBK1 binding protein 1, transcript variant X2	mRNA	XP_006247329.1	631328	unique_MC	21	27	-0.471676	4.57152	0.528262
chr10	107281242	107281556	315	316	107281399	7	5.33141	4.21957	1.88988	MC_peak_389	Promoter (<=1kb)	10	107197983	107281285	83303	2	116691	XM_006247784	0	NM_053910	Cyth1	cytohesin 1	mRNA	NP_446362.1	620397	unique_MC	21	34	-0.793604	4.73248	1.09827
chr10	107281242	107281556	315	316	107281399	7	5.33141	4.21957	1.88988	MC_peak_389	Promoter (<=1kb)	10	107197983	107281285	83303	2	116691	XM_006247784	0	XM_006247784	Cyth1	cytohesin 1, transcript variant X1	mRNA	XP_006247846.1	620397	unique_MC	21	34	-0.793604	4.73248	1.09827
chr10	107281242	107281556	315	316	107281399	7	5.33141	4.21957	1.88988	MC_peak_389	Promoter (<=1kb)	10	107197983	107281285	83303	2	116691	XM_006247784	0	XM_006247785	Cyth1	cytohesin 1, transcript variant X2	mRNA	XP_006247847.1	620397	unique_MC	21	34	-0.793604	4.73248	1.09827
chr10	63731678	63732217	540	541	63731768	8	5.95321	4.50284	2.25435	MC_peak_344	Promoter (<=1kb)	10	63731767	63772049	40283	1	29525	NM_017231	0	NM_017231	Pitpna	phosphatidylinositol transfer protein, alpha	mRNA	NP_058927.1	61885	unique_MC	21	53	-1.41921	5.04528	3.66087
chr10	76320565	76320923	359	360	76320699	6	4.75804	3.93606	1.5125	MC_peak_356	Promoter (<=1kb)	10	76320676	76336169	15494	1	50998	NM_017360	0	NM_017360	Coil	coilin	mRNA	NP_059056.1	62031	unique_MC	22	26	-0.353246	4.57826	0.416753
chr10	39875077	39875444	368	369	39875144	5	4.52139	3.81484	1.4329	MC_peak_325	Promoter (<=1kb)	10	39875322	40033323	158002	1	303141	XR_001840077	0	NM_001107003	Rapgef6	Rap guanine nucleotide exchange factor 6	mRNA	NP_001100473.1	1307645	unique_MC	23	25	-0.235643	4.58262	0.34264
chr10	39875077	39875444	368	369	39875144	5	4.52139	3.81484	1.4329	MC_peak_325	Promoter (<=1kb)	10	39875322	40033323	158002	1	303141	XR_001840077	0	XM_017597259	Rapgef6	Rap guanine nucleotide exchange factor 6, transcript variant X1	mRNA	XP_017452748.1	1307645	unique_MC	23	25	-0.235643	4.58262	0.34264
chr10	39875077	39875444	368	369	39875144	5	4.52139	3.81484	1.4329	MC_peak_325	Promoter (<=1kb)	10	39875322	40033323	158002	1	303141	XR_001840077	0	XR_001840077	Rapgef6	Rap guanine nucleotide exchange factor 6, transcript variant X10	misc_RNA	.	1307645	unique_MC	23	25	-0.235643	4.58262	0.34264
chr10	39875077	39875444	368	369	39875144	5	4.52139	3.81484	1.4329	MC_peak_325	Promoter (<=1kb)	10	39875322	40033323	158002	1	303141	XR_001840077	0	XR_594662	Rapgef6	Rap guanine nucleotide exchange factor 6, transcript variant X11	misc_RNA	.	1307645	unique_MC	23	25	-0.235643	4.58262	0.34264
chr10	39875077	39875444	368	369	39875144	5	4.52139	3.81484	1.4329	MC_peak_325	Promoter (<=1kb)	10	39875322	40033323	158002	1	303141	XR_001840077	0	XM_006246277	Rapgef6	Rap guanine nucleotide exchange factor 6, transcript variant X2	mRNA	XP_006246339.1	1307645	unique_MC	23	25	-0.235643	4.58262	0.34264
chr10	39875077	39875444	368	369	39875144	5	4.52139	3.81484	1.4329	MC_peak_325	Promoter (<=1kb)	10	39875322	40033323	158002	1	303141	XR_001840077	0	XM_006246278	Rapgef6	Rap guanine nucleotide exchange factor 6, transcript variant X3	mRNA	XP_006246340.1	1307645	unique_MC	23	25	-0.235643	4.58262	0.34264
chr10	39875077	39875444	368	369	39875144	5	4.52139	3.81484	1.4329	MC_peak_325	Promoter (<=1kb)	10	39875322	40033323	158002	1	303141	XR_001840077	0	XM_017597260	Rapgef6	Rap guanine nucleotide exchange factor 6, transcript variant X4	mRNA	XP_017452749.1	1307645	unique_MC	23	25	-0.235643	4.58262	0.34264
chr10	39875077	39875444	368	369	39875144	5	4.52139	3.81484	1.4329	MC_peak_325	Promoter (<=1kb)	10	39875322	40033323	158002	1	303141	XR_001840077	0	XM_006246279	Rapgef6	Rap guanine nucleotide exchange factor 6, transcript variant X5	mRNA	XP_006246341.1	1307645	unique_MC	23	25	-0.235643	4.58262	0.34264
chr10	39875077	39875444	368	369	39875144	5	4.52139	3.81484	1.4329	MC_peak_325	Promoter (<=1kb)	10	39875322	40033323	158002	1	303141	XR_001840077	0	XM_006246280	Rapgef6	Rap guanine nucleotide exchange factor 6, transcript variant X6	mRNA	XP_006246342.1	1307645	unique_MC	23	25	-0.235643	4.58262	0.34264
chr10	39875077	39875444	368	369	39875144	5	4.52139	3.81484	1.4329	MC_peak_325	Promoter (<=1kb)	10	39875322	40033323	158002	1	303141	XR_001840077	0	XM_017597261	Rapgef6	Rap guanine nucleotide exchange factor 6, transcript variant X7	mRNA	XP_017452750.1	1307645	unique_MC	23	25	-0.235643	4.58262	0.34264
chr10	39875077	39875444	368	369	39875144	5	4.52139	3.81484	1.4329	MC_peak_325	Promoter (<=1kb)	10	39875322	40033323	158002	1	303141	XR_001840077	0	XM_017597262	Rapgef6	Rap guanine nucleotide exchange factor 6, transcript variant X8	mRNA	XP_017452751.1	1307645	unique_MC	23	25	-0.235643	4.58262	0.34264
chr10	39875077	39875444	368	369	39875144	5	4.52139	3.81484	1.4329	MC_peak_325	Promoter (<=1kb)	10	39875322	40033323	158002	1	303141	XR_001840077	0	XR_594661	Rapgef6	Rap guanine nucleotide exchange factor 6, transcript variant X9	misc_RNA	.	1307645	unique_MC	23	25	-0.235643	4.58262	0.34264
chr10	91752743	91753062	320	321	91752902	8	7.05259	5.18921	3.11082	MC_peak_375	Promoter (<=1kb)	10	91752860	91753380	521	1	287065	gene-Magmas-ps1	0	gene-Magmas-ps1	Magmas-ps1	mitochondria-associated protein involved in granulocyte-macrophage colony-stimulating factor signal transduction, pseudogene 1	Gene	.	1564452	unique_MC	23	19	0.142869	4.39336	0.348739
chr10	84860679	84861079	401	402	84860848	10	12.7189	8.13141	8.07374	MV_peak_108	Distal Intergenic	10	84864189	84864723	535	1	102552748	XM_006247246	-3110	XM_006247246	LOC102552748	keratin-associated protein 9-2-like	mRNA	XP_006247308.2	7590619	unique_MV	23	4	2.14287	3.39336	3.28004
chr10	43760618	43760952	335	336	43760700	5	4.64775	3.88744	1.5125	MC_peak_327	Promoter (<=1kb)	10	43752699	43760744	8046	2	303165	XM_006246389	0	NM_001007669	Zfp672	zinc finger protein 672	mRNA	NP_001007670.1	1359094	unique_MC	24	24	-0.118482	4.58461	0.30565
chr10	43760618	43760952	335	336	43760700	5	4.64775	3.88744	1.5125	MC_peak_327	Promoter (<=1kb)	10	43752699	43760744	8046	2	303165	XM_006246389	0	XM_008767686	Zfp672	zinc finger protein 672, transcript variant X1	mRNA	XP_008765908.1	1359094	unique_MC	24	24	-0.118482	4.58461	0.30565
chr10	43760618	43760952	335	336	43760700	5	4.64775	3.88744	1.5125	MC_peak_327	Promoter (<=1kb)	10	43752699	43760744	8046	2	303165	XM_006246389	0	XM_006246390	Zfp672	zinc finger protein 672, transcript variant X2	mRNA	XP_006246452.1	1359094	unique_MC	24	24	-0.118482	4.58461	0.30565
chr10	43760618	43760952	335	336	43760700	5	4.64775	3.88744	1.5125	MC_peak_327	Promoter (<=1kb)	10	43752699	43760744	8046	2	303165	XM_006246389	0	XM_008767687	Zfp672	zinc finger protein 672, transcript variant X3	mRNA	XP_008765909.1	1359094	unique_MC	24	24	-0.118482	4.58461	0.30565
chr10	43760618	43760952	335	336	43760700	5	4.64775	3.88744	1.5125	MC_peak_327	Promoter (<=1kb)	10	43752699	43760744	8046	2	303165	XM_006246389	0	XM_006246389	Zfp672	zinc finger protein 672, transcript variant X4	mRNA	XP_006246451.1	1359094	unique_MC	24	24	-0.118482	4.58461	0.30565
chr10	43760618	43760952	335	336	43760700	5	4.64775	3.88744	1.5125	MC_peak_327	Promoter (<=1kb)	10	43752699	43760744	8046	2	303165	XM_006246389	0	XM_017597264	Zfp672	zinc finger protein 672, transcript variant X5	mRNA	XP_017452753.1	1359094	unique_MC	24	24	-0.118482	4.58461	0.30565
chr10	43760618	43760952	335	336	43760700	5	4.64775	3.88744	1.5125	MC_peak_327	Promoter (<=1kb)	10	43752699	43760744	8046	2	303165	XM_006246389	0	XM_006246391	Zfp672	zinc finger protein 672, transcript variant X6	mRNA	XP_006246453.1	1359094	unique_MC	24	24	-0.118482	4.58461	0.30565
chr10	94384334	94384659	326	327	94384635	6	5.54172	4.40947	2.03252	MC_peak_382	Promoter (<=1kb)	10	94355369	94384402	29034	2	303605	XM_006247595	0	NM_182820	Strada	STE20-related kinase adaptor alpha	mRNA	NP_877972.1	727905	unique_MC	24	35	-0.644551	4.84765	0.844068
chr10	94384334	94384659	326	327	94384635	6	5.54172	4.40947	2.03252	MC_peak_382	Promoter (<=1kb)	10	94355369	94384402	29034	2	303605	XM_006247595	0	XM_008768359	Strada	STE20-related kinase adaptor alpha, transcript variant X1	mRNA	XP_008766581.1	727905	unique_MC	24	35	-0.644551	4.84765	0.844068
chr10	94384334	94384659	326	327	94384635	6	5.54172	4.40947	2.03252	MC_peak_382	Promoter (<=1kb)	10	94355369	94384402	29034	2	303605	XM_006247595	0	XM_006247586	Strada	STE20-related kinase adaptor alpha, transcript variant X2	mRNA	XP_006247648.1	727905	unique_MC	24	35	-0.644551	4.84765	0.844068
chr10	94384334	94384659	326	327	94384635	6	5.54172	4.40947	2.03252	MC_peak_382	Promoter (<=1kb)	10	94355369	94384402	29034	2	303605	XM_006247595	0	XM_008768360	Strada	STE20-related kinase adaptor alpha, transcript variant X3	mRNA	XP_008766582.1	727905	unique_MC	24	35	-0.644551	4.84765	0.844068
chr10	94384334	94384659	326	327	94384635	6	5.54172	4.40947	2.03252	MC_peak_382	Promoter (<=1kb)	10	94355369	94384402	29034	2	303605	XM_006247595	0	XM_006247588	Strada	STE20-related kinase adaptor alpha, transcript variant X4	mRNA	XP_006247650.1	727905	unique_MC	24	35	-0.644551	4.84765	0.844068
chr10	94384334	94384659	326	327	94384635	6	5.54172	4.40947	2.03252	MC_peak_382	Promoter (<=1kb)	10	94355369	94384402	29034	2	303605	XM_006247595	0	XM_008768361	Strada	STE20-related kinase adaptor alpha, transcript variant X5	mRNA	XP_008766583.1	727905	unique_MC	24	35	-0.644551	4.84765	0.844068
chr10	94384334	94384659	326	327	94384635	6	5.54172	4.40947	2.03252	MC_peak_382	Promoter (<=1kb)	10	94355369	94384402	29034	2	303605	XM_006247595	0	XM_008768362	Strada	STE20-related kinase adaptor alpha, transcript variant X6	mRNA	XP_008766584.1	727905	unique_MC	24	35	-0.644551	4.84765	0.844068
chr10	94384334	94384659	326	327	94384635	6	5.54172	4.40947	2.03252	MC_peak_382	Promoter (<=1kb)	10	94355369	94384402	29034	2	303605	XM_006247595	0	XM_008768363	Strada	STE20-related kinase adaptor alpha, transcript variant X7	mRNA	XP_008766585.1	727905	unique_MC	24	35	-0.644551	4.84765	0.844068
chr10	94384334	94384659	326	327	94384635	6	5.54172	4.40947	2.03252	MC_peak_382	Promoter (<=1kb)	10	94355369	94384402	29034	2	303605	XM_006247595	0	XM_008768364	Strada	STE20-related kinase adaptor alpha, transcript variant X8	mRNA	XP_008766586.1	727905	unique_MC	24	35	-0.644551	4.84765	0.844068
chr10	94384334	94384659	326	327	94384635	6	5.54172	4.40947	2.03252	MC_peak_382	Promoter (<=1kb)	10	94355369	94384402	29034	2	303605	XM_006247595	0	XM_006247595	Strada	STE20-related kinase adaptor alpha, transcript variant X9	mRNA	XP_006247657.1	727905	unique_MC	24	35	-0.644551	4.84765	0.844068
chr10	62482734	62483124	391	392	62482968	7	7.17305	5.31533	3.15828	MC_peak_343	Promoter (<=1kb)	10	62480601	62483619	3019	2	100912068	XM_003750862	495	XM_003750862	LOC100912068	hypermethylated in cancer 1 protein-like	mRNA	XP_003750910.2	6488990	unique_MC	24	47	-1.05959	5.05517	2.12461
chr10	65523003	65523420	418	419	65523104	6	4.60721	3.8409	1.48886	MC_peak_347	Promoter (<=1kb)	10	65523143	65552629	29487	1	303280	XM_220636	0	XM_220636	RGD1307929	similar to CG14967-PA	mRNA	XP_220636.3	1307929	unique_MC	25	34	-0.545709	4.85643	0.677299
chr10	76407522	76407935	414	415	76407695	8	7.05259	5.18921	3.11082	MC_peak_357	Promoter (<=1kb)	10	76386471	76407989	21519	2	497978	NM_001039341	54	NM_001039341	Dgke	diacylglycerol kinase epsilon	mRNA	NP_001034430.1	1560914	unique_MC	25	45	-0.939988	5.05357	1.71115
chr10	76407522	76407935	414	415	76407695	8	7.05259	5.18921	3.11082	MC_peak_357	Promoter (<=1kb)	10	76386471	76407989	21519	2	497978	NM_001039341	54	XM_006247070	Dgke	diacylglycerol kinase epsilon, transcript variant X1	mRNA	XP_006247132.1	1560914	unique_MC	25	45	-0.939988	5.05357	1.71115
chr10	76407522	76407935	414	415	76407695	8	7.05259	5.18921	3.11082	MC_peak_357	Promoter (<=1kb)	10	76386471	76407989	21519	2	497978	NM_001039341	54	XM_006247071	Dgke	diacylglycerol kinase epsilon, transcript variant X2	mRNA	XP_006247133.1	1560914	unique_MC	25	45	-0.939988	5.05357	1.71115
chr10	76407522	76407935	414	415	76407695	8	7.05259	5.18921	3.11082	MC_peak_357	Promoter (<=1kb)	10	76386471	76407989	21519	2	497978	NM_001039341	54	XM_017597469	Dgke	diacylglycerol kinase epsilon, transcript variant X3	mRNA	XP_017452958.1	1560914	unique_MC	25	45	-0.939988	5.05357	1.71115
chr10	102234996	102235346	351	352	102235154	6	6.41135	4.88501	2.32851	MV_peak_109	Distal Intergenic	10	102213892	102227708	13817	2	287799	XM_008768407	-7288	XM_008768407	Cpsf4l	cleavage and polyadenylation specific factor 4-like	mRNA	XP_008766629.1	1306397	unique_MV	25	4	2.26165	3.45275	3.74275
chr10	65198836	65199269	434	435	65198916	5	4.58367	3.8508	1.47187	MC_peak_346	Promoter (<=1kb)	10	65168145	65200210	32066	2	681371	XM_003750867	941	XM_003750867	Nufip2	NUFIP2, FMR1 interacting protein 2, transcript variant X1	mRNA	XP_003750915.1	1596719	unique_MC	26	30	-0.314618	4.79689	0.39987
chr10	109747809	109748214	406	407	109747933	8	6.28014	4.71053	2.50242	MC_peak_391	Promoter (<=1kb)	10	109736459	109748070	11612	2	25506	NM_012998	0	NM_012998	P4hb	prolyl 4-hydroxylase subunit beta	mRNA	NP_037130.2	3244	unique_MC	26	50	-1.03285	5.156	2.14569
chr10	11723840	11724203	364	365	11723984	9	7.66103	5.44313	3.57916	MC_peak_305	Promoter (<=1kb)	10	11724032	11757682	33651	1	287069	NM_001039001	0	NM_001039001	Trap1	TNF receptor-associated protein 1	mRNA	NP_001034090.1	1359733	unique_MC	26	69	-1.48971	5.38443	4.95292
chr10	22086276	22086972	697	698	22086747	9	7.59126	5.39996	3.51773	MC_peak_314	Distal Intergenic	10	22103173	22113055	9883	2	102551468	XM_006246116	26083	XM_006246116	LOC102551468	teneurin-2-like	mRNA	XP_006246178.1	7596091	unique_MC	27	89	-1.79831	5.5927	8.22425
chr10	37209581	37210022	442	443	37209882	8	7.20075	5.27862	3.17574	MC_peak_320	Promoter (1-2kb)	10	37138539	37211465	72927	2	287275	XM_006246243	1443	NM_001105780	Sec24a	SEC24 homolog A, COPII coat complex component	mRNA	NP_001099250.1	1309451	unique_MC	28	59	-1.16127	5.32625	2.94983
chr10	37209581	37210022	442	443	37209882	8	7.20075	5.27862	3.17574	MC_peak_320	Promoter (1-2kb)	10	37138539	37211465	72927	2	287275	XM_006246243	1443	XM_006246241	Sec24a	SEC24 homolog A, COPII coat complex component, transcript variant X1	mRNA	XP_006246303.1	1309451	unique_MC	28	59	-1.16127	5.32625	2.94983
chr10	37209581	37210022	442	443	37209882	8	7.20075	5.27862	3.17574	MC_peak_320	Promoter (1-2kb)	10	37138539	37211465	72927	2	287275	XM_006246243	1443	XM_006246242	Sec24a	SEC24 homolog A, COPII coat complex component, transcript variant X2	mRNA	XP_006246304.1	1309451	unique_MC	28	59	-1.16127	5.32625	2.94983
chr10	37209581	37210022	442	443	37209882	8	7.20075	5.27862	3.17574	MC_peak_320	Promoter (1-2kb)	10	37138539	37211465	72927	2	287275	XM_006246243	1443	XM_006246243	Sec24a	SEC24 homolog A, COPII coat complex component, transcript variant X3	mRNA	XP_006246305.1	1309451	unique_MC	28	59	-1.16127	5.32625	2.94983
chr10	108448941	108449249	309	310	108449209	9	7.1367	5.11594	3.15828	MC_peak_390	Exon (XM_008768487/688292, exon 9 of 22)	10	108440480	108469012	28533	1	688292	XM_008768487	8461	XM_008768487	Card14	caspase recruitment domain family, member 14, transcript variant X1	mRNA	XP_008766709.1	1591135	unique_MC	29	31	-0.204075	4.89796	0.334168
chr10	11084847	11085273	427	428	11085076	7	5.77493	4.49835	2.20006	MC_peak_304	Promoter (<=1kb)	10	11059701	11085186	25486	2	360481	XM_006245817	0	NM_001038595	Dnaja3	DnaJ heat shock protein family (Hsp40) member A3, transcript variant 1	mRNA	NP_001033684.1	1306527	unique_MC	30	61	-1.10961	5.39939	2.82657
chr10	11084847	11085273	427	428	11085076	7	5.77493	4.49835	2.20006	MC_peak_304	Promoter (<=1kb)	10	11059701	11085186	25486	2	360481	XM_006245817	0	NM_001038596	Dnaja3	DnaJ heat shock protein family (Hsp40) member A3, transcript variant 2	mRNA	NP_001033685.1	1306527	unique_MC	30	61	-1.10961	5.39939	2.82657
chr10	11084847	11085273	427	428	11085076	7	5.77493	4.49835	2.20006	MC_peak_304	Promoter (<=1kb)	10	11059701	11085186	25486	2	360481	XM_006245817	0	XM_006245817	Dnaja3	DnaJ heat shock protein family (Hsp40) member A3, transcript variant X1	mRNA	XP_006245879.1	1306527	unique_MC	30	61	-1.10961	5.39939	2.82657
chr10	106655368	106655800	433	434	106655501	7	6.37091	4.85955	2.56998	MC_peak_387	Distal Intergenic	10	106583380	106616549	33170	2	100912319	XR_001840345	-38819	XR_001840344	LOC100912319	uncharacterized LOC100912319, transcript variant X1	ncRNA	.	6487731	unique_MC	31	32	-0.152699	4.96804	0.315042
chr10	106655368	106655800	433	434	106655501	7	6.37091	4.85955	2.56998	MC_peak_387	Distal Intergenic	10	106583380	106616549	33170	2	100912319	XR_001840345	-38819	XR_594940	LOC100912319	uncharacterized LOC100912319, transcript variant X2	ncRNA	.	6487731	unique_MC	31	32	-0.152699	4.96804	0.315042
chr10	106655368	106655800	433	434	106655501	7	6.37091	4.85955	2.56998	MC_peak_387	Distal Intergenic	10	106583380	106616549	33170	2	100912319	XR_001840345	-38819	XR_001840345	LOC100912319	uncharacterized LOC100912319, transcript variant X3	ncRNA	.	6487731	unique_MC	31	32	-0.152699	4.96804	0.315042
chr10	106655368	106655800	433	434	106655501	7	6.37091	4.85955	2.56998	MC_peak_387	Distal Intergenic	10	106583380	106616549	33170	2	100912319	XR_001840345	-38819	XR_001840346	LOC100912319	uncharacterized LOC100912319, transcript variant X4	ncRNA	.	6487731	unique_MC	31	32	-0.152699	4.96804	0.315042
chr10	110643630	110644063	434	435	110643732	5	4.58367	3.8508	1.47187	MC_peak_394	Promoter (<=1kb)	10	110643693	110800493	156801	1	100361417	XM_006247861	0	NM_001271364	Tbcd	tubulin folding cofactor D	mRNA	NP_001258293.1	2320148	unique_MC	31	20	0.499377	4.64201	0.738267
chr10	110643630	110644063	434	435	110643732	5	4.58367	3.8508	1.47187	MC_peak_394	Promoter (<=1kb)	10	110643693	110800493	156801	1	100361417	XM_006247861	0	XM_006247861	Tbcd	tubulin folding cofactor D, transcript variant X1	mRNA	XP_006247923.1	2320148	unique_MC	31	20	0.499377	4.64201	0.738267
chr10	110643630	110644063	434	435	110643732	5	4.58367	3.8508	1.47187	MC_peak_394	Promoter (<=1kb)	10	110643693	110800493	156801	1	100361417	XM_006247861	0	XM_006247864	Tbcd	tubulin folding cofactor D, transcript variant X2	mRNA	XP_006247926.1	2320148	unique_MC	31	20	0.499377	4.64201	0.738267
chr10	110643630	110644063	434	435	110643732	5	4.58367	3.8508	1.47187	MC_peak_394	Promoter (<=1kb)	10	110643693	110800493	156801	1	100361417	XM_006247861	0	XM_008768501	Tbcd	tubulin folding cofactor D, transcript variant X3	mRNA	XP_008766723.1	2320148	unique_MC	31	20	0.499377	4.64201	0.738267
chr10	110643630	110644063	434	435	110643732	5	4.58367	3.8508	1.47187	MC_peak_394	Promoter (<=1kb)	10	110643693	110800493	156801	1	100361417	XM_006247861	0	XM_008768502	Tbcd	tubulin folding cofactor D, transcript variant X4	mRNA	XP_008766724.1	2320148	unique_MC	31	20	0.499377	4.64201	0.738267
chr10	73807090	73807597	508	509	73807344	8	7.05259	5.18921	3.11082	MC_peak_355	Promoter (<=1kb)	10	73807455	73821178	13724	1	360595	XM_006247120	0	XM_003750899	Rnft1	ring finger protein, transmembrane 1, transcript variant X1	mRNA	XP_003750947.1	1562411	unique_MC	35	50	-0.60595	5.36945	0.966873
chr10	73807090	73807597	508	509	73807344	8	7.05259	5.18921	3.11082	MC_peak_355	Promoter (<=1kb)	10	73807455	73821178	13724	1	360595	XM_006247120	0	XM_006247119	Rnft1	ring finger protein, transmembrane 1, transcript variant X2	mRNA	XP_006247181.1	1562411	unique_MC	35	50	-0.60595	5.36945	0.966873
chr10	73807090	73807597	508	509	73807344	8	7.05259	5.18921	3.11082	MC_peak_355	Promoter (<=1kb)	10	73807455	73821178	13724	1	360595	XM_006247120	0	XM_006247120	Rnft1	ring finger protein, transmembrane 1, transcript variant X3	mRNA	XP_006247182.1	1562411	unique_MC	35	50	-0.60595	5.36945	0.966873
chr10	13524005	13524387	383	384	13524171	6	6.10921	4.72634	2.0842	MV_peak_99	Promoter (<=1kb)	10	13446373	13525248	78876	2	81745	XM_006246036	861	NM_031081	Pdpk1	3-phosphoinositide dependent protein kinase-1	mRNA	NP_112343.1	620307	unique_MV	36	10	1.6477	4.28328	3.30472
chr10	13524005	13524387	383	384	13524171	6	6.10921	4.72634	2.0842	MV_peak_99	Promoter (<=1kb)	10	13446373	13525248	78876	2	81745	XM_006246036	861	XM_006246036	Pdpk1	3-phosphoinositide dependent protein kinase-1, transcript variant X1	mRNA	XP_006246098.1	620307	unique_MV	36	10	1.6477	4.28328	3.30472
chr10	94281018	94281393	376	377	94281116	5	4.3445	3.71088	1.31517	MC_peak_381	Promoter (<=1kb)	10	94280703	94349372	68670	1	303604	NM_001107058	315	NM_001107058	Map3k3	mitogen activated protein kinase kinase kinase 3	mRNA	NP_001100528.1	1304575	unique_MC	38	29	0.278362	5.04607	0.465043
chr10	53443254	53443577	324	325	53443392	7	5.83549	4.53581	2.24161	MC_peak_335	Distal Intergenic	10	53466870	53481770	14901	1	497929	NM_001109032	-23293	NM_001109032	Pirt	phosphoinositide-interacting regulator of transient receptor potential channels	mRNA	NP_001102502.1	1565284	unique_MC	39	38	-0.0625799	5.25411	0.303925
chr10	53443254	53443577	324	325	53443392	7	5.83549	4.53581	2.24161	MC_peak_335	Distal Intergenic	10	53466870	53481770	14901	1	497929	NM_001109032	-23293	XM_017597453	Pirt	phosphoinositide-interacting regulator of transient receptor potential channels, transcript variant X1	mRNA	XP_017452942.1	1565284	unique_MC	39	38	-0.0625799	5.25411	0.303925
chr10	89224680	89225059	380	381	89224895	8	6.77458	5.0192	2.88767	MC_peak_373	Promoter (<=1kb)	10	89209947	89225228	15282	2	114558	XM_017596950	169	NM_053739	Becn1	beclin 1, transcript variant 1	mRNA	NP_446191.1	620190	unique_MC	40	41	-0.132853	5.32589	0.325774
chr10	89224680	89225059	380	381	89224895	8	6.77458	5.0192	2.88767	MC_peak_373	Promoter (<=1kb)	10	89209947	89225228	15282	2	114558	XM_017596950	169	NM_001034117	Becn1	beclin 1, transcript variant 2	mRNA	NP_001029289.1	620190	unique_MC	40	41	-0.132853	5.32589	0.325774
chr10	89224680	89225059	380	381	89224895	8	6.77458	5.0192	2.88767	MC_peak_373	Promoter (<=1kb)	10	89209947	89225228	15282	2	114558	XM_017596950	169	XM_017596950	Becn1	beclin 1, transcript variant X1	mRNA	XP_017452439.1	620190	unique_MC	40	41	-0.132853	5.32589	0.325774
chr10	14061284	14061672	389	390	14061455	8	6.16743	4.6392	2.41108	MC_peak_307	Promoter (<=1kb)	10	14059347	14061703	2357	2	27100	NM_013222	31	NM_013222	Gfer	growth factor, augmenter of liver regeneration	mRNA	NP_037354.2	61845	unique_MC	41	53	-0.459664	5.52506	0.76545
chr10	110181897	110182327	431	432	110182143	8	5.80152	4.40572	2.22344	MC_peak_393	Promoter (<=1kb)	10	110151420	110182408	30989	2	64462	NM_139060	81	NM_139060	Csnk1d	casein kinase 1, delta	mRNA	NP_620691.2	71031	unique_MC	42	39	0.00821237	5.32603	0.303779
chr10	110181897	110182327	431	432	110182143	8	5.80152	4.40572	2.22344	MC_peak_393	Promoter (<=1kb)	10	110151420	110182408	30989	2	64462	NM_139060	81	XR_594964	Csnk1d	casein kinase 1, delta, transcript variant X1	misc_RNA	.	71031	unique_MC	42	39	0.00821237	5.32603	0.303779
chr10	110181897	110182327	431	432	110182143	8	5.80152	4.40572	2.22344	MC_peak_393	Promoter (<=1kb)	10	110151420	110182408	30989	2	64462	NM_139060	81	XM_008768511	Csnk1d	casein kinase 1, delta, transcript variant X2	mRNA	XP_008766733.1	71031	unique_MC	42	39	0.00821237	5.32603	0.303779
chr10	68142633	68142962	330	331	68142775	8	7.05259	5.18921	3.11082	MC_peak_348	Promoter (<=1kb)	10	67866939	68142864	275926	2	25485	NM_012983	0	NM_012983	Myo1d	myosin ID	mRNA	NP_037115.2	621321	common_MC	43	46	-0.190334	5.45942	0.363463
chr10	68142633	68142962	330	331	68142775	8	7.05259	5.18921	3.11082	MC_peak_348	Promoter (<=1kb)	10	67866939	68142864	275926	2	25485	NM_012983	0	XM_008767949	Myo1d	myosin ID, transcript variant X1	mRNA	XP_008766171.1	621321	common_MC	43	46	-0.190334	5.45942	0.363463
chr10	30118388	30118812	425	426	30118470	5	4.71373	3.92479	1.5125	MC_peak_316	Promoter (<=1kb)	10	30103609	30118879	15271	2	360514	NM_001014117	67	NM_001014117	Ublcp1	ubiquitin-like domain containing CTD phosphatase 1	mRNA	NP_001014139.1	1310386	unique_MC	47	29	0.586483	5.20013	1.05821
chr10	30118388	30118812	425	426	30118470	5	4.71373	3.92479	1.5125	MC_peak_316	Promoter (<=1kb)	10	30103609	30118879	15271	2	360514	NM_001014117	67	XM_006246140	Ublcp1	ubiquitin-like domain containing CTD phosphatase 1, transcript variant X1	mRNA	XP_006246202.1	1310386	unique_MC	47	29	0.586483	5.20013	1.05821
chr10	52208310	52208798	489	490	52208570	22	25.5509	13.1154	20.4923	MV_peak_103	Intron (NM_001030023/287398, intron 7 of 10)	10	52196121	52301887	105767	2	287398	NM_001030023	93089	NM_001030023	Map2k4	mitogen activated protein kinase kinase 4	mRNA	NP_001025194.1	1307040	common_MV	50	41	0.191018	5.48783	0.420707
chr10	52208367	52208842	476	477	52208592	20	19.5167	10.1343	14.7653	MC_peak_334	Intron (NM_001030023/287398, intron 7 of 10)	10	52196121	52301887	105767	2	287398	NM_001030023	93045	NM_001030023	Map2k4	mitogen activated protein kinase kinase 4	mRNA	NP_001025194.1	1307040	common_MC	50	41	0.191018	5.48783	0.420707
chr10	77939746	77940161	416	417	77939914	10	10.3756	6.92916	5.98966	MC_peak_361	Distal Intergenic	10	77836352	77918656	82305	2	690286	XM_006247136	-21090	XM_006247136	Hlf	HLF, PAR bZIP transcription factor, transcript variant X1	mRNA	XP_006247198.1	1582828	unique_MC	53	54	-0.113206	5.72476	0.319645
chr10	77939746	77940161	416	417	77939914	10	10.3756	6.92916	5.98966	MC_peak_361	Distal Intergenic	10	77836352	77918656	82305	2	690286	XM_006247136	-21090	XM_001073964	Hlf	HLF, PAR bZIP transcription factor, transcript variant X2	mRNA	XP_001073964.2	1582828	unique_MC	53	54	-0.113206	5.72476	0.319645
chr10	15282650	15282956	307	308	15282839	10	8.70525	5.93996	4.46528	MC_peak_310	Promoter (<=1kb)	10	15249464	15282910	33447	2	359728	NM_182675	0	NM_182675	Rab40c	Rab40c, member RAS oncogene family	mRNA	NP_872616.1	727914	unique_MC	55	35	0.552196	5.44602	1.1062
chr10	15282650	15282956	307	308	15282839	10	8.70525	5.93996	4.46528	MC_peak_310	Promoter (<=1kb)	10	15249464	15282910	33447	2	359728	NM_182675	0	XM_017597352	Rab40c	Rab40c, member RAS oncogene family, transcript variant X1	mRNA	XP_017452841.1	727914	unique_MC	55	35	0.552196	5.44602	1.1062
chr10	15282650	15282956	307	308	15282839	10	8.70525	5.93996	4.46528	MC_peak_310	Promoter (<=1kb)	10	15249464	15282910	33447	2	359728	NM_182675	0	XM_006245981	Rab40c	Rab40c, member RAS oncogene family, transcript variant X2	mRNA	XP_006246043.2	727914	unique_MC	55	35	0.552196	5.44602	1.1062
chr10	15282650	15282956	307	308	15282839	10	8.70525	5.93996	4.46528	MC_peak_310	Promoter (<=1kb)	10	15249464	15282910	33447	2	359728	NM_182675	0	XM_017597353	Rab40c	Rab40c, member RAS oncogene family, transcript variant X3	mRNA	XP_017452842.1	727914	unique_MC	55	35	0.552196	5.44602	1.1062
chr10	47339447	47340010	564	565	47339875	8	5.90184	4.46999	2.25435	MC_peak_329	5' UTR	10	47316648	47343501	26854	1	117052	XM_017596964	22799	NM_053981	Kcnj12	potassium voltage-gated channel subfamily J member 12	mRNA	NP_446433.2	621660	unique_MC	57	43	0.314762	5.61681	0.620906
chr10	47339447	47340010	564	565	47339875	8	5.90184	4.46999	2.25435	MC_peak_329	5' UTR	10	47316648	47343501	26854	1	117052	XM_017596964	22799	XM_017596964	Kcnj12	potassium voltage-gated channel subfamily J member 12, transcript variant X1	mRNA	XP_017452453.1	621660	unique_MC	57	43	0.314762	5.61681	0.620906
chr10	10967361	10967684	324	325	10967458	6	6.87457	5.11392	2.68953	MV_peak_97	Promoter (<=1kb)	10	10967575	10989937	22363	1	360480	XM_006245811	0	NM_001008360	Cdip1	cell death-inducing p53 target 1	mRNA	NP_001008361.1	1310686	unique_MV	59	28	0.96652	5.34124	2.49326
chr10	10967361	10967684	324	325	10967458	6	6.87457	5.11392	2.68953	MV_peak_97	Promoter (<=1kb)	10	10967575	10989937	22363	1	360480	XM_006245811	0	XM_006245811	Cdip1	cell death-inducing p53 target 1, transcript variant X1	mRNA	XP_006245873.1	1310686	unique_MV	59	28	0.96652	5.34124	2.49326
chr10	10967361	10967684	324	325	10967458	6	6.87457	5.11392	2.68953	MV_peak_97	Promoter (<=1kb)	10	10967575	10989937	22363	1	360480	XM_006245811	0	XM_006245812	Cdip1	cell death-inducing p53 target 1, transcript variant X2	mRNA	XP_006245874.1	1310686	unique_MV	59	28	0.96652	5.34124	2.49326
chr10	10967361	10967684	324	325	10967458	6	6.87457	5.11392	2.68953	MV_peak_97	Promoter (<=1kb)	10	10967575	10989937	22363	1	360480	XM_006245811	0	XM_006245813	Cdip1	cell death-inducing p53 target 1, transcript variant X3	mRNA	XP_006245875.1	1310686	unique_MV	59	28	0.96652	5.34124	2.49326
chr10	10967361	10967684	324	325	10967458	6	6.87457	5.11392	2.68953	MV_peak_97	Promoter (<=1kb)	10	10967575	10989937	22363	1	360480	XM_006245811	0	XM_006245815	Cdip1	cell death-inducing p53 target 1, transcript variant X4	mRNA	XP_006245877.1	1310686	unique_MV	59	28	0.96652	5.34124	2.49326
chr10	10967361	10967684	324	325	10967458	6	6.87457	5.11392	2.68953	MV_peak_97	Promoter (<=1kb)	10	10967575	10989937	22363	1	360480	XM_006245811	0	XM_006245814	Cdip1	cell death-inducing p53 target 1, transcript variant X5	mRNA	XP_006245876.1	1310686	unique_MV	59	28	0.96652	5.34124	2.49326
chr10	10967361	10967684	324	325	10967458	6	6.87457	5.11392	2.68953	MV_peak_97	Promoter (<=1kb)	10	10967575	10989937	22363	1	360480	XM_006245811	0	XM_006245816	Cdip1	cell death-inducing p53 target 1, transcript variant X6	mRNA	XP_006245878.1	1310686	unique_MV	59	28	0.96652	5.34124	2.49326
chr10	88306746	88307339	594	595	88306881	9	5.31934	3.95651	1.88212	MC_peak_371	Promoter (<=1kb)	10	88280517	88307132	26616	2	81679	NM_031047	0	NM_031047	Jup	junction plakoglobin	mRNA	NP_112309.2	620412	unique_MC	60	77	-0.436373	6.06722	0.88363
chr10	88306746	88307339	594	595	88306881	9	5.31934	3.95651	1.88212	MC_peak_371	Promoter (<=1kb)	10	88280517	88307132	26616	2	81679	NM_031047	0	XM_006247429	Jup	junction plakoglobin, transcript variant X1	mRNA	XP_006247491.1	620412	unique_MC	60	77	-0.436373	6.06722	0.88363
chr10	88306746	88307339	594	595	88306881	9	5.31934	3.95651	1.88212	MC_peak_371	Promoter (<=1kb)	10	88280517	88307132	26616	2	81679	NM_031047	0	XM_006247430	Jup	junction plakoglobin, transcript variant X2	mRNA	XP_006247492.1	620412	unique_MC	60	77	-0.436373	6.06722	0.88363
chr10	88306746	88307339	594	595	88306881	9	5.31934	3.95651	1.88212	MC_peak_371	Promoter (<=1kb)	10	88280517	88307132	26616	2	81679	NM_031047	0	XM_017597548	Jup	junction plakoglobin, transcript variant X3	mRNA	XP_017453037.1	620412	unique_MC	60	77	-0.436373	6.06722	0.88363
chr10	68142405	68142833	429	430	68142535	6	6.75124	5.0547	2.59073	MV_peak_105	Promoter (<=1kb)	10	67866939	68142864	275926	2	25485	NM_012983	31	NM_012983	Myo1d	myosin ID	mRNA	NP_037115.2	621321	common_MV	64	48	0.328568	5.77899	0.688998
chr10	68142405	68142833	429	430	68142535	6	6.75124	5.0547	2.59073	MV_peak_105	Promoter (<=1kb)	10	67866939	68142864	275926	2	25485	NM_012983	31	XM_008767949	Myo1d	myosin ID, transcript variant X1	mRNA	XP_008766171.1	621321	common_MV	64	48	0.328568	5.77899	0.688998
chr10	7200297	7200731	435	436	7200419	8	5.47375	4.19461	1.98696	MC_peak_301	Promoter (<=1kb)	10	7094258	7200439	106182	2	81632	NM_031003	0	NM_031003	Abat	4-aminobutyrate aminotransferase	mRNA	NP_112265.1	620948	common_MC	66	61	0.0340523	5.97122	0.308035
chr10	7200297	7200731	435	436	7200419	8	5.47375	4.19461	1.98696	MC_peak_301	Promoter (<=1kb)	10	7094258	7200439	106182	2	81632	NM_031003	0	XM_006245760	Abat	4-aminobutyrate aminotransferase, transcript variant X1	mRNA	XP_006245822.1	620948	common_MC	66	61	0.0340523	5.97122	0.308035
chr10	70406158	70406710	553	554	70406414	27	30.3569	14.2703	25.1463	MV_peak_107	Distal Intergenic	10	70411686	70435162	23477	1	114247	XM_008767933	-4976	NM_053687	Slfn4	schlafen 4	mRNA	NP_446139.1	620455	common_MV	70	85	-0.351968	6.25028	0.764984
chr10	70406158	70406710	553	554	70406414	27	30.3569	14.2703	25.1463	MV_peak_107	Distal Intergenic	10	70411686	70435162	23477	1	114247	XM_008767933	-4976	XM_008767933	Slfn4	schlafen 4, transcript variant X1	mRNA	XP_008766155.1	620455	common_MV	70	85	-0.351968	6.25028	0.764984
chr10	70406158	70406710	553	554	70406414	27	30.3569	14.2703	25.1463	MV_peak_107	Distal Intergenic	10	70411686	70435162	23477	1	114247	XM_008767933	-4976	XM_017596949	Slfn4	schlafen 4, transcript variant X2	mRNA	XP_017452438.1	620455	common_MV	70	85	-0.351968	6.25028	0.764984
chr10	70406090	70406692	603	604	70406375	38	40.9177	16.0847	35.7252	MC_peak_351	Distal Intergenic	10	70411686	70435162	23477	1	114247	XM_008767933	-4994	NM_053687	Slfn4	schlafen 4	mRNA	NP_446139.1	620455	common_MC	70	88	-0.401436	6.27502	0.920753
chr10	70406090	70406692	603	604	70406375	38	40.9177	16.0847	35.7252	MC_peak_351	Distal Intergenic	10	70411686	70435162	23477	1	114247	XM_008767933	-4994	XM_008767933	Slfn4	schlafen 4, transcript variant X1	mRNA	XP_008766155.1	620455	common_MC	70	88	-0.401436	6.27502	0.920753
chr10	70406090	70406692	603	604	70406375	38	40.9177	16.0847	35.7252	MC_peak_351	Distal Intergenic	10	70411686	70435162	23477	1	114247	XM_008767933	-4994	XM_017596949	Slfn4	schlafen 4, transcript variant X2	mRNA	XP_017452438.1	620455	common_MC	70	88	-0.401436	6.27502	0.920753
chr10	7200235	7200576	342	343	7200392	7	6.92287	5.17731	2.73257	MV_peak_96	Promoter (<=1kb)	10	7094258	7200439	106182	2	81632	NM_031003	0	NM_031003	Abat	4-aminobutyrate aminotransferase	mRNA	NP_112265.1	620948	common_MV	76	43	0.735249	5.82706	2.0051
chr10	7200235	7200576	342	343	7200392	7	6.92287	5.17731	2.73257	MV_peak_96	Promoter (<=1kb)	10	7094258	7200439	106182	2	81632	NM_031003	0	XM_006245760	Abat	4-aminobutyrate aminotransferase, transcript variant X1	mRNA	XP_006245822.1	620948	common_MV	76	43	0.735249	5.82706	2.0051
chr10	31041492	31041807	316	317	31041660	12	9.83206	6.2736	5.48223	MC_peak_317	Promoter (<=1kb)	10	31023561	31041700	18140	2	501688	XM_006246151	0	NM_001173384	Lsm11	LSM11, U7 small nuclear RNA associated	mRNA	NP_001166855.1	1565523	unique_MC	100	51	0.896852	6.14887	3.45767
chr10	31041492	31041807	316	317	31041660	12	9.83206	6.2736	5.48223	MC_peak_317	Promoter (<=1kb)	10	31023561	31041700	18140	2	501688	XM_006246151	0	XM_006246151	Lsm11	LSM11, U7 small nuclear RNA associated, transcript variant X1	mRNA	XP_006246213.1	1565523	unique_MC	100	51	0.896852	6.14887	3.45767
chr10	70259274	70259637	364	365	70259405	5	4.94242	4.05115	1.3464	MV_peak_106	Promoter (<=1kb)	10	70250961	70259532	8572	2	303372	NM_001127534	0	NM_001127534	Nle1	notchless homolog 1	mRNA	NP_001121006.1	1308301	unique_MV	103	42	1.21446	6.0335	5.59881
chr10	70259274	70259637	364	365	70259405	5	4.94242	4.05115	1.3464	MV_peak_106	Promoter (<=1kb)	10	70250961	70259532	8572	2	303372	NM_001127534	0	XM_006246994	Nle1	notchless homolog 1, transcript variant X1	mRNA	XP_006247056.1	1308301	unique_MV	103	42	1.21446	6.0335	5.59881
chr10	70259274	70259637	364	365	70259405	5	4.94242	4.05115	1.3464	MV_peak_106	Promoter (<=1kb)	10	70250961	70259532	8572	2	303372	NM_001127534	0	XM_006246995	Nle1	notchless homolog 1, transcript variant X2	mRNA	XP_006247057.1	1308301	unique_MV	103	42	1.21446	6.0335	5.59881
chr11	81379737	81380056	320	321	81379955	9	7.45554	5.31564	3.39778	MC_peak_440	Promoter (<=1kb)	11	81374529	81379680	5152	2	303831	XM_006248535	-57	NM_001008335	Eif4a2	eukaryotic translation initiation factor 4A2	mRNA	NP_001008336.1	1309225	unique_MC	0	55	-6.05854	2.77808	14.9801
chr11	81379737	81380056	320	321	81379955	9	7.45554	5.31564	3.39778	MC_peak_440	Promoter (<=1kb)	11	81374529	81379680	5152	2	303831	XM_006248535	-57	XM_006248534	Eif4a2	eukaryotic translation initiation factor 4A2, transcript variant X1	mRNA	XP_006248596.1	1309225	unique_MC	0	55	-6.05854	2.77808	14.9801
chr11	81379737	81380056	320	321	81379955	9	7.45554	5.31564	3.39778	MC_peak_440	Promoter (<=1kb)	11	81374529	81379680	5152	2	303831	XM_006248535	-57	XR_358387	Eif4a2	eukaryotic translation initiation factor 4A2, transcript variant X2	misc_RNA	.	1309225	unique_MC	0	55	-6.05854	2.77808	14.9801
chr11	81379737	81380056	320	321	81379955	9	7.45554	5.31564	3.39778	MC_peak_440	Promoter (<=1kb)	11	81374529	81379680	5152	2	303831	XM_006248535	-57	XR_358388	Eif4a2	eukaryotic translation initiation factor 4A2, transcript variant X3	misc_RNA	.	1309225	unique_MC	0	55	-6.05854	2.77808	14.9801
chr11	81379737	81380056	320	321	81379955	9	7.45554	5.31564	3.39778	MC_peak_440	Promoter (<=1kb)	11	81374529	81379680	5152	2	303831	XM_006248535	-57	XM_006248535	Eif4a2	eukaryotic translation initiation factor 4A2, transcript variant X4	mRNA	XP_006248597.1	1309225	unique_MC	0	55	-6.05854	2.77808	14.9801
chr11	19138657	19139331	675	676	19138860	5	4.40189	3.7449	1.3577	MC_peak_402	Distal Intergenic	11	18790854	18791649	796	2	103693510	gene-LOC103693510	-347008	gene-LOC103693510	LOC103693510	.	Gene	.	9135017	unique_MC	0	63	-6.25119	2.87441	17.3299
chr11	22817325	22817668	344	345	22817422	5	4.82431	3.9865	1.5125	MC_peak_403	Promoter (<=1kb)	11	22817219	22818558	1340	2	288294	gene-LOC288294	890	gene-LOC288294	LOC288294	.	Gene	.	1587389	unique_MC	1	28	-4.08059	2.81769	6.14078
chr11	65376341	65376714	374	375	65376427	6	4.65647	3.8721	1.5125	MC_peak_426	Distal Intergenic	11	65285468	65350442	64975	2	260430	NM_153295	-25899	NM_153295	Gpr156	G protein-coupled receptor 156	mRNA	NP_695207.1	708438	unique_MC	1	34	-4.35189	2.95334	7.78356
chr11	79827526	79828042	517	518	79827803	7	5.08573	4.06223	1.70603	MC_peak_439	Promoter (<=1kb)	11	79827728	79828826	1099	1	106455137	NR_132630	0	NR_132630	Lppos	LIM domain containing preferred translocation partner in lipoma, opposite strand	ncRNA	.	10395319	unique_MC	2	44	-4.11278	3.43546	9.60412
chr11	47243224	47243596	373	374	47243412	10	9.74282	6.56474	5.39656	MC_peak_418	Promoter (<=1kb)	11	47243342	47271487	28146	1	304005	NM_001107095	0	NM_001107095	Nfkbiz	NFKB inhibitor zeta	mRNA	NP_001100565.1	1310834	unique_MC	2	53	-4.37582	3.56698	12.0782
chr11	7674257	7674549	293	294	7674455	6	5.97015	4.65091	2.25435	MC_peak_398	Distal Intergenic	11	7696648	7711333	14686	1	102550021	XR_001840425	-22099	XR_358080	LOC102550021	uncharacterized LOC102550021, transcript variant X1	ncRNA	.	7527339	unique_MC	4	13	-1.67026	2.97222	2.04196
chr11	7674257	7674549	293	294	7674455	6	5.97015	4.65091	2.25435	MC_peak_398	Distal Intergenic	11	7696648	7711333	14686	1	102550021	XR_001840425	-22099	XR_358082	LOC102550021	uncharacterized LOC102550021, transcript variant X2	ncRNA	.	7527339	unique_MC	4	13	-1.67026	2.97222	2.04196
chr11	7674257	7674549	293	294	7674455	6	5.97015	4.65091	2.25435	MC_peak_398	Distal Intergenic	11	7696648	7711333	14686	1	102550021	XR_001840425	-22099	XR_001840425	LOC102550021	uncharacterized LOC102550021, transcript variant X3	ncRNA	.	7527339	unique_MC	4	13	-1.67026	2.97222	2.04196
chr11	38171252	38171615	364	365	38171342	6	5.33846	4.29038	1.89028	MC_peak_411	Distal Intergenic	11	38214115	38215124	1010	2	25042	gene-Oaz1-ps	43509	gene-Oaz1-ps	Oaz1-ps	ornithine decarboxylase antizyme pseudogene	Gene	.	3220	unique_MC	5	26	-2.34724	3.58127	3.6849
chr11	23845859	23846282	424	425	23846137	7	7.17305	5.31533	3.15828	MC_peak_404	Distal Intergenic	11	23666701	23817103	150403	2	108352296	XR_001840441	-28756	XR_001840441	LOC108352296	uncharacterized LOC108352296	ncRNA	.	.	unique_MC	7	18	-1.41338	3.54124	1.38887
chr11	32507984	32508467	484	485	32508120	7	5.5446	4.35451	2.03252	MC_peak_410	Promoter (<=1kb)	11	32498260	32508107	9848	2	25471	XM_006248035	0	NM_012973	Kcne1	potassium voltage-gated channel subfamily E regulatory subunit 1	mRNA	NP_037105.1	2956	unique_MC	7	38	-2.45086	4.05997	5.40028
chr11	32507984	32508467	484	485	32508120	7	5.5446	4.35451	2.03252	MC_peak_410	Promoter (<=1kb)	11	32498260	32508107	9848	2	25471	XM_006248035	0	XM_006248035	Kcne1	potassium voltage-gated channel subfamily E regulatory subunit 1, transcript variant X1	mRNA	XP_006248097.1	2956	unique_MC	7	38	-2.45086	4.05997	5.40028
chr11	32507984	32508467	484	485	32508120	7	5.5446	4.35451	2.03252	MC_peak_410	Promoter (<=1kb)	11	32498260	32508107	9848	2	25471	XM_006248035	0	XM_017597886	Kcne1	potassium voltage-gated channel subfamily E regulatory subunit 1, transcript variant X2	mRNA	XP_017453375.1	2956	unique_MC	7	38	-2.45086	4.05997	5.40028
chr11	32507984	32508467	484	485	32508120	7	5.5446	4.35451	2.03252	MC_peak_410	Promoter (<=1kb)	11	32498260	32508107	9848	2	25471	XM_006248035	0	XM_008768566	Kcne1	potassium voltage-gated channel subfamily E regulatory subunit 1, transcript variant X3	mRNA	XP_008766788.1	2956	unique_MC	7	38	-2.45086	4.05997	5.40028
chr11	32507984	32508467	484	485	32508120	7	5.5446	4.35451	2.03252	MC_peak_410	Promoter (<=1kb)	11	32498260	32508107	9848	2	25471	XM_006248035	0	XM_006248034	Kcne1	potassium voltage-gated channel subfamily E regulatory subunit 1, transcript variant X4	mRNA	XP_006248096.1	2956	unique_MC	7	38	-2.45086	4.05997	5.40028
chr11	32507984	32508467	484	485	32508120	7	5.5446	4.35451	2.03252	MC_peak_410	Promoter (<=1kb)	11	32498260	32508107	9848	2	25471	XM_006248035	0	XM_017597887	Kcne1	potassium voltage-gated channel subfamily E regulatory subunit 1, transcript variant X5	mRNA	XP_017453376.1	2956	unique_MC	7	38	-2.45086	4.05997	5.40028
chr11	61042622	61042957	336	337	61042780	5	6.34539	4.71475	2.26804	MV_peak_115	Distal Intergenic	11	61015402	61018634	3233	1	102552306	XR_358277	27220	XR_358277	LOC102552306	uncharacterized LOC102552306	ncRNA	.	7682768	unique_MV	8	12	-0.691116	3.35488	0.475925
chr11	85353146	85353472	327	328	85353309	4	5.65131	4.16834	1.73373	MV_peak_124	Distal Intergenic	11	85313090	85314028	939	2	287969	NM_001000042	-39118	NM_001000042	Olr1569	olfactory receptor 1569	mRNA	NP_001000042.1	1333362	unique_MV	8	2	1.42436	2.29714	1.65812
chr11	71815524	71815826	303	304	71815628	5	4.3445	3.71088	1.31517	MC_peak_435	Distal Intergenic	11	71787454	71796258	8805	2	498097	XM_006248459	-19266	NM_001109055	Wdr53	WD repeat domain 53	mRNA	NP_001102525.1	1559546	unique_MC	8	23	-1.57564	3.79714	1.94521
chr11	71815524	71815826	303	304	71815628	5	4.3445	3.71088	1.31517	MC_peak_435	Distal Intergenic	11	71787454	71796258	8805	2	498097	XM_006248459	-19266	XM_006248459	Wdr53	WD repeat domain 53, transcript variant X1	mRNA	XP_006248521.1	1559546	unique_MC	8	23	-1.57564	3.79714	1.94521
chr11	71815524	71815826	303	304	71815628	5	4.3445	3.71088	1.31517	MC_peak_435	Distal Intergenic	11	71787454	71796258	8805	2	498097	XM_006248459	-19266	XM_006248460	Wdr53	WD repeat domain 53, transcript variant X2	mRNA	XP_006248522.1	1559546	unique_MC	8	23	-1.57564	3.79714	1.94521
chr11	71815524	71815826	303	304	71815628	5	4.3445	3.71088	1.31517	MC_peak_435	Distal Intergenic	11	71787454	71796258	8805	2	498097	XM_006248459	-19266	XM_006248461	Wdr53	WD repeat domain 53, transcript variant X3	mRNA	XP_006248523.1	1559546	unique_MC	8	23	-1.57564	3.79714	1.94521
chr11	71815524	71815826	303	304	71815628	5	4.3445	3.71088	1.31517	MC_peak_435	Distal Intergenic	11	71787454	71796258	8805	2	498097	XM_006248459	-19266	XM_017598046	Wdr53	WD repeat domain 53, transcript variant X4	mRNA	XP_017453535.1	1559546	unique_MC	8	23	-1.57564	3.79714	1.94521
chr11	26460125	26460513	389	390	26460269	5	4.82431	3.9865	1.5125	MC_peak_407	Distal Intergenic	11	26590539	26591519	981	1	498051	gene-LOC498051	-130026	gene-LOC498051	LOC498051	.	Gene	.	1597041	unique_MC	9	12	-0.53477	3.43305	0.394412
chr11	70034136	70034431	296	297	70034268	7	6.22772	4.77436	2.45668	MC_peak_433	Promoter (<=1kb)	11	70034181	70044590	10410	1	288051	NM_001025402	0	NM_001025402	Umps	uridine monophosphate synthetase	mRNA	NP_001020573.1	1311908	unique_MC	9	22	-1.35789	3.84462	1.52223
chr11	86084881	86085362	482	483	86085037	5	7.13158	5.00201	2.89668	MV_peak_125	Intron (XM_017598194/680329, intron 2 of 3)	11	86094822	86096399	1578	1	100361706	XM_006248649	-9460	XM_006248649	LOC100361706	lambda-chain C1-region-like, transcript variant X1	mRNA	XP_006248711.1	2319568	unique_MV	9	2	1.58071	2.37532	1.872
chr11	69288166	69288471	306	307	69288335	8	6.84194	5.06065	2.94161	MC_peak_432	Promoter (<=1kb)	11	69288187	69289389	1203	1	102549131	XR_595103	0	XR_595103	LOC102549131	non-histone chromosomal protein HMG-17-like	misc_RNA	.	7670747	unique_MC	9	32	-1.87872	4.10503	3.2721
chr11	13559646	13559963	318	319	13559790	5	4.82431	3.9865	1.5125	MC_peak_399	Distal Intergenic	11	13530734	13531548	815	2	100361572	gene-LOC100361572	-28098	gene-LOC100361572	LOC100361572	.	Gene	.	2319897	unique_MC	10	14	-0.599788	3.607	0.446473
chr11	51230798	51231297	500	501	51231041	5	4.82431	3.9865	1.5125	MC_peak_421	Distal Intergenic	11	51253351	51254427	1077	1	100912248	XR_146219	-22054	XR_146219	LOC100912248	uncharacterized LOC100912248	ncRNA	.	6487995	unique_MC	10	24	-1.33675	3.97548	1.59084
chr11	70923067	70923394	328	329	70923230	4	5.12575	3.9791	1.44626	MV_peak_117	Intron (XM_006248453/363795, intron 13 of 16)	11	70897052	70961358	64307	2	363795	NM_001108843	37964	NM_001108843	Lmln	leishmanolysin like peptidase	mRNA	NP_001102313.1	1311465	unique_MV	10	3	1.3071	2.65355	1.75805
chr11	70923067	70923394	328	329	70923230	4	5.12575	3.9791	1.44626	MV_peak_117	Intron (XM_006248453/363795, intron 13 of 16)	11	70897052	70961358	64307	2	363795	NM_001108843	37964	XM_006248453	Lmln	leishmanolysin like peptidase, transcript variant X1	mRNA	XP_006248515.1	1311465	unique_MV	10	3	1.3071	2.65355	1.75805
chr11	18957623	18957950	328	329	18957843	6	5.68659	4.4926	2.13665	MC_peak_401	Distal Intergenic	11	18790854	18791649	796	2	103693510	gene-LOC103693510	-165974	gene-LOC103693510	LOC103693510	.	Gene	.	9135017	unique_MC	10	27	-1.50025	4.05723	2.0625
chr11	58081476	58081783	308	309	58081598	5	4.52139	3.81484	1.4329	MC_peak_422	Distal Intergenic	11	58150176	58152051	1876	1	501780	gene-LOC501780	-68393	gene-LOC501780	LOC501780	.	Gene	.	1583712	unique_MC	11	27	-1.37113	4.12179	1.81053
chr11	88830984	88831284	301	302	88831109	6	5.33846	4.29038	1.89028	MC_peak_448	Promoter (<=1kb)	11	88831260	88882271	51012	1	114114	XM_017597844	0	NM_053655	Dnm1l	dynamin 1-like	mRNA	NP_446107.2	620416	unique_MC	13	38	-1.62043	4.47519	3.08052
chr11	88830984	88831284	301	302	88831109	6	5.33846	4.29038	1.89028	MC_peak_448	Promoter (<=1kb)	11	88831260	88882271	51012	1	114114	XM_017597844	0	XM_008768840	Dnm1l	dynamin 1-like, transcript variant X1	mRNA	XP_008767062.1	620416	unique_MC	13	38	-1.62043	4.47519	3.08052
chr11	88830984	88831284	301	302	88831109	6	5.33846	4.29038	1.89028	MC_peak_448	Promoter (<=1kb)	11	88831260	88882271	51012	1	114114	XM_017597844	0	XM_008768847	Dnm1l	dynamin 1-like, transcript variant X10	mRNA	XP_008767069.1	620416	unique_MC	13	38	-1.62043	4.47519	3.08052
chr11	88830984	88831284	301	302	88831109	6	5.33846	4.29038	1.89028	MC_peak_448	Promoter (<=1kb)	11	88831260	88882271	51012	1	114114	XM_017597844	0	XM_006248722	Dnm1l	dynamin 1-like, transcript variant X11	mRNA	XP_006248784.1	620416	unique_MC	13	38	-1.62043	4.47519	3.08052
chr11	88830984	88831284	301	302	88831109	6	5.33846	4.29038	1.89028	MC_peak_448	Promoter (<=1kb)	11	88831260	88882271	51012	1	114114	XM_017597844	0	XM_006248723	Dnm1l	dynamin 1-like, transcript variant X12	mRNA	XP_006248785.1	620416	unique_MC	13	38	-1.62043	4.47519	3.08052
chr11	88830984	88831284	301	302	88831109	6	5.33846	4.29038	1.89028	MC_peak_448	Promoter (<=1kb)	11	88831260	88882271	51012	1	114114	XM_017597844	0	XM_006248724	Dnm1l	dynamin 1-like, transcript variant X13	mRNA	XP_006248786.1	620416	unique_MC	13	38	-1.62043	4.47519	3.08052
chr11	88830984	88831284	301	302	88831109	6	5.33846	4.29038	1.89028	MC_peak_448	Promoter (<=1kb)	11	88831260	88882271	51012	1	114114	XM_017597844	0	XM_017597844	Dnm1l	dynamin 1-like, transcript variant X14	mRNA	XP_017453333.1	620416	unique_MC	13	38	-1.62043	4.47519	3.08052
chr11	88830984	88831284	301	302	88831109	6	5.33846	4.29038	1.89028	MC_peak_448	Promoter (<=1kb)	11	88831260	88882271	51012	1	114114	XM_017597844	0	XM_006248715	Dnm1l	dynamin 1-like, transcript variant X2	mRNA	XP_006248777.1	620416	unique_MC	13	38	-1.62043	4.47519	3.08052
chr11	88830984	88831284	301	302	88831109	6	5.33846	4.29038	1.89028	MC_peak_448	Promoter (<=1kb)	11	88831260	88882271	51012	1	114114	XM_017597844	0	XM_008768841	Dnm1l	dynamin 1-like, transcript variant X3	mRNA	XP_008767063.1	620416	unique_MC	13	38	-1.62043	4.47519	3.08052
chr11	88830984	88831284	301	302	88831109	6	5.33846	4.29038	1.89028	MC_peak_448	Promoter (<=1kb)	11	88831260	88882271	51012	1	114114	XM_017597844	0	XM_017597843	Dnm1l	dynamin 1-like, transcript variant X4	mRNA	XP_017453332.1	620416	unique_MC	13	38	-1.62043	4.47519	3.08052
chr11	88830984	88831284	301	302	88831109	6	5.33846	4.29038	1.89028	MC_peak_448	Promoter (<=1kb)	11	88831260	88882271	51012	1	114114	XM_017597844	0	XM_008768842	Dnm1l	dynamin 1-like, transcript variant X5	mRNA	XP_008767064.1	620416	unique_MC	13	38	-1.62043	4.47519	3.08052
chr11	88830984	88831284	301	302	88831109	6	5.33846	4.29038	1.89028	MC_peak_448	Promoter (<=1kb)	11	88831260	88882271	51012	1	114114	XM_017597844	0	XM_008768843	Dnm1l	dynamin 1-like, transcript variant X6	mRNA	XP_008767065.1	620416	unique_MC	13	38	-1.62043	4.47519	3.08052
chr11	88830984	88831284	301	302	88831109	6	5.33846	4.29038	1.89028	MC_peak_448	Promoter (<=1kb)	11	88831260	88882271	51012	1	114114	XM_017597844	0	XM_008768844	Dnm1l	dynamin 1-like, transcript variant X7	mRNA	XP_008767066.1	620416	unique_MC	13	38	-1.62043	4.47519	3.08052
chr11	88830984	88831284	301	302	88831109	6	5.33846	4.29038	1.89028	MC_peak_448	Promoter (<=1kb)	11	88831260	88882271	51012	1	114114	XM_017597844	0	XM_008768845	Dnm1l	dynamin 1-like, transcript variant X8	mRNA	XP_008767067.1	620416	unique_MC	13	38	-1.62043	4.47519	3.08052
chr11	88830984	88831284	301	302	88831109	6	5.33846	4.29038	1.89028	MC_peak_448	Promoter (<=1kb)	11	88831260	88882271	51012	1	114114	XM_017597844	0	XM_008768846	Dnm1l	dynamin 1-like, transcript variant X9	mRNA	XP_008767068.1	620416	unique_MC	13	38	-1.62043	4.47519	3.08052
chr11	72601288	72601606	319	320	72601439	5	6.65965	4.83664	2.5179	MV_peak_121	Intron (XM_008768691/117099, intron 1 of 6)	11	72577547	72613213	35667	2	117099	XM_008768691	11607	NM_053995	Bdh1	3-hydroxybutyrate dehydrogenase, type 1	mRNA	NP_446447.2	620131	unique_MV	13	0	3.66497	1.83248	4.21442
chr11	72601288	72601606	319	320	72601439	5	6.65965	4.83664	2.5179	MV_peak_121	Intron (XM_008768691/117099, intron 1 of 6)	11	72577547	72613213	35667	2	117099	XM_008768691	11607	XM_006248478	Bdh1	3-hydroxybutyrate dehydrogenase, type 1, transcript variant X1	mRNA	XP_006248540.1	620131	unique_MV	13	0	3.66497	1.83248	4.21442
chr11	72601288	72601606	319	320	72601439	5	6.65965	4.83664	2.5179	MV_peak_121	Intron (XM_008768691/117099, intron 1 of 6)	11	72577547	72613213	35667	2	117099	XM_008768691	11607	XM_008768691	Bdh1	3-hydroxybutyrate dehydrogenase, type 1, transcript variant X2	mRNA	XP_008766913.1	620131	unique_MV	13	0	3.66497	1.83248	4.21442
chr11	29101514	29101868	355	356	29101667	13	14.4122	8.81894	9.82076	MC_peak_408	Distal Intergenic	11	29097714	29098089	376	1	102551852	XM_006248101	3800	XM_006248101	LOC102551852	keratin-associated protein 20-2-like	mRNA	XP_006248163.1	7727214	unique_MC	14	21	-0.692083	4.11339	0.607096
chr11	30904944	30905318	375	376	30905048	5	5.29163	4.23454	1.57413	MV_peak_110	Promoter (<=1kb)	11	30904733	30915225	10493	1	288271	NM_001135834	211	NM_001135834	Mrap	melanocortin 2 receptor accessory protein	mRNA	NP_001129306.1	1310648	unique_MV	14	5	1.18239	3.17616	1.95509
chr11	38910935	38911334	400	401	38911085	12	10.2032	6.5041	5.82734	MC_peak_412	Distal Intergenic	11	38873174	38888969	15796	1	681177	XM_017598101	37761	XM_006248188	LOC681177	rho GTPase-activating protein 20-like, transcript variant X1	mRNA	XP_006248250.1	.	unique_MC	14	60	-2.16339	4.84904	6.98897
chr11	38910935	38911334	400	401	38911085	12	10.2032	6.5041	5.82734	MC_peak_412	Distal Intergenic	11	38873174	38888969	15796	1	681177	XM_017598101	37761	XM_017598101	LOC681177	rho GTPase-activating protein 20-like, transcript variant X2	mRNA	XP_017453590.1	.	unique_MC	14	60	-2.16339	4.84904	6.98897
chr11	38910935	38911334	400	401	38911085	12	10.2032	6.5041	5.82734	MC_peak_412	Distal Intergenic	11	38873174	38888969	15796	1	681177	XM_017598101	37761	XM_017598102	LOC681177	rho GTPase-activating protein 20-like, transcript variant X3	mRNA	XP_017453591.1	.	unique_MC	14	60	-2.16339	4.84904	6.98897
chr11	75904277	75904889	613	614	75904718	8	6.33801	4.74702	2.54965	MC_peak_437	Promoter (<=1kb)	11	75905443	76168791	263349	1	170630	NM_130814	-554	NM_130814	Fgf12	fibroblast growth factor 12	mRNA	NP_570827.1	620163	unique_MC	15	45	-1.66044	4.69334	3.70969
chr11	75904277	75904889	613	614	75904718	8	6.33801	4.74702	2.54965	MC_peak_437	Promoter (<=1kb)	11	75905443	76168791	263349	1	170630	NM_130814	-554	XM_017597854	Fgf12	fibroblast growth factor 12, transcript variant X1	mRNA	XP_017453343.1	620163	unique_MC	15	45	-1.66044	4.69334	3.70969
chr11	75904277	75904889	613	614	75904718	8	6.33801	4.74702	2.54965	MC_peak_437	Promoter (<=1kb)	11	75905443	76168791	263349	1	170630	NM_130814	-554	XM_017597855	Fgf12	fibroblast growth factor 12, transcript variant X2	mRNA	XP_017453344.1	620163	unique_MC	15	45	-1.66044	4.69334	3.70969
chr11	83964031	83964357	327	328	83964220	11	8.02267	5.33707	3.89165	MC_peak_441	Promoter (<=1kb)	11	83948896	83963975	15080	2	408243	NM_001002815	-56	NM_001002815	Ece2	endothelin-converting enzyme 2	mRNA	NP_001002815.2	1303039	unique_MC	15	57	-1.99486	4.86055	5.97349
chr11	83964031	83964357	327	328	83964220	11	8.02267	5.33707	3.89165	MC_peak_441	Promoter (<=1kb)	11	83948896	83963975	15080	2	408243	NM_001002815	-56	XM_006248573	Ece2	endothelin-converting enzyme 2, transcript variant X1	mRNA	XP_006248635.1	1303039	unique_MC	15	57	-1.99486	4.86055	5.97349
chr11	42858387	42858853	467	468	42858489	6	5.33846	4.29038	1.89028	MC_peak_413	Promoter (<=1kb)	11	42858476	42884324	25849	1	363760	XM_006248191	0	NM_001108842	Arl6	ADP-ribosylation factor like GTPase 6	mRNA	NP_001102312.1	1305535	unique_MC	17	52	-1.69002	4.88291	4.65856
chr11	42858387	42858853	467	468	42858489	6	5.33846	4.29038	1.89028	MC_peak_413	Promoter (<=1kb)	11	42858476	42884324	25849	1	363760	XM_006248191	0	XM_006248191	Arl6	ADP-ribosylation factor like GTPase 6, transcript variant X1	mRNA	XP_006248253.1	1305535	unique_MC	17	52	-1.69002	4.88291	4.65856
chr11	42858387	42858853	467	468	42858489	6	5.33846	4.29038	1.89028	MC_peak_413	Promoter (<=1kb)	11	42858476	42884324	25849	1	363760	XM_006248191	0	XM_006248192	Arl6	ADP-ribosylation factor like GTPase 6, transcript variant X2	mRNA	XP_006248254.1	1305535	unique_MC	17	52	-1.69002	4.88291	4.65856
chr11	42858387	42858853	467	468	42858489	6	5.33846	4.29038	1.89028	MC_peak_413	Promoter (<=1kb)	11	42858476	42884324	25849	1	363760	XM_006248191	0	XM_006248193	Arl6	ADP-ribosylation factor like GTPase 6, transcript variant X3	mRNA	XP_006248255.1	1305535	unique_MC	17	52	-1.69002	4.88291	4.65856
chr11	68198777	68199407	631	632	68199289	9	6.46992	4.6928	2.65005	MC_peak_430	Promoter (<=1kb)	11	68198709	68272766	74058	1	303902	NM_001012017	68	NM_001012017	Dirc2	disrupted in renal carcinoma 2	mRNA	NP_001012017.1	1310939	unique_MC	17	69	-2.09138	5.08359	8.03448
chr11	66245201	66245768	568	569	66245342	6	5.76213	4.53535	2.1923	MC_peak_427	Promoter (<=1kb)	11	66246624	66566331	319708	1	288080	NM_001271250	-856	NM_001271250	Stxbp5l	syntaxin binding protein 5-like	mRNA	NP_001258179.1	1311561	unique_MC	19	59	-1.71264	5.05057	5.29573
chr11	61321343	61321831	489	490	61321439	6	5.15002	4.17757	1.74903	MC_peak_425	Promoter (<=1kb)	11	61321352	61415859	94508	1	288109	NM_001100653	0	NM_001100653	Sidt1	SID1 transmembrane family, member 1	mRNA	NP_001094123.1	1559616	unique_MC	21	50	-1.33675	5.00405	3.18537
chr11	61321343	61321831	489	490	61321439	6	5.15002	4.17757	1.74903	MC_peak_425	Promoter (<=1kb)	11	61321352	61415859	94508	1	288109	NM_001100653	0	XM_017597923	Sidt1	SID1 transmembrane family, member 1, transcript variant X1	mRNA	XP_017453412.1	1559616	unique_MC	21	50	-1.33675	5.00405	3.18537
chr11	61321343	61321831	489	490	61321439	6	5.15002	4.17757	1.74903	MC_peak_425	Promoter (<=1kb)	11	61321352	61415859	94508	1	288109	NM_001100653	0	XM_008768718	Sidt1	SID1 transmembrane family, member 1, transcript variant X2	mRNA	XP_008766940.2	1559616	unique_MC	21	50	-1.33675	5.00405	3.18537
chr11	61321343	61321831	489	490	61321439	6	5.15002	4.17757	1.74903	MC_peak_425	Promoter (<=1kb)	11	61321352	61415859	94508	1	288109	NM_001100653	0	XM_006248328	Sidt1	SID1 transmembrane family, member 1, transcript variant X3	mRNA	XP_006248390.1	1559616	unique_MC	21	50	-1.33675	5.00405	3.18537
chr11	77593235	77593546	312	313	77593388	8	6.22329	4.67459	2.45668	MC_peak_438	Promoter (<=1kb)	11	77456648	77593208	136561	2	25466	XR_001840406	-27	NM_012968	Il1rap	interleukin 1 receptor accessory protein, transcript variant 1	mRNA	NP_037100.1	2893	unique_MC	21	52	-1.39224	5.0318	3.50002
chr11	77593235	77593546	312	313	77593388	8	6.22329	4.67459	2.45668	MC_peak_438	Promoter (<=1kb)	11	77456648	77593208	136561	2	25466	XR_001840406	-27	NM_001167840	Il1rap	interleukin 1 receptor accessory protein, transcript variant 2	mRNA	NP_001161312.1	2893	unique_MC	21	52	-1.39224	5.0318	3.50002
chr11	77593235	77593546	312	313	77593388	8	6.22329	4.67459	2.45668	MC_peak_438	Promoter (<=1kb)	11	77456648	77593208	136561	2	25466	XR_001840406	-27	XR_001840406	Il1rap	interleukin 1 receptor accessory protein, transcript variant X1	misc_RNA	.	2893	unique_MC	21	52	-1.39224	5.0318	3.50002
chr11	77593235	77593546	312	313	77593388	8	6.22329	4.67459	2.45668	MC_peak_438	Promoter (<=1kb)	11	77456648	77593208	136561	2	25466	XR_001840406	-27	XM_006248504	Il1rap	interleukin 1 receptor accessory protein, transcript variant X2	mRNA	XP_006248566.1	2893	unique_MC	21	52	-1.39224	5.0318	3.50002
chr11	71702176	71702598	423	424	71702414	5	6.83349	4.89998	2.65154	MV_peak_119	Distal Intergenic	11	71662786	71695031	32246	2	303878	NM_001107086	-7145	NM_001107086	Ubxn7	UBX domain protein 7	mRNA	NP_001100556.1	1306346	unique_MV	22	4	2.07971	3.36179	3.05312
chr11	87239702	87240227	526	527	87239797	7	4.34855	3.58144	1.31762	MC_peak_443	Promoter (<=1kb)	11	87239410	87240833	1424	2	288358	NM_001011900	606	NM_001011900	Tssk1b	testis-specific serine kinase 1B	mRNA	NP_001011900.1	1307352	unique_MC	23	34	-0.664486	4.79704	0.863762
chr11	83615816	83616211	396	397	83615959	4	5.65131	4.16834	1.73373	MV_peak_123	Distal Intergenic	11	83562856	83567147	4292	2	102549932	XR_358411	-48669	XR_358411	LOC102549932	uncharacterized LOC102549932	ncRNA	.	7656309	unique_MV	23	2	2.87983	3.02488	4.53604
chr11	67188587	67188896	310	311	67188792	7	6.37091	4.85955	2.56998	MC_peak_429	Promoter (<=1kb)	11	67188630	67258789	70160	1	24247	NM_016996	0	NM_016996	Casr	calcium-sensing receptor, transcript variant 1	mRNA	NP_058692.1	2277	unique_MC	24	24	-0.118482	4.58461	0.30565
chr11	67188587	67188896	310	311	67188792	7	6.37091	4.85955	2.56998	MC_peak_429	Promoter (<=1kb)	11	67188630	67258789	70160	1	24247	NM_016996	0	NM_001309638	Casr	calcium-sensing receptor, transcript variant 2	mRNA	NP_001296567.1	2277	unique_MC	24	24	-0.118482	4.58461	0.30565
chr11	67188587	67188896	310	311	67188792	7	6.37091	4.85955	2.56998	MC_peak_429	Promoter (<=1kb)	11	67188630	67258789	70160	1	24247	NM_016996	0	XM_017597869	Casr	calcium-sensing receptor, transcript variant X1	mRNA	XP_017453358.1	2277	unique_MC	24	24	-0.118482	4.58461	0.30565
chr11	67188587	67188896	310	311	67188792	7	6.37091	4.85955	2.56998	MC_peak_429	Promoter (<=1kb)	11	67188630	67258789	70160	1	24247	NM_016996	0	XM_017597870	Casr	calcium-sensing receptor, transcript variant X2	mRNA	XP_017453359.1	2277	unique_MC	24	24	-0.118482	4.58461	0.30565
chr11	67188587	67188896	310	311	67188792	7	6.37091	4.85955	2.56998	MC_peak_429	Promoter (<=1kb)	11	67188630	67258789	70160	1	24247	NM_016996	0	XM_017597871	Casr	calcium-sensing receptor, transcript variant X3	mRNA	XP_017453360.1	2277	unique_MC	24	24	-0.118482	4.58461	0.30565
chr11	67188587	67188896	310	311	67188792	7	6.37091	4.85955	2.56998	MC_peak_429	Promoter (<=1kb)	11	67188630	67258789	70160	1	24247	NM_016996	0	XM_017597872	Casr	calcium-sensing receptor, transcript variant X4	mRNA	XP_017453361.1	2277	unique_MC	24	24	-0.118482	4.58461	0.30565
chr11	24640662	24641259	598	599	24641124	8	5.34326	4.1102	1.89353	MC_peak_406	Promoter (<=1kb)	11	24425902	24641707	215806	2	54226	NM_019288	448	NM_019288	App	amyloid beta precursor protein	mRNA	NP_062161.1	2139	unique_MC	26	64	-1.38279	5.33097	4.14101
chr11	24640662	24641259	598	599	24641124	8	5.34326	4.1102	1.89353	MC_peak_406	Promoter (<=1kb)	11	24425902	24641707	215806	2	54226	NM_019288	448	XM_006248008	App	amyloid beta precursor protein, transcript variant X1	mRNA	XP_006248070.1	2139	unique_MC	26	64	-1.38279	5.33097	4.14101
chr11	24640662	24641259	598	599	24641124	8	5.34326	4.1102	1.89353	MC_peak_406	Promoter (<=1kb)	11	24425902	24641707	215806	2	54226	NM_019288	448	XM_006248009	App	amyloid beta precursor protein, transcript variant X2	mRNA	XP_006248071.1	2139	unique_MC	26	64	-1.38279	5.33097	4.14101
chr11	24640662	24641259	598	599	24641124	8	5.34326	4.1102	1.89353	MC_peak_406	Promoter (<=1kb)	11	24425902	24641707	215806	2	54226	NM_019288	448	XM_006248010	App	amyloid beta precursor protein, transcript variant X3	mRNA	XP_006248072.1	2139	unique_MC	26	64	-1.38279	5.33097	4.14101
chr11	24640662	24641259	598	599	24641124	8	5.34326	4.1102	1.89353	MC_peak_406	Promoter (<=1kb)	11	24425902	24641707	215806	2	54226	NM_019288	448	XM_006248011	App	amyloid beta precursor protein, transcript variant X4	mRNA	XP_006248073.1	2139	unique_MC	26	64	-1.38279	5.33097	4.14101
chr11	24640662	24641259	598	599	24641124	8	5.34326	4.1102	1.89353	MC_peak_406	Promoter (<=1kb)	11	24425902	24641707	215806	2	54226	NM_019288	448	XM_006248012	App	amyloid beta precursor protein, transcript variant X5	mRNA	XP_006248074.1	2139	unique_MC	26	64	-1.38279	5.33097	4.14101
chr11	88016203	88016510	308	309	88016300	7	5.28052	4.18713	1.84543	MC_peak_444	Promoter (<=1kb)	11	87988213	88016825	28613	2	287940	NM_001105862	315	NM_001105862	Hic2	hypermethylated in cancer 2	mRNA	NP_001099332.1	1305338	unique_MC	27	35	-0.47638	4.93173	0.590428
chr11	71231506	71231970	465	466	71231648	6	6.20622	4.77807	2.14896	MV_peak_118	Intron (XM_006248449/303886, intron 2 of 3)	11	71222621	71236223	13603	1	303886	NM_001107089	8885	NM_001107089	Muc20	mucin 20, cell surface associated	mRNA	NP_001100559.1	1304865	unique_MV	27	17	0.52362	4.43173	0.713115
chr11	71231506	71231970	465	466	71231648	6	6.20622	4.77807	2.14896	MV_peak_118	Intron (XM_006248449/303886, intron 2 of 3)	11	71222621	71236223	13603	1	303886	NM_001107089	8885	XM_006248449	Muc20	mucin 20, cell surface associated, transcript variant X1	mRNA	XP_006248511.1	1304865	unique_MV	27	17	0.52362	4.43173	0.713115
chr11	45401301	45401972	672	673	45401709	7	6.37091	4.85955	2.56998	MC_peak_415	Promoter (<=1kb)	11	45389394	45401303	11910	2	108352327	XR_001840494	0	XR_001840494	LOC108352327	uncharacterized LOC108352327	ncRNA	.	.	unique_MC	27	45	-0.830017	5.10855	1.41869
chr11	14243253	14243682	430	431	14243507	7	6.84648	5.1344	2.94161	MC_peak_400	Distal Intergenic	11	14254047	14304685	50639	2	170637	NM_130821	61003	NM_130821	Samsn1	SAM domain, SH3 domain and nuclear localization signals, 1	mRNA	NP_570834.2	620926	unique_MC	28	39	-0.576311	5.03377	0.777451
chr11	14243253	14243682	430	431	14243507	7	6.84648	5.1344	2.94161	MC_peak_400	Distal Intergenic	11	14254047	14304685	50639	2	170637	NM_130821	61003	XM_017597856	Samsn1	SAM domain, SH3 domain and nuclear localization signals, 1, transcript variant X1	mRNA	XP_017453345.1	620926	unique_MC	28	39	-0.576311	5.03377	0.777451
chr11	14243253	14243682	430	431	14243507	7	6.84648	5.1344	2.94161	MC_peak_400	Distal Intergenic	11	14254047	14304685	50639	2	170637	NM_130821	61003	XM_017597857	Samsn1	SAM domain, SH3 domain and nuclear localization signals, 1, transcript variant X2	mRNA	XP_017453346.1	620926	unique_MC	28	39	-0.576311	5.03377	0.777451
chr11	14243253	14243682	430	431	14243507	7	6.84648	5.1344	2.94161	MC_peak_400	Distal Intergenic	11	14254047	14304685	50639	2	170637	NM_130821	61003	XM_017597858	Samsn1	SAM domain, SH3 domain and nuclear localization signals, 1, transcript variant X3	mRNA	XP_017453347.1	620926	unique_MC	28	39	-0.576311	5.03377	0.777451
chr11	14243253	14243682	430	431	14243507	7	6.84648	5.1344	2.94161	MC_peak_400	Distal Intergenic	11	14254047	14304685	50639	2	170637	NM_130821	61003	XM_017597859	Samsn1	SAM domain, SH3 domain and nuclear localization signals, 1, transcript variant X4	mRNA	XP_017453348.1	620926	unique_MC	28	39	-0.576311	5.03377	0.777451
chr11	14243253	14243682	430	431	14243507	7	6.84648	5.1344	2.94161	MC_peak_400	Distal Intergenic	11	14254047	14304685	50639	2	170637	NM_130821	61003	XM_017597860	Samsn1	SAM domain, SH3 domain and nuclear localization signals, 1, transcript variant X5	mRNA	XP_017453349.1	620926	unique_MC	28	39	-0.576311	5.03377	0.777451
chr11	80296757	80297124	368	369	80296940	5	5.93971	4.54302	1.93659	MV_peak_122	Distal Intergenic	11	80319177	80331599	12423	1	303835	NM_001107083	-22053	NM_001107083	Rtp2	receptor (chemosensory) transporter protein 2	mRNA	NP_001100553.1	1565722	unique_MV	28	0	4.74562	2.37281
chr11	89008271	89008817	547	548	89008757	8	5.47375	4.19461	1.98696	MC_peak_449	Promoter (<=1kb)	11	89008008	89009146	1139	1	25695	NM_013154	263	NM_013154	Cebpd	CCAAT/enhancer binding protein delta	mRNA	NP_037286.1	2328	unique_MC	29	60	-1.13481	5.36333	2.88669
chr11	44176857	44177348	492	493	44177128	9	7.95397	5.62294	3.83051	MC_peak_414	Promoter (<=1kb)	11	44177135	44237119	59985	1	304023	XM_006248209	0	NM_207602	St3gal6	ST3 beta-galactoside alpha-2,3-sialyltransferase 6	mRNA	NP_997485.2	1303279	unique_MC	32	30	-0.0168388	4.94578	0.30459
chr11	44176857	44177348	492	493	44177128	9	7.95397	5.62294	3.83051	MC_peak_414	Promoter (<=1kb)	11	44177135	44237119	59985	1	304023	XM_006248209	0	XM_006248209	St3gal6	ST3 beta-galactoside alpha-2,3-sialyltransferase 6, transcript variant X1	mRNA	XP_006248271.1	1303279	unique_MC	32	30	-0.0168388	4.94578	0.30459
chr11	44176857	44177348	492	493	44177128	9	7.95397	5.62294	3.83051	MC_peak_414	Promoter (<=1kb)	11	44177135	44237119	59985	1	304023	XM_006248209	0	XM_006248210	St3gal6	ST3 beta-galactoside alpha-2,3-sialyltransferase 6, transcript variant X2	mRNA	XP_006248272.1	1303279	unique_MC	32	30	-0.0168388	4.94578	0.30459
chr11	88272949	88273451	503	504	88273165	15	14.8972	8.70901	10.288	MC_peak_446	Promoter (<=1kb)	11	88203863	88273301	69439	2	116590	XM_008768848	0	NM_053842	Mapk1	mitogen activated protein kinase 1	mRNA	NP_446294.1	70500	unique_MC	32	84	-1.47203	5.67337	5.8109
chr11	88272949	88273451	503	504	88273165	15	14.8972	8.70901	10.288	MC_peak_446	Promoter (<=1kb)	11	88203863	88273301	69439	2	116590	XM_008768848	0	XM_006248658	Mapk1	mitogen activated protein kinase 1, transcript variant X1	mRNA	XP_006248720.1	70500	unique_MC	32	84	-1.47203	5.67337	5.8109
chr11	88272949	88273451	503	504	88273165	15	14.8972	8.70901	10.288	MC_peak_446	Promoter (<=1kb)	11	88203863	88273301	69439	2	116590	XM_008768848	0	XM_006248659	Mapk1	mitogen activated protein kinase 1, transcript variant X2	mRNA	XP_006248721.1	70500	unique_MC	32	84	-1.47203	5.67337	5.8109
chr11	88272949	88273451	503	504	88273165	15	14.8972	8.70901	10.288	MC_peak_446	Promoter (<=1kb)	11	88203863	88273301	69439	2	116590	XM_008768848	0	XM_008768848	Mapk1	mitogen activated protein kinase 1, transcript variant X3	mRNA	XP_008767070.1	70500	unique_MC	32	84	-1.47203	5.67337	5.8109
chr11	49029276	49029623	348	349	49029449	5	5.29163	4.23454	1.57413	MV_peak_113	Distal Intergenic	11	48757998	48759995	1998	1	100360748	gene-LOC100360748	271278	gene-LOC100360748	LOC100360748	.	Gene	.	2321510	unique_MV	32	1	3.93736	2.96868	8.0014
chr11	45533699	45534031	333	334	45533854	9	8.3555	5.86513	4.17848	MC_peak_417	Distal Intergenic	11	45516051	45518792	2742	1	108352328	XR_001840495	17648	XR_001840495	LOC108352328	uncharacterized LOC108352328	ncRNA	.	.	common_MC	33	21	0.522225	4.72054	0.800403
chr11	30549487	30549875	389	390	30549567	7	4.9481	3.97333	1.60478	MC_peak_409	Promoter (<=1kb)	11	30550141	30663465	113325	1	288275	NM_001191662	-266	NM_001191662	Hunk	hormonally upregulated Neu-associated kinase	mRNA	NP_001178591.1	1565091	unique_MC	35	51	-0.633964	5.38346	1.04433
chr11	45462065	45462399	335	336	45462202	7	5.48979	4.31997	1.99694	MC_peak_416	Promoter (<=1kb)	11	45462345	45473107	10763	1	288174	NM_001034126	0	NM_001034126	Nit2	nitrilase family, member 2	mRNA	NP_001029298.1	1310494	unique_MC	36	38	-0.178269	5.19627	0.34931
chr11	88122153	88122582	430	431	88122387	9	7.07615	5.07778	3.13133	MC_peak_445	Promoter (<=1kb)	11	88122271	88124513	2243	1	680945	NM_001109433	0	NM_001109433	Sdf2l1	stromal cell-derived factor 2-like 1	mRNA	NP_001102903.1	1585844	unique_MC	37	65	-0.897687	5.59555	2.28578
chr11	47260514	47260809	296	297	47260618	7	5.18143	4.12373	1.774	MC_peak_419	5' UTR	11	47243342	47271487	28146	1	304005	NM_001107095	17172	NM_001107095	Nfkbiz	NFKB inhibitor zeta	mRNA	NP_001100565.1	1310834	unique_MC	38	52	-0.542668	5.45659	0.936258
chr11	61084170	61084469	300	301	61084319	8	6.00544	4.53617	2.28476	MC_peak_424	Promoter (<=1kb)	11	61084216	61159220	75005	1	360715	XM_006248353	0	XM_017598157	Boc	BOC cell adhesion associated, oncogene regulated, transcript variant X1	mRNA	XP_017453646.1	1304550	unique_MC	39	77	-1.06258	5.75411	3.41455
chr11	61084170	61084469	300	301	61084319	8	6.00544	4.53617	2.28476	MC_peak_424	Promoter (<=1kb)	11	61084216	61159220	75005	1	360715	XM_006248353	0	XM_006248353	Boc	BOC cell adhesion associated, oncogene regulated, transcript variant X2	mRNA	XP_006248415.1	1304550	unique_MC	39	77	-1.06258	5.75411	3.41455
chr11	61084170	61084469	300	301	61084319	8	6.00544	4.53617	2.28476	MC_peak_424	Promoter (<=1kb)	11	61084216	61159220	75005	1	360715	XM_006248353	0	XM_017598158	Boc	BOC cell adhesion associated, oncogene regulated, transcript variant X3	mRNA	XP_017453647.1	1304550	unique_MC	39	77	-1.06258	5.75411	3.41455
chr11	61084170	61084469	300	301	61084319	8	6.00544	4.53617	2.28476	MC_peak_424	Promoter (<=1kb)	11	61084216	61159220	75005	1	360715	XM_006248353	0	XM_017598159	Boc	BOC cell adhesion associated, oncogene regulated, transcript variant X4	mRNA	XP_017453648.1	1304550	unique_MC	39	77	-1.06258	5.75411	3.41455
chr11	61084170	61084469	300	301	61084319	8	6.00544	4.53617	2.28476	MC_peak_424	Promoter (<=1kb)	11	61084216	61159220	75005	1	360715	XM_006248353	0	XM_017598160	Boc	BOC cell adhesion associated, oncogene regulated, transcript variant X5	mRNA	XP_017453649.1	1304550	unique_MC	39	77	-1.06258	5.75411	3.41455
chr11	63641445	63641908	464	465	63641738	6	8.32915	5.71664	3.97803	MV_peak_116	Distal Intergenic	11	63330876	63335583	4708	2	103693579	gene-LOC103693579	-305862	gene-LOC103693579	LOC103693579	.	Gene	.	9345324	unique_MV	40	24	0.615608	4.95166	0.993451
chr11	70753379	70753689	311	312	70753536	9	7.59126	5.39996	3.51773	MC_peak_434	Promoter (<=1kb)	11	70693381	70753620	60240	2	360725	NM_001127550	0	NM_001127550	Snx4	sorting nexin 4	mRNA	NP_001121022.1	1309763	unique_MC	41	38	0.00982084	5.29031	0.30385
chr11	51202364	51202725	362	363	51202551	8	6.70855	4.97842	2.83524	MC_peak_420	Promoter (<=1kb)	11	51040207	51202703	162497	2	171136	NM_133601	0	NM_133601	Cblb	Cbl proto-oncogene B	mRNA	NP_598285.1	620535	unique_MC	44	54	-0.383757	5.58948	0.627604
chr11	51202364	51202725	362	363	51202551	8	6.70855	4.97842	2.83524	MC_peak_420	Promoter (<=1kb)	11	51040207	51202703	162497	2	171136	NM_133601	0	XM_006248258	Cblb	Cbl proto-oncogene B, transcript variant X1	mRNA	XP_006248320.1	620535	unique_MC	44	54	-0.383757	5.58948	0.627604
chr11	51202364	51202725	362	363	51202551	8	6.70855	4.97842	2.83524	MC_peak_420	Promoter (<=1kb)	11	51040207	51202703	162497	2	171136	NM_133601	0	XM_006248259	Cblb	Cbl proto-oncogene B, transcript variant X2	mRNA	XP_006248321.1	620535	unique_MC	44	54	-0.383757	5.58948	0.627604
chr11	51202364	51202725	362	363	51202551	8	6.70855	4.97842	2.83524	MC_peak_420	Promoter (<=1kb)	11	51040207	51202703	162497	2	171136	NM_133601	0	XM_008768626	Cblb	Cbl proto-oncogene B, transcript variant X3	mRNA	XP_008766848.1	620535	unique_MC	44	54	-0.383757	5.58948	0.627604
chr11	51202364	51202725	362	363	51202551	8	6.70855	4.97842	2.83524	MC_peak_420	Promoter (<=1kb)	11	51040207	51202703	162497	2	171136	NM_133601	0	XM_006248260	Cblb	Cbl proto-oncogene B, transcript variant X4	mRNA	XP_006248322.1	620535	unique_MC	44	54	-0.383757	5.58948	0.627604
chr11	45533602	45534082	481	482	45533840	19	20.309	10.9061	15.4057	MV_peak_112	Distal Intergenic	11	45516051	45518792	2742	1	108352328	XR_001840495	17551	XR_001840495	LOC108352328	uncharacterized LOC108352328	ncRNA	.	.	common_MV	44	24	0.753747	5.02073	1.38065
chr11	37526442	37526802	361	362	37526610	7	8.36142	5.91375	4.0013	MV_peak_111	Intron (NM_133587/171119, intron 1 of 35)	11	37004776	37599866	595091	2	171119	NM_133587	73064	NM_133587	Dscam	DS cell adhesion molecule	mRNA	NP_598271.1	619992	unique_MV	46	1	4.46213	3.23107	11.7647
chr11	68309171	68309631	461	462	68309268	7	4.4211	3.62917	1.36903	MC_peak_431	Exon (NM_001107091/303901, exon 15 of 22)	11	68288433	68295670	7238	2	689534	gene-LOC689534	-13501	gene-LOC689534	LOC689534	.	Gene	.	1591093	unique_MC	47	62	-0.483907	5.73533	0.890023
chr11	1818677	1819100	424	425	1818879	6	5.97015	4.65091	2.25435	MC_peak_397	Promoter (<=1kb)	11	1814294	1818942	4649	2	304176	NM_001005552	0	NM_001005552	MGC95208	similar to 4930453N24Rik protein	mRNA	NP_001005552.1	1359320	unique_MC	51	30	0.657954	5.28317	1.30311
chr11	66878664	66879037	374	375	66878896	6	5.54172	4.40947	2.03252	MC_peak_428	Promoter (<=1kb)	11	66878658	66923092	44435	1	266787	NM_172047	6	NM_172047	Eaf2	ELL associated factor 2	mRNA	NP_742044.1	628879	unique_MC	52	31	0.640416	5.32021	1.27789
chr11	66878664	66879037	374	375	66878896	6	5.54172	4.40947	2.03252	MC_peak_428	Promoter (<=1kb)	11	66878658	66923092	44435	1	266787	NM_172047	6	XM_008768708	Eaf2	ELL associated factor 2, transcript variant X1	mRNA	XP_008766930.1	628879	unique_MC	52	31	0.640416	5.32021	1.27789
chr11	66878664	66879037	374	375	66878896	6	5.54172	4.40947	2.03252	MC_peak_428	Promoter (<=1kb)	11	66878658	66923092	44435	1	266787	NM_172047	6	XM_008768709	Eaf2	ELL associated factor 2, transcript variant X2	mRNA	XP_008766931.1	628879	unique_MC	52	31	0.640416	5.32021	1.27789
chr11	60757437	60757925	489	490	60757731	8	9.14193	6.35181	4.71157	MV_peak_114	Distal Intergenic	11	60767759	60767973	215	2	108352397	gene-LOC108352397	10048	gene-LOC108352397	LOC108352397	.	Gene	.	.	unique_MV	54	11	2.11042	4.64017	6.59496
chr11	88454973	88455398	426	427	88455190	10	12.7189	8.13141	8.07374	MV_peak_126	Intron (NM_001034960/360747, intron 3 of 11)	11	88424493	88517910	93418	1	360747	NM_001034960	30480	NM_001034960	Spag6	sperm associated antigen 6	mRNA	NP_001030132.1	1310892	common_MV	60	43	0.389597	5.65423	0.786568
chr11	88454967	88455440	474	475	88455162	14	15.5145	9.2772	10.8831	MC_peak_447	Intron (NM_001034960/360747, intron 3 of 11)	11	88424493	88517910	93418	1	360747	NM_001034960	30474	NM_001034960	Spag6	sperm associated antigen 6	mRNA	NP_001030132.1	1310892	common_MC	60	43	0.389597	5.65423	0.786568
chr11	72093077	72093461	385	386	72093291	5	6.49742	4.77492	2.38253	MV_peak_120	Intron (XM_017598071/689116, intron 1 of 5)	11	72096920	72111152	14233	1	108352349	XR_001840527	-3459	XR_001840527	LOC108352349	uncharacterized LOC108352349	ncRNA	.	.	unique_MV	60	15	1.84903	4.92451	6.17384
chr11	86890315	86890958	644	645	86890456	13	9.59646	5.91736	5.28258	MC_peak_442	Promoter (<=1kb)	11	86885671	86890482	4812	2	287953	XM_006248604	0	NM_001011895	Trmt2a	tRNA methyltransferase 2 homolog A	mRNA	NP_001011895.1	1310418	unique_MC	67	91	-0.513329	6.2669	1.32755
chr11	86890315	86890958	644	645	86890456	13	9.59646	5.91736	5.28258	MC_peak_442	Promoter (<=1kb)	11	86885671	86890482	4812	2	287953	XM_006248604	0	XM_006248604	Trmt2a	tRNA methyltransferase 2 homolog A, transcript variant X1	mRNA	XP_006248666.1	1310418	unique_MC	67	91	-0.513329	6.2669	1.32755
chr11	86890315	86890958	644	645	86890456	13	9.59646	5.91736	5.28258	MC_peak_442	Promoter (<=1kb)	11	86885671	86890482	4812	2	287953	XM_006248604	0	XM_006248605	Trmt2a	tRNA methyltransferase 2 homolog A, transcript variant X2	mRNA	XP_006248667.1	1310418	unique_MC	67	91	-0.513329	6.2669	1.32755
chr11	58106232	58106561	330	331	58106331	5	4.82431	3.9865	1.5125	MC_peak_423	Distal Intergenic	11	58150176	58152051	1876	1	501780	gene-LOC501780	-43615	gene-LOC501780	LOC501780	.	Gene	.	1583712	unique_MC	68	34	0.902613	5.58059	2.44477
chr11	24235146	24235623	478	479	24235236	8	6.98089	5.14564	3.05671	MC_peak_405	Promoter (<=1kb)	11	24235310	24285279	49970	1	619374	NM_001034004	0	NM_001034004	Jam2	junctional adhesion molecule 2	mRNA	NP_001029176.1	1561692	unique_MC	70	50	0.401872	5.87336	0.839306
chr11	71938196	71938774	579	580	71938458	8	6.51805	4.85996	2.68285	MC_peak_436	Promoter (<=1kb)	11	71921713	71938335	16623	2	192229	XM_008768696	0	NM_138865	Cep19	centrosomal protein 19	mRNA	NP_620220.2	621352	unique_MC	73	72	-0.054115	6.16277	0.307147
chr11	71938196	71938774	579	580	71938458	8	6.51805	4.85996	2.68285	MC_peak_436	Promoter (<=1kb)	11	71921713	71938335	16623	2	192229	XM_008768696	0	XM_008768697	Cep19	centrosomal protein 19, transcript variant X1	mRNA	XP_008766919.1	621352	unique_MC	73	72	-0.054115	6.16277	0.307147
chr11	71938196	71938774	579	580	71938458	8	6.51805	4.85996	2.68285	MC_peak_436	Promoter (<=1kb)	11	71921713	71938335	16623	2	192229	XM_008768696	0	XM_008768696	Cep19	centrosomal protein 19, transcript variant X2	mRNA	XP_008766918.1	621352	unique_MC	73	72	-0.054115	6.16277	0.307147
chr12	15404387	15404715	329	330	15404649	5	4.82431	3.9865	1.5125	MC_peak_470	Intron (XM_017598603/304297, intron 1 of 48)	12	14445798	15443442	997645	2	304297	XM_017598603	38727	XM_017598603	Sdk1	sidekick cell adhesion molecule 1, transcript variant X1	mRNA	XP_017454092.1	1560686	unique_MC	0	17	-4.42111	1.95937	4.4643
chr12	43540743	43541047	305	306	43540910	7	7.17305	5.31533	3.15828	MC_peak_500	Intron (XM_006249421/360817, intron 1 of 29)	12	43421317	43510826	89510	2	360817	XM_006249420	-29917	XM_006249420	Med13l	mediator complex subunit 13-like, transcript variant X1	mRNA	XP_006249482.1	1305884	unique_MC	0	27	-5.05854	2.27808	6.85627
chr12	43540743	43541047	305	306	43540910	7	7.17305	5.31533	3.15828	MC_peak_500	Intron (XM_006249421/360817, intron 1 of 29)	12	43421317	43510826	89510	2	360817	XM_006249420	-29917	XM_006249421	Med13l	mediator complex subunit 13-like, transcript variant X2	mRNA	XP_006249483.1	1305884	unique_MC	0	27	-5.05854	2.27808	6.85627
chr12	43540743	43541047	305	306	43540910	7	7.17305	5.31533	3.15828	MC_peak_500	Intron (XM_006249421/360817, intron 1 of 29)	12	43421317	43510826	89510	2	360817	XM_006249420	-29917	XM_006249422	Med13l	mediator complex subunit 13-like, transcript variant X3	mRNA	XP_006249484.1	1305884	unique_MC	0	27	-5.05854	2.27808	6.85627
chr12	42928434	42928771	338	339	42928633	6	5.40446	4.32936	1.93358	MC_peak_499	Distal Intergenic	12	42640799	42647034	6236	2	102551773	XR_358707	-281400	XR_358707	LOC102551773	uncharacterized LOC102551773	ncRNA	.	7530977	unique_MC	0	28	-5.10917	2.3034	7.14178
chr12	10280344	10280740	397	398	10280424	5	4.82431	3.9865	1.5125	MC_peak_467	Promoter (<=1kb)	12	10280093	10281265	1173	2	684377	gene-LOC684377	525	gene-LOC684377	LOC684377	.	Gene	.	1591435	unique_MC	0	29	-5.15808	2.32785	7.42783
chr12	32739830	32740377	548	549	32740104	7	6.52128	4.94784	2.68285	MC_peak_487	Promoter (<=1kb)	12	32666664	32740652	73989	2	304445	XM_222147	275	XM_222147	Glt1d1	glycosyltransferase 1 domain containing 1, transcript variant X1	mRNA	XP_222147.4	1304896	unique_MC	0	41	-5.6435	2.57057	10.892
chr12	32739830	32740377	548	549	32740104	7	6.52128	4.94784	2.68285	MC_peak_487	Promoter (<=1kb)	12	32666664	32740652	73989	2	304445	XM_222147	275	XM_017598512	Glt1d1	glycosyltransferase 1 domain containing 1, transcript variant X2	mRNA	XP_017454001.1	1304896	unique_MC	0	41	-5.6435	2.57057	10.892
chr12	2133860	2134287	428	429	2133957	6	4.51155	3.77997	1.43094	MC_peak_456	Promoter (<=1kb)	12	2133935	2157355	23421	1	689074	XM_017598455	0	NM_001144840	Camsap3	calmodulin regulated spectrin-associated protein family, member 3	mRNA	NP_001138312.1	1597412	unique_MC	0	49	-5.89504	2.69634	13.2236
chr12	2133860	2134287	428	429	2133957	6	4.51155	3.77997	1.43094	MC_peak_456	Promoter (<=1kb)	12	2133935	2157355	23421	1	689074	XM_017598455	0	XM_006248776	Camsap3	calmodulin regulated spectrin-associated protein family, member 3, transcript variant X1	mRNA	XP_006248838.1	1597412	unique_MC	0	49	-5.89504	2.69634	13.2236
chr12	2133860	2134287	428	429	2133957	6	4.51155	3.77997	1.43094	MC_peak_456	Promoter (<=1kb)	12	2133935	2157355	23421	1	689074	XM_017598455	0	XM_006248777	Camsap3	calmodulin regulated spectrin-associated protein family, member 3, transcript variant X2	mRNA	XP_006248839.1	1597412	unique_MC	0	49	-5.89504	2.69634	13.2236
chr12	2133860	2134287	428	429	2133957	6	4.51155	3.77997	1.43094	MC_peak_456	Promoter (<=1kb)	12	2133935	2157355	23421	1	689074	XM_017598455	0	XM_006248779	Camsap3	calmodulin regulated spectrin-associated protein family, member 3, transcript variant X3	mRNA	XP_006248841.1	1597412	unique_MC	0	49	-5.89504	2.69634	13.2236
chr12	2133860	2134287	428	429	2133957	6	4.51155	3.77997	1.43094	MC_peak_456	Promoter (<=1kb)	12	2133935	2157355	23421	1	689074	XM_017598455	0	XM_008769001	Camsap3	calmodulin regulated spectrin-associated protein family, member 3, transcript variant X4	mRNA	XP_008767223.1	1597412	unique_MC	0	49	-5.89504	2.69634	13.2236
chr12	2133860	2134287	428	429	2133957	6	4.51155	3.77997	1.43094	MC_peak_456	Promoter (<=1kb)	12	2133935	2157355	23421	1	689074	XM_017598455	0	XM_017598455	Camsap3	calmodulin regulated spectrin-associated protein family, member 3, transcript variant X5	mRNA	XP_017453944.1	1597412	unique_MC	0	49	-5.89504	2.69634	13.2236
chr12	2133860	2134287	428	429	2133957	6	4.51155	3.77997	1.43094	MC_peak_456	Promoter (<=1kb)	12	2133935	2157355	23421	1	689074	XM_017598455	0	XM_006248781	Camsap3	calmodulin regulated spectrin-associated protein family, member 3, transcript variant X6	mRNA	XP_006248843.1	1597412	unique_MC	0	49	-5.89504	2.69634	13.2236
chr12	2133860	2134287	428	429	2133957	6	4.51155	3.77997	1.43094	MC_peak_456	Promoter (<=1kb)	12	2133935	2157355	23421	1	689074	XM_017598455	0	XM_006248782	Camsap3	calmodulin regulated spectrin-associated protein family, member 3, transcript variant X7	mRNA	XP_006248844.1	1597412	unique_MC	0	49	-5.89504	2.69634	13.2236
chr12	2133860	2134287	428	429	2133957	6	4.51155	3.77997	1.43094	MC_peak_456	Promoter (<=1kb)	12	2133935	2157355	23421	1	689074	XM_017598455	0	XM_017598456	Camsap3	calmodulin regulated spectrin-associated protein family, member 3, transcript variant X8	mRNA	XP_017453945.1	1597412	unique_MC	0	49	-5.89504	2.69634	13.2236
chr12	39455257	39455583	327	328	39455349	5	4.3445	3.71088	1.31517	MC_peak_493	Intron (NM_199120/373066, intron 11 of 18)	12	39420161	39507412	87252	1	373066	NM_199120	35096	NM_199120	Ift81	intraflagellar transport 81	mRNA	NP_954551.1	727862	unique_MC	0	54	-6.03255	2.76509	14.687
chr12	52646139	52646564	426	427	52646358	6	5.97015	4.65091	2.25435	MC_peak_506	Promoter (<=1kb)	12	52645783	52686998	41216	1	100912845	XM_006249595	356	XM_006249595	LOC100912845	zinc finger protein 791-like, transcript variant X1	mRNA	XP_006249657.1	6485295	unique_MC	1	28	-4.08059	2.81769	6.14078
chr12	52646139	52646564	426	427	52646358	6	5.97015	4.65091	2.25435	MC_peak_506	Promoter (<=1kb)	12	52645783	52686998	41216	1	100912845	XM_006249595	356	XM_017598580	LOC100912845	zinc finger protein 791-like, transcript variant X2	mRNA	XP_017454069.1	6485295	unique_MC	1	28	-4.08059	2.81769	6.14078
chr12	41376192	41376516	325	326	41376453	6	5.54172	4.40947	2.03252	MC_peak_495	Distal Intergenic	12	41383885	41415783	31899	1	687424	XM_003751193	-7369	XM_006249412	Dtx1	deltex E3 ubiquitin ligase 1, transcript variant X1	mRNA	XP_006249474.1	1585380	unique_MC	3	33	-3.2815	3.44671	6.65354
chr12	41376192	41376516	325	326	41376453	6	5.54172	4.40947	2.03252	MC_peak_495	Distal Intergenic	12	41383885	41415783	31899	1	687424	XM_003751193	-7369	XM_003751193	Dtx1	deltex E3 ubiquitin ligase 1, transcript variant X2	mRNA	XP_003751241.1	1585380	unique_MC	3	33	-3.2815	3.44671	6.65354
chr12	18102173	18102568	396	397	18102381	6	5.97015	4.65091	2.25435	MC_peak_472	Distal Intergenic	12	18075138	18082353	7216	1	103689975	XM_017598497	27035	XM_006248988	LOC103689975	integrator complex subunit 1-like, transcript variant X1	mRNA	XP_006249050.1	9398138	unique_MC	5	18	-1.84028	3.32779	1.99473
chr12	18102173	18102568	396	397	18102381	6	5.97015	4.65091	2.25435	MC_peak_472	Distal Intergenic	12	18075138	18082353	7216	1	103689975	XM_017598497	27035	XM_003751137	LOC103689975	integrator complex subunit 1-like, transcript variant X2	mRNA	XP_003751185.2	9398138	unique_MC	5	18	-1.84028	3.32779	1.99473
chr12	18102173	18102568	396	397	18102381	6	5.97015	4.65091	2.25435	MC_peak_472	Distal Intergenic	12	18075138	18082353	7216	1	103689975	XM_017598497	27035	XM_017598497	LOC103689975	integrator complex subunit 1-like, transcript variant X3	mRNA	XP_017453986.1	9398138	unique_MC	5	18	-1.84028	3.32779	1.99473
chr12	16859107	16859402	296	297	16859372	6	5.97015	4.65091	2.25435	MC_peak_471	Distal Intergenic	12	16898999	16901945	2947	1	100361517	XM_002727941	-39597	XM_002727941	Psmg3	proteasome assembly chaperone 3, transcript variant X1	mRNA	XP_002727987.1	2319950	unique_MC	6	11	-0.94857	3.11068	1.32596
chr12	16859107	16859402	296	297	16859372	6	5.97015	4.65091	2.25435	MC_peak_471	Distal Intergenic	12	16898999	16901945	2947	1	100361517	XM_002727941	-39597	XM_003751134	Psmg3	proteasome assembly chaperone 3, transcript variant X2	mRNA	XP_003751182.1	2319950	unique_MC	6	11	-0.94857	3.11068	1.32596
chr12	27841474	27841774	301	302	27841630	8	6.84194	5.06065	2.94161	MC_peak_480	Intron (XM_008769171/100362819, intron 4 of 18)	12	27660256	27667957	7702	1	108352498	XR_001840755	181218	XR_001840755	LOC108352498	uncharacterized LOC108352498	ncRNA	.	.	unique_MC	6	31	-2.36361	3.8182	4.3168
chr12	24556413	24556814	402	403	24556502	8	6.33801	4.74702	2.54965	MC_peak_476	Promoter (<=1kb)	12	24543748	24557093	13346	2	368001	NM_001109021	279	NM_001109021	Bcl7b	BCL tumor suppressor 7B	mRNA	NP_001102491.1	1597090	unique_MC	6	38	-2.64901	3.9609	5.93512
chr12	3332566	3332934	369	370	3332920	5	4.71373	3.92479	1.5125	MC_peak_458	Distal Intergenic	12	3361836	3362584	749	1	103693614	gene-LOC103693614	-28902	gene-LOC103693614	LOC103693614	.	Gene	.	9359793	unique_MC	7	17	-1.33538	3.50223	1.234
chr12	51798934	51799288	355	356	51799001	6	5.76213	4.53535	2.1923	MC_peak_505	Intron (XM_006249584/304558, intron 2 of 22)	12	51385808	51840710	454903	2	304558	XM_006249584	41422	XM_006249584	Ttc28	tetratricopeptide repeat domain 28, transcript variant X1	mRNA	XP_006249646.1	1594541	unique_MC	7	25	-1.8659	3.76749	2.63338
chr12	51798934	51799288	355	356	51799001	6	5.76213	4.53535	2.1923	MC_peak_505	Intron (XM_006249584/304558, intron 2 of 22)	12	51385808	51840710	454903	2	304558	XM_006249584	41422	XM_006249585	Ttc28	tetratricopeptide repeat domain 28, transcript variant X2	mRNA	XP_006249647.1	1594541	unique_MC	7	25	-1.8659	3.76749	2.63338
chr12	19643730	19644147	418	419	19643814	5	4.40189	3.7449	1.3577	MC_peak_474	Distal Intergenic	12	19670509	19677380	6872	1	102551436	XR_358585	-26362	XR_358585	LOC102551436	uncharacterized LOC102551436	ncRNA	.	7719202	unique_MC	8	18	-1.2386	3.62863	1.15813
chr12	28726008	28726306	299	300	28726218	9	8.1095	5.71738	3.96609	MC_peak_481	Intron (XM_017598300/288611, intron 2 of 9)	12	28976528	28978633	2106	2	100912379	XM_008769176	252327	XM_008769176	LOC100912379	neutrophil cytosol factor 1-like	mRNA	XP_008767398.1	6487394	unique_MC	8	31	-1.99068	4.00466	3.44661
chr12	50295062	50295432	371	372	50295240	12	7.82664	5.02662	3.72157	MC_peak_504	Exon (NM_001107148/304555, exon 8 of 13)	12	50300332	50307370	7039	1	102556781	XM_008769358	-4900	XM_008769358	LOC102556781	coiled-coil domain-containing protein 121-like, transcript variant X1	mRNA	XP_008767580.2	7569666	unique_MC	8	48	-2.60539	4.31202	7.18448
chr12	42292263	42292600	338	339	42292399	8	8.05681	5.7762	3.91676	MC_peak_498	Distal Intergenic	12	42343103	42355139	12037	1	100910735	XM_003751197	-50503	XM_003751197	Oas1g	2'-5' oligoadenylate synthetase 1G	mRNA	XP_003751245.1	6497100	unique_MC	9	22	-1.35789	3.84462	1.52223
chr12	32772006	32772319	314	315	32772134	6	4.37476	3.69212	1.33949	MC_peak_489	3' UTR	12	32753824	32773277	19454	1	246280	NM_144758	18182	NM_144758	Slc15a4	solute carrier family 15 member 4	mRNA	NP_653359.1	708469	unique_MC	9	24	-1.47819	3.90476	1.83731
chr12	48366406	48366707	302	303	48366490	6	5.97015	4.65091	2.25435	MC_peak_502	Intron (NM_053626/114027, intron 1 of 9)	12	48353691	48373647	19957	2	114027	NM_053626	6940	NM_053626	Dao	D-amino-acid oxidase	mRNA	NP_446078.1	621138	unique_MC	10	16	-0.78036	3.69728	0.604423
chr12	32397312	32397607	296	297	32397399	5	4.40189	3.7449	1.3577	MC_peak_486	Intron (NM_198727/288750, intron 3 of 8)	12	32102867	32607768	504902	1	288750	XM_017598306	294445	NM_198727	Tmem132d	transmembrane protein 132D	mRNA	NP_942022.1	735062	unique_MC	10	22	-1.21646	3.91533	1.30249
chr12	32397312	32397607	296	297	32397399	5	4.40189	3.7449	1.3577	MC_peak_486	Intron (NM_198727/288750, intron 3 of 8)	12	32102867	32607768	504902	1	288750	XM_017598306	294445	XM_017598306	Tmem132d	transmembrane protein 132D, transcript variant X1	mRNA	XP_017453795.1	735062	unique_MC	10	22	-1.21646	3.91533	1.30249
chr12	32397312	32397607	296	297	32397399	5	4.40189	3.7449	1.3577	MC_peak_486	Intron (NM_198727/288750, intron 3 of 8)	12	32102867	32607768	504902	1	288750	XM_017598306	294445	XM_017598307	Tmem132d	transmembrane protein 132D, transcript variant X2	mRNA	XP_017453796.1	735062	unique_MC	10	22	-1.21646	3.91533	1.30249
chr12	38303871	38304364	494	495	38304129	5	4.64775	3.88744	1.5125	MC_peak_492	Promoter (<=1kb)	12	38303757	38325757	22001	1	288661	NM_001105929	114	NM_001105929	Zcchc8	zinc finger CCHC-type containing 8	mRNA	NP_001099399.1	1309774	unique_MC	13	24	-0.978888	4.15441	1.02201
chr12	38303871	38304364	494	495	38304129	5	4.64775	3.88744	1.5125	MC_peak_492	Promoter (<=1kb)	12	38303757	38325757	22001	1	288661	NM_001105929	114	XM_006249333	Zcchc8	zinc finger CCHC-type containing 8, transcript variant X1	mRNA	XP_006249395.1	1309774	unique_MC	13	24	-0.978888	4.15441	1.02201
chr12	38303871	38304364	494	495	38304129	5	4.64775	3.88744	1.5125	MC_peak_492	Promoter (<=1kb)	12	38303757	38325757	22001	1	288661	NM_001105929	114	XM_006249334	Zcchc8	zinc finger CCHC-type containing 8, transcript variant X2	mRNA	XP_006249396.1	1309774	unique_MC	13	24	-0.978888	4.15441	1.02201
chr12	37594460	37594775	316	317	37594648	5	4.46083	3.77954	1.39278	MC_peak_491	Promoter (<=1kb)	12	37593874	37649036	55163	1	304470	NM_001107138	586	NM_001107138	Sbno1	strawberry notch homolog 1 (Drosophila)	mRNA	NP_001100608.1	1310005	unique_MC	15	32	-1.18128	4.45376	1.66701
chr12	37594460	37594775	316	317	37594648	5	4.46083	3.77954	1.39278	MC_peak_491	Promoter (<=1kb)	12	37593874	37649036	55163	1	304470	NM_001107138	586	XM_006249300	Sbno1	strawberry notch homolog 1 (Drosophila), transcript variant X1	mRNA	XP_006249362.1	1310005	unique_MC	15	32	-1.18128	4.45376	1.66701
chr12	37594460	37594775	316	317	37594648	5	4.46083	3.77954	1.39278	MC_peak_491	Promoter (<=1kb)	12	37593874	37649036	55163	1	304470	NM_001107138	586	XM_017598328	Sbno1	strawberry notch homolog 1 (Drosophila), transcript variant X2	mRNA	XP_017453817.1	1310005	unique_MC	15	32	-1.18128	4.45376	1.66701
chr12	37594460	37594775	316	317	37594648	5	4.46083	3.77954	1.39278	MC_peak_491	Promoter (<=1kb)	12	37593874	37649036	55163	1	304470	NM_001107138	586	XM_006249301	Sbno1	strawberry notch homolog 1 (Drosophila), transcript variant X3	mRNA	XP_006249363.1	1310005	unique_MC	15	32	-1.18128	4.45376	1.66701
chr12	37594460	37594775	316	317	37594648	5	4.46083	3.77954	1.39278	MC_peak_491	Promoter (<=1kb)	12	37593874	37649036	55163	1	304470	NM_001107138	586	XM_008769224	Sbno1	strawberry notch homolog 1 (Drosophila), transcript variant X4	mRNA	XP_008767446.1	1310005	unique_MC	15	32	-1.18128	4.45376	1.66701
chr12	37594460	37594775	316	317	37594648	5	4.46083	3.77954	1.39278	MC_peak_491	Promoter (<=1kb)	12	37593874	37649036	55163	1	304470	NM_001107138	586	XM_008769225	Sbno1	strawberry notch homolog 1 (Drosophila), transcript variant X5	mRNA	XP_008767447.1	1310005	unique_MC	15	32	-1.18128	4.45376	1.66701
chr12	37594460	37594775	316	317	37594648	5	4.46083	3.77954	1.39278	MC_peak_491	Promoter (<=1kb)	12	37593874	37649036	55163	1	304470	NM_001107138	586	XM_008769226	Sbno1	strawberry notch homolog 1 (Drosophila), transcript variant X6	mRNA	XP_008767448.1	1310005	unique_MC	15	32	-1.18128	4.45376	1.66701
chr12	36587148	36587707	560	561	36587277	9	5.86703	4.30689	2.25435	MC_peak_490	Promoter (<=1kb)	12	36576018	36587839	11822	2	498176	NM_001017487	132	NM_001017487	Bri3bp	Bri3 binding protein	mRNA	NP_001017487.1	1561711	unique_MC	15	80	-2.47673	5.10148	10.9037
chr12	10981266	10981704	439	440	10981416	5	7.13158	5.00201	2.89668	MV_peak_131	Promoter (1-2kb)	12	10977791	10979781	1991	2	100912029	XR_595257	-1485	XR_595257	LOC100912029	pumilio domain-containing protein KIAA0020 homolog	misc_RNA	.	6489468	unique_MV	16	8	0.783156	3.5615	0.771068
chr12	19351458	19351799	342	343	19351587	6	5.97015	4.65091	2.25435	MC_peak_473	Distal Intergenic	12	19335841	19337103	1263	1	304346	NM_001024996	15617	NM_001024996	Mblac1	metallo-beta-lactamase domain containing 1	mRNA	NP_001020167.1	1306932	unique_MC	16	26	-0.801807	4.35398	0.949798
chr12	13728798	13729154	357	358	13728895	7	5.28052	4.18713	1.84543	MC_peak_469	Promoter (<=1kb)	12	13728780	13751781	23002	1	678726	XM_006248907	18	XM_017598486	Fbxl18	F-box and leucine-rich repeat protein 18, transcript variant X1	mRNA	XP_017453975.1	1596958	unique_MC	16	59	-1.95381	4.92999	6.37574
chr12	13728798	13729154	357	358	13728895	7	5.28052	4.18713	1.84543	MC_peak_469	Promoter (<=1kb)	12	13728780	13751781	23002	1	678726	XM_006248907	18	XM_006248907	Fbxl18	F-box and leucine-rich repeat protein 18, transcript variant X2	mRNA	XP_006248969.1	1596958	unique_MC	16	59	-1.95381	4.92999	6.37574
chr12	6341634	6341983	350	351	6341731	5	4.71373	3.92479	1.5125	MC_peak_464	Promoter (<=1kb)	12	6322685	6341898	19214	2	288444	NM_001011901	0	NM_001011901	Hsph1	heat shock protein family H (Hsp110) member 1	mRNA	NP_001011901.1	1311609	unique_MC	17	28	-0.820082	4.44794	1.02078
chr12	31561069	31561457	389	390	31561249	8	6.91069	5.10279	2.99652	MC_peak_484	Exon (NM_001100488/266780, exon 13 of 22)	12	31609053	31629881	20829	2	363912	NM_001108853	68424	NM_001108853	Piwil1	piwi-like RNA-mediated gene silencing 1	mRNA	NP_001102323.1	1306980	unique_MC	20	41	-1.12567	4.82948	2.09421
chr12	31561069	31561457	389	390	31561249	8	6.91069	5.10279	2.99652	MC_peak_484	Exon (NM_001100488/266780, exon 13 of 22)	12	31609053	31629881	20829	2	363912	NM_001108853	68424	XM_017598410	Piwil1	piwi-like RNA-mediated gene silencing 1, transcript variant X1	mRNA	XP_017453899.1	1306980	unique_MC	20	41	-1.12567	4.82948	2.09421
chr12	31561069	31561457	389	390	31561249	8	6.91069	5.10279	2.99652	MC_peak_484	Exon (NM_001100488/266780, exon 13 of 22)	12	31609053	31629881	20829	2	363912	NM_001108853	68424	XM_017598411	Piwil1	piwi-like RNA-mediated gene silencing 1, transcript variant X2	mRNA	XP_017453900.1	1306980	unique_MC	20	41	-1.12567	4.82948	2.09421
chr12	1815963	1816263	301	302	1816090	9	7.38951	5.27446	3.33994	MC_peak_455	Promoter (<=1kb)	12	1682527	1816414	133888	2	24954	NM_017071	151	NM_017071	Insr	insulin receptor	mRNA	NP_058767.2	2917	unique_MC	21	34	-0.793604	4.73248	1.09827
chr12	3340737	3341125	389	390	3340992	15	17.6009	10.2688	12.9123	MC_peak_459	Distal Intergenic	12	3361836	3362584	749	1	103693614	gene-LOC103693614	-20711	gene-LOC103693614	LOC103693614	.	Gene	.	9359793	unique_MC	21	54	-1.44568	5.05852	3.82397
chr12	14957514	14957850	337	338	14957560	4	5.26013	4.03053	1.5576	MV_peak_132	Intron (XM_017598603/304297, intron 4 of 48)	12	14735860	14736979	1120	1	363877	gene-RGD1564193	221654	gene-RGD1564193	RGD1564193	.	Gene	.	1564193	unique_MV	22	6	1.59429	3.6045	2.21753
chr12	32754016	32754349	334	335	32754170	8	5.85128	4.43762	2.25014	MC_peak_488	Promoter (<=1kb)	12	32753824	32773277	19454	1	246280	NM_144758	192	NM_144758	Slc15a4	solute carrier family 15 member 4	mRNA	NP_653359.1	708469	unique_MC	22	56	-1.43125	5.11727	3.88569
chr12	2461619	2461924	306	307	2461739	7	5.5446	4.35451	2.03252	MC_peak_457	Promoter (<=1kb)	12	2461502	2502432	40931	1	363854	NM_001108848	117	NM_001108848	Elavl1	ELAV like RNA binding protein 1	mRNA	NP_001102318.1	1308649	unique_MC	24	31	-0.474626	4.76269	0.559339
chr12	19012298	19012658	361	362	19012481	5	7.13158	5.00201	2.89668	MV_peak_134	Intron (XM_006249016/85491, intron 4 of 7)	12	19003391	19030183	26793	1	85491	NM_053531	8907	NM_053531	Vamp7	vesicle-associated membrane protein 7	mRNA	NP_445983.1	621558	unique_MV	24	11	0.940411	4.05517	1.24083
chr12	19012298	19012658	361	362	19012481	5	7.13158	5.00201	2.89668	MV_peak_134	Intron (XM_006249016/85491, intron 4 of 7)	12	19003391	19030183	26793	1	85491	NM_053531	8907	XM_006249016	Vamp7	vesicle-associated membrane protein 7, transcript variant X1	mRNA	XP_006249078.1	621558	unique_MV	24	11	0.940411	4.05517	1.24083
chr12	24709750	24710131	382	383	24709847	8	4.46482	3.54028	1.39278	MC_peak_478	Promoter (<=1kb)	12	24682050	24710002	27953	2	116470	NM_053788	0	NM_053788	Stx1a	syntaxin 1A	mRNA	NP_446240.2	69430	unique_MC	26	42	-0.786687	5.03292	1.248
chr12	48914921	48915219	299	300	48915118	10	7.03609	4.89232	3.09997	MC_peak_503	Distal Intergenic	12	48940017	48954538	14522	1	108352467	XR_001840715	-24798	XR_001840715	LOC108352467	uncharacterized LOC108352467, transcript variant X1	ncRNA	.	.	unique_MC	27	43	-0.765887	5.07649	1.21996
chr12	48914921	48915219	299	300	48915118	10	7.03609	4.89232	3.09997	MC_peak_503	Distal Intergenic	12	48940017	48954538	14522	1	108352467	XR_001840715	-24798	XR_001840716	LOC108352467	uncharacterized LOC108352467, transcript variant X2	ncRNA	.	.	unique_MC	27	43	-0.765887	5.07649	1.21996
chr12	9535390	9535733	344	345	9535600	10	6.65273	4.64935	2.7939	MC_peak_465	Distal Intergenic	12	9496044	9501211	5168	2	29535	NM_022852	-34179	NM_022852	Pdx1	pancreatic and duodenal homeobox 1	mRNA	NP_074043.3	62387	common_MC	29	27	-0.0114303	4.80164	0.304978
chr12	9545174	9545528	355	356	9545468	12	6.34742	4.1344	2.55837	MC_peak_466	Distal Intergenic	12	9496044	9501211	5168	2	29535	NM_022852	-43963	NM_022852	Pdx1	pancreatic and duodenal homeobox 1	mRNA	NP_074043.3	62387	unique_MC	29	40	-0.561627	5.07674	0.763288
chr12	24638052	24638446	395	396	24638161	6	4.41951	3.72095	1.36896	MC_peak_477	Distal Intergenic	12	24651342	24656793	5452	1	687208	NM_001128193	-12896	NM_001128193	Vps37d	VPS37D, ESCRT-I subunit	mRNA	NP_001121665.1	1587769	unique_MC	29	40	-0.561627	5.07674	0.763288
chr12	23727286	23727591	306	307	23727448	11	9.01593	5.95999	4.74444	MC_peak_475	Promoter (<=1kb)	12	23687966	23727564	39599	2	304591	NM_001107157	0	NM_001107157	Dtx2	deltex E3 ubiquitin ligase 2	mRNA	NP_001100627.1	1561790	unique_MC	29	46	-0.758664	5.17526	1.26139
chr12	23727286	23727591	306	307	23727448	11	9.01593	5.95999	4.74444	MC_peak_475	Promoter (<=1kb)	12	23687966	23727564	39599	2	304591	NM_001107157	0	XM_006249158	Dtx2	deltex E3 ubiquitin ligase 2, transcript variant X1	mRNA	XP_006249220.1	1561790	unique_MC	29	46	-0.758664	5.17526	1.26139
chr12	23727286	23727591	306	307	23727448	11	9.01593	5.95999	4.74444	MC_peak_475	Promoter (<=1kb)	12	23687966	23727564	39599	2	304591	NM_001107157	0	XM_017598355	Dtx2	deltex E3 ubiquitin ligase 2, transcript variant X2	mRNA	XP_017453844.1	1561790	unique_MC	29	46	-0.758664	5.17526	1.26139
chr12	23727286	23727591	306	307	23727448	11	9.01593	5.95999	4.74444	MC_peak_475	Promoter (<=1kb)	12	23687966	23727564	39599	2	304591	NM_001107157	0	XM_006249159	Dtx2	deltex E3 ubiquitin ligase 2, transcript variant X3	mRNA	XP_006249221.1	1561790	unique_MC	29	46	-0.758664	5.17526	1.26139
chr12	9535364	9535714	351	352	9535693	13	8.93937	5.51312	4.53018	MV_peak_130	Distal Intergenic	12	9496044	9501211	5168	2	29535	NM_022852	-34153	NM_022852	Pdx1	pancreatic and duodenal homeobox 1	mRNA	NP_074043.3	62387	common_MV	31	27	0.0843398	4.84952	0.335332
chr12	3620296	3620808	513	514	3620705	7	7.17305	5.31533	3.15828	MC_peak_461	Distal Intergenic	12	3668803	3673459	4657	2	688858	XM_017598477	52651	XM_017598477	LOC688858	similar to CD209a antigen, transcript variant X1	mRNA	XP_017453966.1	1584108	unique_MC	31	26	0.136807	4.82329	0.363125
chr12	3620296	3620808	513	514	3620705	7	7.17305	5.31533	3.15828	MC_peak_461	Distal Intergenic	12	3668803	3673459	4657	2	688858	XM_017598477	52651	XM_017598478	LOC688858	similar to CD209a antigen, transcript variant X2	mRNA	XP_017453967.1	1584108	unique_MC	31	26	0.136807	4.82329	0.363125
chr12	42149773	42150093	321	322	42149956	10	9.45845	6.39654	5.1554	MC_peak_497	Distal Intergenic	12	42099833	42146841	47009	1	304514	NM_001009964	49940	NM_001009964	Tbx5	T-box 5	mRNA	NP_001009964.1	1305702	unique_MC	33	34	-0.147626	5.05547	0.314192
chr12	42149773	42150093	321	322	42149956	10	9.45845	6.39654	5.1554	MC_peak_497	Distal Intergenic	12	42099833	42146841	47009	1	304514	NM_001009964	49940	XM_006249387	Tbx5	T-box 5, transcript variant X1	mRNA	XP_006249449.1	1305702	unique_MC	33	34	-0.147626	5.05547	0.314192
chr12	42149773	42150093	321	322	42149956	10	9.45845	6.39654	5.1554	MC_peak_497	Distal Intergenic	12	42099833	42146841	47009	1	304514	NM_001009964	49940	XM_006249388	Tbx5	T-box 5, transcript variant X2	mRNA	XP_006249450.1	1305702	unique_MC	33	34	-0.147626	5.05547	0.314192
chr12	42149773	42150093	321	322	42149956	10	9.45845	6.39654	5.1554	MC_peak_497	Distal Intergenic	12	42099833	42146841	47009	1	304514	NM_001009964	49940	XM_008769230	Tbx5	T-box 5, transcript variant X3	mRNA	XP_008767452.1	1305702	unique_MC	33	34	-0.147626	5.05547	0.314192
chr12	42149773	42150093	321	322	42149956	10	9.45845	6.39654	5.1554	MC_peak_497	Distal Intergenic	12	42099833	42146841	47009	1	304514	NM_001009964	49940	XM_006249389	Tbx5	T-box 5, transcript variant X4	mRNA	XP_006249451.1	1305702	unique_MC	33	34	-0.147626	5.05547	0.314192
chr12	42149773	42150093	321	322	42149956	10	9.45845	6.39654	5.1554	MC_peak_497	Distal Intergenic	12	42099833	42146841	47009	1	304514	NM_001009964	49940	XM_006249390	Tbx5	T-box 5, transcript variant X5	mRNA	XP_006249452.1	1305702	unique_MC	33	34	-0.147626	5.05547	0.314192
chr12	42149773	42150093	321	322	42149956	10	9.45845	6.39654	5.1554	MC_peak_497	Distal Intergenic	12	42099833	42146841	47009	1	304514	NM_001009964	49940	XM_006249391	Tbx5	T-box 5, transcript variant X6	mRNA	XP_006249453.1	1305702	unique_MC	33	34	-0.147626	5.05547	0.314192
chr12	42149773	42150093	321	322	42149956	10	9.45845	6.39654	5.1554	MC_peak_497	Distal Intergenic	12	42099833	42146841	47009	1	304514	NM_001009964	49940	XM_006249392	Tbx5	T-box 5, transcript variant X7	mRNA	XP_006249454.1	1305702	unique_MC	33	34	-0.147626	5.05547	0.314192
chr12	42149773	42150093	321	322	42149956	10	9.45845	6.39654	5.1554	MC_peak_497	Distal Intergenic	12	42099833	42146841	47009	1	304514	NM_001009964	49940	XM_017598338	Tbx5	T-box 5, transcript variant X8	mRNA	XP_017453827.1	1305702	unique_MC	33	34	-0.147626	5.05547	0.314192
chr12	42149773	42150093	321	322	42149956	10	9.45845	6.39654	5.1554	MC_peak_497	Distal Intergenic	12	42099833	42146841	47009	1	304514	NM_001009964	49940	XM_017598339	Tbx5	T-box 5, transcript variant X9	mRNA	XP_017453828.1	1305702	unique_MC	33	34	-0.147626	5.05547	0.314192
chr12	943314	943679	366	367	943660	8	7.05259	5.18921	3.11082	MC_peak_453	Promoter (<=1kb)	12	942974	987206	44233	1	83504	NM_031336	340	NM_031336	Kl	Klotho	mRNA	NP_112626.1	620396	unique_MC	33	52	-0.746264	5.35479	1.34506
chr12	29616395	29616766	372	373	29616582	22	21.531	10.7195	16.716	MC_peak_482	Intron (XM_017598409/363909, intron 3 of 6)	12	29627149	29627592	444	2	108352439	gene-LOC108352439	10826	gene-LOC108352439	LOC108352439	.	Gene	.	.	common_MC	34	46	-0.529917	5.28963	0.76768
chr12	346052	346390	339	340	346142	6	5.03168	4.10559	1.66466	MC_peak_451	Distal Intergenic	12	232885	233726	842	2	100362490	gene-LOC100362490	-112326	gene-LOC100362490	LOC100362490	.	Gene	.	2318098	unique_MC	36	35	-0.0627915	5.13853	0.304177
chr12	47976398	47976773	376	377	47976499	7	5.5572	4.36243	1.73373	MV_peak_138	Intron (NM_001143894/687633, intron 9 of 42)	12	47946691	47991973	45283	2	687633	NM_001143894	15200	NM_001143894	Ube3b	ubiquitin protein ligase E3B	mRNA	NP_001137366.1	1583074	unique_MV	36	15	1.10713	4.55357	1.94354
chr12	54793	55365	573	574	55224	12	7.47017	4.80817	3.41129	MC_peak_450	Promoter (<=1kb)	12	39104	54917	15814	2	302022	XR_001840603	0	XM_017598466	LOC302022	similar to nidogen 2 protein, transcript variant X1	mRNA	XP_017453955.1	1593261	unique_MC	36	78	-1.19665	5.70546	4.15763
chr12	54793	55365	573	574	55224	12	7.47017	4.80817	3.41129	MC_peak_450	Promoter (<=1kb)	12	39104	54917	15814	2	302022	XR_001840603	0	XM_017598467	LOC302022	similar to nidogen 2 protein, transcript variant X2	mRNA	XP_017453956.1	1593261	unique_MC	36	78	-1.19665	5.70546	4.15763
chr12	54793	55365	573	574	55224	12	7.47017	4.80817	3.41129	MC_peak_450	Promoter (<=1kb)	12	39104	54917	15814	2	302022	XR_001840603	0	XR_001840603	LOC302022	similar to nidogen 2 protein, transcript variant X3	misc_RNA	.	1593261	unique_MC	36	78	-1.19665	5.70546	4.15763
chr12	54793	55365	573	574	55224	12	7.47017	4.80817	3.41129	MC_peak_450	Promoter (<=1kb)	12	39104	54917	15814	2	302022	XR_001840603	0	XR_001840604	LOC302022	similar to nidogen 2 protein, transcript variant X4	misc_RNA	.	1593261	unique_MC	36	78	-1.19665	5.70546	4.15763
chr12	46494079	46494545	467	468	46494389	8	6.28014	4.71053	2.50242	MC_peak_501	Promoter (<=1kb)	12	46334669	46494119	159451	2	83620	XM_008769270	0	NM_001029911	Cit	citron rho-interacting serine/threonine kinase	mRNA	NP_001025082.1	70878	unique_MC	38	37	-0.0626749	5.21659	0.304005
chr12	46494079	46494545	467	468	46494389	8	6.28014	4.71053	2.50242	MC_peak_501	Promoter (<=1kb)	12	46334669	46494119	159451	2	83620	XM_008769270	0	XM_008769269	Cit	citron rho-interacting serine/threonine kinase, transcript variant X1	mRNA	XP_008767491.1	70878	unique_MC	38	37	-0.0626749	5.21659	0.304005
chr12	46494079	46494545	467	468	46494389	8	6.28014	4.71053	2.50242	MC_peak_501	Promoter (<=1kb)	12	46334669	46494119	159451	2	83620	XM_008769270	0	XM_008769270	Cit	citron rho-interacting serine/threonine kinase, transcript variant X2	mRNA	XP_008767492.1	70878	unique_MC	38	37	-0.0626749	5.21659	0.304005
chr12	46494079	46494545	467	468	46494389	8	6.28014	4.71053	2.50242	MC_peak_501	Promoter (<=1kb)	12	46334669	46494119	159451	2	83620	XM_008769270	0	XM_006249469	Cit	citron rho-interacting serine/threonine kinase, transcript variant X3	mRNA	XP_006249531.1	70878	unique_MC	38	37	-0.0626749	5.21659	0.304005
chr12	46494079	46494545	467	468	46494389	8	6.28014	4.71053	2.50242	MC_peak_501	Promoter (<=1kb)	12	46334669	46494119	159451	2	83620	XM_008769270	0	XM_006249470	Cit	citron rho-interacting serine/threonine kinase, transcript variant X4	mRNA	XP_006249532.1	70878	unique_MC	38	37	-0.0626749	5.21659	0.304005
chr12	46494079	46494545	467	468	46494389	8	6.28014	4.71053	2.50242	MC_peak_501	Promoter (<=1kb)	12	46334669	46494119	159451	2	83620	XM_008769270	0	XM_006249471	Cit	citron rho-interacting serine/threonine kinase, transcript variant X5	mRNA	XP_006249533.1	70878	unique_MC	38	37	-0.0626749	5.21659	0.304005
chr12	46494079	46494545	467	468	46494389	8	6.28014	4.71053	2.50242	MC_peak_501	Promoter (<=1kb)	12	46334669	46494119	159451	2	83620	XM_008769270	0	XM_006249472	Cit	citron rho-interacting serine/threonine kinase, transcript variant X6	mRNA	XP_006249534.1	70878	unique_MC	38	37	-0.0626749	5.21659	0.304005
chr12	46494079	46494545	467	468	46494389	8	6.28014	4.71053	2.50242	MC_peak_501	Promoter (<=1kb)	12	46334669	46494119	159451	2	83620	XM_008769270	0	XM_008769271	Cit	citron rho-interacting serine/threonine kinase, transcript variant X7	mRNA	XP_008767493.1	70878	unique_MC	38	37	-0.0626749	5.21659	0.304005
chr12	46494079	46494545	467	468	46494389	8	6.28014	4.71053	2.50242	MC_peak_501	Promoter (<=1kb)	12	46334669	46494119	159451	2	83620	XM_008769270	0	XM_006249477	Cit	citron rho-interacting serine/threonine kinase, transcript variant X8	mRNA	XP_006249539.1	70878	unique_MC	38	37	-0.0626749	5.21659	0.304005
chr12	29616406	29616803	398	399	29616594	21	22.7858	11.7905	17.813	MV_peak_136	Intron (XM_017598409/363909, intron 3 of 6)	12	29627149	29627592	444	2	108352439	gene-LOC108352439	10789	gene-LOC108352439	LOC108352439	.	Gene	.	.	common_MV	39	46	-0.331767	5.38871	0.513362
chr12	27153486	27153960	475	476	27153642	13	9.53735	5.88085	5.22791	MC_peak_479	Promoter (1-2kb)	12	27155362	28252752	1097391	1	100362819	XM_008769171	-1402	XM_008769171	LOC100362819	autism susceptibility candidate 2-like, transcript variant X1	mRNA	XP_008767393.2	2323959	unique_MC	43	65	-0.680139	5.70432	1.49129
chr12	27153486	27153960	475	476	27153642	13	9.53735	5.88085	5.22791	MC_peak_479	Promoter (1-2kb)	12	27155362	28252752	1097391	1	100362819	XM_008769171	-1402	XM_008769172	LOC100362819	autism susceptibility candidate 2-like, transcript variant X2	mRNA	XP_008767394.2	2323959	unique_MC	43	65	-0.680139	5.70432	1.49129
chr12	27153486	27153960	475	476	27153642	13	9.53735	5.88085	5.22791	MC_peak_479	Promoter (1-2kb)	12	27155362	28252752	1097391	1	100362819	XM_008769171	-1402	XM_008769173	LOC100362819	autism susceptibility candidate 2-like, transcript variant X3	mRNA	XP_008767395.2	2323959	unique_MC	43	65	-0.680139	5.70432	1.49129
chr12	27153486	27153960	475	476	27153642	13	9.53735	5.88085	5.22791	MC_peak_479	Promoter (1-2kb)	12	27155362	28252752	1097391	1	100362819	XM_008769171	-1402	XM_017598627	LOC100362819	autism susceptibility candidate 2-like, transcript variant X4	mRNA	XP_017454116.1	2323959	unique_MC	43	65	-0.680139	5.70432	1.49129
chr12	27153486	27153960	475	476	27153642	13	9.53735	5.88085	5.22791	MC_peak_479	Promoter (1-2kb)	12	27155362	28252752	1097391	1	100362819	XM_008769171	-1402	XM_008769175	LOC100362819	autism susceptibility candidate 2-like, transcript variant X5	mRNA	XP_008767397.2	2323959	unique_MC	43	65	-0.680139	5.70432	1.49129
chr12	27153486	27153960	475	476	27153642	13	9.53735	5.88085	5.22791	MC_peak_479	Promoter (1-2kb)	12	27155362	28252752	1097391	1	100362819	XM_008769171	-1402	XM_008769174	LOC100362819	autism susceptibility candidate 2-like, transcript variant X6	mRNA	XP_008767396.2	2323959	unique_MC	43	65	-0.680139	5.70432	1.49129
chr12	41384318	41384927	610	611	41384427	9	5.95316	4.36208	2.25435	MC_peak_496	Promoter (<=1kb)	12	41383885	41415783	31899	1	687424	XM_006249412	433	XM_006249412	Dtx1	deltex E3 ubiquitin ligase 1, transcript variant X1	mRNA	XP_006249474.1	1585380	unique_MC	44	99	-1.24625	6.02073	5.45072
[truncated: 5,283 more rows]
