# Supplementary material for: Investigation of long-term epigenetic changes in the Nr3c1 gene by neonatal valproate exposure in juvenile rats
Source: Genes Dis. 2025 Mar 8;12(6):101588. doi: 10.1016/j.gendis.2025.101588 (PMC12305572; doi:10.1016/j.gendis.2025.101588)
Supplement: Multimedia component 7 [file mmc7.txt]

##FastQC	0.11.7
>>Basic Statistics	pass
#Measure	Value
Filename	MC_1.fastq.gz
File type	Conventional base calls
Encoding	Sanger / Illumina 1.9
Total Sequences	21820627
Sequences flagged as poor quality	0
Sequence length	101
%GC	49
>>END_MODULE
>>Per base sequence quality	pass
#Base	Mean	Median	Lower Quartile	Upper Quartile	10th Percentile	90th Percentile
1	35.37672840473374	37.0	37.0	37.0	37.0	37.0
2	36.10006692291656	37.0	37.0	37.0	37.0	37.0
3	36.24550215720199	37.0	37.0	37.0	37.0	37.0
4	36.34234877852043	37.0	37.0	37.0	37.0	37.0
5	36.38306236571479	37.0	37.0	37.0	37.0	37.0
6	36.411669792989905	37.0	37.0	37.0	37.0	37.0
7	36.40989523353293	37.0	37.0	37.0	37.0	37.0
8	36.417163310660136	37.0	37.0	37.0	37.0	37.0
9	36.39921213079716	37.0	37.0	37.0	37.0	37.0
10	36.42301951268403	37.0	37.0	37.0	37.0	37.0
11	36.428247410122545	37.0	37.0	37.0	37.0	37.0
12	36.42605838044892	37.0	37.0	37.0	37.0	37.0
13	36.419726115111175	37.0	37.0	37.0	37.0	37.0
14	36.40799272174901	37.0	37.0	37.0	37.0	37.0
15	36.409194153770194	37.0	37.0	37.0	37.0	37.0
16	36.408640457490066	37.0	37.0	37.0	37.0	37.0
17	36.40927618624341	37.0	37.0	37.0	37.0	37.0
18	36.39848942012528	37.0	37.0	37.0	37.0	37.0
19	36.39376728267249	37.0	37.0	37.0	37.0	37.0
20	36.39326995507508	37.0	37.0	37.0	37.0	37.0
21	36.38385968469192	37.0	37.0	37.0	37.0	37.0
22	36.37633606953641	37.0	37.0	37.0	37.0	37.0
23	36.35914595854647	37.0	37.0	37.0	37.0	37.0
24	36.35394037944006	37.0	37.0	37.0	37.0	37.0
25	36.34085762063574	37.0	37.0	37.0	37.0	37.0
26	36.30675355937297	37.0	37.0	37.0	37.0	37.0
27	36.297570871817754	37.0	37.0	37.0	37.0	37.0
28	36.28178910715994	37.0	37.0	37.0	37.0	37.0
29	36.281721831366255	37.0	37.0	37.0	37.0	37.0
30	36.282914830999125	37.0	37.0	37.0	37.0	37.0
31	36.2724231068154	37.0	37.0	37.0	37.0	37.0
32	36.26336213895229	37.0	37.0	37.0	37.0	37.0
33	36.25451793846254	37.0	37.0	37.0	37.0	37.0
34	36.23498889376552	37.0	37.0	37.0	37.0	37.0
35	36.2426091605892	37.0	37.0	37.0	37.0	37.0
36	36.23553443262652	37.0	37.0	37.0	37.0	37.0
37	36.20515171264327	37.0	37.0	37.0	37.0	37.0
38	36.20606800162067	37.0	37.0	37.0	37.0	37.0
39	36.20775956621228	37.0	37.0	37.0	37.0	37.0
40	36.19769784800409	37.0	37.0	37.0	37.0	37.0
41	36.1790828008746	37.0	37.0	37.0	37.0	37.0
42	36.182785994187974	37.0	37.0	37.0	37.0	37.0
43	36.172858690082556	37.0	37.0	37.0	37.0	37.0
44	36.16180740360944	37.0	37.0	37.0	37.0	37.0
45	36.15032203245122	37.0	37.0	37.0	37.0	37.0
46	36.13884862245251	37.0	37.0	37.0	37.0	37.0
47	36.13348191140429	37.0	37.0	37.0	37.0	37.0
48	36.11758768435023	37.0	37.0	37.0	37.0	37.0
49	36.11074081418467	37.0	37.0	37.0	37.0	37.0
50	36.10520518040109	37.0	37.0	37.0	37.0	37.0
51	36.09708020764023	37.0	37.0	37.0	37.0	37.0
52	36.096633978482835	37.0	37.0	37.0	37.0	37.0
53	36.07998848978996	37.0	37.0	37.0	37.0	37.0
54	36.070720103505735	37.0	37.0	37.0	37.0	37.0
55	36.06415484761276	37.0	37.0	37.0	37.0	37.0
56	36.0551771954124	37.0	37.0	37.0	37.0	37.0
57	36.02574183592433	37.0	37.0	37.0	37.0	37.0
58	36.028145066592266	37.0	37.0	37.0	37.0	37.0
59	36.0101868291869	37.0	37.0	37.0	37.0	37.0
60	35.99038840634598	37.0	37.0	37.0	37.0	37.0
61	36.002506023314545	37.0	37.0	37.0	37.0	37.0
62	35.9733928818819	37.0	37.0	37.0	37.0	37.0
63	35.96758264553993	37.0	37.0	37.0	37.0	37.0
64	35.97163660787566	37.0	37.0	37.0	37.0	37.0
65	35.96491654433211	37.0	37.0	37.0	37.0	37.0
66	35.947767632891576	37.0	37.0	37.0	37.0	37.0
67	35.929246808535794	37.0	37.0	37.0	37.0	37.0
68	35.94176193928799	37.0	37.0	37.0	37.0	37.0
69	35.91031829653657	37.0	37.0	37.0	37.0	37.0
70	35.89968982101202	37.0	37.0	37.0	37.0	37.0
71	35.89167497340934	37.0	37.0	37.0	37.0	37.0
72	35.89432278916642	37.0	37.0	37.0	37.0	37.0
73	35.880092904754754	37.0	37.0	37.0	37.0	37.0
74	35.874879351542006	37.0	37.0	37.0	37.0	37.0
75	35.87022018203235	37.0	37.0	37.0	37.0	37.0
76	35.872120677375584	37.0	37.0	37.0	37.0	37.0
77	35.8627126984023	37.0	37.0	37.0	37.0	37.0
78	35.85000481425213	37.0	37.0	37.0	37.0	37.0
79	35.84655165958338	37.0	37.0	37.0	37.0	37.0
80	35.8203492044477	37.0	37.0	37.0	37.0	37.0
81	35.80649845671254	37.0	37.0	37.0	37.0	37.0
82	35.80562217575141	37.0	37.0	37.0	37.0	37.0
83	35.771874337066485	37.0	37.0	37.0	37.0	37.0
84	35.75385707294296	37.0	37.0	37.0	37.0	37.0
85	35.74219475911485	37.0	37.0	37.0	37.0	37.0
86	35.756540588865754	37.0	37.0	37.0	37.0	37.0
87	35.749184704912466	37.0	37.0	37.0	37.0	37.0
88	35.72494809612941	37.0	37.0	37.0	37.0	37.0
89	35.74455092422413	37.0	37.0	37.0	37.0	37.0
90	35.72448229833176	37.0	37.0	37.0	37.0	37.0
91	35.70542665891315	37.0	37.0	37.0	37.0	37.0
92	35.66039738454812	37.0	37.0	37.0	37.0	37.0
93	35.67682418108334	37.0	37.0	37.0	37.0	37.0
94	35.71668417227424	37.0	37.0	37.0	37.0	37.0
95	35.68952198303009	37.0	37.0	37.0	37.0	37.0
96	35.675731545202616	37.0	37.0	37.0	37.0	37.0
97	35.6444354692466	37.0	37.0	37.0	37.0	37.0
98	35.616842632432146	37.0	37.0	37.0	37.0	37.0
99	35.61678397233957	37.0	37.0	37.0	37.0	37.0
100	35.610873555558236	37.0	37.0	37.0	37.0	37.0
101	35.6231644031127	37.0	37.0	37.0	37.0	37.0
>>END_MODULE
>>Per tile sequence quality	pass
#Tile	Base	Mean
1101	1	-0.07910081431641913
1101	2	-0.16102258738634845
1101	3	-0.1116969540555246
1101	4	-0.1450059505865937
1101	5	-0.07670247344983494
1101	6	-0.12153755326709614
1101	7	-0.07942911263000241
1101	8	-0.1380443331889083
1101	9	-0.00629856229068082
1101	10	0.08503200988474191
1101	11	-0.0288947582912229
1101	12	-0.03701713587098254
1101	13	-0.029775815477400158
1101	14	-0.04544985305359717
1101	15	-0.15625213248663528
1101	16	-0.1546760557723914
1101	17	-0.17590145236156474
1101	18	-0.05840017529317976
1101	19	0.010230987898125932
1101	20	-0.08826830164830568
1101	21	-0.1379932656778422
1101	22	-0.12347725514052144
1101	23	0.04574661422481796
1101	24	-0.02122823025498377
1101	25	0.006594023280584338
1101	26	-0.09809285608459106
1101	27	-0.0954536537427515
1101	28	-0.22850154617194107
1101	29	-0.12694332846156442
1101	30	-0.12137504567338908
1101	31	-0.0720606773455188
1101	32	-0.18306260459894474
1101	33	-0.0022741885425574537
1101	34	-0.19573359012454716
1101	35	-0.24296214036385066
1101	36	0.07545940792465444
1101	37	-0.029909921922048
1101	38	-0.24480078122009274
1101	39	-0.15809390940512458
1101	40	0.016037591040515053
1101	41	0.04289397587136534
1101	42	-0.2306677891901927
1101	43	-0.037240709437284636
1101	44	0.07520326847787828
1101	45	-0.11916296762100131
1101	46	-0.07432426029472339
1101	47	-0.028563591120693843
1101	48	-0.26050095214539226
1101	49	-0.03729782894016864
1101	50	0.012125544266517352
1101	51	-0.2667955084643836
1101	52	-0.013994924937385633
1101	53	-0.005035576511360773
1101	54	-0.2278307481337336
1101	55	-0.10959817110934011
1101	56	0.006613016811314765
1101	57	-0.11477629232022935
1101	58	-0.19237275438901946
1101	59	-0.04518286003111882
1101	60	-0.05517395155921889
1101	61	-0.2557991207844168
1101	62	-0.04725416312469122
1101	63	-0.026032810994529143
1101	64	-0.0746557078881196
1101	65	-0.12925168196272097
1101	66	-0.035935700424090555
1101	67	0.053818146325994576
1101	68	-0.21441806775892047
1101	69	-0.19737565445492322
1101	70	-0.06821299973113071
1101	71	-0.013458902501902514
1101	72	-0.10985585575544832
1101	73	-0.20407738480491133
1101	74	-0.022566799554191164
1101	75	-0.030890131373190854
1101	76	-0.003608184385917923
1101	77	-0.19351334147165034
1101	78	-0.13065963810875303
1101	79	-0.12261394075061105
1101	80	0.07139735886870113
1101	81	-0.0790721112456012
1101	82	-0.2644748350305193
1101	83	-0.1261207475618633
1101	84	-0.05571841502970898
1101	85	-0.21549291900635126
1101	86	-0.29251620518834187
1101	87	-0.18603598006421862
1101	88	-0.13812476680186592
1101	89	-0.03137011727694983
1101	90	-0.17566829390382566
1101	91	-0.26843625325169995
1101	92	-0.0818073411252982
1101	93	-0.20034120431007807
1101	94	-0.26181811503860075
1101	95	-0.12059598977406694
1101	96	-0.21866209656049307
1101	97	-0.2084818956194141
1101	98	-0.26042474335184806
1101	99	-0.050557642270206316
1101	100	0.12045247368227763
1101	101	-0.24859613383718226
1102	1	-0.0062868211210087566
1102	2	-0.08474531898016835
1102	3	-0.15760919481804336
1102	4	-0.00914393122351953
1102	5	-0.13617230308484096
1102	6	-0.061207768162155674
1102	7	-0.03741325192402911
1102	8	-0.057389891440728036
1102	9	0.0691476764204495
1102	10	-0.08628519172634697
1102	11	0.06612875758199266
1102	12	0.12187136386634023
1102	13	-0.04229833067515898
1102	14	-0.1053230799817726
1102	15	-0.12379741305101533
1102	16	-0.050277461721407235
1102	17	-0.04771179934577674
1102	18	-0.12020595669562084
1102	19	-0.07054228406045127
1102	20	0.01744055182779647
1102	21	-0.01591086005404918
1102	22	-0.07947724263208045
1102	23	-0.049220613654000545
1102	24	0.015474669202149016
1102	25	-0.058709431551427826
1102	26	-0.08825496550845457
1102	27	-0.051026790610137596
1102	28	-0.06372626035401652
1102	29	-0.04474253042288723
1102	30	-0.12795292324074836
1102	31	-0.015223875003933074
1102	32	-0.04115900717068399
1102	33	-0.005359083346554883
1102	34	-0.11635657313808423
1102	35	0.019011566888543996
1102	36	-0.17664201053280948
1102	37	-0.10651475518449871
1102	38	0.08078774103243092
1102	39	-0.09458932506068862
1102	40	-0.0903873708087346
1102	41	-0.08654339435353364
1102	42	-0.20089456726539368
1102	43	0.0039355220189492
1102	44	-0.038131044683503035
1102	45	-0.0931188253249502
1102	46	-0.08173864000102782
1102	47	-0.2540517331165404
1102	48	-0.13833724164080508
1102	49	-0.12991503305294572
1102	50	-0.087182113402406
1102	51	-0.21235407299543851
1102	52	-0.09138935367678869
1102	53	-0.1935440697442914
1102	54	-0.09071006667375059
1102	55	-0.2556842792323195
1102	56	0.02845901285864727
1102	57	-0.23459466972497722
1102	58	-0.13700413056793792
1102	59	-0.216010668802042
1102	60	-0.03266969868853664
1102	61	-0.13552418520289677
1102	62	-0.01064194988075684
1102	63	-0.10737365356325768
1102	64	-0.13240093591704039
1102	65	-0.15820560085797553
1102	66	-0.050015516800144155
1102	67	-0.10618047774525508
1102	68	-0.06673713312804352
1102	69	-0.053372202124599255
1102	70	-0.023532840623737172
1102	71	-0.14240844344203651
1102	72	-0.025633380584707766
1102	73	0.02041477240120315
1102	74	-0.09405567954818395
1102	75	-0.10512148753860373
1102	76	-0.07054711816622472
1102	77	-0.1316293822992094
1102	78	-0.27434568869289677
1102	79	-0.03268292481485702
1102	80	-0.060114849371863954
1102	81	-0.2502110675411018
1102	82	-0.3067439917112793
1102	83	-0.08313704606334937
1102	84	-0.3674819804363523
1102	85	-0.17618200914219528
1102	86	-0.2484317606883053
1102	87	-0.13129903262470322
1102	88	-0.15957674688842616
1102	89	-0.11650414524582686
1102	90	-0.25070331754478303
1102	91	-0.2996463825890032
1102	92	-0.19738222917472825
1102	93	-0.17481303529599046
1102	94	-0.24006905942606238
1102	95	-0.13869883419404516
1102	96	-0.1284590219851509
1102	97	-0.21710021298363813
1102	98	0.00469171025433468
1102	99	-0.17700080390430628
1102	100	-0.29048897429510845
1102	101	-0.1298284656611628
1103	1	-0.04802296696624353
1103	2	-0.05682748885725175
1103	3	-0.05971700339814845
1103	4	-0.012692390735246306
1103	5	-0.14137526630452157
1103	6	-0.045270025707061734
1103	7	-0.08003808798992651
1103	8	-0.07960143633996353
1103	9	-0.0055361719843176616
1103	10	0.015703678477223093
1103	11	-0.00503931967281801
1103	12	0.047082361333977474
1103	13	-0.0317139966709874
1103	14	-0.0396446783245068
1103	15	-0.03326994891960311
1103	16	-0.07159854413940536
1103	17	-0.13023376553104526
1103	18	0.02354721860457687
1103	19	-0.14680501972187443
1103	20	0.012905927763647185
1103	21	0.012423648222409156
1103	22	0.06691069339325395
1103	23	-0.009280555445087657
1103	24	0.03759957025093286
1103	25	0.11164773803027828
1103	26	0.0059123280133448475
1103	27	-0.08106700123345689
1103	28	0.14041767871172794
1103	29	-0.0029305712085090363
1103	30	-0.02039561030285597
1103	31	-0.00980036380127558
1103	32	0.03615330058827482
1103	33	0.06127121915863398
1103	34	0.02672471848542557
1103	35	-0.06426144394587396
1103	36	-0.02639094028433675
1103	37	-0.005092614530028072
1103	38	-0.01848523829513482
1103	39	0.01257592445390543
1103	40	0.07221556799314044
1103	41	0.02907179667646176
1103	42	0.042588042919987856
1103	43	-0.03931630045568113
1103	44	0.15283318322132544
1103	45	0.06600496904556508
1103	46	0.06408256647520716
1103	47	0.041889002489746474
1103	48	-0.06602389021728783
1103	49	0.02399358919168293
1103	50	-0.057495173387522414
1103	51	-0.16741112009425052
1103	52	0.08731398171762095
1103	53	0.01813827814651603
1103	54	0.1164159961903053
1103	55	0.040362792008615145
1103	56	-0.027968976255735356
1103	57	-0.10792766173405255
1103	58	-0.022001747862049115
1103	59	-0.0893507498534234
1103	60	-0.042811361384025304
1103	61	-0.0603976654894538
1103	62	-0.024334828937753628
1103	63	-0.08102289562648934
1103	64	-0.039505337818482644
1103	65	0.05623674750543728
1103	66	0.03126980533775736
1103	67	-0.10816383424925391
1103	68	0.032318448902024954
1103	69	-0.02702026268077873
1103	70	0.013439665707174697
1103	71	0.023332578088954392
1103	72	-0.13676554002514507
1103	73	-0.00916701348608484
1103	74	0.10003008998705099
1103	75	0.05084216930448804
1103	76	0.08449181249113025
1103	77	-0.007545148723146156
1103	78	-0.05427109621437154
1103	79	-0.13310354132523372
1103	80	-0.09748985577169123
1103	81	-0.026563991574136026
1103	82	-5.33202976555458E-4
1103	83	0.009967678783347367
1103	84	-0.09038706997489498
1103	85	-0.18314305485469617
1103	86	-0.1479989352717226
1103	87	-0.0993053970093527
1103	88	-0.13194444763631452
1103	89	-0.027761938269421194
1103	90	-0.09701288026901977
1103	91	0.004471760239447065
1103	92	-0.0268332616149749
1103	93	-0.03445826811195474
1103	94	-0.06153783022551096
1103	95	0.08319449147261793
1103	96	-0.08040634252407841
1103	97	-0.06067576839041067
1103	98	0.08458009722152582
1103	99	-0.09421063561832455
1103	100	0.013302087997878687
1103	101	0.1400269572592876
1104	1	-0.11554510060150136
1104	2	-0.06083591772297581
1104	3	-0.00970914065027273
1104	4	9.023003373940242E-4
1104	5	-0.02578972747041064
1104	6	-0.004210363176198939
1104	7	-0.08151431890310334
1104	8	-0.03764227545241994
1104	9	-0.14533936740505737
1104	10	0.08864678363361378
1104	11	0.12110274445575442
1104	12	0.05883992136605798
1104	13	0.04213882841432337
1104	14	-0.019859252713963826
1104	15	-0.0374265905827329
1104	16	-0.13956767499125533
1104	17	-0.0855882968326469
1104	18	-0.07371457944860538
1104	19	-0.01615249027588561
1104	20	-0.07104974206384895
1104	21	-0.08216717437827725
1104	22	-0.012630436640868936
1104	23	-0.03381586704578865
1104	24	-0.09244988643318663
1104	25	0.032103462897005386
1104	26	0.06561456575138891
1104	27	-0.06919503821982431
1104	28	0.08925517143868689
1104	29	0.013346103163648593
1104	30	-0.0067698613761209
1104	31	0.0038245988506702133
1104	32	-0.04775519275197837
1104	33	-0.11041148751368723
1104	34	4.5685039088283474E-4
1104	35	0.05223813932848742
1104	36	-0.046431512063364266
1104	37	-0.027787256853621045
1104	38	0.16893161314610694
1104	39	-0.03406471651729959
1104	40	-0.028525889131294946
1104	41	0.08704540929460336
1104	42	0.07573267030436881
1104	43	-0.01145032885592201
1104	44	0.04143416449226578
1104	45	-0.02141424122003599
1104	46	0.09280439818095232
1104	47	-0.04019454706915582
1104	48	-0.06737588971407149
1104	49	0.03235680096693727
1104	50	0.03512524459615918
1104	51	-0.07385149687712556
1104	52	0.04600782204093434
1104	53	-0.002738103731417141
1104	54	0.04230959748608143
1104	55	-0.13211090709975082
1104	56	-0.024877343792020667
1104	57	-0.07464543626189624
1104	58	0.0617726856269627
1104	59	-0.11812762079428296
1104	60	0.004641501442478102
1104	61	-0.08209020059662464
1104	62	-0.05046313325754426
1104	63	-0.010493654067147418
1104	64	-0.13655012403036437
1104	65	-0.15077800300957023
1104	66	0.0990970135904945
1104	67	0.028883074904555883
1104	68	0.2650420261377988
1104	69	-0.07528495422517523
1104	70	-0.09955352515316918
1104	71	-0.08522995434487513
1104	72	-0.008554786931156855
1104	73	1.9791236820054792E-4
1104	74	-0.034266429960744915
1104	75	-0.12332595197053564
1104	76	0.16297107842498804
1104	77	-0.15065423648713505
1104	78	0.036687530006318525
1104	79	-0.04654137057780616
1104	80	-0.0827393407617123
1104	81	-0.044641235209240904
1104	82	-0.12500325376990418
1104	83	-0.07370964976943384
1104	84	-0.12436790059557978
1104	85	-0.15236236261837632
1104	86	0.012192365384031234
1104	87	-0.07477087168344099
1104	88	-0.12245450409084668
1104	89	0.11996965896918255
1104	90	0.05696331133042065
1104	91	-0.16162249838205867
1104	92	-0.11754303186548043
1104	93	-0.16594778706903668
1104	94	-0.1451589401309974
1104	95	-0.047463935034279814
1104	96	-0.21542191076486716
1104	97	0.009990284981924447
1104	98	-0.1089913201174042
1104	99	-0.04036260680921089
1104	100	-0.1297036046315796
1104	101	-0.16084266265548308
1105	1	0.04198179625659293
1105	2	-0.13292638001419022
1105	3	-0.017452839167702905
1105	4	-0.11589685623219736
1105	5	-0.1541094051148164
1105	6	0.02511691034740693
1105	7	-0.07825799239292053
1105	8	-0.04258405497795792
1105	9	3.0762756126989643E-4
1105	10	-0.07396736572489715
1105	11	0.04565232571258093
1105	12	-0.07100292089431548
1105	13	-0.11757915736374258
1105	14	-0.08038969723558154
1105	15	0.12617927776579307
1105	16	-0.03280732685721688
1105	17	-0.0037925972014889453
1105	18	-0.014860984701904556
1105	19	-0.034310411357580506
1105	20	0.0019452336437311146
1105	21	-0.04790398717489097
1105	22	-0.0033749141426184792
1105	23	0.022382454853058675
1105	24	0.13345361023657887
1105	25	0.07484905412732701
1105	26	-0.10601577959832298
1105	27	0.006889673978321298
1105	28	0.06054498488914817
1105	29	-0.01764511527419188
1105	30	-0.18233814451345154
1105	31	-0.06853217283809698
1105	32	0.001053727713411945
1105	33	0.031366395588605656
1105	34	0.05887128881827408
1105	35	-0.07578472652040347
1105	36	0.003367172110117167
1105	37	-0.02202660525983191
1105	38	-0.06976490207224373
1105	39	-0.032706577695414296
1105	40	0.09370973328968546
1105	41	0.07294548031043746
1105	42	-0.028302405889057525
1105	43	-0.06561202910651076
1105	44	0.04970383384627297
1105	45	0.08867243251692969
1105	46	0.08153180685364703
1105	47	-0.03405535289557804
1105	48	-0.12892699139811725
1105	49	-0.048168356472366725
1105	50	-0.03922435042585448
1105	51	-0.07175778099679775
1105	52	-0.054829977156302334
1105	53	-0.07942035008442616
1105	54	-0.09717395781085258
1105	55	0.028361035386808453
1105	56	-0.020162768025627997
1105	57	-0.07836594669996799
1105	58	-0.07231429156975366
1105	59	0.06457626818324513
1105	60	-0.07252291743209582
1105	61	0.03873761884169369
1105	62	-0.2560708035938859
1105	63	-0.1112974313589703
1105	64	-0.14766433752212293
1105	65	-0.3541308422353424
1105	66	-0.2632965017561233
1105	67	-0.011060206277491602
1105	68	-0.024896953424033086
1105	69	-0.10934127260138382
1105	70	0.04125101860916658
1105	71	-0.13502863851835656
1105	72	-0.055194517634085116
1105	73	0.11854682538787387
1105	74	0.003128727822684141
1105	75	-0.13137193707284922
1105	76	-0.19755905325151701
1105	77	0.03998496863601275
1105	78	-0.16788736041968377
1105	79	-0.19159004927649192
1105	80	-0.09072940480110248
1105	81	-0.08010926713195232
1105	82	-0.21564269352688825
1105	83	-0.0656003135328973
1105	84	-0.027717924215387768
1105	85	-0.059942834201088147
1105	86	-0.13622174455599634
1105	87	-0.24302014353645518
1105	88	-0.13330670980527515
1105	89	-0.043028898814874594
1105	90	-0.04917721243486284
1105	91	-0.16601953636457978
1105	92	-0.016112000133603033
1105	93	-0.12254131054962869
1105	94	-0.15760782906160387
1105	95	-0.16611513463884364
1105	96	-0.0764987392663059
1105	97	-0.3257523467336867
1105	98	-0.23406366554845448
1105	99	0.11830539257761075
1105	100	-0.3225823896663229
1105	101	-0.04045048002902263
1106	1	0.11544143920470873
1106	2	0.07005135627562709
1106	3	-0.03687301039355617
1106	4	0.07330390856833446
1106	5	0.05181865331072544
1106	6	0.013145545324448449
1106	7	0.011239901454501933
1106	8	0.02656834286742793
1106	9	0.18648312785016685
1106	10	0.018130601434037885
1106	11	0.09258411494821672
1106	12	0.03164483596000167
1106	13	0.030963621142319653
1106	14	-0.02520337418035723
1106	15	0.11311406469646101
1106	16	0.05483098648112872
1106	17	0.052971787075058785
1106	18	0.05515616273499546
1106	19	-0.012656336045537842
1106	20	0.05081620539395004
1106	21	-0.06316932201587377
1106	22	-0.010801198802489864
1106	23	-0.01675338577518204
1106	24	0.010461910590088053
1106	25	0.13423486835100107
1106	26	0.10085080588724082
1106	27	0.07532099414457605
1106	28	0.06815338340552302
1106	29	0.04999329125674734
1106	30	0.060843264185763246
1106	31	0.04325622406293661
1106	32	0.08982471934471903
1106	33	0.07166947342927443
1106	34	0.031379085931789064
1106	35	0.026404056819245625
1106	36	0.07193828116408696
1106	37	-0.013184569809375546
1106	38	0.07914288075173914
1106	39	0.08266313284839555
1106	40	0.17800942202642744
1106	41	0.024408060378405594
1106	42	-0.12063257792258497
1106	43	-0.14639563901474872
1106	44	-0.03131081602916197
1106	45	0.040168018294494345
1106	46	0.10965461294470913
1106	47	-0.02240161928970963
1106	48	0.056400456305311764
1106	49	0.13083597387673507
1106	50	0.0658227273651093
1106	51	-0.12154902959114366
1106	52	0.059068455344302606
1106	53	0.09003484602384759
1106	54	0.0019227729930264559
1106	55	-0.07438690350370791
1106	56	0.03742287596624294
1106	57	0.01462511613047468
1106	58	0.10780330194901211
1106	59	0.10006361884212112
1106	60	0.08655140055345356
1106	61	0.18874313273671106
1106	62	0.06894301997390073
1106	63	0.0294249354843501
1106	64	0.06530908084427267
1106	65	-0.050906611540185054
1106	66	0.09170514464633328
1106	67	0.14272659703021873
1106	68	-0.05948849029412884
1106	69	0.0394201201929647
1106	70	-0.014515816632538758
1106	71	-0.07595890250190251
1106	72	-0.13802486983995266
1106	73	-0.07203513128378347
1106	74	0.05753883424862494
1106	75	-0.06522111728868651
1106	76	0.019279139557738745
1106	77	0.0670500388100379
1106	78	-0.020624426841145294
1106	79	0.10801986206628555
1106	80	0.03706637295320547
1106	81	0.044167325374118604
1106	82	-0.0461649758755911
1106	83	0.05785812567757631
1106	84	0.02174637370269039
1106	85	0.11637327817674503
1106	86	-0.031072543216509985
1106	87	0.025231625569581695
1106	88	0.15588931770517434
1106	89	0.10507354469488206
1106	90	0.09457818496941428
1106	91	0.09600036646661181
1106	92	0.014143363100053818
1106	93	0.05846161259132998
1106	94	-0.05319135447522427
1106	95	0.08538992571889281
1106	96	-0.010915617687253132
1106	97	0.16211669592988187
1106	98	0.05559638340871942
1106	99	0.0999705267438813
1106	100	0.006015853963965867
1106	101	0.17305879574028182
1107	1	-0.0790553492181374
1107	2	0.043893253814708544
1107	3	-0.13956106177879235
1107	4	-0.043728671527624385
1107	5	-0.145234821383589
1107	6	-0.11620981762246174
1107	7	-0.11546997317790897
1107	8	-0.07380040809991328
1107	9	0.0859274863086057
1107	10	-0.09805768211340649
1107	11	-0.00436682143934064
1107	12	-0.1663237447550543
1107	13	-0.113366977836165
1107	14	-0.1509772481936622
1107	15	0.004731074447278161
1107	16	-0.0947929107484029
1107	17	5.3508170864802196E-5
1107	18	-0.11379446410295913
1107	19	-0.015357930226009842
1107	20	-0.07328300525455944
1107	21	-0.02359301803816294
1107	22	-0.005570971283532344
1107	23	-0.05193253760926808
1107	24	-0.08804064319415517
1107	25	-0.17891828131622844
1107	26	-0.12342175254024568
1107	27	-0.07945690401360395
1107	28	-0.12088004795185014
1107	29	-0.1179180227813248
1107	30	-0.12993680081965664
1107	31	-0.13078571990858734
1107	32	-0.2873417409555472
1107	33	-0.0918381105360595
1107	34	-0.030948340163241994
1107	35	-0.11856421434620756
1107	36	-0.19440439024900513
1107	37	-0.2512386636029049
1107	38	-0.2003541011396095
1107	39	-0.22849032636844413
1107	40	-0.21589632011875182
1107	41	-0.0914691258156779
1107	42	-0.3171985119885221
1107	43	-0.2848931626179052
1107	44	-0.23588054207776565
1107	45	-0.186458664881485
1107	46	-0.24012444602448824
1107	47	-0.3148625386520365
1107	48	-0.21679409562163698
1107	49	-0.1793698766108065
1107	50	-0.18890912528927828
1107	51	-0.10964839501445311
1107	52	-0.2659756554744561
1107	53	-0.1893089088128619
1107	54	-0.29575134865996944
1107	55	-0.1530496492087039
1107	56	-0.3174219622940839
1107	57	-0.20476545808404012
1107	58	-0.29193474169748157
1107	59	-0.3629386253925162
1107	60	-0.08102095666679077
1107	61	0.012232143725725564
1107	62	-0.23660256120548695
1107	63	-0.23650448720563588
1107	64	-0.12770786699661585
1107	65	-0.1171722824889585
1107	66	-0.2367022226342712
1107	67	-0.2894576623723495
1107	68	-0.1520825159867485
1107	69	-0.18864790333280723
1107	70	-0.1871110031361809
1107	71	-0.27923509813725644
1107	72	-0.1126472193214596
1107	73	-0.14255362687269724
1107	74	-0.34017165948299777
1107	75	-0.1559559106643249
1107	76	-0.07947105391076548
1107	77	-0.2708779135193211
1107	78	-0.07007188079564486
1107	79	-0.19653864280911648
1107	80	-0.15395436687035158
1107	81	-0.27168277522950746
1107	82	-0.3100227378319431
1107	83	-0.1524591626678813
1107	84	-0.14806402716404676
1107	85	-0.22497829278749748
1107	86	-0.20433674380465305
1107	87	-0.28436131669941744
1107	88	-0.10724719367077284
1107	89	-0.020882963585570735
1107	90	-0.14738397259133507
1107	91	-0.161758107453835
1107	92	-0.08345956214371597
1107	93	-0.18602182650478483
1107	94	-0.1762562825049372
1107	95	-0.06331460918282517
1107	96	-0.3212425794578735
1107	97	-0.2978395801883664
1107	98	-0.06044950732027132
1107	99	-0.25085984007240114
1107	100	-0.4044635609872813
1107	101	-0.10930809792942853
1108	1	-0.1350308930474
1108	2	-0.10593791632120997
1108	3	-0.09178273649067137
1108	4	-0.008284829344553657
1108	5	-0.07521898610872313
1108	6	-0.02851550062035102
1108	7	-0.015552163516957762
1108	8	-0.08930347708143671
1108	9	0.0211802526976399
1108	10	-0.004537897587958639
1108	11	-0.009300155410549849
1108	12	-0.026033734373619666
1108	13	0.0526146417632134
1108	14	0.031190605719942255
1108	15	-0.04104100284417456
1108	16	0.06326820097400798
1108	17	0.10496320883154198
1108	18	0.06283764562449079
1108	19	0.050664928065025094
1108	20	0.06995093103118677
1108	21	-0.0705844593352154
1108	22	0.04223452752762569
1108	23	-0.026159025096525568
1108	24	-0.07578576702983497
1108	25	-0.04028049768062658
1108	26	-0.02416758920249862
1108	27	-0.16600725396839522
1108	28	-0.051027636540887045
1108	29	-0.09424643968440449
1108	30	-0.1897177860512258
1108	31	-6.612862229857797E-4
1108	32	-0.04852130149078704
1108	33	-2.3501619896393322E-4
1108	34	0.008904501814114951
1108	35	-0.009159783339690364
1108	36	-0.04506062126222332
1108	37	0.02870679798818543
1108	38	-0.11508014131623412
1108	39	-0.04284158242627001
1108	40	0.12295368490452319
1108	41	-0.135875637893065
1108	42	-0.06689400587208638
1108	43	-0.004333043590222019
1108	44	-0.06278711395603409
1108	45	-0.1173407040438903
1108	46	-0.14686606313615158
1108	47	-0.22262144061207323
1108	48	-0.132242721875663
1108	49	-0.12993281824035563
1108	50	-0.0879828334705195
1108	51	-0.13303523020799446
1108	52	0.008149314027093624
1108	53	-0.19521781053369125
1108	54	-0.2125911827483904
1108	55	-0.16783395936959522
1108	56	-0.1215961598857831
1108	57	-0.16384519419468546
1108	58	-0.08739351018193986
1108	59	-0.24027198424089846
1108	60	-0.09494298587832617
1108	61	-6.291863464014114E-5
1108	62	-0.2053139716931227
1108	63	0.008131086189187897
1108	64	-0.19936061999025156
1108	65	-0.10617580834924922
1108	66	-0.024993304647601633
1108	67	-0.09098110192800135
1108	68	-0.10654772861477824
1108	69	-0.030144360728264985
1108	70	-0.20786238932073786
1108	71	-0.08921294788872558
1108	72	0.054886735622162064
1108	73	-0.16443673288292615
1108	74	-0.3252480371758253
1108	75	-0.23160355427017265
1108	76	-0.1749477148205969
1108	77	-0.2173284677539442
1108	78	-0.09584194877729146
1108	79	-0.11049195984471538
1108	80	-0.27613992184650016
1108	81	-0.3177503167432789
1108	82	-0.11537266870212193
1108	83	-0.21057835301171224
1108	84	-0.13120189930496906
1108	85	-0.0862635812909005
1108	86	-0.12603719398573077
1108	87	-0.20174538669994035
1108	88	-0.1479692056596491
1108	89	-0.027821014650740494
1108	90	-0.1964677751622972
1108	91	-0.06682262065069722
1108	92	-0.25100920884007394
1108	93	0.0060750796365312
1108	94	-0.2371004796660685
1108	95	-0.2285805317669869
1108	96	-0.09738288669090878
1108	97	-0.08516427986831587
1108	98	-0.16064364491972327
1108	99	-0.14636195223972948
1108	100	-0.15651741048997536
1108	101	-0.12466534842816657
1109	1	0.16295655791005004
1109	2	-0.1106095904555815
1109	3	-0.0688520292092889
1109	4	0.057447464997352427
1109	5	0.013226527775429986
1109	6	-0.040855679942744416
1109	7	-0.07880434767507438
1109	8	-0.06486797963260216
1109	9	-0.02428405925177657
1109	10	-0.01810500774212187
1109	11	0.017624451714723932
1109	12	-0.01787081955794889
1109	13	0.025565166677374407
1109	14	-0.09450830800379606
1109	15	-0.007552765743540135
1109	16	-8.276856203863758E-4
1109	17	-0.13443192026805661
1109	18	0.0746603541193025
1109	19	0.04113259045055884
1109	20	-0.07067176636424932
1109	21	0.009154045406575051
1109	22	0.005411603419972266
1109	23	-0.09910028803282955
1109	24	0.037928822310192345
1109	25	0.03185606062090329
1109	26	-0.011265691546981316
1109	27	0.0069911182483721745
1109	28	-0.20295669654012727
1109	29	0.20648023184948272
1109	30	-0.16270430893600007
1109	31	-0.10392596467674053
1109	32	-0.03229484125748172
1109	33	0.04827187422508672
1109	34	-0.08371490176701002
1109	35	0.024086967374742585
1109	36	-0.015698651543267772
1109	37	-0.10945978787054145
1109	38	-0.041555036294028014
1109	39	-0.03644481804386146
1109	40	0.0044839886336518475
1109	41	-0.06101110838091728
1109	42	-0.14437288800010606
1109	43	-0.1375086608148024
1109	44	-0.10219889211704469
1109	45	-0.09746982426473494
1109	46	0.016434980767499496
1109	47	-0.13429217017469597
1109	48	-0.10149220543602411
1109	49	-0.08620615833081047
1109	50	0.04317727237851443
1109	51	-0.12187960910613072
1109	52	-0.09163031089655505
1109	53	2.6279424721309397E-4
1109	54	-0.14083222815945362
1109	55	0.054254020420543725
1109	56	-0.042048894362878286
1109	57	0.012948714048732768
1109	58	-0.05616489569508332
1109	59	-0.2743988103410757
1109	60	0.118512980541567
1109	61	-0.018567375445890377
1109	62	-0.08090048550341322
1109	63	-0.03509872673011216
1109	64	-0.1370563823916484
1109	65	-0.1335537649169538
1109	66	-0.18138386312986654
1109	67	-0.24730491417308542
1109	68	-0.09057812890096528
1109	69	0.001702968878532829
1109	70	-0.32900081014226146
1109	71	-0.005713030196581315
1109	72	-0.02939613793084561
1109	73	-0.05071426898683029
1109	74	-0.13217817148950672
1109	75	-0.057624612333022185
1109	76	-0.06525064899268074
1109	77	-0.06664283765633883
1109	78	-0.08847511408259834
1109	79	-0.1899316064346408
1109	80	0.12282446153638205
1109	81	-0.1301003955075899
1109	82	-0.01685409768656143
1109	83	-0.08305366721587149
1109	84	-0.300667220697477
1109	85	0.05396426336435667
1109	86	-0.06219554305879882
1109	87	0.10760354875382205
1109	88	-0.0731916712431584
1109	89	-0.06913731044456739
1109	90	-0.1625558119492183
1109	91	-0.15034278720131056
1109	92	-0.13405255227159074
1109	93	0.1331111679770487
1109	94	-0.13108908105866846
1109	95	-0.12752147897109012
1109	96	-0.2104120146738211
1109	97	-0.0704452346544926
1109	98	-0.14053052879664563
1109	99	-0.019603723234894233
1109	100	-0.22511154349572848
1109	101	-0.12657286589187322
1110	1	-0.046217317684451587
1110	2	-0.14940822731286119
1110	3	-0.031543861587678634
1110	4	-0.06480846130306617
1110	5	-0.09605183046146948
1110	6	-0.0590191821709567
1110	7	-0.08345850638383467
1110	8	-0.03451708272963572
1110	9	-0.0319798237726161
1110	10	-0.09682500175028963
1110	11	-0.02680351518038293
1110	12	-0.033079597597868826
1110	13	-0.05278408247065869
1110	14	-0.00894189224526798
1110	15	0.038042111236570975
1110	16	-0.10908818069584925
1110	17	-0.09440420802598481
1110	18	-0.033851798073335715
1110	19	0.06791010608550607
1110	20	-0.04499824653501605
1110	21	-0.13403735630858904
1110	22	-0.0883134461999191
1110	23	0.042534734249308315
1110	24	-0.016583404780398325
1110	25	-0.15588913654795533
1110	26	0.09416066504216758
1110	27	-0.10487496421427522
1110	28	-0.08741612057487913
1110	29	-0.0740575354425772
1110	30	-0.06940168376279843
1110	31	-0.08927592535531659
1110	32	0.0064184119350443325
1110	33	-1.3242491733223005E-4
1110	34	0.13858821024287238
1110	35	-0.031636359592269514
1110	36	-0.07357304767852924
1110	37	0.00709865125615039
1110	38	-0.10780751728867699
1110	39	-0.1000144544143069
1110	40	-0.10225083516891686
1110	41	0.12536795015183344
1110	42	3.456829469783429E-4
1110	43	0.02718519380827189
1110	44	0.004473017406233737
1110	45	0.040440522887266184
1110	46	0.06488272072181189
1110	47	-0.007294454562213559
1110	48	0.05430002764639852
1110	49	0.0027037019845082
1110	50	-0.08409307177757341
1110	51	0.04396842295019354
1110	52	-0.04373007496800341
1110	53	-0.020718368917975738
1110	54	-0.0780542631367993
1110	55	-0.01334587472231874
1110	56	-0.028898312031301998
1110	57	-0.19627047480645388
1110	58	0.03225063814007001
1110	59	0.0830718858353805
1110	60	-0.04045717262474824
1110	61	-0.09180034552415606
1110	62	0.1293410603903098
1110	63	0.07642432311447322
1110	64	-0.025586510092651338
1110	65	0.03878567259943111
1110	66	-0.0366353330021667
1110	67	-0.14338026151234118
1110	68	0.11844782323924363
1110	69	-0.09738177815363969
1110	70	-0.011372828267568025
1110	71	0.07582462474855589
1110	72	-0.11417612519819187
1110	73	-0.07232906882205725
1110	74	-0.18074499918677134
1110	75	-0.008091601060883136
1110	76	-0.040197284202207584
1110	77	0.09487459484188321
1110	78	-0.01943642929062861
1110	79	-0.065368074247246
1110	80	-0.06380625411354401
1110	81	0.01204393284503169
1110	82	-0.09627214060308376
1110	83	-0.048694231946427635
1110	84	0.006250354106853706
1110	85	-0.07929267405840079
1110	86	0.1661840397596066
1110	87	0.07058373824563802
1110	88	0.04693340833591719
1110	89	-0.03832204624204394
1110	90	-0.05020289280155765
1110	91	0.04625909273727302
1110	92	0.1093163575887246
1110	93	-0.21307390486121136
1110	94	-0.07597916831478102
1110	95	0.11256690061173202
1110	96	-0.1355282937435902
1110	97	-0.061537621277715004
1110	98	0.023114754504860002
1110	99	0.04781192294718295
1110	100	0.14985082028362484
1110	101	-0.07400948350038306
1111	1	-0.11370774345602541
1111	2	-0.3498430099215568
1111	3	-0.25061422278013623
1111	4	-0.07450283691319015
1111	5	-0.05915613323236357
1111	6	0.08446508605762659
1111	7	-0.007997066119507679
1111	8	-0.0769020042585069
1111	9	0.06650331807615117
1111	10	-0.03086870528711927
1111	11	-0.20574471815402973
1111	12	-0.07466704221752707
1111	13	-0.16412747813034656
1111	14	-0.06348270474057216
1111	15	0.0461685661438338
1111	16	-0.08266931758853957
1111	17	-0.08535862718945708
1111	18	-0.08905191822051961
1111	19	-0.05272967764956604
1111	20	-0.0827950476163366
1111	21	0.002401781635391842
1111	22	-0.09722235961886128
1111	23	-0.01724749898639999
1111	24	-0.04741166940456054
1111	25	0.028502242891860874
1111	26	-0.07354227105454925
1111	27	-0.1442051436841254
1111	28	-0.03608473963322467
1111	29	0.0022209056477535682
1111	30	-0.019048000500802686
1111	31	-0.12680690080023282
1111	32	0.03565622826003789
1111	33	-0.10120173482196293
1111	34	-0.1826357891563859
1111	35	-0.1427559811286514
1111	36	-0.013395830587597857
1111	37	-0.17829896081864405
1111	38	-0.10416855956546556
1111	39	-0.07917642783174728
1111	40	-0.232463345494061
1111	41	-0.12978110744372628
1111	42	-0.12527420141135792
1111	43	-0.11237176346438105
1111	44	-0.10290401946393501
1111	45	-0.06624116217693654
1111	46	-0.10492279103008428
1111	47	0.022886517128107187
1111	48	-0.05654926273431471
1111	49	-0.004110144978021424
1111	50	-0.0937423921950824
1111	51	0.01622493718012663
1111	52	-0.014753578760149821
1111	53	-0.16878925575434778
1111	54	-0.15656593994088297
1111	55	-0.03871345000204229
1111	56	-0.06792662171066155
1111	57	-0.05690575302226364
1111	58	-0.015653544483647863
1111	59	-0.0013360138417226608
1111	60	-0.11609582998000434
1111	61	0.06255574068144654
1111	62	-0.05355448665481788
1111	63	-0.10349607937857996
1111	64	0.048182356769252976
1111	65	-0.06316822092012586
1111	66	0.008000846317500532
1111	67	-0.08318652418411432
1111	68	-0.09182325883629971
1111	69	0.003206943029809395
1111	70	-0.20576195494775362
1111	71	-0.091495342210969
1111	72	-0.10228756170791797
1111	73	0.05938377941703976
1111	74	-0.0395855788969115
1111	75	0.04120478701450736
1111	76	0.031815931987623
1111	77	-0.04903919955625469
1111	78	0.015401747475912941
1111	79	-0.14850091197345705
1111	80	-0.11825545438387763
1111	81	0.004645870218311643
1111	82	0.008503709813673765
1111	83	0.0344325984207714
1111	84	-0.08188360999917421
1111	85	-0.03464748370021198
1111	86	-0.06903260062486538
1111	87	-0.10520209940548142
1111	88	-0.031785522354176976
1111	89	-0.1606498978602744
1111	90	-0.01515295662974836
1111	91	0.0082595432891992
1111	92	-0.05926665660366126
1111	93	-0.052187819406526614
1111	94	0.04744202264414099
1111	95	-0.03454731430154112
1111	96	-0.05635730928763394
1111	97	-0.11474329823198559
1111	98	0.0014522178975155953
1111	99	-0.10442206368644236
1111	100	-0.18957848060997406
1111	101	-0.23150741847071998
1112	1	-0.05995043178919701
1112	2	-0.18020398972387852
1112	3	-0.18138560594969988
1112	4	-0.12519223589621475
1112	5	-0.08860764967261758
1112	6	0.013777290241741014
1112	7	-0.14956414716034772
1112	8	0.031060541006844744
1112	9	-0.11061251000792538
1112	10	-0.07613368432348011
1112	11	-0.13245326014030923
1112	12	-0.02519783156210309
1112	13	-0.08325585990382223
1112	14	0.12786123176213238
1112	15	0.03068724118556787
1112	16	-0.12933892339497532
1112	17	0.09746403060931641
1112	18	0.006173612513165949
1112	19	0.03031215387983366
1112	20	0.007281793075605947
1112	21	-0.02993840449527596
1112	22	-0.037956016406006654
1112	23	-0.012426122236924186
1112	24	-0.15328712855237825
1112	25	-0.07079132447418601
1112	26	0.069321816739631
1112	27	-0.12473408493324456
1112	28	-0.17691295359369263
1112	29	-0.0777682284415917
1112	30	0.005069645248241272
1112	31	-0.0660401861127724
1112	32	-0.022903162773950214
1112	33	-0.06454116167486035
1112	34	0.01781094524408644
1112	35	-0.053406132204884216
1112	36	-0.10599135077451649
1112	37	-0.14447213404307746
1112	38	-0.06554410666480948
1112	39	-0.16358763129814946
1112	40	-0.12358862781105273
1112	41	-0.06771812820993262
1112	42	-0.07440889936650308
1112	43	-0.1345782261577213
1112	44	-0.3073152526186149
1112	45	-0.02925810008315466
1112	46	-0.12528375598826358
1112	47	-0.1553585789246128
1112	48	-0.08648284262881845
1112	49	-0.1889616256438984
1112	50	-0.01687646521192221
1112	51	-0.20820324798271628
1112	52	-0.11872045257679531
1112	53	-0.27708839189961054
1112	54	-0.26400968250489854
1112	55	-0.18449663797412796
1112	56	-0.1525155837564256
1112	57	-0.07866318047338439
1112	58	-0.08919178632883273
1112	59	-0.13932268825703176
1112	60	-0.25258213292070053
1112	61	-0.12209163305615789
1112	62	-0.016630801121991112
1112	63	-0.037960684639493536
1112	64	-0.19385802968309207
1112	65	-0.1912148879282114
1112	66	-0.27671941214867246
1112	67	-0.10008323791412721
1112	68	-0.18523372232230884
1112	69	-0.1584041805751184
1112	70	-0.18325564062159572
1112	71	-0.17865679376006938
1112	72	-0.1876769940160372
1112	73	-0.2269737877174407
1112	74	-0.07446596852590659
1112	75	-0.021558464535033295
1112	76	-0.05150125834320107
1112	77	-0.058037346265351175
1112	78	-0.2027061738768623
1112	79	-0.17415789506524249
1112	80	-0.15853168898957648
1112	81	-0.17281359971228483
1112	82	-0.06495919801979966
1112	83	-0.14726301803039377
1112	84	-0.3119488574175975
1112	85	-0.10846776420993365
1112	86	-0.15737007918436063
1112	87	-0.0996526175773127
1112	88	0.03714472725746276
1112	89	-0.1754461657465356
1112	90	-0.06320937623796397
1112	91	-0.22286928677731055
1112	92	-0.019170778301855762
1112	93	-0.06888265282929495
1112	94	-0.142648326215415
1112	95	-0.05565790834176454
1112	96	-0.18476765773155535
1112	97	-0.1412823943574395
1112	98	-0.18194008378291215
1112	99	0.012640681752138505
1112	100	-0.07810344066067643
1112	101	-0.2917968940495115
1113	1	-0.15863529929416842
1113	2	-0.05154013785889333
1113	3	0.05393084231363332
1113	4	-0.05586306454974732
1113	5	-0.02269730667897818
1113	6	0.050950924159693045
1113	7	0.09002013288661459
1113	8	-0.023737955322054916
1113	9	0.009246951873500109
1113	10	0.0035473447135530023
1113	11	0.0518751089540217
1113	12	0.025575565682110835
1113	13	0.03456748978498325
1113	14	0.01577071228797422
1113	15	0.06628292555526372
1113	16	0.10005095730695501
1113	17	0.09821167724286539
1113	18	0.09005178538297542
1113	19	0.026537267700526
1113	20	-0.01945770088094889
1113	21	-0.1155426350008355
1113	22	-0.12548527803856757
1113	23	0.1264368041021129
1113	24	0.046373419679433425
1113	25	0.05662987809616027
1113	26	-0.003837594313793602
1113	27	-0.018545074328926603
1113	28	0.019803011373504376
1113	29	0.038395637448779496
1113	30	-0.04310812036172962
1113	31	0.01706228934934728
1113	32	0.014484405048143856
1113	33	-0.07040676555379832
1113	34	0.07189732592002684
1113	35	0.10431626461782173
1113	36	-0.09866935070195382
1113	37	0.06820509542310305
1113	38	0.06634240513914591
1113	39	-0.10688243034800848
1113	40	0.12759969648431735
1113	41	-0.03537371556883073
1113	42	0.12496141685548423
1113	43	0.08480126827756607
1113	44	-0.07022861350154841
1113	45	0.04060777607529786
1113	46	-0.06896902181423314
1113	47	0.03807656749855681
1113	48	-0.025621264971000812
1113	49	-0.08075034122887104
1113	50	-0.13803411692079948
1113	51	-0.05077407525240574
1113	52	0.04422088427821791
1113	53	0.09421484332708019
1113	54	0.09861202512899325
1113	55	0.006712399012876347
1113	56	0.03900799591132653
1113	57	-0.04063343692852328
1113	58	-0.02252818654680766
1113	59	0.01004581401489446
1113	60	4.0331097157775275E-4
1113	61	-0.006589765435613515
1113	62	-0.016786763426239304
1113	63	-0.03058744515282541
1113	64	0.03528986634054121
1113	65	0.11189953342358905
1113	66	0.040748403328102256
1113	67	0.07662579290170868
1113	68	0.052357082708731184
1113	69	0.13222203612721017
1113	70	-0.06891170895777066
1113	71	0.16631162667840016
1113	72	0.14063599876593713
1113	73	-0.09686382494268742
1113	74	0.005236005089159335
1113	75	-0.07696510164740289
1113	76	0.08671837024211015
1113	77	0.08961482263920573
1113	78	0.040469727291657875
1113	79	0.055418242777008686
1113	80	0.121360431473164
1113	81	-0.07253320417392928
1113	82	0.07405744656155377
1113	83	-0.017608599827759974
1113	84	-0.010496911946802356
1113	85	-0.11875080400126592
1113	86	0.038179347588723545
1113	87	0.053020639899251876
1113	88	-0.08555609103972017
1113	89	-0.09688866371659799
1113	90	0.05656518530038568
1113	91	0.017321264001516568
1113	92	0.1178258365307201
1113	93	0.010130393772762147
1113	94	-0.06672348284158858
1113	95	0.1428495660675111
1113	96	-0.08022803264698553
1113	97	-0.045370065368985024
1113	98	-0.08164098772846273
1113	99	-0.07693927847559934
1113	100	-0.07229244228874876
1113	101	-0.036979173590061976
1114	1	-0.016655078256221145
1114	2	-0.1332334208804582
1114	3	-0.11954713734705535
1114	4	0.0233690252960983
1114	5	0.04939486399951676
1114	6	-0.08162341087852099
1114	7	0.01167401297292514
1114	8	-0.013056391842198423
1114	9	0.1207152328086849
1114	10	-0.07019903391228866
1114	11	-0.03385086479325139
1114	12	0.037891218364016765
1114	13	-0.041315946675545945
1114	14	-0.032149158475164086
1114	15	0.03283960974759026
1114	16	0.13199430888128205
1114	17	0.04285457696508388
1114	18	0.013602043499027161
1114	19	0.08304113646072864
1114	20	-0.07173588798826103
1114	21	-0.01632145398577478
1114	22	-0.07137181427615502
1114	23	-0.08269010196271864
1114	24	-0.011508955703568802
1114	25	0.032194544214405596
1114	26	-0.0241612527660493
1114	27	-0.03421981233815785
1114	28	0.06711633922261484
1114	29	-0.10638332460279543
1114	30	-0.0375553466573777
1114	31	-0.008185990870501314
1114	32	0.10074985922509683
1114	33	-0.09481229388695311
1114	34	-0.034099401430736975
1114	35	0.028490203838344996
1114	36	-0.15059210664220046
1114	37	-0.12543857328226693
1114	38	0.024239832324191468
1114	39	-0.047751202478629295
1114	40	-0.14914184172043576
1114	41	-0.055745808037563904
1114	42	-0.0059065505253244055
1114	43	-0.1445747823680179
1114	44	-0.0015380010571419689
1114	45	0.04090359614516359
1114	46	0.03947325079923303
1114	47	-0.0572631859499424
1114	48	-0.17777859057873258
1114	49	0.05235825826801488
1114	50	0.013174647102715653
1114	51	0.10087283033553973
1114	52	-0.014621974908443747
1114	53	-0.045588827524291275
1114	54	-0.07789345313084084
1114	55	-0.07057636906419162
1114	56	0.08117167010091464
1114	57	-0.023226996545581358
1114	58	-0.09023596102610298
1114	59	-0.11956063352137392
1114	60	-0.11158433164797543
1114	61	-0.14088015493452133
1114	62	0.0379161050597574
1114	63	-0.04068407474139235
1114	64	-0.0915498811468538
1114	65	0.013836297971678846
1114	66	-0.1971237189461803
1114	67	-0.1803367832514695
1114	68	0.07040732294144902
1114	69	-0.19897945534243888
1114	70	0.023746290255360236
1114	71	0.07201283201478503
1114	72	0.03477563180002363
1114	73	-0.02316140950102863
1114	74	-0.07497370675079651
1114	75	-0.0821997011204445
1114	76	-0.05720889825819597
1114	77	-0.06370193880910335
1114	78	0.03451979465219779
1114	79	-0.04662030771955017
1114	80	0.07179529442725396
1114	81	-0.023722892646333094
1114	82	0.004107549688754375
1114	83	0.08665418973313876
1114	84	0.0014275429097097003
1114	85	-0.15286027382016698
1114	86	-0.12714383397475615
1114	87	0.163254971122349
1114	88	-0.06424139809648466
1114	89	-0.05777856798117398
1114	90	-0.10086846754843037
1114	91	-0.08431267617279303
1114	92	-0.22372563169060555
1114	93	0.07004997840263627
1114	94	-0.05750835235289742
1114	95	-0.004989680686662723
1114	96	-0.05395295127783584
1114	97	-0.020764839860206052
1114	98	-0.08770865228489555
1114	99	-0.15329736829760066
1114	100	0.08167184470292455
1114	101	0.028849361049950062
1115	1	-0.18230427420618867
1115	2	-0.16378162884738856
1115	3	-0.004126981792282436
1115	4	-0.10862772814023458
1115	5	-0.14254799414433705
1115	6	-0.08219053766967477
1115	7	-0.09754205284589545
1115	8	-0.07276090199646745
1115	9	-0.03496362598915681
1115	10	-0.04528194974687949
1115	11	-0.06707631995446661
1115	12	-0.06469085079479697
1115	13	-0.05656924871107094
1115	14	-0.13944487604748446
1115	15	-0.004003924569055073
1115	16	-0.08003447225595295
1115	17	-0.1619745405068045
1115	18	0.032303359641922214
1115	19	-0.08438315904663085
1115	20	-0.14385587654354026
1115	21	0.01365232826089624
1115	22	-0.038577725824815445
1115	23	-0.06341581988538536
1115	24	0.032214549183798624
1115	25	0.01867181826875708
1115	26	-0.07225024714879424
1115	27	-0.15384342116227145
1115	28	-0.2455405877530552
1115	29	-0.1906815763632963
1115	30	-0.10679298811062665
1115	31	-0.14656492791285558
1115	32	-0.028671102131454518
1115	33	-0.15517078808868234
1115	34	-0.0068167343436584815
1115	35	-0.12696457783608395
1115	36	-0.1296514790510841
1115	37	-0.15049725667223868
1115	38	-0.13957222317102946
1115	39	-0.15585418160953424
1115	40	-0.10247248904785522
1115	41	-0.028152936463683886
1115	42	-0.11663641423972138
1115	43	-0.0065914472829433635
1115	44	-0.08747924175830235
1115	45	-0.14491327080411764
1115	46	-0.048246009030961545
1115	47	-0.025214318159825666
1115	48	-0.19030355291626222
1115	49	-0.06853244464805641
1115	50	-0.1169148961594999
1115	51	-0.03722509793642104
1115	52	-0.06869171179665301
1115	53	-0.16678827514133587
1115	54	-0.14860839783415258
1115	55	-0.17709694036597057
1115	56	-0.013177936924741118
1115	57	-0.08034549611932107
1115	58	-0.050750214374851055
1115	59	-0.10886332303077495
1115	60	-0.1477205997347184
1115	61	-0.03626752369977737
1115	62	-0.2033784622013357
1115	63	-0.1614273392896166
1115	64	-0.20783714947884135
1115	65	-0.09436010745172041
1115	66	-0.12446141995868487
1115	67	-0.207404131930069
1115	68	-0.16835524581446037
1115	69	-0.14916353433437024
1115	70	-0.2504350618566562
1115	71	-0.08811399417727728
1115	72	-0.08512241675829557
1115	73	-0.1879471421383414
1115	74	0.03159941684051404
1115	75	-0.1938375516150188
1115	76	-0.023146985821988153
1115	77	-0.25636155179068254
1115	78	-0.08434691522413118
1115	79	-0.1438164970946474
1115	80	-0.0547695959720258
1115	81	-0.12596118224448105
1115	82	-0.017244007610756285
1115	83	-0.0337752208637383
1115	84	-0.05378374648990558
1115	85	-0.20907954532864892
1115	86	-0.0735602057646858
1115	87	0.062177941144184956
1115	88	0.0335489241074427
1115	89	-0.09907225937077158
1115	90	-0.27403920993710784
1115	91	-0.21568464127806664
1115	92	-0.13866318205321448
1115	93	-0.09936546496351184
1115	94	-0.0884258861323417
1115	95	-0.01810658617429084
1115	96	-0.1597567677418823
1115	97	-0.1913415428463452
1115	98	-0.04135242367075875
1115	99	-0.1868001827646637
1115	100	-0.15059248747426324
1115	101	-0.0012047094168323724
1116	1	-0.08868606185313865
1116	2	-0.075379490608249
1116	3	-0.11494001758693173
1116	4	0.03032122707163154
1116	5	-1.4214581881333288E-4
1116	6	-0.07733230029000993
1116	7	0.01447767573969827
1116	8	-0.06866151266059006
1116	9	0.06712448673307847
1116	10	-0.05641074535917312
1116	11	6.419037410552164E-4
1116	12	0.06655839456485069
1116	13	-0.13991227802953432
1116	14	0.04176906129084301
1116	15	-0.016662124628325614
1116	16	0.03467744721980637
1116	17	-0.014348227432591898
1116	18	-0.15271725804721115
1116	19	-0.13289601445936938
1116	20	-0.1224156751597576
1116	21	-0.03168243934646853
1116	22	-0.06114046616633573
1116	23	0.021030722306782934
1116	24	-0.03809488080204204
1116	25	0.018561320626893973
1116	26	-0.14704105169602855
1116	27	-0.011223163505185596
1116	28	-6.536648928516797E-4
1116	29	-0.1368304408353751
1116	30	-0.0283455165674269
1116	31	-0.003215093110490841
1116	32	-0.03909007845495438
1116	33	2.0588704614965536E-5
1116	34	-0.043027762886438836
1116	35	-0.02918440960159785
1116	36	-0.1795517750530422
1116	37	0.09879859527556079
1116	38	0.05401745005598002
1116	39	-0.10055560015045018
1116	40	-0.2279795158929332
1116	41	-0.026234960839026655
1116	42	-0.019184080068505693
1116	43	-0.02089467183829896
1116	44	-0.08094963607389616
1116	45	-0.0315617163364692
1116	46	-0.05792004098746162
1116	47	-0.1205730513153398
1116	48	-0.20626351032710488
1116	49	-0.11804270592741517
1116	50	-0.09467340392909307
1116	51	-0.1381028590054001
1116	52	-0.010111862614955669
1116	53	-0.09099640586516955
1116	54	-0.07448643331780147
1116	55	-0.12210497156874567
1116	56	-0.06268819820409988
1116	57	-0.14597377766146025
1116	58	-0.087824002651125
1116	59	-0.14387717182462723
1116	60	0.0048385915103565935
1116	61	-0.07772682434483613
1116	62	0.018193458225724157
1116	63	-0.15332003217569223
1116	64	-0.10988208762577756
1116	65	0.04555186032101943
1116	66	-0.07587026489244408
1116	67	-0.05050845707120999
1116	68	-0.07032993380497743
1116	69	-0.027185846076761777
1116	70	-0.02709591093224617
1116	71	-0.003611837277944119
1116	72	-0.008328019208271087
1116	73	-0.03125050938932361
1116	74	-0.12613779635042022
1116	75	-0.14025058594612005
1116	76	-0.07744303900721405
1116	77	-0.08653984815121163
1116	78	-0.0919536899735931
1116	79	-0.14240856687646897
1116	80	-0.09758121212809812
1116	81	-0.0011003104839488742
1116	82	-0.0513197241074721
1116	83	0.0038715452508100157
1116	84	0.07375175362168562
1116	85	-0.057781198036757075
1116	86	-0.2414031966650967
1116	87	-0.07044630467281365
1116	88	-0.0737047704287761
1116	89	-0.14871204437602614
1116	90	-0.20483621991482437
1116	91	-0.2775662478113361
1116	92	-0.041465504699012
1116	93	-0.19069286362216786
1116	94	0.010268265908024432
1116	95	-0.3199839484272715
1116	96	-0.14162271434445017
1116	97	-0.061235326073386886
1116	98	-0.09064900739101489
1116	99	-0.10490313583243704
1116	100	-0.2564675226908122
1116	101	-0.09908878934102461
1117	1	-0.015637607539524367
1117	2	-0.09062034852497902
1117	3	-0.07289651859250768
1117	4	-0.19594592287531043
1117	5	-0.19287220815141382
1117	6	-0.001408290647020749
1117	7	-0.09816206369608693
1117	8	0.008460519378402864
1117	9	0.018744813908540436
1117	10	-0.10361463723557307
1117	11	-0.05744031799110161
1117	12	0.02141315602532501
1117	13	0.07520889073970238
1117	14	-0.016811896637008772
1117	15	-0.046578002948756136
1117	16	0.04370935992778158
1117	17	0.03746228297094234
1117	18	-0.02357511823144165
1117	19	-0.08508067125309537
1117	20	0.04501492869555079
1117	21	0.027912577815257578
1117	22	0.08018018577197239
1117	23	-0.041663772557889445
1117	24	-0.05577532397231977
1117	25	0.10464665616174784
1117	26	-0.1437839989894485
1117	27	-0.11214769148700299
1117	28	-0.04548375342512401
1117	29	0.049701797012403404
1117	30	0.07809941417308153
1117	31	0.0412466921238277
1117	32	-0.01590921213171015
1117	33	0.059972976927205934
1117	34	0.06988377458191763
1117	35	7.834910884554347E-4
1117	36	0.062035208799287034
1117	37	0.003523772029097927
1117	38	-0.044891399589950254
1117	39	0.0034111055329901774
1117	40	0.0203929944314325
1117	41	0.10432271519355396
1117	42	0.07027102330710022
1117	43	-0.09770720847543402
1117	44	0.031201168482212438
1117	45	0.04457754528515778
1117	46	0.15961262849519642
1117	47	0.048928646008711496
1117	48	-0.009415387373366002
1117	49	-0.04843375958773066
1117	50	0.062371574687077214
1117	51	-0.0982186653238557
1117	52	0.04686281040748952
1117	53	-0.10752557137735153
1117	54	-0.04522158856499203
1117	55	-0.014189089478577444
1117	56	0.06928350615051215
1117	57	-0.07900213927724309
1117	58	0.11760856523712704
1117	59	0.09762612386788305
1117	60	0.055203784775343934
1117	61	-0.1107463270788358
1117	62	-0.03961809639493197
1117	63	0.00791312416849621
1117	64	-0.2663506734655101
1117	65	-0.08015152546820303
1117	66	-0.04409251350282517
1117	67	-0.08009523735775304
1117	68	0.018500524161510157
1117	69	-0.14800101399026744
1117	70	0.0573228239063468
1117	71	-0.23410071561156798
1117	72	-0.04394336279151645
1117	73	-0.050098063112791635
1117	74	-0.1228091186421949
1117	75	-0.05118338850049753
1117	76	-0.13374142122460597
1117	77	-0.028972572483546344
1117	78	-0.03211100109563603
1117	79	0.07517650194950676
1117	80	0.0764660339848291
1117	81	-0.1957382366762701
1117	82	-0.0899919473663715
1117	83	-0.059014829223549725
1117	84	-0.1600122721557753
1117	85	-0.0866532362015704
1117	86	-0.14070221408316996
1117	87	-0.11437014844737803
1117	88	0.0696387223455801
1117	89	0.08739600382383372
1117	90	-0.047761083403230487
1117	91	-0.15169435478139093
1117	92	-0.08485140701382221
1117	93	0.04016281011463718
1117	94	0.04286141139536426
1117	95	-0.20351566416648836
1117	96	-0.138857235333397
1117	97	-0.09348316365804266
1117	98	-0.12593223715082758
1117	99	0.046582234760975894
1117	100	-0.1385022758955614
1117	101	0.03780430657428013
1118	1	0.012211842403353046
1118	2	-0.114014843402515
1118	3	0.08397352586563045
1118	4	-0.07823319269290607
1118	5	-0.06596210118970447
1118	6	-0.09934806113271577
1118	7	0.005882580380138336
1118	8	-0.030009053307672673
1118	9	-0.12165132991502503
1118	10	-3.818238706685406E-4
1118	11	-0.01047355792695015
1118	12	0.01500758998637508
1118	13	-0.11947488233202108
1118	14	-0.10257303947059171
1118	15	-0.0590149226911052
1118	16	-0.09374871136939333
1118	17	-0.07347533676630746
1118	18	-0.1023464258701523
1118	19	-0.022687960691555986
1118	20	-0.05893285584683383
1118	21	0.021196594475100028
1118	22	-0.01738264941938894
1118	23	-0.0589063255573663
1118	24	0.049922545079041925
1118	25	-0.023142188498503913
1118	26	-0.11186236418723894
1118	27	0.09534993662140323
1118	28	-0.08467880012970141
1118	29	0.12380128536845092
1118	30	-0.09647219633644966
1118	31	-0.028306233053548624
1118	32	-0.1019745483607224
1118	33	0.110895418114211
1118	34	0.054279664781326176
1118	35	0.04489231141324268
1118	36	-0.061658694846094875
1118	37	-0.022629080095178722
1118	38	0.03130982395212811
1118	39	-0.08824952200009051
1118	40	0.09709679836595342
1118	41	-0.11691340695526975
1118	42	-0.04495720148325688
1118	43	-0.011594025970673272
1118	44	0.07402514125573134
1118	45	-0.006472096976402497
1118	46	0.045654469479849524
1118	47	-0.1173410521668643
1118	48	0.155787299953559
1118	49	-0.0031976343269590757
1118	50	-0.10671794180491645
1118	51	-0.09335818389696016
1118	52	-0.083438936214975
1118	53	0.05211022121565634
1118	54	-0.035732855195952595
1118	55	-0.03727316705489869
1118	56	-0.10107607611649172
1118	57	0.0352318165633676
1118	58	0.012978485022649977
1118	59	0.1069460337924042
1118	60	0.051591196459092714
1118	61	-0.1032741391853449
1118	62	-0.04064854179708277
1118	63	-0.014883875753319842
1118	64	-0.06908864742079857
1118	65	0.07524656527090201
1118	66	0.06539493618564762
1118	67	-0.0800267743940708
1118	68	0.03722242176814916
1118	69	-0.02022461714158652
1118	70	-0.07457535455093023
1118	71	0.010599531360796277
1118	72	0.002176168097143716
1118	73	0.20136523548725904
1118	74	0.03762138892121669
1118	75	-0.038958470549076196
1118	76	0.1842029160519587
1118	77	0.004606177234919073
1118	78	-0.10758908458388561
1118	79	0.004120892518265862
1118	80	0.07692621401908895
1118	81	0.012254969930559412
1118	82	-0.22303688046521586
1118	83	0.011593825973235994
1118	84	-0.05849258885921671
1118	85	0.06500739911139419
1118	86	-0.023918012845619785
1118	87	0.16909569573013528
1118	88	-0.12210036529985047
1118	89	0.05631576328543275
1118	90	0.01286792785543156
1118	91	-0.0779577979316528
1118	92	-0.02591374215325004
1118	93	0.06832248286167442
1118	94	-0.018113415628675966
1118	95	0.0015752573722309648
1118	96	-0.14497027780027594
1118	97	0.11481929326767215
1118	98	-0.08552236183511042
1118	99	0.050361312557072324
1118	100	0.0992797107985055
1118	101	0.14610065629243252
1119	1	-0.04069126681735469
1119	2	-0.247505744740252
1119	3	-0.37871957910244447
1119	4	-0.14953503641655885
1119	5	-0.11259712269085043
1119	6	-0.03240835914210294
1119	7	-0.05261686298534585
1119	8	0.08135770595728076
1119	9	0.04100629129566613
1119	10	-0.2031569864787599
1119	11	0.035852286669673106
1119	12	-0.04035674539355938
1119	13	-0.09077599084150734
1119	14	-0.10009846336992467
1119	15	-0.013536896114274555
1119	16	-0.05565455674766184
1119	17	-0.16846616787174895
1119	18	-0.10330684774378085
1119	19	0.02600914306767521
1119	20	-0.053383149758367665
1119	21	-0.1822004045354575
1119	22	-0.05677774616003006
1119	23	-0.014504033391766313
1119	24	0.08420790336631256
1119	25	-0.09602551658860392
1119	26	-0.13589612831737696
1119	27	0.003960107109826083
1119	28	-0.10876054665803991
1119	29	0.0042717140873094195
1119	30	-0.05833818536783042
1119	31	-0.09669895040897103
1119	32	-0.06699963657674601
1119	33	-0.14001769853216217
1119	34	0.028100623105906664
1119	35	-0.003980082881341218
1119	36	-0.014679283551423339
1119	37	-0.08756087350309372
1119	38	-0.07194868392684839
1119	39	-0.16021731497616543
1119	40	-0.009598642261437362
1119	41	-0.15755643300390432
1119	42	-0.06823524284176585
1119	43	-0.02471102060090402
1119	44	0.010958857055214821
1119	45	-0.09887187857910362
1119	46	-0.005345402438102553
1119	47	-0.12418202650363241
1119	48	0.04594475574106838
1119	49	-0.11165874981710999
1119	50	-0.012778466956781642
1119	51	-0.044039630690093645
1119	52	-0.06312187317113427
1119	53	-0.14232567797642304
1119	54	-0.13970335995143301
1119	55	-0.09306779619932826
1119	56	-0.19872451295443483
1119	57	-0.014926428611985898
1119	58	0.010254323060387094
1119	59	-0.16768238316380035
1119	60	-0.011433296620417366
1119	61	-0.10054804244895621
1119	62	-0.06983306159195024
1119	63	-0.3388320067808621
1119	64	-0.13374879854213617
1119	65	-0.05685168565459975
1119	66	-0.060203247603190846
1119	67	-0.2732813005079109
1119	68	-0.05294617831830095
1119	69	-0.09696124137091289
1119	70	-0.0874907457177585
1119	71	-0.16416435847936128
1119	72	0.01975591271470023
1119	73	-0.10863085239946457
1119	74	-0.05684202275886463
1119	75	-0.1786866966978593
1119	76	0.028429608118337057
1119	77	0.023455520630626836
1119	78	-0.07834690852020998
1119	79	-0.08519408522602845
1119	80	-0.1388076786961392
1119	81	-0.03993091852351682
1119	82	-0.13480615013829578
1119	83	-0.03126683817280451
1119	84	-0.00845855618243263
1119	85	-0.13464929456858954
1119	86	0.014217545942294407
1119	87	-0.11420437883605672
1119	88	-0.06819755829086205
1119	89	-0.06637948541236938
1119	90	0.04741254587490573
1119	91	-0.16857062215625973
1119	92	-0.10800504723965787
1119	93	-0.11474313577654982
1119	94	-0.054580038259885555
1119	95	-0.07146865696989835
1119	96	-0.11371090623812563
1119	97	-0.23438963563750548
1119	98	-0.13285196724567072
1119	99	-0.21463038145762425
1119	100	-0.17328971953821082
1119	101	-0.15875125416157942
1120	1	0.05030723132927761
1120	2	-0.045986913411432795
1120	3	-0.005442668323901501
1120	4	-0.08843770656841343
1120	5	-0.07492787714299709
1120	6	-0.041987168233937666
1120	7	-0.0618583715094303
1120	8	0.07531076508708878
1120	9	0.06506417899980477
1120	10	0.002320044425459855
1120	11	0.06391750087341563
1120	12	-0.06638008651756167
1120	13	0.0037837387458310445
1120	14	0.12578863994663436
1120	15	-0.0827776253836987
1120	16	0.023906967572330018
1120	17	0.032425306988159264
1120	18	-0.1409907749011623
1120	19	-0.04700363049730072
1120	20	-0.044251941531548766
1120	21	-0.0686599889819064
1120	22	-0.09998120559897927
1120	23	-0.06925890792141587
1120	24	0.03077324434011075
1120	25	-0.06750968990763795
1120	26	-0.1063563534843297
1120	27	-0.1673712645346015
1120	28	-0.05514142638384811
1120	29	0.01323991880315134
1120	30	-0.15446734136914841
1120	31	-0.03621034267918333
1120	32	-0.03262697704646911
1120	33	0.004025078407700278
1120	34	-0.05909195010779911
1120	35	-0.04344199059838871
1120	36	-0.009140175790477656
1120	37	-0.0779670063501996
1120	38	0.04856323744597546
1120	39	-0.14537533709231099
1120	40	-0.23282536264020592
1120	41	0.07820537030431751
1120	42	-0.03190465892215144
1120	43	-0.15429617666546847
1120	44	-0.04831644740466601
1120	45	-0.08064334276284768
1120	46	-0.002024347071305499
1120	47	-0.11231702729136117
1120	48	-0.061416960908012186
1120	49	-0.06680831494971784
1120	50	-0.09075249518951978
1120	51	-0.18867193072045296
1120	52	-0.19804661768759502
1120	53	-0.1966009532613029
1120	54	-0.13957122546563028
1120	55	0.02285141655018208
1120	56	-0.062293962331963826
1120	57	-0.17186982291352848
1120	58	-0.19878845670285727
1120	59	-0.1405187703660289
1120	60	-0.2334440785685885
1120	61	0.023216420112845526
1120	62	-0.24768683238454514
1120	63	-0.0777820721799074
1120	64	-0.07120740063832898
1120	65	-0.08838552422352564
1120	66	-0.29307315028481895
1120	67	-0.1496388082406952
1120	68	-0.1281254304182866
1120	69	-0.1038920904253331
1120	70	-0.18743674374628227
1120	71	-0.1569891923842377
1120	72	-0.09795972671927444
1120	73	-0.11412177436501736
1120	74	-0.2705923288610066
1120	75	-0.059858643003074974
1120	76	-0.21484089733748135
1120	77	-0.10249160788183076
1120	78	-0.1863798382410451
1120	79	-0.20084978190698877
1120	80	-0.1154594021194626
1120	81	-0.24355204340209013
1120	82	-0.08545034340173174
1120	83	-0.20081194732398444
1120	84	-0.03765538367483856
1120	85	-0.04047956876270575
1120	86	-0.24543801220450234
1120	87	-0.004047886054230787
1120	88	-0.19182612185159797
1120	89	-0.10503729266881123
1120	90	-0.11405767803281464
1120	91	-0.13028512545952964
1120	92	-0.18897111220502438
1120	93	-0.19312410810942993
1120	94	-0.02226543922499502
1120	95	-0.1884630152790976
1120	96	-0.1636799525113588
1120	97	-0.17446608164899402
1120	98	-0.26268821647840923
1120	99	-0.23563411792724764
1120	100	-0.20598942848471324
1120	101	-0.2306248854073516
1121	1	-0.14652294207432703
1121	2	-0.13308998746905587
1121	3	-0.019180716735235137
1121	4	-0.15654083345895486
1121	5	-0.009933335304900481
1121	6	0.003290647370228328
1121	7	-0.1427120920262439
1121	8	-0.09590027714278904
1121	9	-0.02330669919501105
1121	10	-0.03259582100387348
1121	11	0.06368533365944273
1121	12	-0.16965840663894483
1121	13	-0.017322642206337946
1121	14	-0.19560705707218062
1121	15	-0.037596546118685126
1121	16	-0.03862786681133912
1121	17	0.019131873674098188
1121	18	-0.014785942400138197
1121	19	0.06903198038152425
1121	20	-0.01975532395485402
1121	21	-0.08395400420225485
1121	22	0.008995256961448206
1121	23	0.01643125749028229
1121	24	-0.01805070221976024
1121	25	-0.06562556367118333
1121	26	0.019721977650114297
1121	27	-0.019852812077907345
1121	28	0.05631595121305821
1121	29	-0.028867177253800946
1121	30	0.06471711176171624
1121	31	0.13226045671272146
1121	32	0.007158818933611144
1121	33	-1.6546539190898102E-4
1121	34	-0.16795530556398575
1121	35	-0.16779915902156972
1121	36	-0.02721275632161735
1121	37	-0.07035422852157325
1121	38	0.001185499156470371
1121	39	0.08058177596790728
1121	40	0.06114632635394912
1121	41	0.0567473899656008
1121	42	-0.09677679208493117
1121	43	-0.049332039802898464
1121	44	0.021448312142283044
1121	45	-0.1413706958556915
1121	46	0.016838867000998903
1121	47	-0.05483369012578265
1121	48	-0.04877724200893141
1121	49	-0.05851429005574005
1121	50	-0.06524498286865565
1121	51	-0.1461239401946628
1121	52	-0.07865686028001306
1121	53	-0.005576820521191905
1121	54	-2.619675747368433E-4
1121	55	-0.04303123929392427
1121	56	0.09010446637223879
1121	57	-0.006819397236426994
1121	58	-0.019971333775529843
1121	59	-0.1084171882804057
1121	60	0.00393871233433174
1121	61	0.10314296002513856
1121	62	-0.2703075091073259
1121	63	-0.15271887730603595
1121	64	0.00673157956718029
1121	65	-0.10461899812219855
1121	66	0.0909024007216459
1121	67	-0.09182210276787828
1121	68	0.10247725929841778
1121	69	0.024795889489226397
1121	70	-0.018369899680045876
1121	71	0.026812084386612867
1121	72	-0.1135138138668097
1121	73	-0.040788932154640634
1121	74	-0.11816934400917489
1121	75	-0.0986915860424844
1121	76	-0.08476437889320465
1121	77	0.16598670717949204
1121	78	0.0810321447125304
1121	79	0.11143000339787079
1121	80	0.05186544371629509
1121	81	0.08409319318894859
1121	82	-0.0372648566802809
1121	83	-0.04242405097473778
1121	84	-0.04647773780573772
1121	85	0.057753207146070906
1121	86	-0.0785317370670029
1121	87	-0.07670469007906178
1121	88	0.03470843274081403
1121	89	-0.11401777350794617
1121	90	0.0228435891388159
1121	91	-0.06341575895604734
1121	92	-0.2587485218886343
1121	93	0.19306261237240108
1121	94	-0.11922464402252331
1121	95	0.012084810050794204
1121	96	-0.06326577215464368
1121	97	-0.1380593604081497
1121	98	-0.0849035679401382
1121	99	-0.03274676144118871
1121	100	-0.015139793217912256
1121	101	-0.05965940465379305
1122	1	0.12966882421191883
1122	2	-0.05321991623964095
1122	3	0.005080179333042167
1122	4	0.04778034233433459
1122	5	0.09672452645811092
1122	6	0.06158136722754648
1122	7	-0.05006644424496898
1122	8	0.05128949110763159
1122	9	0.10259439238727452
1122	10	0.023714924365087597
1122	11	0.04771007769637947
1122	12	0.1416367043818596
1122	13	0.004224537402407691
1122	14	0.07949989993053919
1122	15	0.12050114315852056
1122	16	0.047994323803536076
1122	17	0.15508523026140608
1122	18	-0.02129141159990411
1122	19	0.07632537557494601
1122	20	-0.09609609630294358
1122	21	0.09613788286920766
1122	22	-0.001843805203428417
1122	23	-0.007566620302171145
1122	24	0.13883574838811796
1122	25	0.061070226907574465
1122	26	0.009193344780733526
1122	27	-0.022101449011088903
1122	28	-0.063898075675759
1122	29	0.05580890388677773
1122	30	-0.014475094769714758
1122	31	0.0013179933716003234
1122	32	0.023995375087451976
1122	33	0.012187362901180165
1122	34	-0.0030846134759840993
1122	35	-0.08651748112300339
1122	36	-0.02397751864566544
1122	37	0.1605001857830075
1122	38	-0.09147143696282711
1122	39	-0.006095727503250714
1122	40	-0.15650299013718438
1122	41	0.05065733160489572
1122	42	-0.020605344807115955
1122	43	0.0707600730353306
1122	44	4.562326017065743E-5
1122	45	0.029094496554030513
1122	46	0.12676583145402276
1122	47	-0.1303199352859039
1122	48	-0.011995321411099269
1122	49	0.13235795982291165
1122	50	-0.006921526831092706
1122	51	0.12227097102255868
1122	52	-0.0030859525847546365
1122	53	0.03736063079785623
1122	54	-0.012281789896292139
1122	55	0.0969960784840822
1122	56	-0.01446618169124747
1122	57	-0.08640782443229256
1122	58	-0.060430994899618895
1122	59	-0.04700862946252471
1122	60	-0.016603805190818832
1122	61	-0.12555425288420707
1122	62	0.2031953750630393
1122	63	-0.0032195150971361386
1122	64	0.17255500738390595
1122	65	0.032266775185398444
1122	66	0.12919018561107976
1122	67	0.0648701884260916
1122	68	0.07718799563670586
1122	69	0.013325809229137064
1122	70	-0.018153163590106658
1122	71	-0.09112621355778572
1122	72	-0.0837205033359183
1122	73	0.06625386193478988
1122	74	-0.034574685650724746
1122	75	0.098366673070025
1122	76	-0.0017962232947539292
1122	77	-0.027660216183981845
1122	78	-0.05073888263911641
1122	79	-0.052332173896765255
1122	80	0.09034738801963726
1122	81	-0.10730057790613046
1122	82	-0.06596997142623451
1122	83	0.1419754658843928
1122	84	-0.19776404392288782
1122	85	0.007553967980058474
1122	86	-0.012198076371866762
1122	87	0.030540165260887875
1122	88	-0.041150327573902246
1122	89	0.006791148794427215
1122	90	-0.03652855350062367
1122	91	-0.08892514520911021
1122	92	0.05436514038687079
1122	93	0.09904317385433359
1122	94	3.493341006759465E-4
1122	95	0.0010086927875363472
1122	96	-0.1369662022403233
1122	97	0.042550661378342625
1122	98	0.00532750433909257
1122	99	-0.022207969067594036
1122	100	-0.11690867578533215
1122	101	-0.01965692121942908
1123	1	-0.20561602258732137
1123	2	-0.05516215885772624
1123	3	-0.16623396334530582
1123	4	-0.19157996916615616
1123	5	-0.047633699101616855
1123	6	0.05171162263940232
1123	7	-0.05126609195274767
1123	8	-0.08271319743823824
1123	9	-0.04069397733413638
1123	10	0.17705103895276153
1123	11	-0.03790434774282403
1123	12	0.04532928306818462
1123	13	-0.0027193276140451417
1123	14	0.13840315863355102
1123	15	-0.09235566859691602
1123	16	-0.1240002991047291
1123	17	-0.038992552151796644
1123	18	0.00688825743082333
1123	19	0.0010460912844010295
1123	20	0.027638201198563195
1123	21	-0.1436210750874949
1123	22	-0.04851696146356943
1123	23	0.012673494656340267
1123	24	-0.062059815511204874
1123	25	-0.18534334561363153
1123	26	0.060969175680469334
1123	27	0.03314538731208927
1123	28	-0.06262426118542663
1123	29	-0.05296595357393841
1123	30	-0.012620925205908406
1123	31	-0.011459089092596741
1123	32	0.01689019731894348
1123	33	-0.15534056552787234
1123	34	-0.0889048517367712
1123	35	-0.03098881102612694
1123	36	-0.033665554616554516
1123	37	0.09962409066410771
1123	38	-0.11585562089644696
1123	39	-0.1878590427584328
1123	40	-0.10263936430860099
1123	41	-0.0062879240387303525
1123	42	-0.07334534388003533
1123	43	0.09695392646322176
1123	44	-0.22548072912475448
1123	45	-0.12364828377322823
1123	46	-0.08755021174812327
1123	47	-0.056045610898941334
1123	48	0.04556737269727762
1123	49	-0.015834688394768648
1123	50	-0.20115135114852478
1123	51	-0.022858589075710256
1123	52	0.04529860218278259
1123	53	-0.17089413210021576
1123	54	-0.10081096988980676
1123	55	-0.08498324752527964
1123	56	-0.0013312445012374496
1123	57	-0.021524868886004356
1123	58	-0.10092234983402903
1123	59	-0.1461418051914407
1123	60	-0.11511027160717191
1123	61	0.04209419656649516
1123	62	-0.1357468212008115
1123	63	-0.2462028739253057
1123	64	-0.12488345736370121
1123	65	-0.16691275478262213
1123	66	-0.17778241903361902
1123	67	-0.0631027406982767
1123	68	-0.03946151996149183
1123	69	-0.06620694004077876
1123	70	-0.03877338330919855
1123	71	-0.10905974157891762
1123	72	-0.11458315572548372
1123	73	-0.11934109472399967
1123	74	-0.06355721010258719
1123	75	-0.05286495906273103
1123	76	-0.07053955987288418
1123	77	0.018352855711448512
1123	78	-0.09501459765325393
1123	79	-0.03012293086149498
1123	80	-0.013519482605680366
1123	81	0.012450963372316437
1123	82	-0.10284013320253393
1123	83	0.07476552753553278
1123	84	-0.035396269389906365
1123	85	-0.17934817822121119
1123	86	-0.04493529419043796
1123	87	-0.06771413409478555
1123	88	-0.11497223458729877
1123	89	0.08621079372095153
1123	90	-0.0611927170383737
1123	91	-0.09140973242460859
1123	92	0.017031436219625107
1123	93	-0.30119601401939633
1123	94	-0.08352773445724182
1123	95	-0.12391783574349802
1123	96	-0.11127297459465524
1123	97	0.10236617150674476
1123	98	-0.06615444068477672
1123	99	0.10013384709149875
1123	100	-0.16073197342590362
1123	101	-0.06609088960583875
1124	1	-0.04490668206224058
1124	2	-0.1636456470972263
1124	3	-0.1343648628267431
1124	4	-0.08147851844803711
1124	5	-0.05500620695251257
1124	6	-0.13861861257060326
1124	7	-0.22198457299748497
1124	8	-0.06881996956779801
1124	9	0.0446480681512611
1124	10	0.12702904740548604
1124	11	0.038918009425238154
1124	12	-0.016547871967702577
1124	13	-0.02118679731911044
1124	14	-0.0978971934122086
1124	15	-0.131197990107907
1124	16	-0.05649113596003019
1124	17	-0.04638135003771282
1124	18	0.029259181528310307
1124	19	0.05064381791950723
1124	20	-0.09971982662119672
1124	21	-0.026752019819028305
1124	22	-0.012502228031891605
1124	23	0.03761028027042812
1124	24	-0.06771354366672
1124	25	0.09744912839018127
1124	26	0.07314832986564568
1124	27	0.04108623638491338
1124	28	0.04914963312844378
1124	29	-0.14791694771857777
1124	30	0.03022548691387783
1124	31	-0.06218662015678689
1124	32	0.04612103616524621
1124	33	0.05176297574473665
1124	34	0.07989792118918615
1124	35	-0.14719902487808412
1124	36	-0.023969363769744234
1124	37	0.08545827620760349
1124	38	-0.0031760006352641312
1124	39	-0.10024562338958276
1124	40	0.10191279547854037
1124	41	-0.008489612772365263
1124	42	-0.07211598923692009
1124	43	-0.12221691075407648
1124	44	-0.05573928818066065
1124	45	0.04350267960133891
1124	46	0.04556254244429425
1124	47	-0.19687187767541303
1124	48	0.031462012370752745
1124	49	-0.08095283639878659
1124	50	0.010288597447363657
1124	51	-0.14241369011917726
1124	52	0.0252455690687583
1124	53	-0.2172182856971432
1124	54	0.028084475235402806
1124	55	0.11196472391285539
1124	56	0.10711115664992121
1124	57	0.013778533016306937
1124	58	-0.017947427437945862
1124	59	-0.04612642015836599
1124	60	-0.1256904683545912
1124	61	-0.09361012119778422
1124	62	-0.05953841735274068
1124	63	0.12779931617940576
1124	64	-0.0333682126059216
1124	65	-0.02646278781519129
1124	66	-0.05220724504699348
1124	67	-0.08473916521658964
1124	68	-0.014324909917782236
1124	69	-0.018927466389911274
1124	70	-0.11995603985190684
1124	71	-0.16128631786605752
1124	72	-0.03494841451078656
1124	73	0.029207372655207564
1124	74	-0.04603673443356371
1124	75	0.05907907561694259
1124	76	-0.02579083366312318
1124	77	-0.07389725062628116
1124	78	-0.011967637102287654
1124	79	-0.049186615848412885
1124	80	-0.04959213616188407
1124	81	-0.009165913103963419
1124	82	-0.12100352225381528
1124	83	-0.0625551237038664
1124	84	0.08680035133282615
1124	85	-0.03837095712018623
1124	86	-0.0027028353906501934
1124	87	0.02982661361782135
1124	88	0.07702791021301181
1124	89	-0.022182013323579497
1124	90	-0.12272633333564897
1124	91	-0.1205942351712892
1124	92	0.07458774996570128
1124	93	-0.00701209952397619
1124	94	0.11186689164120622
1124	95	-0.012713368653891166
1124	96	-0.16765930182525324
1124	97	-0.08340176789432263
1124	98	-0.10381772566083924
1124	99	-0.03628180220214716
1124	100	0.015173254770338929
1124	101	-0.299419577262519
1125	1	-0.2655049186060978
1125	2	-0.0959653709728272
1125	3	-0.12435692941826204
1125	4	-0.045352829360311375
1125	5	-0.028396209758248858
1125	6	-0.10144429878111083
1125	7	-0.06961364940688952
1125	8	-0.01602917459408104
1125	9	-0.015073692607266764
1125	10	-0.03128615979685634
1125	11	0.007045462958721771
1125	12	-0.07413536441502089
1125	13	0.051177103674739044
1125	14	-0.0594763320481988
1125	15	-0.0939796934578041
1125	16	-0.014869421914958991
1125	17	-0.18386077659650368
1125	18	-0.06085290329409787
1125	19	-0.05992909365972565
1125	20	0.03502423253135589
1125	21	-0.0686599889819064
1125	22	-0.04310916768428541
1125	23	-0.02617403071331381
1125	24	0.07299642400404593
1125	25	-0.09077552360001562
1125	26	0.06684485289223119
1125	27	0.0032448492094729886
1125	28	-0.04824784603054866
1125	29	-0.11256792264449444
1125	30	0.07819099555458564
1125	31	-0.0396571328558295
1125	32	0.10179783984280277
1125	33	-0.05026186687450718
1125	34	0.005535365704353978
1125	35	0.028078905567056722
1125	36	-0.008278478246317889
1125	37	0.0064793529776707715
1125	38	0.043393052181002645
1125	39	0.07780432684564431
1125	40	0.0230988079759058
1125	41	-0.002794198846913787
1125	42	0.13095617692446382
1125	43	-0.062094539440138874
1125	44	-0.027635706344774746
1125	45	0.10203653659949907
1125	46	-0.016673205322064177
1125	47	-0.15712529958778276
1125	48	-0.009715108258291139
1125	49	-0.08404226583296293
1125	50	-0.003721043229155896
1125	51	0.16720915501845468
1125	52	0.027718138882846688
1125	53	-0.01909125916393606
1125	54	0.15599103218193733
1125	55	-0.07796719611677361
1125	56	0.11176894158876394
1125	57	-0.04606198146587559
1125	58	-0.009214996987218171
1125	59	-0.1094976587761991
1125	60	-0.15502960204984362
1125	61	-0.06640012448000476
1125	62	-0.06328355793387885
1125	63	-0.06054812129666942
1125	64	0.028749514484459837
1125	65	0.03483722459164085
1125	66	0.17482861619514267
1125	67	0.04079634901910367
1125	68	0.0778202826364307
1125	69	-0.056498725496425095
1125	70	0.03401952510335349
1125	71	-0.09494696920457812
1125	72	0.0011354908593546043
1125	73	-0.06672840943610936
1125	74	0.0921823372311934
1125	75	0.06250240826793174
1125	76	0.18153997297704194
1125	77	0.035379999184087296
1125	78	-0.05195502135177321
1125	79	0.1317654701395412
1125	80	0.19302831869052994
1125	81	0.05804209705461005
1125	82	-0.03288679320785093
1125	83	0.1076757734860081
1125	84	-0.010942759805814717
1125	85	0.06809432180170205
1125	86	0.11906004897602429
1125	87	0.24842949438523476
1125	88	0.1631932663431499
1125	89	0.13020613688741633
1125	90	0.039324484828021866
1125	91	0.1807876879829564
1125	92	0.11089963316334916
1125	93	0.04298101899095741
1125	94	0.1974674345363141
1125	95	-0.04455952540404695
1125	96	0.017276531762661307
1125	97	0.15901086794170283
1125	98	0.1741924384117226
1125	99	0.06596002252945254
1125	100	0.09560471197198694
1125	101	0.18298993579040257
1126	1	-0.12135757317332718
1126	2	-0.058735264356869266
1126	3	-0.055479293266039065
1126	4	-0.11935665237412252
1126	5	-0.12639706026975972
1126	6	-0.1823044153656994
1126	7	-0.03871446559591618
1126	8	-0.06361158351040075
1126	9	-0.11032911732142736
1126	10	0.09503735785312273
1126	11	-0.09059370576228787
1126	12	-0.18424472468382902
1126	13	-0.12333212303281016
1126	14	0.05971124116206994
1126	15	0.08393754517256724
1126	16	0.03530404551904098
1126	17	0.09059268772778495
1126	18	-0.11996923264899806
1126	19	-0.029056010596519855
1126	20	-0.032366033865926624
1126	21	0.059058800070168616
1126	22	0.06565227539622498
1126	23	-0.05934248810878984
1126	24	0.023783836955722393
1126	25	-0.0429630552355178
1126	26	-0.08299208268608993
1126	27	0.07551297249673183
1126	28	-0.08791054233847007
1126	29	0.026636686896708284
1126	30	0.017433302032927145
1126	31	0.05308292550917315
1126	32	-0.10606366809807355
1126	33	0.021588644448463867
1126	34	-0.11718587588584484
1126	35	0.007608461960607826
1126	36	0.02040885362524847
1126	37	0.056720309488049736
1126	38	-0.0074530688097596
1126	39	-0.02480703432512854
1126	40	-0.07632304181764482
1126	41	-0.03490296588301334
1126	42	0.13491155881475692
1126	43	-0.10661383917199174
1126	44	-0.009739915071712346
1126	45	0.013995731436175163
1126	46	0.07645873712728246
1126	47	-0.04989261459081007
1126	48	-0.0776232880648493
1126	49	-0.09085940828207839
1126	50	0.10403365672316767
1126	51	0.031614651761358914
1126	52	-0.04096597886806563
1126	53	-0.10797101693407996
1126	54	0.06522344461252771
1126	55	0.09417618423954366
1126	56	0.09690531147066395
1126	57	-0.0401028078826684
1126	58	0.022882211146296072
1126	59	-0.009538879314277438
1126	60	-0.17738302817382134
1126	61	-0.02428694082451699
1126	62	-0.18744406932955826
1126	63	-0.030662765102555056
1126	64	0.15856904086401613
1126	65	-0.017936995923513166
1126	66	0.029979533515245294
1126	67	0.10990553609080678
1126	68	0.08050791392086154
1126	69	-0.09000947555547612
1126	70	-0.02598385680781945
1126	71	0.1664065298150632
1126	72	0.014525547332048916
1126	73	0.017283558875348604
1126	74	-0.14249918051237387
1126	75	-0.02432172918159381
1126	76	0.0017382603578326439
1126	77	0.014164192794957842
1126	78	0.15314950188917464
1126	79	0.11091134554091298
1126	80	0.21645262120863862
1126	81	0.20805017896472577
1126	82	0.007667430070256387
1126	83	0.029241162104703733
1126	84	-0.0951478736507525
1126	85	-0.06946519489447667
1126	86	0.0164009607236153
1126	87	-0.012938546479588808
1126	88	0.00778792266248729
1126	89	0.07774176953505219
1126	90	0.11360423003252151
1126	91	0.07384248407925043
1126	92	0.03551657206391923
1126	93	0.06426095864602388
1126	94	0.020523380929851953
1126	95	-0.10670727017825499
1126	96	-0.15367628162762514
1126	97	-0.2070771016457087
1126	98	0.14644137764936715
1126	99	0.16149882679080463
1126	100	0.08826219875708574
1126	101	0.09733362036958226
1127	1	-0.09169852000083978
1127	2	-0.09180918328308252
1127	3	-0.047052639968043763
1127	4	-0.16251964799301533
1127	5	-0.004501136463858302
1127	6	0.005201794021708395
1127	7	0.012840785830526613
1127	8	-0.06328627107414775
1127	9	0.10543170302212701
1127	10	-0.06989421767087123
1127	11	-0.08393376612256986
1127	12	0.10363885078893276
1127	13	-0.10726703127109971
1127	14	0.0034636597356154653
1127	15	-0.003465380260806228
1127	16	0.09701899827280869
1127	17	0.030958417215302347
1127	18	0.05040226939610193
1127	19	-0.05431803988378903
1127	20	-0.0989076132047444
1127	21	-0.07538122982636963
1127	22	-0.056102765071138094
1127	23	-0.041704625986007215
1127	24	-0.0744821087053893
1127	25	0.02635923186826261
1127	26	-0.12275265419673076
1127	27	0.027240119892724124
1127	28	0.11315010793877178
1127	29	-0.08190752165454995
1127	30	0.015699888072852275
1127	31	-0.0405949804155199
1127	32	-0.2271582035627091
1127	33	0.027114564695686738
1127	34	-0.13252862034817525
1127	35	-0.07333688353747903
1127	36	-0.018470556640750146
1127	37	-0.11583360354668315
1127	38	-0.19042356655791082
1127	39	0.05217784267182424
1127	40	-0.09353496054808375
1127	41	-0.10254270340088567
1127	42	-0.14380911069213909
1127	43	-0.013430671620533019
1127	44	0.06624523911778368
1127	45	0.006828977708487116
1127	46	-0.12466595103111189
1127	47	-0.010480409153629466
1127	48	0.011137972310429234
1127	49	-0.06589451476335029
1127	50	-0.11894002462250342
1127	51	0.043902240396647585
1127	52	0.05833445302170048
1127	53	-0.0607974203013768
1127	54	-0.008000030210979503
1127	55	-0.08186687849104857
1127	56	-0.03506431993644554
1127	57	0.03723811973348745
1127	58	-0.05605527232964391
1127	59	-0.03576440426481042
1127	60	0.001967682600920284
1127	61	-0.06175898142819136
1127	62	-0.012495505470525359
1127	63	-0.28206450857961585
1127	64	0.027879801149190087
1127	65	-0.09208481182009365
1127	66	-0.0034024991019947493
1127	67	-0.10242980650728128
1127	68	-0.04181139176213122
1127	69	-0.015758467187559688
1127	70	-0.10511857695770743
1127	71	0.009430654714542186
1127	72	0.02085834488178051
1127	73	-0.09627060756642436
1127	74	0.08183795880569278
1127	75	-0.22043097048821636
1127	76	0.08424430050226306
1127	77	-0.053190484669102034
1127	78	-0.10911562774636963
1127	79	0.0314919312679649
1127	80	0.016881309081604456
1127	81	-0.11707087550132655
1127	82	0.0263218478149696
1127	83	0.045753787172976956
1127	84	-0.008646235653237966
1127	85	-0.035770291486471706
1127	86	-0.1323231759771346
1127	87	-0.12024078606725652
1127	88	0.08582485056406597
1127	89	0.016666463731297654
1127	90	-0.06203118584319611
1127	91	-0.04117357570651592
1127	92	-0.05327579242506175
1127	93	-8.17263625798148E-4
1127	94	0.11122553800014146
1127	95	-0.12492183916214827
1127	96	-0.12077142270764796
1127	97	-0.2338310305984237
1127	98	0.04031670321337799
1127	99	-0.26295193402496153
1127	100	-0.18893583290141436
1127	101	0.035246881974387634
1128	1	-0.4331581466330334
1128	2	-0.042093540707121235
1128	3	-0.16087461022609517
1128	4	-0.012283768235583636
1128	5	-0.1702085737458816
1128	6	-0.19089216287805755
1128	7	2.0068312969101498E-4
1128	8	-0.04308903878981596
1128	9	0.014166211490007186
1128	10	-0.1626553349913138
1128	11	-0.10030485368310593
1128	12	0.05239257077654713
1128	13	-0.04224591206541817
1128	14	-0.03896866229973028
1128	15	-0.06118432649996919
1128	16	-0.11569022998967426
1128	17	-0.01642580869062016
1128	18	-0.09291207685114244
1128	19	-0.03503829232675315
1128	20	-0.11125505443679629
1128	21	0.06011384834386746
1128	22	-0.08955594596914551
1128	23	-0.048841615792227344
1128	24	-0.041023541399987096
1128	25	-0.07484418131856074
1128	26	-0.054034664044877445
1128	27	0.11694355327857409
1128	28	-0.1662751623915497
1128	29	-0.11927123432562325
1128	30	-0.0458864986801828
1128	31	-0.03876360189920547
1128	32	-0.04781956461808079
1128	33	0.04105099611101082
1128	34	-0.1371950446265089
1128	35	-0.03610603558229997
1128	36	-0.00649836845763474
1128	37	-0.11375983669732648
1128	38	0.14679785518432453
1128	39	0.10424106114001574
1128	40	0.04195114027648117
1128	41	0.05236139610401125
1128	42	0.06272729468887661
1128	43	-0.16221940325625184
1128	44	0.008621452742701763
1128	45	-0.023070969774046546
1128	46	-0.06430586969635499
1128	47	-0.016730437207833404
1128	48	-0.10806681441027877
1128	49	0.034499141844200665
1128	50	0.044910897575327624
1128	51	-0.13044678982558366
1128	52	0.0530593647070603
1128	53	-0.1167711705426413
1128	54	-0.09352181598458031
1128	55	-0.013168638499671204
1128	56	-0.10632469438153436
1128	57	-0.05167710270269055
1128	58	0.019404704419031304
1128	59	0.026971082733751928
1128	60	-0.07959868467126796
1128	61	0.01100958708915556
1128	62	-0.0067320495515375
1128	63	-0.0872237891351304
1128	64	-0.06893369000587768
1128	65	-0.0790191829345801
1128	66	-0.21169487329571268
1128	67	0.05140419339396374
1128	68	-0.07450149827833741
1128	69	-0.006856531222965145
1128	70	-0.020218023504348537
1128	71	-0.10223316164487528
1128	72	-0.10179912898292542
1128	73	0.03785093671657336
1128	74	0.029841172695441287
1128	75	0.03201917157827694
1128	76	0.03138030280046422
1128	77	-0.021732069978575907
1128	78	-0.02698189222795122
1128	79	-0.06668073002126818
1128	80	-0.05684603995310766
1128	81	-0.10309314829592608
1128	82	-0.00411853587678479
1128	83	0.059392170712115444
1128	84	-0.08787131117515656
1128	85	-0.12788863085707192
1128	86	-0.06088325461868038
1128	87	4.77581133111471E-4
1128	88	-0.22157023793012343
1128	89	0.193999563653648
1128	90	0.09535604747352977
1128	91	0.07289437382284802
1128	92	0.08266815302858532
1128	93	0.0037432279736506757
1128	94	-0.09589978125671905
1128	95	-0.08433885033445421
1128	96	-0.025846765081169565
1128	97	-0.19135023089647518
1128	98	-2.231943551080917E-4
1128	99	0.04596571229455293
1128	100	0.06167395330309944
1128	101	0.13655084143269391
1129	1	-0.21009780276795453
1129	2	-0.10362929515504504
1129	3	-0.005966864642310554
1129	4	-0.13398224630790878
1129	5	0.0011737553152642022
1129	6	-0.08610593748912976
1129	7	0.07128459324851377
1129	8	-0.07349972434950303
1129	9	0.00779446241201498
1129	10	0.011613109862814497
1129	11	0.0295978676368307
1129	12	0.05972719210782884
1129	13	0.05438644669470705
1129	14	0.045160648406998405
1129	15	0.16107552931928382
1129	16	-0.05110204545047026
1129	17	-0.0865393436554811
1129	18	0.051498753407337006
1129	19	0.06933170071520323
1129	20	-0.03138810587543617
1129	21	-0.02056805814319773
1129	22	-0.032485310625304464
1129	23	0.045871786800020686
1129	24	-0.010264149599407801
1129	25	0.04217784594733587
1129	26	-0.021026545727707457
1129	27	-0.046761521987136234
1129	28	0.07413278103657461
1129	29	-0.1670611388154839
1129	30	-0.005990002981398845
1129	31	0.010403978066975128
1129	32	0.10586199262681362
1129	33	-0.007965096717732933
1129	34	0.06384803720781207
1129	35	0.01752791397141351
1129	36	-0.012005854834065133
1129	37	-0.1272178968223514
1129	38	0.03330897957437884
1129	39	-0.16706096901985745
1129	40	0.008575379826240237
1129	41	0.05187084931226593
1129	42	0.013333555859496471
1129	43	0.09009349985718274
1129	44	0.04405122157297825
1129	45	0.08764397627206222
1129	46	-0.15839653153258837
1129	47	-0.023748150305841875
1129	48	-0.14684573518947275
1129	49	-0.15529816372125538
1129	50	-0.038941163087407915
1129	51	0.04571560152749754
1129	52	-0.09980294724032746
1129	53	-0.06930317621983306
1129	54	-0.06888157560592845
1129	55	-0.15075254370587743
1129	56	0.010279314132475292
1129	57	-0.06740032426960596
1129	58	-0.03571446218734309
1129	59	-0.05582771358661631
1129	60	-0.08044436876163985
1129	61	0.0748653456100783
1129	62	0.06344579599053901
1129	63	0.044304917945375166
1129	64	-0.16143659514688835
1129	65	-0.08893944675086374
1129	66	-0.06792321871854057
1129	67	0.029696872617272163
1129	68	0.011693968361889517
1129	69	-0.11283750422413164
1129	70	-0.03340169183326225
1129	71	-0.03804012987455252
1129	72	0.15843933821019363
1129	73	-0.012731475948321247
1129	74	0.07028680926743647
1129	75	-0.08489209858242219
1129	76	0.06934891030676482
1129	77	0.02939198065885762
1129	78	0.05289113011015445
1129	79	0.07584865857271694
1129	80	-0.04456021873829741
1129	81	-0.06839652004590135
1129	82	0.004455850470790779
1129	83	-0.002938712566866286
1129	84	0.003591906300883352
1129	85	-0.0704667883054455
1129	86	-0.005057386224919469
1129	87	-0.08555425081620172
1129	88	0.06407412279148161
1129	89	0.10705630791281351
1129	90	-0.15962324362740787
1129	91	-0.04956904283734076
1129	92	-8.473489467277773E-4
1129	93	0.0933821687427141
1129	94	0.10455164326722866
1129	95	0.059896197679641716
1129	96	0.02872075968510046
1129	97	0.011498906314606927
1129	98	0.044593417781548794
1129	99	0.14251661099020652
1129	100	0.0916601890531723
1129	101	0.24396165293392613
1130	1	-0.07346253799743607
1130	2	-0.002404958682582503
1130	3	-0.15756033256260338
1130	4	-0.04445530314883683
1130	5	-0.016266939202772335
1130	6	-0.128657076369592
1130	7	-0.14876026121829966
1130	8	-0.007722714269178255
1130	9	0.02054651700491661
1130	10	0.08563870549730268
1130	11	-0.11984881949168624
1130	12	0.018588864685064266
1130	13	-0.027888441253054452
1130	14	-0.1135103052248354
1130	15	-0.04904077319269362
1130	16	-0.002985885350447859
1130	17	0.04647448744358229
1130	18	-0.02149674082665598
1130	19	-0.11624415865528448
1130	20	0.06292571672484826
1130	21	-0.03881905197901858
1130	22	-0.049025240659680946
1130	23	-0.05560963329811841
1130	24	-0.11835942143397915
1130	25	-0.11722142294570403
1130	26	-0.09206361047232292
1130	27	0.05697445966681158
1130	28	-0.041543542374270714
1130	29	-0.10257679114442197
1130	30	-0.05181060949732341
1130	31	-0.021149635707196524
1130	32	-0.03419221933059191
1130	33	-0.04701919152982015
1130	34	0.19858565377226256
1130	35	0.07505209794292966
1130	36	0.052293321950593
1130	37	-0.004709686490137699
1130	38	-0.10065049521172398
1130	39	0.023545248304678523
1130	40	0.0569431461688481
1130	41	0.008638041271744612
1130	42	0.021403331359231004
1130	43	0.09805019389957437
1130	44	0.10166163015571783
1130	45	0.11412129275013427
1130	46	-0.012207650514241664
1130	47	0.04493752688511421
1130	48	-0.11991467936380928
1130	49	-0.1829391590713101
1130	50	-0.006294192972539747
1130	51	0.011876682176314546
1130	52	-0.04016343325736216
1130	53	-0.14491791970957024
1130	54	0.08567745353321499
1130	55	-0.07500210246733019
1130	56	-7.47188097264484E-4
1130	57	-0.04968646735616744
1130	58	0.061738430992910764
1130	59	-0.06163055924614724
1130	60	-0.08029100203511064
1130	61	0.014262872341916477
1130	62	0.04155039881223388
1130	63	0.03252607064474233
1130	64	-0.08552077227697197
1130	65	-0.13241714682244066
1130	66	0.0565914807224317
1130	67	0.04488371233861699
1130	68	-0.01762982042527028
1130	69	0.02777681432668544
1130	70	-0.026456370074996016
1130	71	-0.010918249089620247
1130	72	0.13063296122877688
1130	73	-0.096509993899204
1130	74	-0.006056249483499698
1130	75	0.043982244418728556
1130	76	-0.019581174785265887
1130	77	-0.05610325516633452
1130	78	-0.038506604408865996
1130	79	0.03145605883531033
1130	80	0.07929401431587024
1130	81	0.06643686237774205
1130	82	-0.0019438532557884969
1130	83	-0.07729931201873796
1130	84	-0.03631524675504494
1130	85	-0.1421533646706763
1130	86	-0.18019618046207597
1130	87	-0.1748677527245448
1130	88	-0.0027662063674398496
1130	89	0.17618300278741117
1130	90	0.09057902199492673
1130	91	-2.697679898560068E-4
1130	92	0.028271126319438622
1130	93	-0.05910534944970891
1130	94	-0.05557488074835959
1130	95	0.019170264196631592
1130	96	0.06365692255208444
1130	97	-0.2331874578461992
1130	98	-0.0027096159642496787
1130	99	0.008529925978429276
1130	100	-0.07835106785252322
1130	101	0.11230974663675397
1131	1	-0.3766922256160754
1131	2	-0.10237145492787647
1131	3	-0.030853486168560096
1131	4	-0.07041867768665355
1131	5	-0.06729388326566266
1131	6	-0.07122424272538552
1131	7	0.07041093057910075
1131	8	-0.05184572561425682
1131	9	-0.007529027678877753
1131	10	-0.08036116034608654
1131	11	-0.057282637187014984
1131	12	-9.764077263056947E-4
1131	13	-0.03499555574793334
1131	14	0.04338885767686662
1131	15	0.04741641270783248
1131	16	-0.05386840752301225
1131	17	-0.06998052858883597
1131	18	-0.11209068116023957
1131	19	-0.058836811227010344
1131	20	-0.08809320979927548
1131	21	0.11658137983535255
1131	22	0.03383646493806225
1131	23	-0.05036619834380929
1131	24	-0.09733754098662928
1131	25	-0.05494408442167753
1131	26	-0.14022618704380108
1131	27	-0.12893403455268526
1131	28	0.08821846415550993
1131	29	-0.060671434561285764
1131	30	0.029028481685450913
1131	31	-0.02536123289117853
1131	32	-0.055339407006307795
1131	33	-0.19296813095811416
1131	34	-0.009818319741185633
1131	35	0.02217811117488111
1131	36	0.011130959357139147
1131	37	-0.038592548655906
1131	38	-0.14159303919270627
1131	39	-0.02455502862783021
1131	40	-0.0433267068411709
1131	41	0.025295761214692902
1131	42	-0.0975868552087178
1131	43	-0.022399078530902727
1131	44	-0.09550646188067446
1131	45	0.029050427795752398
1131	46	-0.10027420776717122
1131	47	-0.0572671546849719
1131	48	0.015765792867455275
1131	49	-0.12756398338898833
1131	50	-0.06916974962069844
1131	51	0.034999405562551544
1131	52	-0.006251191148223256
1131	53	-0.07097249596317567
1131	54	0.002755572147833618
1131	55	0.009229841212381018
1131	56	0.004486689526068233
1131	57	0.01764953105661249
1131	58	-0.00960208909934579
1131	59	-0.14608621526577537
1131	60	-0.12442463263683834
1131	61	-0.12222926507197229
1131	62	-0.027522202036628585
1131	63	0.020725244714355995
1131	64	-0.08084475960253457
1131	65	-0.1388676372816562
1131	66	-0.17852983455038185
1131	67	-0.10859215619710483
1131	68	-0.09373378507164176
1131	69	0.08657139064754915
1131	70	-0.010029088001168418
1131	71	-3.5669040929064977E-4
1131	72	-0.09937482799597319
1131	73	0.04435940110227676
1131	74	-0.10174318530231119
1131	75	-0.14593289533156906
1131	76	-0.03779709365273476
1131	77	-0.017989327179407155
1131	78	-0.05177890533452967
1131	79	-0.11391165327947306
1131	80	-0.033138781276008444
1131	81	0.04831722477049283
1131	82	-0.0801468909649472
1131	83	-0.11206109465919667
1131	84	-0.076888948555343
1131	85	-0.1789009483030739
1131	86	-0.19595267949138417
1131	87	0.07232836530000242
1131	88	-0.2531838528817687
1131	89	-0.051641821247081054
1131	90	-0.15023917049077795
1131	91	-0.04214450571634387
1131	92	-0.16828565050962396
1131	93	0.028094676461279278
1131	94	-0.08455023044490417
1131	95	-0.01892030142568757
1131	96	-0.03836015215066624
1131	97	-0.0927580540448929
1131	98	0.04485828223530319
1131	99	-0.14276687109448005
1131	100	0.016985432497115482
1131	101	-0.03439351398829871
1132	1	-0.10492321294885443
1132	2	-0.19450014075874833
1132	3	-0.1582596707003674
1132	4	-0.1466031970862005
1132	5	-0.08380731325856772
1132	6	0.07796642262866271
1132	7	-0.0566077079715086
1132	8	-0.06508575716397758
1132	9	-0.023337216174439845
1132	10	-0.07841633902233269
1132	11	0.04558440528933261
1132	12	-0.109393548321286
1132	13	0.07121438106576505
1132	14	-0.06506232172341697
1132	15	-0.02150755860667175
1132	16	-0.11084121246771872
1132	17	0.07585022302521338
1132	18	-0.028433934855179643
1132	19	0.03315164181743313
1132	20	0.012364523489310386
1132	21	-0.011312694239116183
1132	22	-0.08717609733123055
1132	23	-0.11146939956935142
1132	24	0.03769546335810503
1132	25	-0.06299674387176424
1132	26	-0.032806099787450194
1132	27	0.0718754153288117
1132	28	-0.0646976775246344
1132	29	0.10807558815128004
1132	30	0.0394454198204528
1132	31	-0.07121150363264661
1132	32	-0.1044871870113866
1132	33	-0.007123699999183941
1132	34	0.05290987986662543
1132	35	0.045294005683658156
1132	36	-0.06585524482144223
1132	37	-0.033822861062994036
1132	38	0.09557233674728138
1132	39	-0.026968415380814292
1132	40	0.08345968777743451
1132	41	-0.10799452721276737
1132	42	0.006602382111069005
1132	43	0.1304805423477191
1132	44	-0.051868004342047414
1132	45	0.0018215109796742013
1132	46	-0.0633187023361188
1132	47	-0.023748150305841875
1132	48	0.002922880712922904
1132	49	-0.08462083936282028
1132	50	0.09231672500683175
1132	51	-0.06703155875857192
1132	52	0.031454940853912206
1132	53	-0.07603434996826053
1132	54	0.06069351905119902
1132	55	6.988656336233134E-4
1132	56	-0.016645380861213255
1132	57	-0.00850255397090649
1132	58	-0.036555858905899186
1132	59	-0.00113692688068312
1132	60	-0.06529922782768693
1132	61	-0.11276612262719254
1132	62	0.07859093692448482
1132	63	0.07711938996893508
1132	64	-0.08571089047713798
1132	65	-0.03172446988926936
1132	66	0.0439825448489799
1132	67	-0.016579946903128473
1132	68	0.07311592881624307
1132	69	-0.014394088153458995
1132	70	-0.06453337041971707
1132	71	-0.01868800534784043
1132	72	0.08103084010333816
1132	73	0.06467702215853421
1132	74	-0.11482046881417318
1132	75	8.896999140972639E-5
1132	76	0.04410700875017426
1132	77	0.044537121592810536
1132	78	-0.03293133518223357
1132	79	-0.094954875293503
1132	80	0.03873805639842942
1132	81	0.11502796459861031
1132	82	-0.02162744780434167
1132	83	-0.09296816145202058
1132	84	0.01621285707917508
1132	85	0.01619707370549861
1132	86	0.05384038407378
1132	87	0.017096148847237203
1132	88	-0.0015548212556382168
1132	89	-0.19752930420330017
1132	90	0.009497496801706973
1132	91	-0.03568599698122199
1132	92	0.008408014957353771
1132	93	-0.04208270294428473
1132	94	0.04481247624998019
1132	95	0.06915156158372326
1132	96	-0.11515807918742382
1132	97	-0.09199289006738098
1132	98	0.09339442745761062
1132	99	0.0760462702245377
1132	100	0.08745320546040602
1132	101	-0.10016960495416782
1133	1	-0.3027013460784218
1133	2	-0.13598246570386863
1133	3	-0.10082218161133483
1133	4	-0.14579041930365833
1133	5	-0.032610540902169305
1133	6	-0.05667815880509153
1133	7	-0.017557885265816253
1133	8	-0.17058481417003435
1133	9	-0.046953204429229345
1133	10	0.10255979564693263
1133	11	0.05955259248007394
1133	12	-0.04350846479692194
1133	13	-0.11361815523019914
1133	14	-0.03212586148513452
1133	15	-0.11048347291012561
1133	16	0.04837558742009662
1133	17	-0.01294753840161178
1133	18	-0.0835929989014943
1133	19	-0.07497069841020476
1133	20	-0.0671056112200219
1133	21	-0.049438125311837666
1133	22	-0.1678446499857813
1133	23	0.03191361623689204
1133	24	-0.1337366138901288
1133	25	-0.022209751750558837
1133	26	-0.03628151182857664
1133	27	0.016707407864991808
1133	28	-0.049205531991624696
1133	29	-0.00639264339880441
1133	30	-0.03750875267731857
1133	31	-0.18429958699388038
1133	32	-0.03776821923916884
1133	33	-0.22175176830685928
1133	34	0.004509535294637601
1133	35	-0.23099749535091973
1133	36	-0.1129208737654892
1133	37	-0.16253902990327163
1133	38	0.015870388656310297
1133	39	-0.04799582087393617
1133	40	-0.03639605847563132
1133	41	0.061589482242929705
1133	42	-0.06068359833074766
1133	43	-0.08269797685129276
1133	44	0.006714957660591381
1133	45	-0.25547488675484686
1133	46	-0.0034106835964422544
1133	47	-0.09778247585769151
1133	48	-0.18501230598270269
1133	49	-0.17067547577354958
1133	50	-0.14919954915112754
1133	51	-0.17003039396787756
1133	52	-0.020300616227984847
1133	53	-0.011802367734894403
1133	54	-0.07442220161653523
1133	55	-0.10196906312811649
1133	56	-0.18249783879853254
1133	57	-0.10656032987891706
1133	58	0.0020317679833112834
1133	59	-0.06694438154113413
1133	60	0.00319411397685343
1133	61	-0.12120584685512625
1133	62	-0.03526556486848875
1133	63	-0.0946049581632522
1133	64	-0.1222028957773631
1133	65	-0.0073057204795361486
1133	66	-0.07044633566410141
1133	67	0.007588386816557602
1133	68	-0.1337674976717267
1133	69	-0.08053173378806378
1133	70	-0.39579755467987354
1133	71	-0.03319637495567207
1133	72	-0.04891880487875966
1133	73	-0.05791469437662755
1133	74	-0.11611619114181337
1133	75	-0.034854393134232
1133	76	-0.19196451283279004
1133	77	-0.06317775653344881
1133	78	-0.08290285934090491
1133	79	-0.3029279677698753
1133	80	-0.06862731297186997
1133	81	-0.12345148271249684
1133	82	-0.21568207849128385
1133	83	0.06129541608669342
1133	84	-0.1295423107851903
1133	85	-0.11009864862214158
1133	86	-0.31084642460005085
1133	87	-0.28513054746864697
1133	88	-0.25579507436150806
1133	89	4.697313385548796E-4
1133	90	0.11511210276188422
1133	91	-0.20927773068774513
1133	92	0.02325158385314552
1133	93	0.012261794635982426
1133	94	0.01032665836371649
1133	95	-0.053814347539706375
1133	96	-0.1942357767367895
1133	97	-0.08703895224488178
1133	98	-0.29621088879594026
1133	99	-0.02547260825659947
1133	100	-0.12879898746556506
1133	101	-0.033400196307241004
1134	1	0.06938906972236936
1134	2	-0.09723204386411766
1134	3	0.08265146894549247
1134	4	0.04509428967131868
1134	5	0.02081879427837663
1134	6	-0.02041548141036742
1134	7	-0.01964044152592237
1134	8	-0.011553447053998411
1134	9	-0.034269149083847594
1134	10	-0.12264934806277239
1134	11	-0.08824673612866007
1134	12	0.10825615750108852
1134	13	-0.008078289153218066
1134	14	0.047102304977272524
1134	15	0.06454228151697095
1134	16	0.010407789334806239
1134	17	-0.028855337552606386
1134	18	0.024777633946946764
1134	19	0.043073386064314434
1134	20	-0.01771705684265612
1134	21	-0.08072975423495166
1134	22	0.014636567044107096
1134	23	0.013294941612990385
1134	24	0.16560753630258773
1134	25	-0.0016816971866973063
1134	26	0.026623676356358317
1134	27	-0.1377791909520809
1134	28	0.08507716280954014
1134	29	-0.005990785527721698
1134	30	-0.046589408438322266
1134	31	0.05535645819181667
1134	32	-0.023809763794325534
1134	33	-0.0216687324815652
1134	34	-0.00469101176491904
1134	35	-0.005344309794708124
1134	36	-0.010766826768097815
1134	37	-0.021438072549045728
1134	38	0.008030829856288335
1134	39	0.014962652332577875
1134	40	0.051011358799371465
1134	41	-0.04755822383689434
1134	42	0.07100145166836569
1134	43	0.02997098107130114
1134	44	0.011581656298275789
1134	45	-0.11605018737117945
1134	46	0.048524450770621286
1134	47	-0.14120976844574074
1134	48	-0.05956382371773827
1134	49	0.08287019837078446
1134	50	0.0038283722001750675
1134	51	-0.029886346792871166
1134	52	0.020722189761251286
1134	53	0.039384556120808156
1134	54	-0.10243236129398525
1134	55	0.014545297185193817
1134	56	0.03378606379644822
1134	57	0.07163810354145284
1134	58	0.08365109978913665
1134	59	-0.03434060896160673
1134	60	0.030864581641722566
1134	61	-0.06577166273761748
1134	62	6.196769567026195E-4
1134	63	-0.09760224062715395
1134	64	-0.18925321459940392
1134	65	-0.06042422636753031
1134	66	-0.05759798483551748
1134	67	-0.1252889155404162
1134	68	0.05931965886190227
1134	69	-0.01486238510864979
1134	70	0.07991335631638208
1134	71	-0.04691726801263485
1134	72	-0.13090447120795545
1134	73	-0.07336513042572079
1134	74	0.03134566566357222
1134	75	-0.13092506683452143
1134	76	0.07627450601234642
1134	77	0.08091160244774187
1134	78	0.03785876123421872
1134	79	0.02234600604941761
1134	80	-0.05966654850942632
1134	81	-0.049904831676101935
1134	82	-0.12089468572739293
1134	83	-0.160341410967888
1134	84	0.041722409202023414
1134	85	-0.1439901425565253
1134	86	-0.1785308351789041
1134	87	0.03300323345886369
1134	88	-0.13864573420769233
1134	89	-0.07426029121877065
1134	90	-0.029596694595177553
1134	91	-0.11235671685140147
1134	92	0.11260390441583468
1134	93	0.04407295251949961
1134	94	-0.04844672043950027
1134	95	-0.09561866717879042
1134	96	0.05206091426337167
1134	97	-0.012297828641393949
1134	98	-0.053790683115757076
1134	99	0.00487099132422486
1134	100	0.08436552115772855
1134	101	0.07529236687991414
1135	1	0.05510772527642871
1135	2	-0.1691162780898523
1135	3	-0.15145590726479696
1135	4	0.016046691231167642
1135	5	-0.03658325195853962
1135	6	-0.1295034852807717
1135	7	-0.03684936726448029
1135	8	-0.013869620655313497
1135	9	0.03236911098227324
1135	10	0.03816234095744875
1135	11	0.006221485281557193
1135	12	0.07660018214676967
1135	13	-0.058924624609282716
1135	14	0.0990379299983104
1135	15	-0.09148652011285918
1135	16	-0.04999174506325943
1135	17	-0.02714095482470924
1135	18	0.046744665275952
1135	19	0.13101326763690224
1135	20	-0.0770180547354613
1135	21	0.022242693211914855
1135	22	0.07558499981718825
1135	23	-0.06897582581277106
1135	24	-0.08410645583455789
1135	25	0.10982678577137506
1135	26	0.08217596465967603
1135	27	-0.011900592921385567
1135	28	0.06586756907201163
1135	29	-0.014584891823886892
1135	30	0.03846098923559538
1135	31	0.10763089110471213
1135	32	-0.013638869241624718
1135	33	0.02515296468705941
1135	34	-0.07846458082865126
1135	35	0.08816518884728453
1135	36	-0.004601706744665535
1135	37	0.007014022937077868
1135	38	-0.07389669114628816
1135	39	0.09940719047935431
1135	40	0.1875035948833741
1135	41	-0.08938546362151811
1135	42	0.1368844216524252
1135	43	0.1828817144387358
1135	44	0.09291552373488088
1135	45	0.09263550062151893
1135	46	0.042005357873271976
1135	47	0.0887705133788046
1135	48	0.04578619701390352
1135	49	0.0847695199042775
1135	50	0.057788707264904815
1135	51	-0.043777470358996595
1135	52	-0.0037596394462866556
1135	53	-0.10660354787545856
1135	54	-0.03574527738317812
1135	55	-0.05732747083459344
1135	56	-0.12761927878974433
1135	57	0.03754648411739936
1135	58	-0.03155467977045845
1135	59	0.1357997632906205
1135	60	0.009572207075542849
1135	61	0.0016681221119796419
1135	62	0.05018512624518223
1135	63	-0.11282529347119663
1135	64	0.07633074632376236
1135	65	0.013535021257020219
1135	66	-0.04447102841412942
1135	67	0.14573631492107353
1135	68	-0.044863767884017136
1135	69	0.036411898743565985
1135	70	0.16922437419367498
1135	71	0.0769351404639238
1135	72	-0.13682547200799888
1135	73	-0.08036432446240127
1135	74	0.13430590714926893
1135	75	0.18068424476036427
1135	76	0.19023934618638094
1135	77	-0.012518372507848596
1135	78	0.01111808945510262
1135	79	0.032581629184079475
1135	80	-0.09614609779136174
1135	81	0.06580250192428139
1135	82	-0.08928568482969723
1135	83	0.06349372422423016
1135	84	0.0401892665036101
1135	85	-0.03386907051805821
1135	86	-0.09854110298138608
1135	87	0.0342641462354365
1135	88	0.08739794020087999
1135	89	0.0758009050320041
1135	90	0.19975220614705336
1135	91	-0.04374220070864965
1135	92	0.07905637495785811
1135	93	0.0655184564167186
1135	94	0.1188174835080531
1135	95	0.09721480615321809
1135	96	-0.00829497457657169
1135	97	-0.03967432003415894
1135	98	0.018996792236521287
1135	99	0.012526718120781766
1135	100	-0.003205592436493987
1135	101	-0.10929838388656776
1136	1	-0.0843901933258806
1136	2	-0.05553112240557567
1136	3	-0.0608964115589643
1136	4	-0.061433199636923064
1136	5	-0.16437920490803748
1136	6	0.16095710578220945
1136	7	0.03739068129331713
1136	8	0.022106173601301293
1136	9	0.008765994200373939
1136	10	-0.12852837886445911
1136	11	-0.015675155201876123
1136	12	0.1273146151807012
1136	13	-0.0750452484364672
1136	14	0.08754094430833703
1136	15	-0.0420979380400226
1136	16	0.04466517696703676
1136	17	-0.007414711721729361
1136	18	-0.0211399179673748
1136	19	0.15195671507756003
1136	20	0.055016202993520835
1136	21	0.013056621202018448
1136	22	0.066518439093052
1136	23	-0.10828055261087854
1136	24	-0.10386819016785154
1136	25	0.11609026361136188
1136	26	0.08913297011247323
1136	27	0.0953495592291631
1136	28	0.008811070473818461
1136	29	0.0261517974708525
1136	30	0.023938195083459846
1136	31	0.004638600125872472
1136	32	-0.0888469592140666
1136	33	-0.022703699995595628
1136	34	0.05912840030975275
1136	35	-0.1657861530381055
1136	36	0.07183626300485457
1136	37	0.048457277439439395
1136	38	-0.016464637386491177
1136	39	0.017536165248166924
1136	40	-0.044141870903708025
1136	41	0.042083831665699734
1136	42	0.08146051964878609
1136	43	0.10283884972424318
1136	44	0.09016205614208417
1136	45	0.0242359323831991
1136	46	-0.04189373766169524
1136	47	0.08679531776508753
1136	48	0.07346899450510591
1136	49	-0.04511534545810747
1136	50	0.04627687320306961
1136	51	-0.008703443076740314
1136	52	0.12345541622333656
1136	53	-0.17058554440564677
1136	54	0.02654328044334875
1136	55	0.05857276331698813
1136	56	-0.06304588247275689
1136	57	-0.04580901614507127
1136	58	0.09540396986790256
1136	59	0.03732282598098635
1136	60	0.0658109587548168
1136	61	-0.036677617156769315
1136	62	0.09625238104016631
1136	63	0.0691625087723935
1136	64	0.08668151013668535
1136	65	-0.12200164145551184
1136	66	0.09078098014505542
1136	67	-0.014273724026928392
1136	68	0.09377729101494481
1136	69	-0.02933524326173398
1136	70	0.056915273101431296
1136	71	0.017209556483791744
1136	72	0.01679143746274292
1136	73	-0.05701145706976973
1136	74	-0.06848772347864696
1136	75	-0.0680082383962386
1136	76	0.07619552067357915
1136	77	0.05612021830198444
1136	78	0.06189626184144004
1136	79	0.005861802931761417
1136	80	-0.038052748250372304
1136	81	0.11661109536517955
1136	82	-0.17863630577231504
1136	83	0.023859073846352885
1136	84	-0.06856745215831239
1136	85	-0.03376332113793268
1136	86	0.004546797026051763
1136	87	0.0720579606572258
1136	88	-0.011085153750741483
1136	89	-0.009019513869539253
1136	90	-0.03733392038533623
1136	91	0.035491970972209685
1136	92	0.1610686407994848
1136	93	-0.023769149484316188
1136	94	0.05532258600618434
1136	95	-0.08400522661822407
1136	96	-0.03471022812790636
1136	97	-0.09012582823942239
1136	98	0.019759129377497686
1136	99	0.08059382769144463
1136	100	-0.024668732892493495
1136	101	0.014721736743780411
1137	1	0.0017411760708299084
1137	2	-0.16982141164941567
1137	3	-0.05580153836483959
1137	4	0.030580777123077496
1137	5	-0.06722471054411017
1137	6	-0.05916379668875038
1137	7	-0.1101990454015791
1137	8	0.07572988881699416
1137	9	-0.033942449371267
1137	10	-0.018171607065340822
1137	11	0.044459514212043416
1137	12	-0.009287692254638102
1137	13	0.05412548650294724
1137	14	0.14443964592733494
1137	15	0.14096632947303078
1137	16	0.119199921473367
1137	17	-0.043317721031904455
1137	18	0.03592001148624746
1137	19	-0.02536813600295318
1137	20	-0.04421695251679836
1137	21	-0.054018575202377406
1137	22	0.07698094763987484
1137	23	-0.03221782467640821
1137	24	-0.12200926636364784
1137	25	-0.007191606263418748
1137	26	0.015110989016250187
1137	27	0.035990844781878195
1137	28	0.11304965085905394
1137	29	0.018326725990419845
1137	30	0.017782089361439546
1137	31	0.23049118892771503
1137	32	-0.07782236184653613
1137	33	-0.061826480697213526
1137	34	0.01652228856008975
1137	35	-0.009236134218994607
1137	36	-0.08284527981300727
1137	37	0.09514635526591775
1137	38	0.0492231898199762
1137	39	0.017207819977656413
1137	40	0.11439110304124256
1137	41	-0.09563308280900884
1137	42	0.06956720609469613
1137	43	0.13517092016756038
1137	44	0.024551898052301624
1137	45	0.026668337705558542
1137	46	-0.03795322631547293
1137	47	0.04844223432876049
1137	48	0.03289332279148027
1137	49	-0.06151641258023943
1137	50	0.03196477402954656
1137	51	0.09618741064856806
1137	52	-0.08167166572770412
1137	53	0.07696028635481866
1137	54	-0.04645317383263858
1137	55	0.12414684759902173
1137	56	-0.16685304956534708
1137	57	-0.02538682375940482
1137	58	0.18348737398380877
1137	59	0.04575194969114449
1137	60	0.01732665684281187
1137	61	-0.04065751521144989
1137	62	-0.03847187979186373
1137	63	-0.04351182112441876
1137	64	0.07713299408614205
1137	65	0.10223388369906417
1137	66	0.1397324010573726
1137	67	0.053680495366243974
1137	68	0.09601754809604301
1137	69	0.04679889608807741
1137	70	-0.0706891960016307
1137	71	0.11187495811319081
1137	72	0.0933025112934942
1137	73	0.09521154532011877
1137	74	-0.04440919300778745
1137	75	-0.05170508589513645
1137	76	0.07367256273177247
1137	77	-0.029681701523976756
1137	78	-0.07148075270127663
1137	79	-0.015153030581174676
1137	80	0.11444522489856723
1137	81	0.03609877367515679
1137	82	0.12116611651025977
1137	83	-0.10690627063550551
1137	84	-0.06863555067293703
1137	85	-0.05594024660042152
1137	86	-0.11279614617334488
1137	87	-0.01939466348222396
1137	88	0.1853595516357558
1137	89	-0.04463061981702765
1137	90	0.04735744150212895
1137	91	0.08632107038776127
1137	92	0.15265939449360388
1137	93	0.06125607917485354
1137	94	0.009756581520882435
1137	95	0.07199595498303069
1137	96	-0.17185658748009303
1137	97	0.07381968926787863
1137	98	-0.00433007599566082
1137	99	-0.012625676827440202
1137	100	0.011034029974673842
1137	101	0.05894196734007551
1138	1	-0.07773952837953857
1138	2	-0.10201220731852345
1138	3	-0.03764024940244326
1138	4	-0.18298256297240556
1138	5	-0.020746728131939562
1138	6	-0.0905932649777057
1138	7	-0.08199854222274183
1138	8	-0.08264119854590746
1138	9	0.006697908944538256
1138	10	-0.09883763968294801
1138	11	0.06820355828939029
1138	12	-0.06300320412432114
1138	13	-0.08177964976293595
1138	14	-6.87624585168578E-4
1138	15	-0.17941709842106945
1138	16	-0.09715948127115581
1138	17	-0.04346202185226389
1138	18	-0.06024055597204381
1138	19	-0.08190032492458243
1138	20	0.02323149976320593
1138	21	0.04633046411959185
1138	22	-0.14143614732224563
1138	23	-0.06289580427752384
1138	24	0.0030751824119050752
1138	25	-0.037850845498255126
1138	26	0.039930730118094004
1138	27	-0.08056486329943624
1138	28	0.038408646000618774
1138	29	-0.10184212470976917
1138	30	-0.03818976260840401
1138	31	0.05566418593394218
1138	32	-0.11954216526009276
1138	33	-0.04884128090148465
1138	34	0.07053577225362773
1138	35	-0.1323078676560243
1138	36	-0.0960553640041013
1138	37	-0.21071328876082873
1138	38	-0.0728796666803575
1138	39	-0.08419817600253765
1138	40	-0.09769174811808057
1138	41	-0.11434533854004769
1138	42	-0.06469440004839555
1138	43	0.053213676313227154
1138	44	-0.13949189818369234
1138	45	-0.0792821970976405
1138	46	-0.08089677564714037
1138	47	-0.06875064620609095
1138	48	5.680649943187177E-4
1138	49	-0.133329496166958
1138	50	-0.06722048854641116
1138	51	-0.007096370032925847
1138	52	-0.17703951569232856
1138	53	0.027311433968002063
1138	54	0.02652368650009862
1138	55	-0.012146214248872411
1138	56	-0.18469950037422933
1138	57	-0.05316192062367264
1138	58	-0.06809454718484176
1138	59	-0.1318804861348113
1138	60	0.07635693658962595
1138	61	-0.11198897138476127
1138	62	-0.08128612059620366
1138	63	-0.17399536942536997
1138	64	-0.05800940927213105
1138	65	-0.03802089158051558
1138	66	-0.0811340597776038
1138	67	0.010227208071739824
1138	68	-0.12073165426711796
1138	69	-0.0774572284978845
1138	70	-0.08271301500717243
1138	71	-0.22649547333689668
1138	72	-0.2061048246228836
1138	73	-0.152176281874965
1138	74	-0.14320090789185258
1138	75	-0.0611596006836308
1138	76	-0.10880050970443023
1138	77	-0.191798988106342
1138	78	0.009994863739649418
1138	79	-0.08181813555064821
1138	80	-0.05156443576024827
1138	81	-0.1433158709840754
1138	82	-0.02926280362298428
1138	83	-0.08669291156540737
1138	84	-0.009275440479584063
1138	85	-0.14754128294268298
1138	86	-0.06661988365829075
1138	87	-0.056140773684944634
1138	88	-0.12827172228749362
1138	89	-0.18302260268833237
1138	90	0.07154001015043576
1138	91	-0.13324293499072581
1138	92	-0.21861724610833733
1138	93	-0.12557225438492736
1138	94	-0.30902641909285933
1138	95	-0.19024173845268422
1138	96	-0.13756733929673715
1138	97	-0.2302502497790826
1138	98	-0.2125374194081857
1138	99	-0.06208150344157559
1138	100	-0.1173018723505379
1138	101	-0.0552412103701343
1139	1	-0.0758196959824815
1139	2	0.0014390413604914443
1139	3	-0.11719231941004438
1139	4	-0.0071718949708454716
1139	5	-0.08125435740312525
1139	6	-0.057406398819040305
1139	7	0.03146531375737993
1139	8	0.007615953316445712
1139	9	-0.017784357403236584
1139	10	-0.03490749896322143
1139	11	0.03214111506859041
1139	12	-0.0415374199687335
1139	13	-0.050509834979024504
1139	14	5.490033325870058E-4
1139	15	-0.0029612332450312806
1139	16	0.024230288274793566
1139	17	-0.028005099887749907
1139	18	-0.007616197924690482
1139	19	0.06427576940769342
1139	20	0.031137019165470292
1139	21	0.1514252969801575
1139	22	-0.0684769541895136
1139	23	0.08606502038828978
1139	24	0.0015808464273305844
1139	25	-0.16758738998533573
1139	26	-0.05883078794928309
1139	27	0.053363608806904494
1139	28	0.013527766455965207
1139	29	-0.0776249824882882
1139	30	-0.02771457859743265
1139	31	-0.051371800494663944
1139	32	0.0898743762605676
1139	33	-0.04465862335656823
1139	34	-0.03102160023649958
1139	35	-0.06000499578698992
1139	36	0.07489963905502606
1139	37	-0.03582962819386637
1139	38	0.14008545929995364
1139	39	-0.14973574761386033
1139	40	-0.056921961144389854
1139	41	0.09190083755428446
1139	42	0.002337507547501616
1139	43	-0.039496337221081035
1139	44	-0.05224195843917556
1139	45	-0.0337846722074886
1139	46	-0.16168732758737292
1139	47	0.06482000103050467
1139	48	0.039420800593262584
1139	49	0.005074567833638355
1139	50	0.006133609753455005
1139	51	-0.07895242431848004
1139	52	0.07668612718732959
1139	53	0.04751648801253339
1139	54	0.02810701519839398
1139	55	-0.06286649902555297
1139	56	0.015984631112509362
1139	57	-0.09673127004985815
1139	58	-0.19012765989040048
1139	59	-0.044159626613520686
1139	60	-0.06351179915763083
1139	61	0.00380723530081184
1139	62	-0.048421853024777306
1139	63	0.009014438313286632
1139	64	-0.06912422841298138
1139	65	-0.03570708102375875
1139	66	0.03064820471615093
1139	67	-0.03546498837967249
1139	68	0.18662322271899257
1139	69	-0.16601054069544574
1139	70	-0.1701390861642622
1139	71	-0.14587734477949965
1139	72	0.02464215796791791
1139	73	-0.09300539732446822
1139	74	-0.06009839940973194
1139	75	0.0053383506299411465
1139	76	0.09952772508801644
1139	77	-0.06933945198085922
1139	78	-0.06699495771871966
1139	79	-0.033461719732194695
1139	80	-0.08015705307303733
1139	81	0.10741368386695171
1139	82	0.018109130299926335
1139	83	0.13220506199634485
1139	84	-0.014388813488835694
1139	85	-0.030790258599466824
1139	86	-0.09317679264470513
1139	87	-0.19386070619880513
1139	88	-0.0226318090553832
1139	89	0.11455049184788635
1139	90	-0.004502409709772337
1139	91	0.07616619047045958
1139	92	-0.08602366470781675
1139	93	0.015785255302297685
1139	94	-0.027001093249751307
1139	95	0.016074890206674297
1139	96	0.11677939856410546
1139	97	-4.5252280131080624E-4
1139	98	-0.08689639376715519
1139	99	0.09121586200329546
1139	100	-0.025489202012920487
1139	101	0.03628408766275726
1140	1	0.051170604603321124
1140	2	0.047520862161412936
1140	3	-0.1166545301082138
1140	4	-0.030191197765432776
1140	5	-0.005291618519038366
1140	6	0.09267522991427057
1140	7	-0.09321537384465728
1140	8	0.015874860451759787
1140	9	-0.03594434972053051
1140	10	0.1397395768074503
1140	11	0.016574035456571323
1140	12	-0.11325546472048131
1140	13	0.020190251451403185
1140	14	-0.1176397991258753
1140	15	0.038784661309854584
1140	16	0.05935945374103824
1140	17	-0.008154912621826327
1140	18	-0.0697692758081061
1140	19	0.05214669997525334
1140	20	-0.023755903143182877
1140	21	0.07447340991591034
1140	22	-0.014870884853110056
1140	23	0.10318784762348088
1140	24	-0.08431178777991022
1140	25	-0.018715787181150745
1140	26	0.016546144731016454
1140	27	-0.024798304186468556
1140	28	-0.02377176297839867
1140	29	0.031853553956544545
1140	30	-0.011043110240571252
1140	31	-0.04284399870843458
1140	32	-0.02372401037152372
1140	33	-0.01636706472793037
1140	34	-0.23704291974096492
1140	35	-0.11328455019013717
1140	36	-0.08234611144915505
1140	37	-0.11345375188540885
1140	38	0.08260922766641698
1140	39	1.9366186194247348E-5
1140	40	0.021614483684189167
1140	41	0.017196141501273132
1140	42	0.04245082743609885
1140	43	-0.021566826033144082
1140	44	-0.044079085107767924
1140	45	0.023720369567215016
1140	46	-0.0850139385544324
1140	47	-0.10921245839521276
1140	48	0.06191191746639646
1140	49	-0.018713005392136495
1140	50	-0.07471724974908511
1140	51	-0.04417858392666574
1140	52	-0.11493972511268424
1140	53	0.07573121959805462
1140	54	-0.028725789949014313
1140	55	-0.09573887010017046
1140	56	-0.04633170423753796
1140	57	-0.01544825842976394
1140	58	0.043993150634904055
1140	59	-0.07652301852747456
1140	60	-0.059161467841008175
1140	61	0.009886175087615356
1140	62	-0.006954456501198081
1140	63	-0.05694157820452972
1140	64	-0.007979505470501636
1140	65	-0.06929970562761412
1140	66	-0.1502026547863906
1140	67	-0.09628319638889593
1140	68	-0.025400209529159667
1140	69	0.04029888022071759
1140	70	-0.021065812371887205
1140	71	-0.006100143204548658
1140	72	-0.05147423500240933
1140	73	-0.14550707791603656
1140	74	-0.05269419312912049
1140	75	-0.12395195955924976
1140	76	-0.2336135406375206
1140	77	0.0640226914936406
1140	78	-0.01755675547153146
1140	79	-0.10554469293876423
1140	80	0.19263657028238157
1140	81	-0.04478068855213735
1140	82	-0.046972978602411786
1140	83	-0.07723506092692389
1140	84	0.14859975848850127
1140	85	-0.08589445527669426
1140	86	0.025770676864567577
1140	87	0.006849943950044235
1140	88	-0.12107606143221972
1140	89	-0.10569343401401454
1140	90	-0.09405393184556488
1140	91	-0.014893062386548195
1140	92	-0.05441893984466617
1140	93	-0.05597120297101554
1140	94	-0.13254224373471857
1140	95	0.11121557972938945
1140	96	-0.06878672070988046
1140	97	-0.15318468452223755
1140	98	-0.01443888872538679
1140	99	0.005784190054768601
1140	100	-0.17452406228373718
1140	101	0.030714127036617356
1141	1	-0.19328145888118087
1141	2	-0.21564154629693633
1141	3	-0.07193990119163374
1141	4	-0.08263024348128312
1141	5	-0.08121756442616856
1141	6	-0.07071956960100323
1141	7	-0.10262337939287391
1141	8	0.1032960898919768
1141	9	0.11804170011890136
1141	10	-0.02559813993367044
1141	11	0.08329549472060904
1141	12	-0.03397499148508132
1141	13	-0.06459639413660767
1141	14	0.0220180733165094
1141	15	-0.1639897441228726
1141	16	-0.009182885818532327
1141	17	0.016547147979181887
1141	18	0.04905823206011206
1141	19	0.12833197435929122
1141	20	-0.07296208639726132
1141	21	-0.09992629302834644
1141	22	0.019452373860346484
1141	23	-0.11686259678813826
1141	24	-0.03240776982559623
1141	25	-0.017809067671500145
1141	26	0.04069531850751673
1141	27	-0.04264508905284714
1141	28	-0.062224557940353975
1141	29	-0.06708379459023206
1141	30	0.08304773509212993
1141	31	0.17107706646560672
1141	32	0.054993530316444605
1141	33	0.13380644723075363
1141	34	-0.10315092019190786
1141	35	0.04937095853085083
1141	36	0.07848033157243606
1141	37	-0.006616372420133132
1141	38	-0.005896195721739161
1141	39	0.019873621349788095
1141	40	0.17701735251942097
1141	41	-0.19666390520761468
1141	42	-0.08110933211974469
1141	43	0.08675471597788231
1141	44	-0.03377924260237819
1141	45	0.05446549060143013
1141	46	0.01852025838861948
1141	47	0.022830384008599935
1141	48	0.04529443143460554
1141	49	0.05627236319845963
1141	50	-0.003808956409514508
1141	51	0.061945177147350705
1141	52	-8.02825721343936E-4
1141	53	0.004102982782413278
1141	54	0.02321134168455785
1141	55	-0.03748707145069119
1141	56	0.01778270389637271
1141	57	0.23290731253749897
1141	58	-0.17367273680611817
1141	59	0.14026517038122677
1141	60	0.1292285785590721
1141	61	-0.014684546987780323
1141	62	0.08143748742431711
1141	63	0.08072910141839174
1141	64	0.18888615456511815
1141	65	0.2586823579201365
1141	66	0.05332592399309988
1141	67	0.045986936076985785
1141	68	0.06747063856425939
1141	69	0.09084895796345194
1141	70	0.16752514848662514
1141	71	0.1247699540640923
1141	72	0.0081140168594942
1141	73	0.016943423644583788
1141	74	-0.04640147787811344
1141	75	0.0375907063002856
1141	76	0.03771920309869614
1141	77	0.08109930426934397
1141	78	0.06014170243558681
1141	79	0.08442960117247367
1141	80	0.13361087890410772
1141	81	0.13219890486396935
1141	82	-0.03699534335814292
1141	83	-0.046326603879272454
1141	84	0.19849314360319426
1141	85	0.07600650803372133
1141	86	3.55369936102079E-4
1141	87	0.19333018680353575
1141	88	0.08924937906342478
1141	89	0.2258794173825791
1141	90	0.06793744297115012
1141	91	0.15936283789439898
1141	92	0.06804214321076785
1141	93	0.12243190658950454
1141	94	0.1476110167906839
1141	95	-0.08901725780411596
1141	96	0.11655091417720342
1141	97	0.15057602486950827
1141	98	0.06761755261075564
1141	99	0.17041200904274945
1141	100	0.06658779832925177
1141	101	0.015271618522866959
1142	1	-0.11888909060628094
1142	2	0.02364576382628769
1142	3	-0.09690092398911787
1142	4	0.018761411791473392
1142	5	-0.08333575326690834
1142	6	-0.10292696921008115
1142	7	-0.06067409548047209
1142	8	-0.013862280597017218
1142	9	-0.008626215602610898
1142	10	-0.004098411677446734
1142	11	0.11981659445391557
1142	12	-0.028898475723572403
1142	13	-0.04322937795763693
1142	14	-0.05916491544869018
1142	15	-0.006508463217130611
1142	16	0.020957625416642145
1142	17	0.0061785057984522496
1142	18	0.08020542202127956
1142	19	0.045715918205353034
1142	20	-0.13460851911892746
1142	21	-0.025232069832654247
1142	22	-0.09722235961886128
1142	23	-0.05265337117983648
1142	24	-0.011142239352750494
1142	25	-0.12175682446565617
1142	26	0.051673618410042366
1142	27	0.09154615165266478
1142	28	-0.08271686398556
1142	29	0.0022209056477535682
1142	30	-0.09158686060442989
1142	31	0.09944525809441274
1142	32	-0.09474100835481636
1142	33	0.0844632047289906
1142	34	-0.03928518466588571
1142	35	-0.057263753149371155
1142	36	0.025464273039347063
1142	37	-0.0012695998514544726
1142	38	0.08667772713574351
1142	39	-0.021318051320520226
1142	40	-0.08134072027817751
1142	41	-0.05033378447308223
1142	42	-0.004376101238648289
1142	43	0.07070250251143761
1142	44	0.03958302716819162
1142	45	0.04256712797850781
1142	46	0.07297012779547174
1142	47	-0.30353835333821877
1142	48	-0.08159244062723303
1142	49	-0.0947837201075501
1142	50	0.06083446445430951
1142	51	0.06890196654109104
1142	52	-0.13737879464961367
1142	53	-0.024575093405474036
1142	54	-0.001125525433110397
1142	55	-0.042167681435543614
1142	56	-0.17241712257421682
1142	57	0.08039994645960036
1142	58	0.051703968469723804
1142	59	-0.1300061347398227
1142	60	-3.790769575502395E-4
1142	61	-0.15333372391268796
1142	62	-0.05010025522131656
1142	63	0.026901157236274287
1142	64	-0.12452921490604751
1142	65	-0.0545326423363619
1142	66	-0.11980571672222595
1142	67	0.04289292313885795
1142	68	-0.09959527956168301
1142	69	0.09215340244259096
1142	70	-0.005416531804399938
1142	71	-0.09840380507798585
1142	72	-0.07551726809824544
1142	73	-0.00538305996120414
1142	74	-0.24597590704890138
1142	75	0.04120478701450736
1142	76	-0.1132617882196314
1142	77	-0.009315538070936213
1142	78	0.05771608253635918
1142	79	0.015575081118079481
1142	80	-0.023264089962459877
1142	81	-0.006580381940580082
1142	82	-0.1667985354367545
1142	83	-0.06919434458441032
1142	84	0.05628564734106334
1142	85	-0.04587373585911081
1142	86	-0.11825539855232137
1142	87	0.05628322011092024
1142	88	-0.09655236173241377
1142	89	-0.1330160463922283
1142	90	0.014208010555051942
1142	91	0.07820772981769863
1142	92	0.036588265676137155
1142	93	0.07993653292508185
1142	94	-0.13563224333167767
1142	95	-0.1899877288093137
1142	96	0.03604338155865605
1142	97	-0.053430690287250115
1142	98	-0.17212291163616555
1142	99	-0.11305764227020632
1142	100	-0.1438099141160123
1142	101	-0.06570430966242924
1143	1	-0.4031738394235802
1143	2	-0.1315821403563362
1143	3	-0.25589168767463377
1143	4	-0.16133020043349688
1143	5	-0.07953009133103706
1143	6	-0.026845269127477422
1143	7	-0.007806332470785549
1143	8	-0.09451708272963089
1143	9	0.03323756753172802
1143	10	-0.03595543653289468
1143	11	-0.0659339499629894
1143	12	0.05126822848909285
1143	13	-0.09539277812283586
1143	14	-0.1472027618104832
1143	15	-0.1854361496329915
1143	16	-0.11865339808715447
1143	17	-0.14483899063468186
1143	18	-0.17906918937768523
1143	19	0.0566057582594226
1143	20	0.061088709986727
1143	21	-0.03403735630858762
1143	22	0.009077858147904294
1143	23	-0.010508744011559656
1143	24	-0.09658340478039662
1143	25	0.10237173301726443
1143	26	-0.05975237843609449
1143	27	0.017733731437900246
1143	28	0.003888227251202636
1143	29	-0.03840536152953433
1143	30	0.018424403193726846
1143	31	-0.11101505579009796
1143	32	-0.08488593589104454
1143	33	-0.09752372926515562
1143	34	-0.06836831149625766
1143	35	-0.08989722915748644
1143	36	0.030774778408421355
1143	37	-0.12768395743950123
1143	38	-0.039981430332154844
1143	39	-0.031318802240392074
1143	40	-0.18920735690804946
1143	41	-0.14941465854381875
1143	42	-0.12226301270519713
1143	43	-0.07890176271346405
1143	44	-0.2824835043329017
1143	45	-0.11868991189533773
1143	46	-0.1646824966694922
1143	47	0.03792293674213454
1143	48	-0.030917363657948727
1143	49	-0.17381803714592792
1143	50	-0.08235394134278806
1143	51	-0.032553316180241154
1143	52	-0.2211213793158322
1143	53	-0.08419662978754161
1143	54	-0.24588035009331577
1143	55	-0.08725891820058251
1143	56	-0.11498526855304192
1143	57	-0.24235743132818754
1143	58	-0.09644501403384709
1143	59	-0.2682324619907064
1143	60	-0.2508919552334419
1143	61	-0.1144090411763301
1143	62	-0.12370241787056102
1143	63	-0.1522713290594382
1143	64	-0.051673466614388985
1143	65	-0.11947519696578723
1143	66	-0.08359185474129305
1143	67	-0.3259889571645118
1143	68	-0.24676956806510475
1143	69	-0.18520786511015785
1143	70	-0.16006848044148114
1143	71	-0.3406971143818822
1143	72	-0.11156742954602095
1143	73	-0.011459503604662302
1143	74	-0.2129189122302506
1143	75	-0.22548290540871108
1143	76	-0.031501632028295035
1143	77	-0.049473231245073634
1143	78	-0.13508860320366978
1143	79	-0.11928111772550665
1143	80	-0.21163234107006446
1143	81	0.01726132414938064
1143	82	-0.10235909712482538
1143	83	-0.09999857977251736
1143	84	-0.2154887763279305
1143	85	-0.30711876101492663
1143	86	-0.19033769937082923
1143	87	-0.027677131319578052
1143	88	-0.3078492003597333
1143	89	-0.23310465493769783
1143	90	-0.07194202323633903
1143	91	-0.17026264639316224
1143	92	-0.12111842501996506
1143	93	-0.20959564399164066
1143	94	0.010977353424351577
1143	95	0.0030016832204253774
1143	96	-0.048571772004457614
1143	97	-0.12588544736467355
1143	98	-0.1847113324516627
1143	99	-0.18349242487889939
1143	100	-0.21101874493376727
1143	101	-0.02792252697864228
1144	1	-0.07642973056198343
1144	2	-0.014177191431308245
1144	3	-0.15800917854751617
1144	4	-0.06741199414224042
1144	5	-0.025861912697706657
1144	6	0.005175972160273545
1144	7	-0.00244216976842182
1144	8	-0.01685067420361719
1144	9	-0.06566717856850346
1144	10	-0.013285524669491622
1144	11	0.06000697270544464
1144	12	0.032697590144138644
1144	13	-0.07877368309019772
1144	14	-0.10092551875262501
1144	15	-0.2249029048050204
1144	16	-0.06135723700738538
1144	17	-0.04534052103996089
1144	18	-0.08015485519617727
1144	19	0.009033386684393463
1144	20	-0.02467298931629358
1144	21	-0.15885721101227546
1144	22	0.05469131096348434
1144	23	-0.16501477343959436
1144	24	0.04466820859866516
1144	25	-0.028108039818967256
1144	26	-0.02933382181109323
1144	27	-0.03837645774231646
1144	28	0.047741898380017744
1144	29	-0.0741017881253967
1144	30	-0.1348196872292604
1144	31	-0.05390328088873986
1144	32	0.018490543808034943
1144	33	-0.0030066366664129873
1144	34	-0.025782479730203534
1144	35	-0.13602770081732984
1144	36	-0.05810747257804394
1144	37	-0.03032953032735719
1144	38	-0.1025908635290449
1144	39	0.14582763726249937
1144	40	-0.0368136555399019
1144	41	-0.02045644045185213
1144	42	-0.05336158555617487
1144	43	-0.08038496513260895
1144	44	-0.07938360390143373
1144	45	-0.08812015860404898
1144	46	-0.01987223004707772
1144	47	-0.014765044966758012
1144	48	-0.12885740127272527
1144	49	-0.04329106144802353
1144	50	-0.11007308431582885
1144	51	-0.051099615549645705
1144	52	-0.15875459832973604
1144	53	-0.12732529446283536
1144	54	-0.09136842030757464
1144	55	-0.09422945328927312
1144	56	-0.02610449265600323
1144	57	-0.14451622470503622
1144	58	-0.15240990690547562
1144	59	-0.2796916942066545
1144	60	-0.12146834642715731
1144	61	-0.007238631470244172
1144	62	-0.09616766107593122
1144	63	-0.1926688656600959
1144	64	0.0215197332233501
1144	65	-0.10814134735115033
1144	66	-0.020947019398150246
1144	67	-0.032117953734932314
1144	68	-0.08154406376890222
1144	69	-0.11233402213343169
1144	70	-0.24440671844715922
1144	71	-0.2966243924731131
1144	72	-0.2334253046796988
1144	73	-0.07018945160776013
1144	74	-0.13585360264585233
1144	75	-0.2023800547983896
1144	76	0.008185649013114471
1144	77	-0.13136724606972194
1144	78	-0.23413790806777968
1144	79	-0.1558861994085845
1144	80	-0.1451795623703589
1144	81	-0.07006396994657393
1144	82	-0.17392453577954115
1144	83	-0.17999562959366244
1144	84	-0.10483051767099738
1144	85	-0.22875463518979444
1144	86	-0.034626521880689154
1144	87	-0.14127376811568837
1144	88	-0.07123231796123974
1144	89	0.005357564334346421
1144	90	-0.08719961072758053
1144	91	0.054094030230359635
1144	92	-0.07095874658946144
1144	93	-0.06582236523662033
1144	94	0.0941576462296041
1144	95	0.02177072109334688
1144	96	-0.3048751978996549
1144	97	0.017581012789477768
1144	98	0.01087224980301471
1144	99	-0.09482184922525505
1144	100	-0.253002740213482
1144	101	0.11607791554818903
1145	1	-0.3715159157018917
1145	2	-0.1925866767313451
1145	3	-0.05949689237155553
1145	4	-0.10648710673775241
1145	5	-0.08628200948960085
1145	6	-0.05528964719606222
1145	7	-0.16868037805855352
1145	8	-0.04661296265570769
1145	9	-0.08166526443571342
1145	10	-0.044659676083362854
1145	11	-0.11725024544342233
1145	12	-0.016097500411163423
1145	13	-0.06980500953396529
1145	14	-0.21780779849351717
1145	15	0.031166982892628425
1145	16	-0.11154641057618164
1145	17	-0.07815427803177499
1145	18	-0.16763939118103366
1145	19	-0.0052610627311153735
1145	20	-0.08065154054065005
1145	21	0.040173631799767406
1145	22	-0.059716362174306425
1145	23	-0.11319771296632553
1145	24	-0.05728084910246167
1145	25	-0.06930523227853769
1145	26	0.07157586469867283
1145	27	0.07348559359184037
1145	28	-0.08254222433279068
1145	29	-0.14578453154092585
1145	30	-0.026090316689789006
1145	31	-0.01641016845274379
1145	32	-0.06690359601761742
1145	33	-0.12395754112693425
1145	34	-0.07686608064517486
1145	35	-0.017500417687735137
1145	36	0.12918947402326353
1145	37	-0.034605009579813384
1145	38	-0.03904391283070652
1145	39	0.03989444472135517
1145	40	0.1356840874513523
1145	41	-8.351226355216568E-4
1145	42	0.11527875741447247
1145	43	-0.008377372697225383
1145	44	-0.16635865134504968
1145	45	-0.14701033305015443
1145	46	-0.18884252056480477
1145	47	-0.15534418667340333
1145	48	-0.2531034110378627
1145	49	-0.21036105803565164
1145	50	-0.18354796004833673
1145	51	-0.14456108215556185
1145	52	-0.23978585557919985
1145	53	-0.12148675243768281
1145	54	-0.050874096242999656
1145	55	-0.15261669444341663
1145	56	-0.11808083111954915
1145	57	-0.1129650815606098
1145	58	0.01047529137807146
1145	59	-0.19417081956159876
1145	60	-0.18365690380252175
1145	61	-0.17608619315422658
1145	62	-0.0758434748646053
1145	63	-0.34361039975594565
1145	64	0.05708341728801258
1145	65	-0.1661207063278951
1145	66	-0.11070294925844593
1145	67	-0.13428697646744325
1145	68	-0.24084390487694662
1145	69	-0.12985438255559956
1145	70	-0.2405471333434548
1145	71	-0.271155792299254
1145	72	-0.24667710527921116
1145	73	-0.19232794872946357
1145	74	0.027038150886973256
1145	75	-0.07123719442993348
1145	76	-0.3175508787660277
1145	77	-0.007203176920583587
1145	78	-0.27024494946162747
1145	79	-0.15155135873209957
1145	80	-0.06635633158661136
1145	81	-0.2712558599378383
1145	82	-0.12398883184956588
1145	83	-0.2293745015153803
1145	84	-0.1251211992748935
1145	85	-0.25499711895918153
1145	86	-0.12095879071437565
1145	87	-0.073589726760801
1145	88	-0.31387268496779797
1145	89	-0.11410639108121501
1145	90	-0.015689853056940706
1145	91	-0.1545835902578503
1145	92	-0.13394012494715923
1145	93	-0.02732484293875359
1145	94	-0.033217766705583074
1145	95	-0.05791343242913882
1145	96	-0.10532649039451059
1145	97	-0.09963085031797903
1145	98	-0.18660354220767061
1145	99	-0.28673733312464833
1145	100	0.018479266901877622
1145	101	-0.1349313197055082
1146	1	0.07347460131701666
1146	2	-0.11545445831704626
1146	3	-0.06331429033687641
1146	4	0.005586349964325166
1146	5	-0.0074595004339457205
1146	6	0.05453939846933764
1146	7	-0.1432858000223547
1146	8	0.03473213481250781
1146	9	0.030371697777972884
1146	10	0.013336769055548814
1146	11	0.05194304389046778
1146	12	0.023135191798417054
1146	13	0.11711976005733504
1146	14	0.06548625361241989
1146	15	-0.010827001475064435
1146	16	0.014153268830909838
1146	17	0.10859062586669666
1146	18	-0.0538827192996294
1146	19	-0.06425626519546057
1146	20	0.08940048644888066
1146	21	-0.10520067317573734
1146	22	-0.006673112854016949
1146	23	0.03281189402154894
1146	24	-0.08337627027306382
1146	25	0.029233982725017427
1146	26	0.008991541017884686
1146	27	-0.05594099234505023
1146	28	0.10375096717352505
1146	29	0.08064663892297119
1146	30	0.0983052433460685
1146	31	-0.07934342412977458
1146	32	0.07076925472700424
1146	33	0.13363657089698933
1146	34	0.013595563461322513
1146	35	0.03199876993750195
1146	36	0.08298112103069144
1146	37	0.04471017506926955
1146	38	0.10182406761271778
1146	39	0.017655895146383216
1146	40	-0.126790976199878
1146	41	-0.04195510124527857
1146	42	0.0614467802734282
1146	43	0.061354657211872166
1146	44	-0.019380823236325284
1146	45	0.013921423373709274
1146	46	-0.051867533812675504
1146	47	0.06348272406442845
1146	48	0.0712026257835845
1146	49	0.07093101070655905
1146	50	0.0407419521675223
1146	51	-0.01884390028975247
1146	52	0.016836311396488668
1146	53	-0.027808379853532017
1146	54	0.13879855936782093
1146	55	0.03336629391148449
1146	56	0.03695334150012286
1146	57	0.025341954018166746
1146	58	-0.08672368215858484
1146	59	0.026455120497324458
1146	60	0.14441178925164166
1146	61	-4.91472640568702E-4
1146	62	0.004191544948554338
1146	63	0.11707442304282978
1146	64	0.11331993434340859
1146	65	0.014480834558781908
1146	66	0.05985925578323048
1146	67	-0.05089185697219989
1146	68	-0.009206311532047096
1146	69	0.3133343121966732
1146	70	0.14156431114191292
1146	71	0.09758638047086521
1146	72	0.08240896473732562
1146	73	0.03571195836600083
1146	74	0.10192930979923887
1146	75	0.2012813013864161
1146	76	0.08861601946685482
1146	77	0.05942831104535884
1146	78	-0.020734366618583522
1146	79	0.009783326635137257
1146	80	-0.02761333582854064
1146	81	-0.053404990568374444
1146	82	-0.0417414267752676
1146	83	0.02749642380982209
1146	84	0.025094956090335074
1146	85	0.14534928076643894
1146	86	0.007669012797805408
1146	87	0.0840616220270789
1146	88	-0.032258868899269544
1146	89	0.11768760721396632
1146	90	0.195218126090559
1146	91	0.09461008636449009
1146	92	0.08561108966761566
1146	93	0.11703431943080744
1146	94	0.06807603738679546
1146	95	0.17294474291347228
1146	96	-0.11958727032642003
1146	97	0.08093456847303315
1146	98	0.1446178277730823
1146	99	0.09205944359275975
1146	100	0.18083765990804324
1146	101	0.08501612078334375
1147	1	-0.23534624932926107
1147	2	-0.2925828543467972
1147	3	-0.08381096917476327
1147	4	-0.16329404996940866
1147	5	-0.05455695991921061
1147	6	-0.07327118322315584
1147	7	-0.04481433667957191
1147	8	-0.056726695295864715
1147	9	-0.11978186052433415
1147	10	-0.07201496078977954
1147	11	-0.024912567827783505
1147	12	-0.030282258151771657
1147	13	-0.09649082028585099
1147	14	-0.026887854441348225
1147	15	-0.1885273525190172
1147	16	-0.23104676924945267
1147	17	-0.04964151590618826
1147	18	-0.22534403812444026
1147	19	-0.036012332004006
1147	20	-0.06697111489771856
1147	21	-0.18136064367095628
1147	22	-0.17390286410980593
1147	23	-0.01608613681904103
1147	24	-0.1577776477626216
1147	25	-0.18466220031857716
1147	26	-0.10359214394659233
1147	27	-0.16308698180098702
1147	28	-0.1724320914140094
1147	29	-0.005311528152361689
1147	30	-0.11043809727600973
1147	31	-0.04630121564880341
1147	32	-0.15077673292986304
1147	33	-0.22380008114971162
1147	34	-0.06936789813335764
1147	35	-0.023396909740704075
1147	36	-0.15408336296168557
1147	37	-0.02097319873069381
1147	38	-0.09803035746755029
1147	39	-0.04708521462625015
1147	40	-0.05963011441433963
1147	41	-0.06923428200780535
1147	42	-0.02842211984133769
1147	43	0.08387829064793095
1147	44	-0.02160717499540965
1147	45	-0.11629691651749141
1147	46	-0.0806924173789767
1147	47	-3.1012477378311587E-4
1147	48	-0.16107857518701252
1147	49	-0.002291224925414781
1147	50	-0.11015372338781049
1147	51	-0.03380693310557348
1147	52	-0.05443842865633286
1147	53	-0.1239230587079092
1147	54	-0.09700582452119022
1147	55	0.08144349809342799
1147	56	-0.022131185654991725
1147	57	-0.0768138591212093
1147	58	-0.05885905334089614
1147	59	-0.13788861921891993
1147	60	-0.01248903914611077
1147	61	0.15076776540740866
1147	62	-0.11067096471209226
1147	63	-0.04743423161853144
1147	64	0.017085317347124374
1147	65	0.07417479739744692
1147	66	-0.03611449575441128
1147	67	-0.06084672275017056
1147	68	-0.07207263822405707
1147	69	0.0031337981118184643
1147	70	0.06277169843191643
1147	71	0.05526545748689671
1147	72	-0.024680803714595356
1147	73	-0.16279316261785226
1147	74	-0.1512248759294721
1147	75	-0.17235299672432802
1147	76	-0.16619781030043868
1147	77	-0.047472554833063896
1147	78	0.042080236749733047
1147	79	-0.040721875306957145
1147	80	0.04311193761168397
1147	81	-0.07935285795576874
1147	82	0.0688437888997484
1147	83	-0.021919589881115087
1147	84	0.018089818989793116
1147	85	0.04980130963255647
1147	86	-0.10041774145868487
1147	87	-0.031179442393948875
1147	88	-0.052796026860050915
1147	89	0.0930965400568553
1147	90	-0.04219567774011779
1147	91	-0.020511039914637763
1147	92	-0.06219767796048359
1147	93	0.0028014850151620863
1147	94	0.06192620916070268
1147	95	-0.02620879365004214
1147	96	-0.038536072481704764
1147	97	-0.16269203110823582
1147	98	-0.055061187774647635
1147	99	0.045542184868949676
1147	100	0.046737821899498044
1147	101	-0.03324438636010285
1148	1	0.030899957727712035
1148	2	-0.022886862028180133
1148	3	0.07960347102288523
1148	4	0.04730040257969392
1148	5	0.05296233829250241
1148	6	-0.02688115831959692
1148	7	-0.054439103789341914
1148	8	0.025665353996977558
1148	9	0.026657882309855552
1148	10	0.062021310261378915
1148	11	-0.06224857854724064
1148	12	-0.08478396037778424
1148	13	0.006742628808261486
1148	14	-0.033131207733696044
1148	15	0.09321576258802367
1148	16	-0.01442894109810311
1148	17	0.07489632657343748
1148	18	-0.06716893142411351
1148	19	-0.15222223531043255
1148	20	-0.0858401471668131
1148	21	-0.048272654824415895
1148	22	0.07354008103474285
1148	23	0.010509611814825348
1148	24	0.004580750888976581
1148	25	-5.980976306148023E-4
1148	26	-0.03842746909368344
1148	27	0.13802308804935848
1148	28	0.05228106436661051
1148	29	0.07494242717284294
1148	30	0.1002054043526428
1148	31	-0.041446099941282455
1148	32	0.04125784518488018
1148	33	4.58999061137888E-4
1148	34	-0.00314718173439843
1148	35	0.02964966979200767
1148	36	0.01573346845291468
1148	37	-0.08382736466968055
1148	38	-0.06333407902930333
1148	39	-0.035881215788563736
1148	40	-0.04058049235236183
1148	41	-0.16354154179179403
1148	42	0.06794222861223886
1148	43	-0.0025751710651817916
1148	44	0.010335666477224947
1148	45	-0.02791567734451661
1148	46	0.0350834758902252
1148	47	-0.1850304446926856
1148	48	0.026599552862293763
1148	49	0.06680778064165338
1148	50	0.005947677409309904
1148	51	-0.03843166677278731
1148	52	0.008098404601327047
1148	53	0.10588748550648575
1148	54	0.10434956504369808
1148	55	0.03857980474233358
1148	56	0.035317920351211285
1148	57	-0.03268529405202969
1148	58	0.016972309978271483
1148	59	0.13104302494338782
1148	60	0.03750237726497119
1148	61	0.030477870483913705
1148	62	-0.075550337418953
1148	63	-0.05819753190814225
1148	64	-9.17924351128363E-4
1148	65	-0.015472056661472777
1148	66	0.07524698035534527
1148	67	-0.12208226906402331
1148	68	0.030913335968691058
1148	69	0.077517470416403
1148	70	0.007077954939276765
1148	71	-0.026156757733033942
1148	72	-0.04463932008398075
1148	73	0.05447716692507498
1148	74	0.08064944546536879
1148	75	0.09488645419352082
1148	76	0.06062891490803679
1148	77	-0.0035216068852861326
1148	78	-0.023579387905904525
1148	79	0.0256162616157809
1148	80	-0.09375877570313662
1148	81	-0.13642666418663651
1148	82	-0.013050337918876664
1148	83	-0.06531167558918582
1148	84	0.006382695502793467
1148	85	0.02766010922321982
1148	86	-0.11326042545404391
1148	87	-0.2137326847982166
1148	88	0.012535860764046447
1148	89	-0.14768613461917823
1148	90	-0.15062832926647474
1148	91	-0.10056433991441338
1148	92	0.022380771211665262
1148	93	-0.11763332764336809
1148	94	-0.02374543995110656
1148	95	-0.03733178718968588
1148	96	-0.14672347861031199
1148	97	-0.045625998413306945
1148	98	-0.099209818376373
1148	99	-0.04298025619969792
1148	100	-0.07099706188019184
1148	101	0.11591163504611046
1149	1	-0.47985627540766274
1149	2	-0.11365993565558341
1149	3	-0.1314432383241808
1149	4	-0.07968418406344568
1149	5	-0.06347392252424555
1149	6	-0.03902368769021791
1149	7	-0.13234939772572574
1149	8	-0.022497859180788282
1149	9	-0.053531224238184905
1149	10	-0.05418476746328338
1149	11	0.03950571362490507
1149	12	-0.1092093565525829
1149	13	-0.060500535125164845
1149	14	-0.11184194480965459
1149	15	-0.006508463217130611
1149	16	0.06154484476033417
1149	17	-0.14148988798393702
1149	18	0.019756371934924744
1149	19	-0.08036352911761213
1149	20	0.12964018554428236
1149	21	-0.0399125534250544
1149	22	-0.06181648742542478
1149	23	-0.02847375114529882
1149	24	-0.044820995829432775
1149	25	-0.03971882791988435
1149	26	-0.07181515533779503
1149	27	-0.0716662835804982
1149	28	-0.11466850474548806
1149	29	-0.14976527742651058
1149	30	-0.010412421917038728
1149	31	0.041586881583185686
1149	32	0.04947315399406449
1149	33	-0.16596857420019973
1149	34	-0.12823164407866727
1149	35	-0.025312112389443087
1149	36	-0.02980342989675222
1149	37	-0.09539740641449868
1149	38	-0.04199239376235653
1149	39	-0.20525587515471244
1149	40	-0.08652206742843305
1149	41	-0.2662232490672096
1149	42	-0.041509089148838996
1149	43	-0.12273445776489922
1149	44	-0.18235134243457196
1149	45	-0.08955722435310065
1149	46	-0.16105405182455712
1149	47	-0.05915147941766463
1149	48	-0.0470501262921772
1149	49	-0.13537093945124923
1149	50	-0.10151441292047281
1149	51	-0.049405460056490824
1149	52	-0.13133388964097747
1149	53	-0.030619998414110228
1149	54	-0.12979564633121043
1149	55	-0.09484471079651513
1149	56	-0.0903791260284521
1149	57	-0.144125096718291
1149	58	-0.21168117833511246
1149	59	-0.1222341140144323
1149	60	-0.095370441378968
1149	61	-0.11620073600249725
1149	62	0.05352668778386516
1149	63	-0.10781386867046194
1149	64	-0.07357930126183732
1149	65	-0.0389886008855882
1149	66	-0.009270310850027386
1149	67	-0.15140759499585954
1149	68	-0.04519113448396439
1149	69	-0.24895195161612804
1149	70	-0.06931981332426318
1149	71	-0.09667668936123164
1149	72	-0.07206303666473701
1149	73	0.04383973796625895
1149	74	0.007910103313797379
1149	75	0.03602343986425183
1149	76	-0.013089076647958109
1149	77	-0.1897991304716271
1149	78	-0.051955765477458726
1149	79	-0.15627293269884746
1149	80	0.005233319363966871
1149	81	-0.09120905206147967
1149	82	-0.09166900175799952
1149	83	0.0499766398715451
1149	84	-0.011935423470681883
1149	85	-0.03982883085047462
1149	86	0.0725908881488877
1149	87	-0.10088431011359944
1149	88	-0.17168189541116874
1149	89	0.07164716604300736
1149	90	-0.03501478737241115
1149	91	-0.016783634603719122
1149	92	0.026225571375618983
1149	93	-0.08673013374158955
1149	94	0.006854803300448964
1149	95	8.585578918953729E-4
1149	96	-0.043403941411980895
1149	97	-0.06033915315426697
1149	98	-0.02531807571215694
1149	99	0.1632808724102759
1149	100	0.13943706343147966
1149	101	0.043103980493015115
1150	1	-1.012355756675845
1150	2	-0.21911699436407872
1150	3	-0.07516792682385898
1150	4	-0.07081349681469362
1150	5	0.04397372288113388
1150	6	-0.15970160673222722
1150	7	-0.19606757782045747
1150	8	0.06946172302738773
1150	9	-0.12064616475942813
1150	10	-0.02447822785978815
1150	11	-0.10788577439650027
1150	12	0.028490429834398867
1150	13	-0.12847007698420754
1150	14	0.043120788601001436
1150	15	-0.07443919348703787
1150	16	0.021330067397045127
1150	17	0.028145865251985924
1150	18	-0.11212018332755491
1150	19	-0.19245139855542703
1150	20	4.4461543935625514E-4
1150	21	0.031258198161367545
1150	22	-0.07969370248491714
1150	23	-0.0601656528086707
1150	24	-0.024674795558645712
1150	25	0.02795664151374666
1150	26	0.04506818448901129
1150	27	-0.0654206032357294
1150	28	0.07821613676230754
1150	29	-0.007040136622542548
1150	30	0.045136665040331536
1150	31	-0.13273163915787478
1150	32	0.01949120138301197
1150	33	-0.11835496446864369
1150	34	0.04472026089862169
1150	35	0.056983384122737846
1150	36	0.10002208215499309
1150	37	-0.02270180720087467
1150	38	0.05408718790842215
1150	39	-0.004734307106801339
1150	40	0.01988587521400831
1150	41	0.10535517348053247
1150	42	0.022571830029015416
1150	43	-0.011195175212051822
1150	44	-0.07519403757103049
1150	45	-0.0696244878225869
1150	46	0.03339574165300263
1150	47	0.02129748110348828
1150	48	-0.1455210989553848
1150	49	0.07290324352748456
1150	50	0.04801395163379851
1150	51	0.06645235816495187
1150	52	-0.009494608431609208
1150	53	-0.0011918573250255804
1150	54	-0.033911615359563996
1150	55	0.04341411174943488
1150	56	-0.09386843716752935
1150	57	-0.08199968453175188
1150	58	-0.01305092888108561
1150	59	-0.04022224065366231
1150	60	-0.10410528806573183
1150	61	0.09113077318615126
1150	62	-0.10289222659627484
1150	63	0.03726758342036618
1150	64	0.051657486750755766
1150	65	0.06898897198690435
1150	66	0.1488466105550117
1150	67	0.09991386497670618
1150	68	0.07140186480100397
1150	69	-0.02020241623563379
1150	70	-0.04785924365970118
1150	71	0.07773736759925498
1150	72	0.016805799569759472
1150	73	-0.08068426028422948
1150	74	-0.06306584395021275
1150	75	0.17509730578215255
1150	76	-0.16879072300571352
1150	77	0.09513764395691027
1150	78	0.08183823156390702
1150	79	0.16411822840954926
1150	80	-0.02516809696048483
1150	81	-0.04910220972759305
1150	82	0.1379881277070112
1150	83	-0.09452114562873959
1150	84	0.025868557105610535
1150	85	-0.0841658468065134
1150	86	0.14590896554217636
1150	87	0.05784389382039734
1150	88	0.002519444185757891
1150	89	-0.01148427238912575
1150	90	-0.011945029511942096
1150	91	0.030482909955722448
1150	92	0.06312643612767488
1150	93	0.029594916302968954
1150	94	0.10081989973978267
1150	95	0.08787936538193719
1150	96	-0.1526242315136841
1150	97	0.03609794296263402
1150	98	-0.019624714135929366
1150	99	0.0999933516796645
1150	100	-0.06216451172193871
1150	101	0.17332432582659152
1151	1	-0.14411696872661395
1151	2	-0.09376925721006302
1151	3	-0.23980944679940563
1151	4	-0.13786325711556913
1151	5	-0.2142391359410496
1151	6	-0.120962028535196
1151	7	-0.02126101510777545
1151	8	0.040569213601592935
1151	9	-0.07920230797520134
1151	10	0.0868456574970935
1151	11	-0.19123245038740322
1151	12	-0.030899082649270326
1151	13	0.017135751538582156
1151	14	-0.20806289573484094
1151	15	0.029693530646177635
1151	16	-0.014729980186558578
1151	17	-0.027843800594126833
1151	18	-0.1643620310262719
1151	19	0.030030260758714178
1151	20	-0.015814053382136706
1151	21	-0.08468905865697707
1151	22	-0.019961093092312865
1151	23	0.024739770559790486
1151	24	0.0030751824119050752
1151	25	-0.19316537912081344
1151	26	-0.18132740437214778
1151	27	-0.10572755310420945
1151	28	-0.04575621300155319
1151	29	-0.028957092171808085
1151	30	-0.0017472463394270221
1151	31	-0.07101694204870057
1151	32	-0.05620160126876783
1151	33	-0.09656362363467252
1151	34	-0.08564644032772151
1151	35	0.07506740349365515
1151	36	-0.06048052669390813
1151	37	0.01661859844090685
1151	38	-0.12060200941354537
1151	39	-0.1913565274125162
1151	40	-0.11938372208771142
1151	41	-0.024974405785165743
1151	42	-0.19311088594861303
1151	43	-0.18626571631150313
1151	44	-0.04578257063489133
1151	45	-0.2207138673796365
1151	46	0.014547909819235372
1151	47	-0.11907602581563026
1151	48	0.003171101870677262
1151	49	-0.12465270657910565
1151	50	-0.009085998307796217
1151	51	0.014595603936705004
1151	52	-0.053829103544821066
1151	53	-0.07420700420987458
1151	54	-0.025537051027015423
1151	55	-0.09284035741590202
1151	56	-0.08578409907271123
1151	57	-0.08266300522237202
1151	58	-0.10453706345381875
1151	59	-0.05552473776171496
1151	60	-0.0928404603734947
1151	61	-0.082487886786069
1151	62	-0.09343362601919836
1151	63	-0.1696569746314438
1151	64	-0.10659943096410274
1151	65	-0.15819442737227263
1151	66	-0.08026638081881998
1151	67	0.09005367227998562
1151	68	-0.2665017193430401
1151	69	-0.09654616559115681
1151	70	-0.037593709150336
1151	71	-0.11282952973602534
1151	72	0.027300815290352887
1151	73	0.043919162810503565
1151	74	0.04335006824697274
1151	75	-0.054218169013346085
1151	76	-0.1747441105721066
1151	77	0.07544613119951293
1151	78	-0.003887999600912906
1151	79	0.021435660544796065
1151	80	-0.16262734248476107
1151	81	-0.02444385363049406
1151	82	-0.07438210947982071
1151	83	-0.062397900719417976
1151	84	-0.11947066824531305
1151	85	-0.13539377751968829
1151	86	0.07134107078856289
1151	87	-0.1411733116459004
1151	88	-0.07447562684280484
1151	89	0.04778000034854557
1151	90	-0.07075933909034404
1151	91	-0.06599781568486662
1151	92	0.011317677969749695
1151	93	0.05403729008362035
1151	94	-0.09210667939655082
1151	95	0.00411834831520963
1151	96	-0.08203588593448075
1151	97	-0.050640705310534884
1151	98	-0.0042944692997224365
1151	99	0.08282088267556276
1151	100	-0.06090274002949769
1151	101	0.12436833409841341
1152	1	-0.21936236324997083
1152	2	0.04203440113716539
1152	3	0.06878003561502766
1152	4	-0.010021752642821014
1152	5	-0.02934950652699797
1152	6	-0.07390838994597715
1152	7	-0.2033854524692984
1152	8	-0.012104812653781494
1152	9	-0.04963762581887465
1152	10	-0.05302657091855423
1152	11	-0.02005571891135105
1152	12	-0.08109838289017546
1152	13	-0.04125796383259228
1152	14	0.015906874969928708
1152	15	0.02955220274032655
1152	16	0.07568305991616597
1152	17	-0.003283985882447382
1152	18	-0.08145238697733959
1152	19	-0.03507578630905783
1152	20	0.10055646003797136
1152	21	-0.0394228461611732
1152	22	-0.025113982922555067
1152	23	-0.06304382666311881
1152	24	-0.14094427620923256
1152	25	-0.03719367073606605
1152	26	0.07092877477212767
1152	27	-0.08831707085062845
1152	28	0.0019847255087199756
1152	29	0.03400634946023473
1152	30	0.09434754749383956
1152	31	0.045732181392857285
1152	32	0.0647817806150357
1152	33	0.02241029857733423
1152	34	-0.08399290382931923
1152	35	0.001833142262036347
1152	36	0.11827286819764993
1152	37	-0.036610325802683974
1152	38	0.10211849698665532
1152	39	-0.09640834919430574
1152	40	-0.03034453799602943
1152	41	-0.12459272746049521
1152	42	0.018753405789375677
1152	43	-0.08152834912021945
1152	44	-0.036906434316684056
1152	45	-0.021857693628135166
1152	46	0.05384822511063447
1152	47	0.004135873994037809
1152	48	0.030886248038129338
1152	49	0.042706683776941645
1152	50	0.1277725984734559
1152	51	-0.007316915949154179
1152	52	-0.19496733246441522
1152	53	0.06975629516447412
1152	54	0.056255358734652816
1152	55	0.030139095180210518
1152	56	0.03719535352340131
1152	57	-0.08109240588977684
1152	58	-0.0033050002430528025
1152	59	0.12761949201514966
1152	60	0.19901691373542008
1152	61	-0.0977710121411306
1152	62	0.04949909538910191
1152	63	0.162821758772985
1152	64	0.04331637665514165
1152	65	0.08753909700167384
1152	66	0.20161621846170874
1152	67	0.09238074782440009
1152	68	-0.14003369896578732
1152	69	0.023969346541193204
1152	70	0.013788654428715574
1152	71	0.1984154296461469
1152	72	0.02825366290818465
1152	73	0.032807814086680764
1152	74	0.143797761580295
1152	75	-0.12576133027685898
1152	76	0.2575905985388047
1152	77	0.12077891657728657
1152	78	0.006512246607172756
1152	79	0.1378660523671158
1152	80	-0.01707038501422886
1152	81	0.11273459051662371
1152	82	0.14573945111498432
1152	83	0.19405162615752403
1152	84	0.05554571928324492
1152	85	0.09907591275835159
1152	86	0.028830380541208456
1152	87	0.03583877467941221
1152	88	0.04976424752412356
1152	89	0.0854115306043397
1152	90	0.05510134320731197
1152	91	0.06693446872266406
1152	92	-0.0379849339001197
1152	93	-0.12101963623898371
1152	94	0.06677787151078718
1152	95	0.1707632889156514
1152	96	0.14316009031127663
1152	97	0.07004179690003554
1152	98	0.10842271775426582
1152	99	0.05818110612241867
1152	100	0.057697407063102446
1152	101	0.13341517965025673
1153	1	-0.2630536403438555
1153	2	-0.1447674159690706
1153	3	-0.20439765067585114
1153	4	-0.14652505441039665
1153	5	0.00966513826799087
1153	6	-0.056572004032162226
1153	7	-0.016030578878904578
1153	8	-0.004615683537217308
1153	9	0.036035952356598955
1153	10	-0.05445670425756788
1153	11	-0.006512408034176076
1153	12	-0.010151623140167487
1153	13	-0.047818357989491744
1153	14	0.023489321953249487
1153	15	-0.07501639190925857
1153	16	0.025895385836221863
1153	17	-0.19450562599950416
1153	18	-0.03319445935608911
1153	19	-0.043510684599063154
1153	20	-0.0701348790826728
1153	21	-0.08943974150907508
1153	22	0.06747770789905871
1153	23	0.031713060852744945
1153	24	-0.04684727932260557
1153	25	-0.06507497559387332
1153	26	0.030661744955779113
1153	27	-0.05644975996974466
1153	28	-0.03554646145195761
1153	29	-0.15705124377200264
1153	30	-0.0919371331007639
1153	31	0.03956246322577073
1153	32	0.03276079150119671
1153	33	-0.051459310070868014
1153	34	-0.04308894254142359
1153	35	-0.08871777568767669
1153	36	-0.012866878085141309
1153	37	0.06490877427239639
1153	38	0.046631397163388044
1153	39	-0.10892608930960535
1153	40	-0.03593287104082776
1153	41	0.03309261913483397
1153	42	-0.054838841421506856
1153	43	-0.041070980480391484
1153	44	-0.16119324233646637
1153	45	-0.019983930113014026
1153	46	0.010426903274158406
1153	47	0.059673335840642494
1153	48	-0.18308939859080908
1153	49	0.161377755886285
1153	50	-0.05270045275231183
1153	51	-0.10338062390867009
1153	52	0.0237279023068524
1153	53	-0.08718658189572182
1153	54	-0.014487731068058451
1153	55	0.13451401822537434
1153	56	-0.07700423747031238
1153	57	0.028176891143402827
1153	58	0.08931890746113424
1153	59	-0.03286576089200821
1153	60	0.029421689240216153
1153	61	0.03450447182958527
1153	62	-0.035016156249753294
1153	63	-0.008954585703250473
1153	64	0.06503796168873777
1153	65	0.13765505000576184
1153	66	-0.25681187540051553
1153	67	0.051952633595185205
1153	68	-0.09663903937696006
1153	69	0.1202330213580538
1153	70	-0.10092677699515207
1153	71	-0.039312946854416
1153	72	-0.15118992931125064
1153	73	0.0995311997477657
1153	74	-0.051320640092015424
1153	75	0.14613508689103583
1153	76	-0.01876804201984328
1153	77	0.09040469156457931
1153	78	0.018368059393758074
1153	79	-0.04798240423128419
1153	80	0.03323572165882638
1153	81	-0.07794010321469358
1153	82	-0.04470861351133948
1153	83	-0.12677668100268136
1153	84	-0.18094656579172863
1153	85	0.07451331711448006
1153	86	3.787998309761065E-4
1153	87	-0.19995621855781565
1153	88	-0.046173925686055384
1153	89	-0.08437144055136514
1153	90	-0.13838769888663904
1153	91	0.039668802569181594
1153	92	-0.03481360766622288
1153	93	0.1528327530409399
1153	94	0.02703519923147013
1153	95	-0.05500188518975335
1153	96	-0.07336846652976448
1153	97	-0.009981606628450379
1153	98	0.007764956401750567
1153	99	-0.05409435933284357
1153	100	0.062005952220893334
1153	101	-0.15531289227115508
1154	1	-0.2202657975375928
1154	2	-0.16274693064538326
1154	3	-0.09161242274010561
1154	4	0.04512541277669868
1154	5	0.025029037979791724
1154	6	-0.048880748587230016
1154	7	-0.012741611492202765
1154	8	-0.012582384417434866
1154	9	0.07195775935309712
1154	10	-0.06920085173998558
1154	11	0.09752370509573183
1154	12	-0.21803885429007153
1154	13	-0.09358808374447847
1154	14	-0.0732634927547906
1154	15	0.06715774730049162
1154	16	-0.06743297210884691
1154	17	0.013467961016594643
1154	18	-0.06946987873571686
1154	19	0.05726177234630114
1154	20	0.10826852378512797
1154	21	-0.07900035951185203
1154	22	-0.06551330383250331
1154	23	0.06947439668866195
1154	24	0.07213472645988617
1154	25	-0.08129685061422975
1154	26	-0.09084579768941126
1154	27	0.019617102548551202
1154	28	-0.0499712411188753
1154	29	0.12009041427923961
1154	30	-0.011425549038257543
1154	31	-0.04138052794414904
1154	32	0.054404474913894774
1154	33	-0.04940016933034741
1154	34	0.006397063248513746
1154	35	-0.09859063342476304
1154	36	0.0925401344206378
1154	37	-0.1115732105725229
1154	38	-0.02812784398444279
1154	39	0.043336425079161245
1154	40	-0.1690597443722197
1154	41	0.06269481450939907
1154	42	0.02152058881588914
1154	43	-0.020733057320363457
1154	44	-0.02246552107980193
1154	45	-0.04703713854052438
1154	46	0.07466673435911275
1154	47	-0.017530297433538067
1154	48	0.07473125106958634
1154	49	-0.054744549331452674
1154	50	-0.019231599024074342
1154	51	0.05260338164490719
1154	52	-0.06965368360746282
1154	53	0.058461519810649065
1154	54	0.016396030027692632
1154	55	-0.052116269791916636
1154	56	0.06954576192482165
1154	57	0.02201212452292367
1154	58	-0.11520379491914667
1154	59	0.009416602318161438
1154	60	-0.12314679291584696
1154	61	0.021493025024518886
1154	62	-0.002103032298371943
1154	63	0.08163197349006168
1154	64	0.12698303451892912
1154	65	0.017603273708402867
1154	66	0.05763775018910877
1154	67	-0.030724547146341763
1154	68	0.010607874191798317
1154	69	0.031394424008098554
1154	70	0.03401952510335349
1154	71	-0.07771301832134014
1154	72	-0.06780031267360442
1154	73	-0.015026556786388312
1154	74	0.03186350913985336
1154	75	0.0719810812537105
1154	76	-0.007171789194437395
1154	77	-0.007704878024014761
1154	78	-0.08900801575073558
1154	79	-0.04488252641366586
1154	80	0.0965181937443873
1154	81	-0.021234077008294605
1154	82	0.008474688911924488
1154	83	-0.12756765607021237
1154	84	0.05971643881547095
1154	85	0.009498888798688654
1154	86	0.1888575500531502
1154	87	0.06574961502288801
1154	88	0.17094854424060912
1154	89	0.029387524220460648
1154	90	0.08413275712445056
1154	91	-0.06565780964737655
1154	92	-0.0795355240964497
1154	93	-0.005274043482117463
1154	94	-0.017956951504181973
1154	95	0.047642111821289745
1154	96	-0.16798844023217185
1154	97	0.10472392265949537
1154	98	-0.030891577098834944
1154	99	0.0754386955152313
1154	100	0.19900841727142904
1154	101	0.03736305082702529
1155	1	-0.10013146935967399
1155	2	-0.08624912716879862
1155	3	-0.11283675804514104
1155	4	-0.007470350409491289
1155	5	-0.049898382121916995
1155	6	-0.05953116916811041
1155	7	-0.22179990492840318
1155	8	0.0016758913016161614
1155	9	-0.06169797234488783
1155	10	-0.039774283269260025
1155	11	-0.15326651987174955
1155	12	-0.08971437281858385
1155	13	0.05519567446480522
1155	14	-0.032441578256126036
1155	15	-0.09204691391949638
1155	16	0.10745941636373857
1155	17	0.058932573031235336
1155	18	-0.10934956320946299
1155	19	-0.042107255666920196
1155	20	0.008235102805606687
1155	21	-0.031031187345490707
1155	22	-0.08136209604661815
1155	23	-0.05508116468312352
1155	24	-0.02432305237376653
1155	25	-0.14737375108011008
1155	26	0.037406204549391475
1155	27	-0.10760408393648646
1155	28	0.0015735731933617103
1155	29	-0.1136792708790253
1155	30	-0.04111384807146834
1155	31	-0.011051995688880822
1155	32	-0.007371991079253348
1155	33	-0.1563593836554631
1155	34	-0.11124075802575106
1155	35	-0.03644371802010227
1155	36	0.0857834592846416
1155	37	-0.2169499616506485
1155	38	-0.016603645987281368
1155	39	-0.06427510234013312
1155	40	0.040779714127381794
1155	41	-0.04566969160502765
1155	42	0.08364737110035492
1155	43	-0.13885004685516833
1155	44	0.003171994171033532
1155	45	-0.068470858295548
1155	46	-0.017969778262340697
1155	47	-0.05703550587173112
1155	48	-0.0753531067040143
1155	49	-0.11284873420181185
1155	50	0.01736236023454296
1155	51	-0.07990878882624486
1155	52	0.06629319716822835
1155	53	-0.05688917900995705
1155	54	-0.07781489259267005
1155	55	-0.1452641636662122
1155	56	-0.07363696224740579
1155	57	-0.15151926502476698
1155	58	-0.10334538712682217
1155	59	-0.04735476999557875
1155	60	-0.21515112556331673
1155	61	-0.4125206735504605
1155	62	-0.0572999946132029
1155	63	-0.29330712382135715
1155	64	-0.09063988824639324
1155	65	0.09383129337442853
1155	66	-0.11027649882537105
1155	67	-0.1198015241180812
1155	68	0.14421931302536706
1155	69	-0.18319242423246607
1155	70	-0.005401124230040466
1155	71	-0.05771680334792961
1155	72	-0.0810720655033137
1155	73	-0.24807950286586333
1155	74	-0.13460115522089922
1155	75	-0.14516669987511222
1155	76	-0.05235051090237164
1155	77	-0.07490117997249968
1155	78	-0.1166910560129466
1155	79	-0.07484463588146895
1155	80	0.08451482748669292
1155	81	-0.04841781588977767
1155	82	-0.30624221928506756
1155	83	-0.10423336976919018
1155	84	-0.18614519832933496
1155	85	0.004062946347197283
1155	86	-0.28743570092230186
1155	87	-0.11645109607891868
1155	88	-0.09816282010041277
1155	89	-0.2261621703601051
1155	90	-0.11415029038568747
1155	91	0.03499168480997383
1155	92	-0.15490587284236312
1155	93	-0.09622340063158674
1155	94	-0.21118658584645544
1155	95	-0.08153601394628396
1155	96	-0.17595310257961216
1155	97	-0.19625817094340903
1155	98	-0.28543461566986394
1155	99	-0.05995653776723486
1155	100	-0.19037820708884112
1155	101	-0.16898935125554004
1156	1	-0.45484666597485557
1156	2	-0.15708350543629734
1156	3	-0.03223921660132589
1156	4	0.046934940810487547
1156	5	-0.03823818709093274
1156	6	-0.1135180028161642
1156	7	0.025723374269176702
1156	8	-0.08099034759229085
1156	9	0.017506646149193728
1156	10	0.01319598519323506
1156	11	-0.09321586218928246
1156	12	0.0219455681618399
1156	13	-6.88916896677938E-4
1156	14	-0.015428900770046994
1156	15	0.04342591228778048
1156	16	-0.11393040716911429
1156	17	-0.035430153831384814
1156	18	-0.15259332436273354
1156	19	0.0012860323897641024
1156	20	-0.042943383321599526
1156	21	-0.030349968904467062
1156	22	-0.027173836594215572
1156	23	0.06494284672447037
1156	24	0.055679284891425596
1156	25	0.0027788425765393754
1156	26	0.05255451382473808
1156	27	-0.04802523444438833
1156	28	-0.17839693516545196
1156	29	-0.0277339650620263
1156	30	-0.18032158049960856
1156	31	-0.008322040913512296
1156	32	0.067084422372794
1156	33	-0.07678602891413533
1156	34	-0.08963012825980599
1156	35	-0.040005506928039836
1156	36	0.014535341527121659
1156	37	0.03714415392130377
1156	38	-0.018541688861581918
1156	39	0.1590814354878134
1156	40	0.009227722860913445
1156	41	-0.10941242984185351
1156	42	0.01977216364085166
1156	43	-0.12370572980296402
1156	44	0.0395516720131468
1156	45	0.005037220693857591
1156	46	-0.12280555816309402
1156	47	-0.0852028177663442
1156	48	-0.0012265960558437428
1156	49	0.01655954211229016
1156	50	-0.060125239375956596
1156	51	-0.12295838276271098
1156	52	-0.09895508100407113
1156	53	-0.0964931214391953
1156	54	-0.0509599333260482
1156	55	-0.03339082021198436
1156	56	-0.029751904884598446
1156	57	-0.04586689402528776
1156	58	0.10853242035874189
1156	59	-0.011253096056414336
1156	60	0.04459343748241906
1156	61	-0.11708236918554604
1156	62	-0.09751256960802124
1156	63	0.041916587661397386
1156	64	0.0022540634266547954
1156	65	-0.14973242631779016
1156	66	0.10541061540338603
1156	67	0.16577598906805235
1156	68	-0.03427806499134789
1156	69	0.023333263727387532
1156	70	-0.1277337294060672
1156	71	-0.04111351019935228
1156	72	-0.008214718887252559
1156	73	-0.04037356857132579
1156	74	-0.14673352137163675
1156	75	-0.004434301133315444
1156	76	-0.015365829788450469
1156	77	-0.0030397115674958286
1156	78	0.04885954233056822
1156	79	-0.0816528280685418
1156	80	-0.012126370006043885
1156	81	-0.0997269565927823
1156	82	-0.10697548179878424
1156	83	0.18051847908378704
1156	84	0.015198221053346117
1156	85	0.03981584515486958
1156	86	-0.04134562983532675
1156	87	0.04682466092825166
1156	88	0.07360911362722788
1156	89	-0.1122157743032588
1156	90	-0.03385833547748973
1156	91	-0.1223730414305848
1156	92	0.1042445748128813
1156	93	-0.028935205308805223
1156	94	-0.10930940622871788
1156	95	0.05165870456024635
1156	96	-0.033067806772208996
1156	97	-0.11520587898995416
1156	98	-0.10847932457691911
1156	99	0.05845026033551903
1156	100	-0.09493903169342133
1156	101	0.059070025442288454
1157	1	-0.30305330563107447
1157	2	-0.08735915284019313
1157	3	-0.08571519176417297
1157	4	0.0026043669362820765
1157	5	-0.07863469744381746
1157	6	-0.12840359887349706
1157	7	-0.03632979351254306
1157	8	-0.11883047059015439
1157	9	-0.1273306632043827
1157	10	-0.07553356825911095
1157	11	-0.10525379499097198
1157	12	0.019404259483494002
1157	13	-0.05426492620721035
1157	14	-0.07096513804810911
1157	15	-0.10200093654646736
1157	16	-0.07203264905572837
1157	17	-0.10484760019129169
1157	18	0.024951473558175508
1157	19	-0.08776789649736116
1157	20	-0.0660744411109917
1157	21	-0.060322332632303244
1157	22	-0.03478783276901254
1157	23	-0.07553672507053477
1157	24	-0.1030061340098456
1157	25	-0.12456756960865079
1157	26	-0.033346868319860334
1157	27	-0.006484951299938757
1157	28	-0.0734169815305421
1157	29	-0.028340789854979676
1157	30	-0.03920796873912025
1157	31	0.059152830563753866
1157	32	-0.05693070558540825
1157	33	-0.11414878307488152
1157	34	-0.05493740318803475
1157	35	-0.14864884344935092
1157	36	-0.10834704681757756
1157	37	-0.045359377155385516
1157	38	0.011322917493934881
1157	39	-0.13423744193045195
1157	40	-0.08643507968032083
1157	41	-0.005531748513689649
1157	42	-0.06302926324329405
1157	43	-0.0518591454082582
1157	44	-0.1319281879316918
1157	45	-0.10222843966116102
1157	46	-0.09254302185244967
1157	47	-0.18810375288335024
1157	48	-0.14325485827697548
1157	49	0.11567830379251376
1157	50	-0.009835646035000423
1157	51	-0.10335830972307747
1157	52	-0.014578116293876064
1157	53	-0.06821729272339638
1157	54	-0.00175637247816951
1157	55	-0.07967389882907838
1157	56	0.12023642752960484
1157	57	-0.0667052574151441
1157	58	-0.05055607731408429
1157	59	0.041255269391129445
1157	60	-0.08687129229758028
1157	61	-0.29707800372476356
1157	62	0.10812711290860477
1157	63	0.06092712122037369
1157	64	-0.0530423861150382
1157	65	0.1278170974810493
1157	66	0.08001554947738754
1157	67	-0.03322098471509349
1157	68	-0.022068750157224315
1157	69	-0.1054489326951824
1157	70	-0.09678823937389325
1157	71	-0.20928084231989175
1157	72	-0.18129622851287053
1157	73	-0.11736565943763821
1157	74	-0.07997874864867072
1157	75	-0.1475147607681606
1157	76	0.05666022763593048
1157	77	-0.014466774077618538
1157	78	-0.07072355800350039
1157	79	-0.23928972728211306
1157	80	-0.21593711937398297
1157	81	-0.05635038484761168
1157	82	0.016383907610432402
1157	83	0.03804705087750193
1157	84	-0.1372795641023572
1157	85	-0.1642001213248676
1157	86	0.011547793526290207
1157	87	-0.13555487561574608
1157	88	0.08063982245558776
1157	89	-0.011744344993658729
1157	90	-0.010409522160145457
1157	91	-0.07998283580340626
1157	92	-0.038716358726382794
1157	93	0.0656088329777944
1157	94	-4.7335686407024014E-4
1157	95	-0.07438101157079302
1157	96	-5.390556893516418E-4
1157	97	0.11441588711659989
1157	98	-0.054638151220494535
1157	99	-0.0715165316374069
1157	100	0.014930458682243852
1157	101	0.08328711572475811
1158	1	-0.3533662841848084
1158	2	-0.03470064581456711
1158	3	-0.054748273186881136
1158	4	-0.15670177262842344
1158	5	0.034613285643118274
1158	6	-0.1601415890434481
1158	7	-0.13258931630242898
1158	8	-0.11861281743346552
1158	9	-0.11940526549523867
1158	10	-0.11576411717962998
1158	11	-0.07392659729764972
1158	12	-0.0766974090545176
1158	13	0.06257173401281335
1158	14	-0.03616626107896792
1158	15	-0.019799356295408188
1158	16	-0.03290856558537314
1158	17	-0.06924533793557686
1158	18	0.012492501735344774
1158	19	0.10228156573963076
1158	20	0.005808670972584196
1158	21	0.10474270146235654
1158	22	0.013838333820338278
1158	23	0.06614879434609833
1158	24	0.05327291813666335
1158	25	0.027321277227038365
1158	26	0.11003642000333969
1158	27	-0.18834122073226212
1158	28	0.043944497649228254
1158	29	-0.027360607806308224
1158	30	0.16536817030929996
1158	31	-0.018217666736561
1158	32	-0.018957286755735936
1158	33	-0.07803841583903903
1158	34	-0.06965127657109349
1158	35	-0.01687025688003274
1158	36	0.005392327269888142
1158	37	0.07103157694171358
1158	38	-0.054213339399190374
1158	39	-0.010694575958368091
1158	40	-0.09783698514828387
1158	41	0.05567818761291221
1158	42	-0.036454407085656726
1158	43	-0.027869013341813798
1158	44	-0.051187409498524516
1158	45	-0.13620276030288636
1158	46	0.07019839765469982
1158	47	-0.19985850903196223
1158	48	-0.02381378861199579
1158	49	-0.0050631134860950056
1158	50	0.0037450195305268608
1158	51	-0.15902366168048587
1158	52	-0.07436067856180983
1158	53	-0.020307970148422783
1158	54	-0.043460722978487354
1158	55	-0.13019023080140357
1158	56	-0.15937210878262675
1158	57	0.11741148490394693
1158	58	-0.18563734625427486
1158	59	-0.03930722659287511
1158	60	-3.693908038329141E-4
1158	61	-0.08590095699581468
1158	62	-0.16564787309808082
1158	63	-0.18448275570159467
1158	64	-0.16495027945904894
1158	65	-0.11960124265734606
1158	66	-0.15762344119138305
1158	67	-0.014892434675111588
1158	68	-0.33932236845524244
1158	69	0.06712810667961122
1158	70	0.0024404290382022964
1158	71	0.0053103133106588984
1158	72	0.08253468246958562
1158	73	-0.08810653815469038
1158	74	-0.062737721548622
1158	75	-0.17097264543946977
1158	76	0.015510409836878125
1158	77	-0.011776566203998584
1158	78	-0.05523415596654502
1158	79	-0.03693951889592739
1158	80	0.04248477638500958
1158	81	-0.2074451319409576
1158	82	-0.12938539415750228
1158	83	-0.13968346554360522
1158	84	-0.07469573885184388
1158	85	-0.020589894300741207
1158	86	0.0019877686113147774
1158	87	-0.05398916943339316
1158	88	0.015935921747029624
1158	89	-0.10938555676460737
1158	90	0.16542377186438273
1158	91	-0.16621192800774764
1158	92	0.04892246480259388
1158	93	-0.008721577142409842
1158	94	-0.12059784258420336
1158	95	-0.17488179954207794
1158	96	-0.037909656987764606
1158	97	-0.191985158509965
1158	98	0.06649623028982887
1158	99	-0.07638809956097248
1158	100	-0.12436533307197095
1158	101	-0.20509700272609876
1159	1	-0.24026281644970027
1159	2	-0.19450738169436477
1159	3	-0.11116969411031619
1159	4	-0.06682148233127805
1159	5	-0.08349776326099345
1159	6	-0.008475142658873835
1159	7	-0.06532036375119077
1159	8	-0.14262604029904224
1159	9	-0.0022335093222665137
1159	10	-0.11484041745035256
1159	11	0.01896165731082533
1159	12	-0.03887769682707898
1159	13	0.017436676340985002
1159	14	-0.10854377804935211
1159	15	-0.09826111408708016
1159	16	-0.08207478550016134
1159	17	-0.033980650441613136
1159	18	-0.07721032535014416
1159	19	-0.02550753965272179
1159	20	0.06330378145270998
1159	21	0.10950376469717327
1159	22	0.06962563933476673
1159	23	-0.06748397412455631
1159	24	0.01005282959810927
1159	25	0.14771484459400597
1159	26	0.0513035221850231
1159	27	-0.001016549187710325
1159	28	0.07322295747645313
1159	29	-0.019414117048505375
1159	30	0.00586883932333393
1159	31	0.1093546216775394
1159	32	0.04323948504736563
1159	33	-0.05611985289009169
1159	34	0.05643150890335846
1159	35	0.033325101157565484
1159	36	-0.10711192367943312
1159	37	-0.045858020149971424
1159	38	0.009938497827690185
1159	39	0.02709023764585794
1159	40	0.13253476686655574
1159	41	-0.05078860152070064
1159	42	-0.14956975520313875
1159	43	-0.005870257811871227
1159	44	-0.10311210569486917
1159	45	-0.06481428516481458
1159	46	-0.007795570081157166
1159	47	-9.051707187666125E-4
1159	48	-0.008561605220471336
1159	49	0.0996609720585937
1159	50	0.006043873519139709
1159	51	0.12599042399786242
1159	52	0.04519606437196444
1159	53	-0.044555830565805365
1159	54	0.020160209661227668
1159	55	-0.17217847219294669
1159	56	-0.022265070992617098
1159	57	0.013778166965607852
1159	58	0.12200144260014412
1159	59	0.07780809776384245
1159	60	-0.05541788503962408
1159	61	-0.07018543869185834
1159	62	-0.04379970141467737
1159	63	0.05962420338088492
1159	64	-0.1326118786476158
1159	65	-0.07231063810924354
1159	66	0.021912897185664804
1159	67	0.12646183981221526
1159	68	-0.15241351029364125
1159	69	0.06459981280647753
1159	70	0.09563757358829861
1159	71	-0.14933439642932456
1159	72	0.018913749829870596
1159	73	-0.20031080944915658
1159	74	0.003156819267168487
1159	75	-0.02218125158845652
1159	76	-0.08487288099933465
1159	77	-0.16543371915946636
1159	78	-0.022006211525152253
1159	79	-0.07776199776741066
1159	80	0.06005066424311423
1159	81	0.11716404060526031
1159	82	-0.02785935904206127
1159	83	-0.00790997691387929
1159	84	-0.2382321722719567
1159	85	-0.10765007883277633
1159	86	0.009496170269223114
1159	87	-0.06439044419842332
1159	88	0.001980927605544025
1159	89	0.12563365232863788
1159	90	-0.02620828081323623
1159	91	0.09358678861394765
1159	92	0.11075465737170731
1159	93	0.028285071416576102
1159	94	-0.04811117460079117
1159	95	0.16029720069404618
1159	96	0.059411465292555476
1159	97	-0.05974610739610142
1159	98	-0.0626234779279784
1159	99	0.12274270196387249
1159	100	0.13772629734715736
1159	101	0.011555135222963031
1160	1	-0.31494744683333664
1160	2	-0.2374340943621931
1160	3	-0.23726368491647776
1160	4	-0.2714876763462044
1160	5	-0.05421020091191053
1160	6	-0.2770802716433636
1160	7	-0.12623157334370916
1160	8	-0.2555681645611969
1160	9	-0.07878464682187314
1160	10	-0.004162447472346287
1160	11	-0.07063437300479336
1160	12	-0.19082834431323903
1160	13	-0.10983918972200968
1160	14	-0.014097411356694067
1160	15	-0.026170043294818868
1160	16	-0.12577429113398608
1160	17	-0.16444986672257045
1160	18	-0.21947210407978446
1160	19	-0.2356758720355927
1160	20	-0.04517864497702817
1160	21	-0.012847621129026265
1160	22	-0.04568835068938171
1160	23	-0.03732586695458906
1160	24	-0.08350749952685277
1160	25	-0.1597826120133945
1160	26	0.026350977944012755
1160	27	-0.12260768379533005
1160	28	-0.19604356424695624
1160	29	-0.058578305490478044
1160	30	-0.2545594392185464
1160	31	-0.09571659700405633
1160	32	-0.08181058972358102
1160	33	-0.2699171767762891
1160	34	0.011163547092237991
1160	35	-0.07874979815802163
1160	36	-0.04632207393694188
1160	37	0.013111062967141152
1160	38	-0.03847301608664111
1160	39	-0.26571825060879206
1160	40	0.009089666890382375
1160	41	-0.046581583011288785
1160	42	-0.08154663707389176
1160	43	-0.12267708465386562
1160	44	-0.10977398682418738
1160	45	-0.16587826799590033
1160	46	-0.14160826867419019
1160	47	0.03671195629151214
1160	48	-0.02312146734978171
1160	49	-0.01901641952353117
1160	50	0.012899045108689222
1160	51	-0.11447508140135909
1160	52	0.03906610088320406
1160	53	-0.1222711373258818
1160	54	0.025393807084412856
1160	55	-0.08559172350817335
1160	56	-0.04338758689665667
1160	57	-0.21825485766859742
1160	58	0.020698428818242576
1160	59	-0.1355609623354752
1160	60	-0.0924532962945861
1160	61	-0.1380624823511596
1160	62	-0.3096950752067045
1160	63	-0.06778261328016555
1160	64	-0.031265706499596035
1160	65	-0.07191225319120775
1160	66	0.09960164495120694
1160	67	0.08380809458822114
1160	68	-0.19747047564817422
1160	69	-0.17663073918534167
1160	70	-0.08051053116922446
1160	71	-0.21907278295564936
1160	72	-0.10719425822340867
1160	73	0.055096712500741774
1160	74	-0.007080935376407638
1160	75	-0.18491263760647314
1160	76	-0.05788304055249682
1160	77	-0.06696218929498343
1160	78	-0.08007155107821262
1160	79	-0.014727175236828316
1160	80	0.08923051511435887
1160	81	-0.30903994870326557
1160	82	-0.18087863718334063
1160	83	-0.09913311451971651
1160	84	-0.056756038110670204
1160	85	-0.145244704472681
1160	86	-0.08004231555823083
1160	87	-0.2993519668550917
1160	88	-0.4063009046404673
1160	89	-0.12719026965284286
1160	90	-0.12149531345792752
1160	91	-0.28925927324047507
1160	92	-0.14857216064679335
1160	93	0.048718897837311204
1160	94	0.008483829504783102
1160	95	0.0456025516674714
1160	96	-0.14573832374787798
1160	97	-0.14513179932799858
1160	98	0.055272267689971954
1160	99	-0.1827104498141381
1160	100	-0.064891534214226
1160	101	-0.16405588764506973
1161	1	-0.25160888451423347
1161	2	-0.04939022855027275
1161	3	0.04392045024088276
1161	4	0.009237698023483176
1161	5	-0.21093005758335437
1161	6	-0.26503789338455874
1161	7	-0.09605539034805588
1161	8	-0.07346453009262888
1161	9	-0.09236004763222638
1161	10	0.025111740098708424
1161	11	-0.10814592288985381
1161	12	-0.06434344820813465
1161	13	0.016223173280508263
1161	14	-0.12817469499007927
1161	15	-0.10491831023445286
1161	16	0.04239240501388508
1161	17	-0.12674460962337264
1161	18	-0.06142365250834558
1161	19	-0.04929108633251644
1161	20	-0.05430210689461745
1161	21	0.058391164230627624
1161	22	-0.05403217803710447
1161	23	-0.11126694188545372
1161	24	-0.005979883772468497
1161	25	-0.05951251244086109
1161	26	-0.013903155570162085
1161	27	-0.005119822380272865
1161	28	0.018361857189148623
1161	29	-0.06929911258415444
1161	30	0.024166758406799715
1161	31	-0.13518776891606876
1161	32	-0.052265803525145316
1161	33	-0.09062007889112067
1161	34	-0.020994068475459926
1161	35	0.1033434855433839
1161	36	0.004856185311702177
1161	37	0.01442302270561413
1161	38	0.025496943029679642
1161	39	-0.12850312081849324
1161	40	-0.11901105790360589
1161	41	-0.09750772714535572
1161	42	-0.021424945322323197
1161	43	0.021658448771994188
1161	44	-0.1680964934398972
1161	45	-0.13664067778018563
1161	46	-0.12954703723232797
1161	47	-0.035537137877739156
1161	48	-0.03032190459575901
1161	49	-0.11506895114558802
1161	50	-0.10022633761554545
1161	51	-0.10078212544960508
1161	52	-0.1575969966171442
1161	53	-0.08889730661601192
1161	54	-0.13877083887221175
1161	55	0.0600080821931428
1161	56	-0.14854583626401308
1161	57	-0.23323130874911868
1161	58	0.02012322189993654
1161	59	-0.0699112215759854
1161	60	-0.23537964670465072
1161	61	-0.08543215833702789
1161	62	-0.15737022820859892
1161	63	-0.0571789916576364
1161	64	0.005464730134583817
1161	65	-0.1096182496309126
1161	66	-0.13381702676071683
1161	67	-0.1826006901078756
1161	68	-0.13000972030463487
1161	69	-0.09974524066559098
1161	70	-0.004847901856258829
1161	71	-0.04078673322058535
1161	72	-0.08174985450430228
1161	73	0.015044049276077942
1161	74	-0.1200081748434414
1161	75	-0.08934326500898493
1161	76	-0.015917703423390606
1161	77	0.0930747185833738
1161	78	0.0056557206240697155
1161	79	0.10156332421910719
1161	80	-0.18384675132936223
1161	81	-0.03176655518392124
1161	82	-0.04515752973258458
1161	83	-0.05112219002430862
1161	84	-0.013754145583796173
1161	85	-0.020038497783019693
1161	86	0.012010014223861276
1161	87	-0.2034912940958904
1161	88	0.06736387874107663
1161	89	0.02833074637846522
1161	90	-0.1601010873006885
1161	91	-0.03104071790074414
1161	92	-0.0022707207996361944
1161	93	-0.07627918449823312
1161	94	-0.046682432465367185
1161	95	-0.022448567074867753
1161	96	0.021323797675123046
1161	97	0.03809415403772931
1161	98	-0.01917821285363175
1161	99	0.11829207743656411
1161	100	0.05050177553044932
1161	101	-0.025889041780750688
1162	1	-0.3261497437221976
1162	2	-0.04237674958198312
1162	3	-0.06740311089206585
1162	4	-0.06749249151260273
1162	5	-0.1492285638187809
1162	6	-0.16173274049845077
1162	7	-0.14964010430929164
1162	8	0.009085726227233692
1162	9	-0.04586371769853059
1162	10	-0.06374555975600771
1162	11	-0.09027534043449492
1162	12	-0.09830191025520918
1162	13	-0.08321470085759586
1162	14	-0.17777761369668355
1162	15	0.008588949267277712
1162	16	-0.1500535230138027
1162	17	-0.07178907675835688
1162	18	-0.11652674270811758
1162	19	-0.09125932095543021
1162	20	-0.08242172896010658
1162	21	-0.13414562607444225
1162	22	-0.2642521942834293
1162	23	-0.06882336989409055
1162	24	-0.04879403868851995
1162	25	-0.15956652293095175
1162	26	-0.005882870003546259
1162	27	-0.1799384685961698
1162	28	-0.15028754076378448
1162	29	-0.06638401042885533
1162	30	0.08890650650428
1162	31	-0.16870656267052908
1162	32	-0.09728055268800517
1162	33	0.08857647705310256
1162	34	0.014999408213761
1162	35	-0.2407662265264534
1162	36	-0.022422397492086077
1162	37	-0.09493273183332462
1162	38	-0.011466732522158907
1162	39	-0.18607188281808362
1162	40	-0.016358461373229716
1162	41	-0.03661573367016757
1162	42	-0.0625405013009015
1162	43	-0.03219547284577118
1162	44	-0.07410622584110627
1162	45	-0.06074514461855074
1162	46	-0.06066667262679459
1162	47	-0.04935195867911801
1162	48	-0.06955225605067028
1162	49	0.03724175729294643
1162	50	-0.0026541438753966418
1162	51	-0.005912896729540762
1162	52	-0.0884984874531014
1162	53	0.06947526739403997
1162	54	0.02859297049496945
1162	55	-0.11297980177273104
1162	56	-0.09808723520141172
1162	57	-0.045429869858601535
1162	58	0.020573403183320238
1162	59	-0.033915867566975066
1162	60	-0.09233088313561666
1162	61	-0.10280562651448832
1162	62	0.00887845320892211
1162	63	-0.017119240323658858
1162	64	-0.08094529565416053
1162	65	-0.05436910395221162
1162	66	-0.21567680486527507
1162	67	0.054425950749404706
1162	68	-0.08739230850159174
1162	69	-0.02927365981403085
1162	70	-0.058101832072154025
1162	71	-0.19717986125398568
1162	72	-0.26901400447361823
1162	73	-0.14528131276973966
1162	74	-0.02485622176442348
1162	75	-0.067041081479573
1162	76	-0.105291641681724
1162	77	-0.09368893793243416
1162	78	-0.17072222740158338
1162	79	-0.15315630464228036
1162	80	-0.07936151522917356
1162	81	-0.19585218875024424
1162	82	-0.13278668698684015
1162	83	-0.12873246707353303
1162	84	-0.22436689712822044
1162	85	-0.22209292391170976
1162	86	-0.2035295753527322
1162	87	-0.020639596538863714
1162	88	0.14110349786668763
1162	89	-0.052200640249353114
1162	90	-0.12681170202341718
1162	91	-0.09860320402030709
1162	92	0.03632209285779453
1162	93	0.07224834911846045
1162	94	-0.09691763247408147
1162	95	-0.1998474015972036
1162	96	-0.19054788451416016
1162	97	-0.03031012227145169
1162	98	-0.024814302298914015
1162	99	0.14184005037237313
1162	100	-0.09295624375074851
1162	101	-0.04020735974727785
1163	1	-0.2694760348605172
1163	2	-0.1859385759999057
1163	3	-0.07538372383476855
1163	4	-0.03786054912054482
1163	5	-0.03816978138699767
1163	6	-0.019923185614779015
1163	7	-0.10951102467913643
1163	8	-0.1722097215587297
1163	9	-0.11355537263185056
1163	10	0.020893465748635265
1163	11	-0.026045874198892704
1163	12	-0.08821519811444034
1163	13	-0.07148403942287729
1163	14	-0.12176152203433332
1163	15	-0.011600592164199952
1163	16	-0.024680087712638965
1163	17	0.04065390648111844
1163	18	-0.08180702837897513
1163	19	0.012963915814310667
1163	20	-0.12978516000897145
1163	21	-0.10337011567148124
1163	22	-0.07611370448661603
1163	23	-0.11169686282343605
1163	24	-0.1486367840313676
1163	25	-0.15728388471842436
1163	26	-0.05745362682179689
1163	27	-0.04264508905284714
1163	28	-0.0036795730070835475
1163	29	-0.031784612498114484
1163	30	-0.06675854988419161
1163	31	-0.09409727705570248
1163	32	-0.1671330301656937
1163	33	-0.10640018212783531
1163	34	-0.10659474283504267
1163	35	-0.0978524594631196
1163	36	0.0535126174097158
1163	37	-0.027279308278934877
1163	38	0.027681075048818116
1163	39	-0.1777157028000147
1163	40	0.02290628923918092
1163	41	0.061622793027424905
1163	42	-0.16117820857260767
1163	43	0.016156351793640056
1163	44	0.044567722528917386
1163	45	-0.16335629157678966
1163	46	-0.08565537656618005
1163	47	-0.027105044316840576
1163	48	-0.13550625732992216
1163	49	-0.05909569534652803
1163	50	-0.16222479799367306
1163	51	-0.19375865410533777
1163	52	-0.0765669238702884
1163	53	-0.11384794274492549
1163	54	-0.09904436214669943
1163	55	0.06066187387862243
1163	56	-0.021821256499663377
1163	57	-0.18035140463856436
1163	58	-0.06347041222583982
1163	59	-0.04828411933035426
1163	60	0.051742569088553125
1163	61	-0.050844684740688706
1163	62	-0.20267788063422643
1163	63	0.04542991932627416
1163	64	0.0037806874966719306
1163	65	-0.1670602163372834
1163	66	-0.2540352469065965
1163	67	0.03909929079071617
1163	68	0.002038008344712239
1163	69	0.11409476080460479
1163	70	-0.15447226864638708
1163	71	-0.029341109216147743
1163	72	0.015001662145756711
1163	73	0.08581987650725864
1163	74	-0.1161388864015791
1163	75	0.09096995726886092
1163	76	-0.1120870818776325
1163	77	0.005335206120399505
1163	78	0.08941419490222557
1163	79	0.011248370005873198
1163	80	-0.12639773065249926
1163	81	-0.05979420749073938
1163	82	0.0017476613771094662
1163	83	0.04062991785985304
1163	84	-0.0055533480024863024
1163	85	-0.13492762885822884
1163	86	-0.13739753578925473
1163	87	-0.24231337755289672
1163	88	0.03587012809484946
1163	89	-0.15208011770136665
1163	90	-0.09736604389927805
1163	91	-0.07094280136517739
1163	92	-0.07918127478320258
1163	93	-0.06095164915737428
1163	94	-0.18127404562859795
1163	95	-0.0011997804041996574
1163	96	-0.06424977458732428
1163	97	-0.039695176163640156
1163	98	-0.12007078144004169
1163	99	0.009413300476239783
1163	100	-5.667432118556803E-4
1163	101	-0.04671718905354538
1164	1	-0.19216877688636202
1164	2	-0.26807931129142304
1164	3	-0.3900950825525342
1164	4	-0.28228165963540874
1164	5	-0.17235171134294802
1164	6	-0.30251382183742237
1164	7	-0.0593876308626875
1164	8	-0.16031666581480408
1164	9	-0.2243190137666602
1164	10	0.04195850033428883
1164	11	-0.044124837395990824
1164	12	-0.058855356978448015
1164	13	-0.07042553571664456
1164	14	-0.17512861052995987
1164	15	-0.22572203408802238
1164	16	-0.19163582810502078
1164	17	-0.01365227234998656
1164	18	-0.055747271569465795
1164	19	-0.029972562169405137
1164	20	-0.11711260031702864
1164	21	-0.005191316999471951
1164	22	-0.041406060851500115
1164	23	-0.07926544442847216
1164	24	-0.017502106388498362
1164	25	-0.1236273735938127
1164	26	-0.14573659523180282
1164	27	-0.31247323699569307
1164	28	-0.16319187995546258
1164	29	-0.12350661227402782
1164	30	-0.20621973021901852
1164	31	-0.13832297717186748
1164	32	-0.15866794899408632
1164	33	-0.07340818429791085
1164	34	-0.19334597677320886
1164	35	-0.11705774136713387
1164	36	-0.005044161436721595
1164	37	-0.0680755595836331
1164	38	-0.22832866082649872
1164	39	-0.15990873672520678
1164	40	-0.12088841706290054
1164	41	-0.12937594502386673
1164	42	-0.15915997518285963
1164	43	-0.13686930291596866
1164	44	-0.23783937092015606
1164	45	-0.07296626686854069
1164	46	-0.13175962591309087
1164	47	-0.2610303092376185
1164	48	-0.2034635220855847
1164	49	-0.19079242666349217
1164	50	-0.32843494193838296
1164	51	-0.022414840897333477
1164	52	-0.14989594751118318
1164	53	-0.0883970467023687
1164	54	0.03169558796504646
1164	55	-0.00293938276282546
1164	56	-0.14399956277579662
1164	57	0.0041702637283904664
1164	58	-0.15530445417678607
1164	59	-0.10158118146658524
1164	60	-0.18264597548358807
1164	61	-0.07752399055095793
1164	62	-0.11020033329641166
1164	63	0.002124144436692177
1164	64	-0.16518001813315664
1164	65	-0.21989657874065216
1164	66	-0.08068536278180005
1164	67	-0.14266555037475825
1164	68	-0.24038034829142418
1164	69	-0.09452740054791775
1164	70	-0.08156192892271719
1164	71	0.019786804617524467
1164	72	-0.19810108052874398
1164	73	-0.09422305333664838
1164	74	-0.06384356976449368
1164	75	-0.1592544956409867
1164	76	-0.07518835031299176
1164	77	-0.12534577442553996
1164	78	-0.15726102726561209
1164	79	0.016735856664013227
1164	80	-0.10371840420287981
1164	81	-0.08707905702989649
1164	82	-0.13287875168111185
1164	83	-0.22242115273261476
1164	84	-0.12956560777521986
1164	85	-0.021867123135230315
1164	86	-0.025260272330925204
1164	87	-0.119279275452989
1164	88	0.06418325943776182
1164	89	-0.1776415816798007
1164	90	-0.13682737165802195
1164	91	-0.0046893885015535375
1164	92	-0.055917412512521025
1164	93	-0.01042947365215241
1164	94	0.05721767504436315
1164	95	-0.07861981767296555
1164	96	-0.16611048552441332
1164	97	-0.16374429191500184
1164	98	-0.09284563858626882
1164	99	-0.22007819021541053
1164	100	-0.2248350046121459
1164	101	-0.10471228278566969
1165	1	-0.21927381338869623
1165	2	-0.22131435294978274
1165	3	-0.1974961805522355
1165	4	-0.16770577227119077
1165	5	-0.05875722712156772
1165	6	-0.0665105348692876
1165	7	-0.059687910928779786
1165	8	-0.011693413298310418
1165	9	-0.06279397187392988
1165	10	-0.01489916398482194
1165	11	-0.06498404852363393
1165	12	0.02123959011366594
1165	13	-0.04933855117300823
1165	14	-0.0367441758767626
1165	15	0.0760872631687377
1165	16	-0.05923062871905671
1165	17	-0.15770394395784848
1165	18	-0.05261923214928288
1165	19	-0.042260608386172294
1165	20	-0.19861300459653108
1165	21	-0.06111884550411162
1165	22	-0.06307969010961756
1165	23	-0.20953206383154566
1165	24	0.03096968779222209
1165	25	0.06951496208707653
1165	26	0.05771926213370193
1165	27	0.011747939047523914
1165	28	-0.07347332294033748
1165	29	-0.018424701731120763
1165	30	-0.04546223347083611
1165	31	0.041203488487809636
1165	32	-0.029585604876054106
1165	33	-0.11547961872846457
1165	34	0.059827470852091835
1165	35	-0.05899456244122803
1165	36	-0.06255731516839802
1165	37	0.05841192532912487
1165	38	-0.016162484373140273
1165	39	-0.12573320325203952
1165	40	-0.04738937795911369
1165	41	-0.018215194118631928
1165	42	-0.12752949836740868
1165	43	0.005956347153755814
1165	44	-0.13597924576927767
1165	45	-0.11238351847100603
1165	46	-0.01542746635745118
1165	47	0.008535500434625476
1165	48	0.007902884045400071
1165	49	-0.017924854566985005
1165	50	0.08150740428892789
1165	51	-0.07808163841775695
1165	52	-0.1489973044841264
1165	53	0.06558876836026428
1165	54	-0.10098132826120576
1165	55	-0.06030239646145219
1165	56	-0.05153527413195036
1165	57	-0.13357772366277487
1165	58	0.005626619097405694
1165	59	-0.09551479174113808
1165	60	0.027100383071314127
1165	61	0.020062636586153815
1165	62	-0.10751392529050463
1165	63	-0.10306762466697705
1165	64	-0.10770128675051893
1165	65	-0.014378309994384608
1165	66	0.16236864661623684
1165	67	0.05854260083749807
1165	68	0.022491413078199685
1165	69	0.03650969356131384
1165	70	0.04519800522073325
1165	71	-0.07380902720220206
1165	72	-0.24745540514761188
1165	73	-0.12697555225270918
1165	74	-0.008077167148982767
1165	75	0.023197869687059836
1165	76	0.038762808035677665
1165	77	-0.05155304676930683
1165	78	-0.08514327646584263
1165	79	-0.0772466772896081
1165	80	0.02056165602890303
1165	81	-0.18179398138861558
1165	82	-0.08298319055287351
1165	83	-0.005606494378085358
1165	84	-0.007770548187934878
1165	85	-0.14395440649415292
1165	86	-0.0951757251825569
1165	87	-0.06678153121544028
1165	88	0.1422099360258784
1165	89	0.01862220190761832
1165	90	-0.06718656520829569
1165	91	-0.10280699868236809
1165	92	-0.0880920553989597
1165	93	-0.007576080633889148
1165	94	0.17803206387921477
1165	95	0.128733821428483
1165	96	-0.14601588997968662
1165	97	-0.016160301383344233
1165	98	0.017060527555031513
1165	99	0.04733585644664373
1165	100	0.14438423792039856
1165	101	-0.05382872700095476
1166	1	-0.4245684463928683
1166	2	-0.29405966939501127
1166	3	-0.3123282341834255
1166	4	-0.05088115650487879
1166	5	-0.17021407174048875
1166	6	-0.13111503325275464
1166	7	-0.1967767027021594
1166	8	-0.20091703769388403
1166	9	-0.11367279256659657
1166	10	-0.1713062462381032
1166	11	-0.11132210180851843
1166	12	-0.10287299610793355
1166	13	-0.09820413463707212
1166	14	-0.029533737022056528
1166	15	-0.022651814567034023
1166	16	-0.11259046063054257
1166	17	-0.10837317089026044
1166	18	-0.09479642286926548
1166	19	0.015745950787241725
1166	20	0.03317029974859764
1166	21	-0.011144560151635119
1166	22	-0.1858199670008034
1166	23	-0.04372298281360543
1166	24	-0.15155779069922204
1166	25	-0.08516574985976888
1166	26	-0.05939997371484651
1166	27	-0.1576508550776481
1166	28	-0.10826692089763412
1166	29	-0.09587360194536387
1166	30	-0.026498003966956674
1166	31	-0.12384836723105508
1166	32	0.008337685358320357
1166	33	-0.09306781738509784
1166	34	0.031843731813118836
1166	35	-0.19674754159297692
1166	36	-0.1606658025527139
1166	37	-0.0587589982531469
1166	38	-0.15902479600365638
1166	39	-0.05722111219892412
1166	40	-0.0861396719330969
1166	41	-0.016294994810735375
1166	42	-0.10069839579051632
1166	43	-0.10333478142206332
1166	44	-0.19658569794908232
1166	45	-0.08224698532237085
1166	46	-0.20636195473933583
1166	47	-0.13816720981169084
1166	48	-0.028521461910933965
1166	49	-0.16945519914325757
1166	50	-0.01390298339492091
1166	51	-0.12495465974669884
1166	52	-0.09549791569158117
1166	53	-0.06387349830192335
1166	54	-0.015396778758571372
1166	55	-0.05296532265911935
1166	56	-0.04849861977557879
1166	57	-0.00898444151752642
1166	58	-0.0661547211138398
1166	59	-0.10276399639613487
1166	60	-0.06295515539856922
1166	61	-0.0639273463310488
1166	62	-0.030643927693979833
1166	63	-0.046035379274293575
1166	64	-0.0661986209556531
1166	65	0.13152065599250307
1166	66	-0.03298255861249544
1166	67	-0.13016414622082806
1166	68	-0.17764607629350593
1166	69	0.033023355921535824
1166	70	-0.14563827646707495
1166	71	-0.07975699316066454
1166	72	-0.22692762169853609
1166	73	-0.04633105790088621
1166	74	-0.08396768219140682
1166	75	-0.04464486521430189
1166	76	-0.051437456088642364
1166	77	-0.1434770968133705
1166	78	-0.14811444246358008
1166	79	-0.18419376714098235
1166	80	-0.07022009509982752
1166	81	-0.2607030600806013
1166	82	-0.03241708064924609
1166	83	-0.16012955873706858
1166	84	-0.027791791846496494
1166	85	-0.036679099533621695
1166	86	0.14646701437070675
1166	87	-0.005350659682719083
1166	88	-0.14775049701395204
1166	89	0.017777107461206754
1166	90	-0.06984073033510185
1166	91	-0.11462023022532719
1166	92	0.01902043520033203
1166	93	-0.05159335467449466
1166	94	-0.015897728672065625
1166	95	-0.04432187985776892
1166	96	0.03228353189300748
1166	97	-0.25739470784017726
1166	98	-0.29747483848457534
1166	99	-0.19613921326718753
1166	100	-0.09739805851392447
1166	101	-0.2351286218164219
1167	1	-0.29524310019800737
1167	2	-0.3160355700966093
1167	3	-0.02972481487471157
1167	4	-0.2682334446538377
1167	5	0.019162706690082132
1167	6	-0.14990111538378414
1167	7	-0.0677454438778824
1167	8	-0.09807145434032805
1167	9	-0.042245259982301775
1167	10	-5.810668249708328E-4
1167	11	-0.01497590600904175
1167	12	-0.27600225005719636
1167	13	-0.037683711430801736
1167	14	-0.012039599409192192
1167	15	-0.019843912928585894
1167	16	-0.06203652053030595
1167	17	-0.12077848259548318
1167	18	-0.07740616968403202
1167	19	0.024119791177319883
1167	20	-0.17795610021211417
1167	21	-0.019920716597809474
1167	22	-0.09035131129363094
1167	23	-0.1224314916093121
1167	24	-0.07082372444551055
1167	25	-0.061462345567079524
1167	26	-0.010434520953452875
1167	27	0.03599840654017328
1167	28	0.014956631779796226
1167	29	-0.06874881124888077
1167	30	-0.03169071430222914
1167	31	-0.009740200876194649
1167	32	-0.02026981944160866
1167	33	-0.1179347272672473
1167	34	-0.1106097728224853
1167	35	-0.0236961065240493
1167	36	-0.02129067682894714
1167	37	0.01242450036660614
1167	38	-0.13210777416242792
1167	39	-0.06560288558165439
1167	40	-0.04777647497483173
1167	41	0.11032085663075719
1167	42	-0.13980653853527514
1167	43	-0.013071679943031711
1167	44	-0.19179945904700446
1167	45	-0.005125075057740958
1167	46	-0.12852418632795093
1167	47	-0.12065569516729369
1167	48	-0.07806035671283951
1167	49	-0.05827241827046237
1167	50	-0.03274686304386165
1167	51	-0.0850849497070243
1167	52	0.08398755418240711
1167	53	-0.08729433695146582
1167	54	0.014218593870147345
1167	55	-0.029230186395807323
1167	56	-0.08256780113795514
1167	57	0.06736381308243011
1167	58	0.027824798543456097
1167	59	0.17077239006903966
1167	60	-0.10950293420784618
1167	61	0.04719499269294403
1167	62	-0.02011760196341328
1167	63	0.05176444298889038
1167	64	-0.0027399683744562253
1167	65	-0.15065967037459416
1167	66	0.040261251528328046
1167	67	-0.08569783357969385
1167	68	0.011632106371202156
1167	69	-0.1445495071994003
1167	70	-0.1517153266026483
1167	71	0.04936662836381345
1167	72	-0.050418157354982895
1167	73	-0.031566058642241046
1167	74	-0.0475359800639481
1167	75	-0.12145474443449444
1167	76	-6.387265007532505E-4
1167	77	-0.12466683794281863
1167	78	-0.025352136644826828
1167	79	-0.03746777931812062
1167	80	-0.09034987508205461
1167	81	0.023559487977749427
1167	82	-0.20803125010741752
1167	83	-0.03873323870125489
1167	84	0.1854017193432682
1167	85	0.0248382364163362
1167	86	0.13547906401990417
1167	87	-0.005433767224822361
1167	88	0.1500158933516147
1167	89	0.22890086309103452
1167	90	0.022509503735399505
1167	91	-0.07397875332875259
1167	92	0.03827078628247449
1167	93	0.07967274150926329
1167	94	0.11812224924777581
1167	95	0.054764598261812125
1167	96	0.12184588568748467
1167	97	-0.14177927288079673
1167	98	0.13494616921325786
1167	99	0.10116555247815029
1167	100	0.2642319448198265
1167	101	0.16591060022143722
1168	1	-0.26830157699647117
1168	2	-0.07581505011378198
1168	3	-0.18125343668217653
1168	4	-0.1320601565563564
1168	5	-0.13531446650910794
1168	6	-0.16871242205166936
1168	7	-0.050869374999329864
1168	8	-0.04708266101519598
1168	9	0.010425251540318925
1168	10	0.03362763562696358
1168	11	-0.11268419214203362
1168	12	-0.038609257407543396
1168	13	-0.1082508707017098
1168	14	-0.028451455943098836
1168	15	-0.11663868728945914
1168	16	-0.19982231559432506
1168	17	-0.04002580089927221
1168	18	-0.13126665552010763
1168	19	-0.099809991925774
1168	20	-0.15036873298248565
1168	21	-0.20229651637468749
1168	22	-0.02969168237672193
1168	23	-0.10886838463685677
1168	24	-0.025883839752950166
1168	25	-0.11961660439987298
1168	26	-0.09483016064590544
1168	27	-0.06419192434495358
1168	28	-0.15769021026660113
1168	29	-0.060385341395438275
1168	30	-0.07843429720706041
1168	31	-0.07835032655576413
1168	32	-0.087095748415976
1168	33	-0.19506357009178998
1168	34	-0.1029609758455976
1168	35	-0.09834443412642457
1168	36	-0.17107945830021976
1168	37	-0.03513623392249343
1168	38	-0.2563086664519716
1168	39	-0.06148424376602435
1168	40	-0.07600318573020104
1168	41	-0.055328385821731274
1168	42	-0.007946907324068775
1168	43	-0.09635802802772986
1168	44	-0.08340549418986853
1168	45	-0.0639221188586987
1168	46	-0.04029516215850748
1168	47	-0.05515625105584121
1168	48	-0.01696481175565623
1168	49	-0.1544722054746046
1168	50	-0.1333551379921687
1168	51	0.04857723256897373
1168	52	-0.20117342406671668
1168	53	-0.0767948785006709
1168	54	-0.12135473609821901
1168	55	-0.16820977959819317
1168	56	-0.16901721719209206
1168	57	-0.03677002843723898
1168	58	-0.06139268436643874
1168	59	-0.21486455878634558
1168	60	-0.07346912012413043
1168	61	-0.10753799439304146
1168	62	-0.14497504499081515
1168	63	-0.05836018502463958
1168	64	-0.03239449535297467
1168	65	-0.05859917364061573
1168	66	-0.15806257482031327
1168	67	-0.12911354166125477
1168	68	-0.2119675850461249
1168	69	-0.12055232918218906
1168	70	0.04706582920579194
1168	71	-0.13664142269954027
1168	72	-0.01169887103365852
1168	73	0.0468955783563203
1168	74	-0.13373149414374552
1168	75	-0.19354034457903424
1168	76	0.06425311183175353
1168	77	0.03044547257470498
1168	78	0.08154824220062551
1168	79	-0.06422422939378691
1168	80	0.017592496052657225
1168	81	0.03695855286136407
1168	82	-0.020345687053975325
1168	83	0.0438751452260604
1168	84	-0.09583295548343784
1168	85	-0.01319887954019805
1168	86	-0.012868517841013727
1168	87	-0.09672949897585426
1168	88	0.04189418482840779
1168	89	0.08652571336439507
1168	90	-0.07316412516048132
1168	91	-0.07770124688321545
1168	92	-0.055580407659057585
1168	93	0.11942025435014614
1168	94	0.038910568992186256
1168	95	-0.02865520131241084
1168	96	0.08637646816116984
1168	97	-0.015079893391984456
1168	98	0.025295695489148784
1168	99	0.010795568738970474
1168	100	0.034661350798181445
1168	101	-0.05390197500037175
1169	1	-0.3557148432348072
1169	2	-0.040095953663382033
1169	3	0.04803443910061844
1169	4	-0.12457827112122288
1169	5	0.0753351886325575
1169	6	-0.07494174422181032
1169	7	-0.1265074834216975
1169	8	-0.11140477494981127
1169	9	-0.10978751826814914
1169	10	-0.11370473022446959
1169	11	-0.004207713212203146
1169	12	0.0017060449057808569
1169	13	0.08483854973700033
1169	14	0.09126023521259441
1169	15	0.08869229421311786
1169	16	-0.05888927665898791
1169	17	-0.08602672646584608
1169	18	-0.012239708348467104
1169	19	-0.04624677971057878
1169	20	-0.030422316009214967
1169	21	0.13580697141852482
1169	22	-0.19340417602035842
1169	23	-0.07965264131716054
1169	24	0.05553248668512367
1169	25	-0.01795174676050948
1169	26	0.08622346486772159
1169	27	-0.03232751356105723
1169	28	-0.02794665774850813
1169	29	0.0334264896621832
1169	30	-0.09012600542229166
1169	31	-0.12578780460975736
1169	32	-0.08129428644755876
1169	33	0.09877009503944123
1169	34	0.0075830717305791495
1169	35	-0.07591592499927202
1169	36	-0.01332427542270409
1169	37	0.16343494887271248
1169	38	-0.08613816443784117
1169	39	0.044669745134413574
1169	40	-0.029120514154108434
1169	41	-0.020661364017946937
1169	42	-0.22020191939663647
1169	43	0.05440110613122329
1169	44	-0.05388948472691624
1169	45	-0.016975431150541453
1169	46	0.07989817418129519
1169	47	-0.012563041376523643
1169	48	-0.036326643318162155
1169	49	-0.0662979855711896
1169	50	-0.043468486556008656
1169	51	-0.12175940654979911
1169	52	-0.027424115431422535
1169	53	0.0025733127597220573
1169	54	-0.09683884380764596
1169	55	-0.07556624295077086
1169	56	0.07540628229168078
1169	57	0.05396445570038111
1169	58	0.07996712878266976
1169	59	-0.04704093389953812
1169	60	-0.26695483090419714
1169	61	0.06099018899488584
1169	62	-0.06268078302727531
1169	63	-0.04075651080349729
1169	64	0.061037430444713436
1169	65	-0.017012503323506678
1169	66	0.02721001863514516
1169	67	-0.030205950281562366
1169	68	-0.09113256319204766
1169	69	0.07257176666139031
1169	70	-0.04006241282548473
1169	71	-0.1131038721891926
1169	72	-0.1100531801290785
1169	73	-0.021013344215973007
1169	74	-0.04692676220844305
1169	75	0.1070634075665069
1169	76	-0.05686426689054258
1169	77	0.0384836886813531
1169	78	-0.06312364368604761
1169	79	-0.17985374898510287
1169	80	-0.1539520665104419
1169	81	-0.019466713924913392
1169	82	-0.18133063621354495
1169	83	-0.08488187297109562
1169	84	-0.11790937588423844
1169	85	-0.05197550839352516
1169	86	-0.16680407150530385
1169	87	-0.02460160846172954
1169	88	-0.017005991349321903
1169	89	0.042335910867493
1169	90	-0.004526638037532393
1169	91	-0.1411578093655308
1169	92	-0.02088785561213058
1169	93	-0.2552753117896671
1169	94	-0.06619134526162895
1169	95	-0.04723969412840745
1169	96	-0.016130125405169338
1169	97	-0.025761061236757143
1169	98	0.027671913343667143
1169	99	-0.01471485988904675
1169	100	0.03790216748398478
1169	101	-0.032214986069639906
1170	1	-0.44938501954780463
1170	2	0.004451468606049502
1170	3	-0.014108354976386295
1170	4	-0.06349001447915015
1170	5	-0.08066258380522129
1170	6	-0.21397021673255523
1170	7	-0.13872352943759836
1170	8	-0.19536988157123147
1170	9	-0.06587457665909824
1170	10	-0.022372385814612983
1170	11	-0.06132091029527231
1170	12	-0.28325221505775744
1170	13	-0.04813674794336009
1170	14	-0.0023222222380283597
1170	15	-0.04080253304952208
1170	16	-0.08831006843733746
1170	17	-0.15589336703981616
1170	18	-0.1256248423137052
1170	19	-0.053769579925997846
1170	20	-0.08608958517770304
1170	21	0.058998500872377235
1170	22	-0.0027691105675629046
1170	23	0.01241317802479358
1170	24	-0.01567497205547852
1170	25	-0.03524134475586038
1170	26	-0.13756589061076596
1170	27	-0.0376204582507782
1170	28	-0.07711546897255062
1170	29	-0.07504065475058752
1170	30	-0.17378228049335576
1170	31	-0.032620817326503015
1170	32	-0.010750356879498213
1170	33	-0.11205789075583539
1170	34	0.12487179062621578
1170	35	-0.04575898276797119
1170	36	0.028512079784029254
1170	37	0.040316652246893625
1170	38	-0.06408766818605471
1170	39	-0.1377197472543017
1170	40	-0.05853098606629459
1170	41	-0.1763231674795378
1170	42	-0.11477149115658847
1170	43	-0.14125667640473694
1170	44	0.036471645611847237
1170	45	-0.11054145325875453
1170	46	-0.029035657512388013
1170	47	-0.06147347372922951
1170	48	-0.10211196793337507
1170	49	-0.11210634259880692
1170	50	-0.06288741693628452
1170	51	-0.048697811855276996
1170	52	-0.09500012793451162
1170	53	-0.021135241988886833
1170	54	-0.10267644810040366
1170	55	0.07203765612399593
1170	56	-0.13913570867040903
1170	57	-0.0565311157392685
1170	58	-0.03126191758907737
1170	59	-0.018735834318562183
1170	60	0.06518547493841709
1170	61	-0.014532502670824954
1170	62	-0.07233100454129016
1170	63	0.06011521211344473
1170	64	0.03534478587198464
1170	65	-0.014614472201088802
1170	66	0.1143070135283395
1170	67	0.04074121850138113
1170	68	-0.02918087774768452
1170	69	-0.09183134565735429
1170	70	0.0955425396400642
1170	71	0.05235931971483154
1170	72	0.007657506627438693
1170	73	-0.1251019987462243
1170	74	-0.06310296131000115
1170	75	-0.05736493109174745
1170	76	-0.08100816710431502
1170	77	-0.050954769179000436
1170	78	-0.10840262980124038
1170	79	-0.06619953406509893
1170	80	0.13146867634409887
1170	81	-0.05247155699988326
1170	82	-0.11522195579189543
1170	83	0.12260859166367766
1170	84	-0.02984384244079763
1170	85	-0.05829050205062458
1170	86	-0.060543849582309406
1170	87	-0.007961397600112718
1170	88	0.1055890498403187
1170	89	0.14692125673398948
1170	90	0.10763119628886386
1170	91	0.13587689557994054
1170	92	0.07513276577376615
1170	93	0.05963043534379864
1170	94	-0.023645212593251586
1170	95	0.18281496676270592
1170	96	-0.09007693528609906
1170	97	0.14371101645425455
1170	98	0.15696301880390706
1170	99	-0.1003494915252432
1170	100	-0.024718398174634615
1170	101	0.005684149087358037
1171	1	-0.19625825190278334
1171	2	-0.24414569359951344
1171	3	-0.204583131657877
1171	4	-0.1288150413830209
1171	5	-0.13270937938168714
1171	6	-0.12826572475975695
1171	7	-0.07385541527650474
1171	8	-0.0708563394101347
1171	9	-0.10546057130030562
1171	10	-0.11624809706580663
1171	11	-0.09198303276870945
1171	12	-0.10186132639910284
1171	13	-0.011909543937022704
1171	14	-0.26778081418332533
1171	15	-0.08905213310627857
1171	16	-0.08571665484416968
1171	17	-0.07085708585455563
1171	18	-0.023794222373723528
1171	19	0.062406557815648966
1171	20	-0.061564745511660135
1171	21	-0.12710302321116984
1171	22	-0.06243651664885874
1171	23	-0.12293208799288635
1171	24	-0.23826859386205257
1171	25	0.10806924062070067
1171	26	-0.18573374762831207
1171	27	-0.16109486130488193
1171	28	-0.11721852689481693
1171	29	-0.08345710314662824
1171	30	-0.14564223924396913
1171	31	-0.11482346834580426
1171	32	-0.03131528610815337
1171	33	-0.07233694298385984
1171	34	-0.08884307191630825
1171	35	-0.23020289682519035
1171	36	-0.09669782053187959
1171	37	-0.09905831425581368
1171	38	-0.056046389493573656
1171	39	-0.09388388573472639
1171	40	-0.0909648503566558
1171	41	-0.25416953143733423
1171	42	-0.08414445649715674
1171	43	-0.10725234325249744
1171	44	-0.0872422028542914
1171	45	-0.21024636859879564
1171	46	-0.2226151273625092
1171	47	-0.09768371219912098
1171	48	-0.027705366488909533
1171	49	-0.11344006511126281
1171	50	-0.17490391360698965
1171	51	-0.13957602128171942
1171	52	-0.15173596643494136
1171	53	0.04200624325899582
1171	54	-0.11733351484398469
1171	55	-0.07218097103250187
1171	56	-0.2894977879202827
1171	57	-0.10989659619362158
1171	58	-0.002682700294101892
1171	59	-0.009531645219148288
1171	60	-0.13213566685761435
1171	61	0.031599489973842765
1171	62	-0.1294902102919906
1171	63	-0.2244230534612015
1171	64	-0.20967457604647421
1171	65	0.07539425348277007
1171	66	-0.21671643631324855
1171	67	-2.883890587739302E-4
1171	68	-0.0616371056997167
1171	69	-0.25928273264779733
1171	70	-0.1134532047093515
1171	71	-0.2105025812041248
1171	72	0.008585213006440995
1171	73	-0.18677770020367745
1171	74	-0.21299810272738995
1171	75	0.01361424641133624
1171	76	-0.0031078218942113267
1171	77	-0.14013372589876383
1171	78	-0.07290378712072965
1171	79	-0.007667276603832818
1171	80	-0.18240454405788142
1171	81	-0.22985510883518856
1171	82	-0.0025040884215243864
1171	83	-0.09736578266468854
1171	84	-0.08154130219873679
1171	85	-0.11717633671453598
1171	86	-0.14665782791192328
1171	87	-0.12205154552030706
1171	88	-0.026635328633034305
1171	89	-0.04664240432081357
1171	90	6.815293382089749E-5
1171	91	-0.18151840874515557
1171	92	0.04727921074200481
1171	93	-0.04040916376057169
1171	94	-0.0737182222370052
1171	95	-0.009976376803678022
1171	96	-0.09567787579373999
1171	97	0.007783138491980424
1171	98	0.024506135365243154
1171	99	0.0011086577737913217
1171	100	-0.04000858789174089
1171	101	0.09263869263152458
1172	1	0.1065431090109712
1172	2	-0.1326153748462673
1172	3	0.03171488990459892
1172	4	0.024512600044026556
1172	5	-0.17047937311176042
1172	6	-0.1445207803532682
1172	7	0.03245476815693138
1172	8	-0.022037396974639023
1172	9	0.0032379526358994326
1172	10	-0.04201158472098143
1172	11	-0.006930599556710604
1172	12	0.053094392466448426
1172	13	-0.01407187081741057
1172	14	-0.06980067454588124
1172	15	-0.029785516136627166
1172	16	-0.03086120029765027
1172	17	-0.17887834828092508
1172	18	-0.06603110257520228
1172	19	-0.020030741913878103
1172	20	0.027869624224024392
1172	21	-0.022204645560329084
1172	22	0.01450397591275987
1172	23	0.03941076921677222
1172	24	-0.006764788844783709
1172	25	-0.04528567831250285
1172	26	-0.031260061264298145
1172	27	-0.04459691900304108
1172	28	-0.002305018021637295
1172	29	-2.0225758991898601E-4
1172	30	-0.1434163947421183
1172	31	0.01598074657444215
1172	32	0.10263129752059541
1172	33	-0.12205409472901607
1172	34	-6.36189957376132E-4
1172	35	-0.02242389762130159
1172	36	-0.07140183036425185
1172	37	-0.06337310135292995
1172	38	-0.05549265611873011
1172	39	-0.159994428997436
1172	40	-0.04019283848081301
1172	41	-0.007967437070412586
1172	42	-0.03432832637253824
1172	43	-0.1400262668918444
1172	44	0.06251052655245815
1172	45	-0.1419902546380527
1172	46	-0.11377865718091584
1172	47	0.005776751198943941
1172	48	-0.05590446266823079
1172	49	0.11106277311325385
1172	50	0.056258143226088464
1172	51	0.008501869247417915
1172	52	-0.008151070847389974
1172	53	-0.06923610296503568
1172	54	0.018297259950195155
1172	55	0.059272448534116506
1172	56	-0.058560575673617166
1172	57	-0.021455517360465137
1172	58	0.019178662170567407
1172	59	0.07063071049745417
1172	60	0.0932209573093985
1172	61	0.056158987475420474
1172	62	-0.03444836464916534
1172	63	0.009031093245795319
1172	64	0.06820098942596786
1172	65	0.010587575014035622
1172	66	0.05653754026005231
1172	67	0.02449049752797805
1172	68	0.1603402251339574
1172	69	0.11440780092750202
1172	70	0.09105794925775257
1172	71	0.022114146064069473
1172	72	-0.01908158212429356
1172	73	-0.0802999549467529
1172	74	0.17933972373077722
1172	75	0.11338873937120297
1172	76	0.21254658301387508
1172	77	0.19592592922783325
1172	78	0.06955883392807038
1172	79	0.003235152925704199
1172	80	-0.07542099590119733
1172	81	-0.0541754995114232
1172	82	0.04268499730271458
1172	83	0.23391446370574442
1172	84	0.06905391246939274
1172	85	-0.059881883439537376
1172	86	0.13905807218537802
1172	87	0.20186806065485285
1172	88	0.10553470998801373
1172	89	0.0031713877318466643
1172	90	0.03589715726198506
1172	91	-0.11161590244892494
1172	92	0.08391796732416168
1172	93	0.005434971789924248
1172	94	-0.027856551146840047
1172	95	-0.08699870188374348
1172	96	0.06317852645127431
1172	97	-0.033099218689812915
1172	98	0.05796745215957344
1172	99	-0.016069156884910285
1172	100	0.08067917935475322
1172	101	0.08055592644301157
1173	1	-0.12607174745404848
1173	2	-0.0058297061521557225
1173	3	0.10791049105861816
1173	4	-0.04905602709887802
1173	5	-0.019867505772374727
1173	6	-0.11799729843433227
1173	7	-0.06407356470833037
1173	8	-0.0033264917723414555
1173	9	0.0042199255766561805
1173	10	-0.02864221952720669
1173	11	-0.0804273462803522
1173	12	-0.014114977912143445
1173	13	-6.718680678829969E-4
1173	14	-0.09729434573027618
1173	15	-4.539843963158319E-4
1173	16	0.017980169829556303
1173	17	0.10213874001219381
1173	18	-0.03942395656171982
1173	19	0.04920384945772582
1173	20	0.020888189404445257
1173	21	-0.020392316300871016
1173	22	0.009261025987491678
1173	23	-0.008393637484999772
1173	24	0.03848648821102074
1173	25	0.07351026574646369
1173	26	0.04493671825724732
1173	27	-0.03406034934875635
1173	28	0.046404374942326854
1173	29	0.03875457291565709
1173	30	0.007985764419984775
1173	31	-0.0399555744442921
1173	32	-0.09422363954476509
1173	33	-0.0646711311739594
1173	34	0.06308835484906439
1173	35	0.11134831215168361
1173	36	0.03391948100169628
1173	37	-0.09201057461871898
1173	38	0.1615591076028693
1173	39	0.052043773677851846
1173	40	0.093501599035271
1173	41	0.032619468516820405
1173	42	0.05677873028140823
1173	43	-0.027786366974524412
1173	44	0.14662475750071025
1173	45	0.06511805108547719
1173	46	0.02594509419139257
1173	47	0.06228811557178915
1173	48	0.030650167432384023
1173	49	0.1126853852005496
1173	50	-0.011375439462909753
1173	51	0.03391925684588415
1173	52	-0.06346207149745453
1173	53	-0.03773755333907047
1173	54	0.17672641747633122
1173	55	-0.05897201952132036
1173	56	0.1307893386001453
1173	57	-0.0014975065234068552
1173	58	0.11458361799160599
1173	59	0.059651467441476314
1173	60	0.027255157462981572
1173	61	0.13117661388970703
1173	62	0.07366960565205005
1173	63	-0.0526415209036486
1173	64	0.15561661340102972
1173	65	0.047811026884595265
1173	66	-0.06806500619217815
1173	67	0.12953017905451958
1173	68	0.1919636817179864
1173	69	0.08029681048995485
1173	70	0.14736427768056615
1173	71	0.22732370890935272
1173	72	0.053921821393920766
1173	73	0.08617666722344808
1173	74	0.2055733272376017
1173	75	0.1847667812778795
1173	76	0.16342751093902308
1173	77	0.27272092666488135
1173	78	0.1177909880428345
1173	79	0.07798293317587479
1173	80	0.04885160764293772
1173	81	0.10115219467863312
1173	82	0.12230493449573032
1173	83	0.2680608051691564
1173	84	0.0018523978743232306
1173	85	0.12240018239585737
1173	86	0.24047113124712638
1173	87	0.1366147803742379
1173	88	0.2210489004789835
1173	89	0.029444270156297137
1173	90	0.21784299556246367
1173	91	0.01467131678046485
1173	92	0.0290425698706116
1173	93	-0.008737647269384752
1173	94	0.04755307886539839
1173	95	0.08851599923315234
1173	96	0.16615685038058103
1173	97	0.140654608549724
1173	98	0.17061113935012884
1173	99	0.27474723577857674
1173	100	0.269621378463512
1173	101	0.21186731202647024
1174	1	-0.0588075119490199
1174	2	-0.2607472652407026
1174	3	0.11263128488164398
1174	4	-0.14094167129381674
1174	5	-0.1321727061938205
1174	6	-0.09108979580031473
1174	7	0.08692539740895455
1174	8	-0.16441532509780643
1174	9	-0.0088145447100203
1174	10	0.0797815354066671
1174	11	-0.1572660498704863
1174	12	-0.01208206444954385
1174	13	-0.1794923772594359
1174	14	-0.151951451295524
1174	15	-0.10746205157563793
1174	16	-0.1103123558423178
1174	17	-0.035942906761725624
1174	18	-0.07992025320746876
1174	19	-0.1455851143893625
1174	20	-0.026723500929094257
1174	21	-0.09635157154139762
1174	22	-0.16511270614441997
1174	23	0.04863094146485025
1174	24	-0.1084073332417006
1174	25	-0.008676678946969218
1174	26	0.03901882107053467
1174	27	-0.1613936197801067
1174	28	0.055567228176272465
1174	29	-0.049597159247696254
1174	30	-0.05641525144704218
1174	31	-0.07862220965996869
1174	32	-0.10626583104984633
1174	33	-0.05721999815198586
1174	34	0.06783273691571168
1174	35	0.054011188973873914
1174	36	0.08832026098628631
1174	37	-0.24232626394582013
1174	38	0.0607755847773106
1174	39	-0.10853280162368151
1174	40	-0.07373865508873934
1174	41	-0.16118154106001015
1174	42	-0.12373541480202022
1174	43	-0.11428720828855177
1174	44	0.003313597116374467
1174	45	-0.02850643980160328
1174	46	-0.11464241032968658
1174	47	-0.028669724374118744
1174	48	-0.13741135070697652
1174	49	-0.05363610683448172
1174	50	-0.029591067460579268
1174	51	0.04316977971861746
1174	52	-0.024027638951970687
1174	53	-0.10646150798673659
1174	54	-0.1146052961309394
1174	55	0.016825263113013023
1174	56	-0.010692946628900302
1174	57	-0.06666671285763925
1174	58	-0.01003582501133593
1174	59	0.10261706005677951
1174	60	0.08354221066233691
1174	61	-0.06701927861080748
1174	62	-0.13822909070435685
1174	63	0.08436450196122536
1174	64	-0.13743664885306117
1174	65	-0.1179765845698526
1174	66	-0.013491638891771629
1174	67	-0.005691393180548232
1174	68	-0.07627003059979387
1174	69	-0.008795592523050288
1174	70	-0.16338331238721082
1174	71	-0.06306683377750488
1174	72	0.14215443292700058
1174	73	0.048070252793735335
1174	74	-0.012103309393367567
1174	75	0.07702865795854308
1174	76	-0.14465303505019023
1174	77	0.02310462876108943
1174	78	-0.21774509410715126
1174	79	0.022607565592409173
1174	80	0.06176420533758176
1174	81	-0.1332937174787432
1174	82	0.04609603701023701
1174	83	0.1966804211525499
1174	84	0.10435550365973256
1174	85	0.1260064317078644
1174	86	0.07956825190885297
1174	87	-0.10136661636428812
1174	88	0.2560915951999334
1174	89	0.10667178662875187
1174	90	-0.002433851790151209
1174	91	-0.08626788845297995
1174	92	0.08724420217707518
1174	93	-0.09591232607613165
1174	94	0.024167301003750197
1174	95	-0.05544265843852969
1174	96	0.07003908214293375
1174	97	0.06406829916631551
1174	98	-0.030977135720242188
1174	99	0.011942357729793684
1174	100	0.1672822109712584
1174	101	0.10954740826650067
1175	1	-0.06567574636484608
1175	2	-0.10554476430752402
1175	3	-0.07794355647707363
1175	4	0.027983300710666015
1175	5	0.05293367678490313
1175	6	-0.14888188239979172
1175	7	-0.05953783514050315
1175	8	-0.03727833368310485
1175	9	-0.0717204797604154
1175	10	-0.11587915888225098
1175	11	-0.007490014036221737
1175	12	0.008102705987184322
1175	13	-0.023249376139617084
1175	14	-0.1660052026953025
1175	15	-0.20539038304260515
1175	16	0.015480850577986871
1175	17	-0.05391603106183851
1175	18	-0.04643761043031702
1175	19	0.009687375345613702
1175	20	-0.01564660656552519
1175	21	-0.11429670032079287
1175	22	-0.10594883902982133
1175	23	-0.003925982760605962
1175	24	-0.049588744215945724
1175	25	-0.011289594213856446
1175	26	-0.10496214197537768
1175	27	0.08366050489327392
1175	28	-0.01640925558632489
1175	29	-0.07836722270420893
1175	30	-0.04737269825555046
1175	31	-0.057849533288191424
1175	32	-0.011407675021480657
1175	33	0.05385689621157752
1175	34	-0.07832254490586621
1175	35	-0.06049982259760611
1175	36	0.06821947711170395
1175	37	-0.03929341586817969
1175	38	0.05708950788294942
1175	39	-0.1411662469391004
1175	40	-5.117047341300918E-4
1175	41	-0.1166686631204783
1175	42	0.06072707120021903
1175	43	0.08421036543298754
1175	44	-0.003703946743272013
1175	45	-0.18243514454217546
1175	46	0.011412087617308941
1175	47	-8.795041426878925E-4
1175	48	-0.04508212338334516
1175	49	0.015083564684736928
1175	50	0.045922183752558965
1175	51	-0.06532219489877633
1175	52	-0.06692610853017555
1175	53	-0.08336520339547349
1175	54	-0.09568965596669443
1175	55	-0.04451292277724406
1175	56	-0.04184262934633409
1175	57	-0.14252524215961415
1175	58	-0.034774533484643655
1175	59	-3.224696184673803E-4
1175	60	0.04154892958730727
1175	61	-0.012791954982589004
1175	62	0.09775448525682151
1175	63	-0.13021183249193058
1175	64	-0.009385137094938045
1175	65	-0.018601817865864234
1175	66	-0.06370627121727068
1175	67	-0.11191573061989146
1175	68	0.13390167526060281
1175	69	-0.09900649211245138
1175	70	-0.07814628364513965
1175	71	-0.05777568036204883
1175	72	-0.13102585822641544
1175	73	-0.06961358445897048
1175	74	-0.06502417538813887
1175	75	-0.1013867955688923
1175	76	-0.0680386266888604
1175	77	-0.13708574077978142
1175	78	-0.1630138511060366
1175	79	-0.08393405441505308
1175	80	0.12791762079110924
1175	81	-0.07286072009166134
1175	82	-0.02514323137349095
1175	83	-0.04503290471530619
1175	84	-0.03447428357430482
1175	85	0.03792319169293279
1175	86	-0.07835448045396731
1175	87	0.07251356280703902
1175	88	-0.0761405809852107
1175	89	0.04682669517671911
1175	90	0.01976659613818299
1175	91	-0.02566691794159226
1175	92	0.23718821113563848
1175	93	0.08746766645839443
1175	94	0.041869801936933015
1175	95	-0.16467184843479998
1175	96	-0.027282679708498847
1175	97	-0.055603220057271585
1175	98	0.12693626480233888
1175	99	0.07992481387014294
1175	100	-0.010172063011573584
1175	101	-0.16657241256216793
1176	1	-0.03116101352748757
1176	2	-0.47341631984254207
1176	3	-0.15593825789260052
1176	4	-0.10777521322122396
1176	5	-0.009021254441314852
1176	6	-0.16708575467925613
1176	7	-0.02937903163481792
1176	8	0.10353154879306459
1176	9	-0.07933257408753747
1176	10	-0.08048954349170856
1176	11	-0.00975423472842607
1176	12	-0.12847678048139954
1176	13	-0.060653685860366124
1176	14	-0.01654276257392695
1176	15	-0.10073255761864175
1176	16	-0.04472508568496636
1176	17	0.023657402082044143
1176	18	0.05571570965655326
1176	19	0.0223338950689822
1176	20	-0.06360495722707782
1176	21	0.025536640713973213
1176	22	-0.0503984177615493
1176	23	-0.031707354539477706
1176	24	0.010379987974495464
1176	25	-0.10669877123895333
1176	26	-0.02664706103333714
1176	27	0.03746347148447171
1176	28	-0.1022162885330431
1176	29	-0.11857408313888129
1176	30	-0.03224246705859457
1176	31	-0.09804792214883662
1176	32	-0.10337431242270867
1176	33	-0.15131538479823092
1176	34	-0.03955585205433465
1176	35	-0.005029496210966045
1176	36	-0.029843613010442027
1176	37	-0.101484010880732
1176	38	-0.09632299616030338
1176	39	-0.12354768340999556
1176	40	-0.07759686715731107
1176	41	-0.05603144672567595
1176	42	-0.12167515913417759
1176	43	-0.2658704995917347
1176	44	-0.23183419334309008
1176	45	-0.04462188883926643
1176	46	-0.17985140914039022
1176	47	-0.09996842486415858
1176	48	-0.06609085680602078
1176	49	0.05206660613384173
1176	50	-0.05666626718162604
1176	51	-0.262836172995911
1176	52	-0.023877420083856293
1176	53	-0.08775886973867841
1176	54	-0.19404617060711615
1176	55	-0.08664129022791656
1176	56	0.032794248185510355
1176	57	-0.13911812911801036
1176	58	-0.1796453804880187
1176	59	-0.23824200506815885
1176	60	-0.03392894420164083
1176	61	-0.03387539228523906
1176	62	-0.12606681073997095
1176	63	-0.0399248771756362
1176	64	-0.033122487494644304
1176	65	-0.07615191567403201
1176	66	0.032770324134148154
1176	67	-0.01023142767640195
1176	68	0.14362704223378842
1176	69	-0.0052284781574556405
1176	70	-0.06250005657615532
1176	71	-0.22473269097461923
1176	72	-0.02939084444085438
1176	73	-0.10489692010273899
1176	74	-0.15913489115913393
1176	75	-0.06559131476856095
1176	76	-0.03134130832710724
1176	77	-0.1311818238320157
1176	78	-0.09305020186000235
1176	79	0.019459196050881644
1176	80	-0.05298822151438998
1176	81	-0.06694679128368364
1176	82	-0.11225488671905026
1176	83	-0.1971654309386821
1176	84	-0.027699334788820806
1176	85	-0.24497424064999507
1176	86	-0.004888220422856193
1176	87	-0.15679115200897087
1176	88	0.1140670495925491
1176	89	-0.13421623259925752
1176	90	-0.22804157662031344
1176	91	-0.045703345709874554
1176	92	0.030783701177689693
1176	93	-0.04706940052864894
1176	94	-0.19978723794107367
1176	95	-0.07642115145529971
1176	96	-0.08026929462155152
1176	97	-0.15254575197970155
1176	98	-0.12263399535199682
1176	99	-0.03799179503579353
1176	100	-0.12817261751460052
1176	101	-0.008139345698339184
1177	1	-0.19671208382708016
1177	2	-0.11201613886655082
1177	3	-0.03728973526941104
1177	4	-0.07345706756801462
1177	5	-0.009795508667451713
1177	6	-0.14055052650780198
1177	7	0.07651012967685489
1177	8	-0.12487423958853583
1177	9	-0.055287151172940696
1177	10	-0.1613508181928367
1177	11	-0.03810080612012712
1177	12	-0.08701459583364368
1177	13	0.07169311986594806
1177	14	0.020080728995964137
1177	15	0.030284240848054367
1177	16	0.04180059493437227
1177	17	0.03989853239821173
1177	18	-0.051909586131515084
1177	19	0.04353405245317532
1177	20	-0.03941703353466153
1177	21	-0.06165879356110793
1177	22	-0.04965503870393917
1177	23	0.05745142378551549
1177	24	0.061715101511993
1177	25	0.07094428172938194
1177	26	-0.10565899230679321
1177	27	-0.07158841542374716
1177	28	0.023482064237128952
1177	29	-0.10511567634507912
1177	30	-0.0480640117511939
1177	31	0.05363386411424642
1177	32	-0.017945096121572135
1177	33	-0.060144970493055894
1177	34	-0.16595720866173735
1177	35	0.047346664675579575
1177	36	-0.032330251583346126
1177	37	0.09606481740662076
1177	38	-0.10868335529392681
1177	39	-0.056771423089571726
1177	40	-0.1328832105952671
1177	41	-0.2176249537568964
1177	42	-0.15517946701185537
1177	43	-0.036623956621021136
1177	44	0.037728986355929806
1177	45	-0.03541238023736071
1177	46	0.10670261330031394
1177	47	0.00928217146201149
1177	48	0.0948661467509595
1177	49	0.024852915925784202
1177	50	5.699618994583489E-4
1177	51	-0.1023114217983121
1177	52	-0.069625711459949
1177	53	-0.03479528897913298
1177	54	-0.08294860586624253
1177	55	-0.04858012414405266
1177	56	-0.1163660659812038
1177	57	0.13998310264287994
1177	58	-0.07106374614659927
1177	59	-0.22007078088356025
1177	60	-0.05768303219270621
1177	61	0.04723050875114154
1177	62	-0.3020707089279142
1177	63	-0.0797680946531969
1177	64	0.08877346952078824
1177	65	-0.053801460344466534
1177	66	-0.14080987332442874
1177	67	0.06785979023815969
1177	68	0.0071144637692981405
1177	69	-0.051028228147757204
1177	70	-0.06962272045402784
1177	71	0.007070949286912764
1177	72	-0.09889718216294341
1177	73	-0.1370791374306748
1177	74	-0.1326123297234858
1177	75	-0.13934655068255353
1177	76	-0.004246368767233832
1177	77	0.021130132537415136
1177	78	-0.03285470662626011
1177	79	-0.16985625396262094
1177	80	0.04531673173347883
1177	81	-0.03154880640301627
1177	82	-0.11966571883651511
1177	83	-0.16283936857558956
1177	84	-0.07215086908678359
1177	85	0.06423028042468104
1177	86	-0.14055450260131153
1177	87	0.01884343166312874
1177	88	0.010461067409899272
1177	89	-0.016694257791812106
1177	90	0.05596247356845652
1177	91	-0.0026427773376056507
1177	92	0.07583848876840449
1177	93	-0.010250366224752838
1177	94	0.0710236152348358
1177	95	0.04005660931914434
1177	96	0.08281255386687292
1177	97	-0.17908731351906226
1177	98	0.033990984559352455
1177	99	0.08937698351878964
1177	100	-0.06741424420847864
1177	101	0.02108598048990018
1178	1	-0.28733005984735627
1178	2	-0.11850138397753085
1178	3	-0.09137891074457372
1178	4	-0.16848025934451272
1178	5	-0.06365154459818001
1178	6	-0.06593746003780154
1178	7	-0.041245770015457595
1178	8	-0.1536305202356658
1178	9	-0.19319319753886788
1178	10	-0.06436677062595919
1178	11	0.014371614713574843
1178	12	-0.039146080127366645
1178	13	-0.14564020438749026
1178	14	-0.12962410111861544
1178	15	-0.21029814333627428
1178	16	-0.056781379853710234
1178	17	-0.10841266803409866
1178	18	-0.11341836752072965
1178	19	-0.18812373394693793
1178	20	-0.16674046738371828
1178	21	0.004243987248869985
1178	22	-0.23705236416874698
1178	23	-0.16236511702452106
1178	24	0.012529066971289637
1178	25	0.008496933411286989
1178	26	-0.08327158729012751
1178	27	0.006390753437784724
1178	28	-0.04896905357084336
1178	29	-0.09661369405807108
1178	30	-0.14254521417440458
1178	31	-0.1275043455743443
1178	32	0.03490507486745997
1178	33	-0.032347285945277804
1178	34	0.0031979489097508917
1178	35	0.008909484766761011
1178	36	-0.006468186071131754
1178	37	-0.006515780976869223
1178	38	-0.07323853345540243
1178	39	-0.05811037313642231
1178	40	0.002509174874930409
1178	41	-0.06206719944351846
1178	42	-0.17202640288926574
1178	43	-0.040854518010625895
1178	44	-0.13625400246899488
1178	45	-0.2037102893121414
1178	46	-0.09903862824386778
1178	47	-0.16925184548026095
1178	48	-0.05260743377171195
1178	49	0.07931583572216994
1178	50	-0.06362873708574313
1178	51	-0.04492424311126797
1178	52	-0.11315390592236696
1178	53	-0.06609607544454121
1178	54	-0.13558927173200885
1178	55	0.08763185498234805
1178	56	-0.039474481076943846
1178	57	0.1264842429035511
1178	58	-0.02821253764653875
1178	59	0.15750952707695376
1178	60	-0.1566339443010989
1178	61	0.053220031892642794
1178	62	-0.15326338594272215
1178	63	-0.16385535934549722
1178	64	-0.05917119709166485
1178	65	-0.013909361491698746
1178	66	-0.04517298776430323
1178	67	-0.21243362909775954
1178	68	0.09713516992574256
1178	69	-0.1613869545969564
1178	70	-0.008927924553276512
1178	71	-0.033678398062562565
1178	72	0.08225985494589594
1178	73	0.04391646456407017
1178	74	-0.06794334581532269
1178	75	0.0729181916882311
1178	76	0.06308048606414474
1178	77	-0.038013203817655494
1178	78	-0.012872003817889777
1178	79	-0.13005468696043465
1178	80	0.0406226953388753
1178	81	0.05212505621049246
1178	82	0.07019879984849808
1178	83	0.0042387640167191876
1178	84	0.1444610044458301
1178	85	0.07284763073366918
1178	86	0.040554464498370635
1178	87	0.07421767871653628
1178	88	-0.01983305294699278
1178	89	0.018826274311138036
1178	90	-0.13943009617010915
1178	91	0.12212373260747711
1178	92	-0.055014084919918105
1178	93	0.07774138496166927
1178	94	-0.04527976901398745
1178	95	0.033910458064454474
1178	96	0.13033576667400126
1178	97	0.0558544556735896
1178	98	0.16844880893477665
1178	99	-0.029317082518986126
1178	100	0.05971851193757516
1178	101	-0.0540879027536576
1201	1	0.05539117296949314
1201	2	0.023174564017580224
1201	3	0.012200524256265055
1201	4	-0.09403375435735484
1201	5	0.014371024977506863
1201	6	0.01696173435749415
1201	7	-0.18881194196779916
1201	8	0.09505335279842342
1201	9	-0.07106925890931137
1201	10	-0.0024479168251119177
1201	11	-0.004624943086234623
1201	12	-0.04337870865099802
1201	13	-0.04382975980345094
1201	14	0.03390944676589669
1201	15	-0.09303673853699479
1201	16	0.08168391718148627
1201	17	0.06872630130143165
1201	18	-0.06773614179945753
1201	19	-0.058221950046736026
1201	20	-0.02460427721020153
1201	21	-0.0222775396888224
1201	22	-0.07826443298685604
1201	23	0.05354425734888224
1201	24	-0.07750664226152537
1201	25	-0.0029030577913644606
1201	26	-0.025942206796663925
1201	27	0.007696645394553059
1201	28	-0.09402899073645443
1201	29	-0.07143728534474292
1201	30	-0.0728191906116038
1201	31	-0.02456357514379448
1201	32	0.11536043470847801
1201	33	-0.012737579690991652
1201	34	0.11403538592635698
1201	35	-0.06074722636205365
1201	36	-0.1646246885961773
1201	37	-0.11033514363380448
1201	38	-0.11476962988861317
1201	39	-0.0874070632963253
1201	40	-0.00977017022920279
1201	41	-0.013148235390204377
1201	42	-0.10383553548795277
1201	43	-0.08152834912021945
1201	44	-0.029191046404129395
1201	45	-0.02271495895175235
1201	46	-0.13303561543801123
1201	47	-0.09273510757475378
1201	48	-0.1028471424462225
1201	49	-0.1647515245385307
1201	50	-0.25028140924192854
1201	51	-0.14962295966968497
1201	52	-0.18210835261015035
1201	53	-0.06483436064350201
1201	54	-0.22492766741194004
1201	55	-0.0255831508549349
1201	56	0.05176886402490055
1201	57	-0.09223685509680024
1201	58	-0.19961875935149465
1201	59	-0.008685694440060843
1201	60	-0.11388492938502992
1201	61	-0.13634795170392522
1201	62	-0.029369314383728806
1201	63	-0.06178175601483815
1201	64	-0.1864307300743917
1201	65	-0.13320672382987198
1201	66	-0.06156423588891613
1201	67	0.048660216319895255
1201	68	-0.1408909642894045
1201	69	-0.1912042496868409
1201	70	-0.14737722641140039
1201	71	0.003816201184939416
1201	72	0.027396397584567467
1201	73	-0.18836663940667364
1201	74	-0.218825470309973
1201	75	-0.2783545578808031
1201	76	-0.3502105159061202
1201	77	-0.06781945461860062
1201	78	-0.14265191970230262
1201	79	-0.03958786962174088
1201	80	-0.23481577721311453
1201	81	-0.17959288483699964
1201	82	-0.19202308639037113
1201	83	-0.021979235394127272
1201	84	-0.2222082455688792
1201	85	-0.10666776490988639
1201	86	-0.18205688906873263
1201	87	-0.00273816488338241
1201	88	-0.2305615132988521
1201	89	-0.0791834115302521
1201	90	-0.27408854106187164
1201	91	-0.20867633282040998
1201	92	-0.11342428237847457
1201	93	-0.27104106787207627
1201	94	-0.10981878515445231
1201	95	-0.04698210328323427
1201	96	-0.2571828158181688
1201	97	-0.05426167502452017
1201	98	-0.253343248812385
1201	99	-0.30958571770955245
1201	100	0.03455124332542425
1201	101	-0.2223499296510738
1202	1	-0.15630039716381816
1202	2	-0.07436530291519006
1202	3	-0.11841176521548391
1202	4	0.15247207040560085
1202	5	0.031065311604436374
1202	6	-0.0371766639396256
1202	7	-0.15436407270895103
1202	8	-0.03714424048833109
1202	9	-0.09963421313844378
1202	10	-0.048854910362862825
1202	11	0.11710491277124646
1202	12	-0.07499596425530086
1202	13	0.016352814049227504
1202	14	9.715511004060318E-5
1202	15	-0.007681141786598289
1202	16	0.05925669145406687
1202	17	0.008202641415536505
1202	18	0.04551679788346519
1202	19	0.008273809584075309
1202	20	-0.04586227312044855
1202	21	0.07879750014853215
1202	22	0.046325158064824734
1202	23	-0.03355499158841013
1202	24	-0.07754158810911349
1202	25	-0.025587281106247417
1202	26	0.006262575870195519
1202	27	0.0422089460598869
1202	28	0.03924500745982584
1202	29	0.01660986970834699
1202	30	-0.03824318657827064
1202	31	-0.048954684701755014
1202	32	0.1543035776324473
1202	33	-0.07699571301850483
1202	34	0.14221047554334376
1202	35	0.008904580128955786
1202	36	-0.0132924236593297
1202	37	0.053543772644502496
1202	38	0.08395284456861418
1202	39	-0.05541923609990107
1202	40	0.023267488471809372
1202	41	-0.010483614511699102
1202	42	-0.011158055629593377
1202	43	-0.039926409625678616
1202	44	0.03494841664928572
1202	45	0.11960418946162577
1202	46	-0.03288336438850337
1202	47	-0.027770776910593042
1202	48	-0.0647547124994503
1202	49	0.07696198685481193
1202	50	-0.0586984442505738
1202	51	-0.20772916774490824
1202	52	-0.0556455185201159
1202	53	0.010617364489206693
1202	54	-0.17929676290602004
1202	55	0.061565968719015984
1202	56	0.2800871952150743
1202	57	-0.06186818550524009
1202	58	-0.07741058220517516
1202	59	0.11954008485689371
1202	60	-0.0371358396606567
1202	61	-0.16733436195543305
1202	62	0.05526370416396276
1202	63	-0.15431508425190543
1202	64	-0.11139653501649605
1202	65	-0.003435318815689925
1202	66	0.0439314536681934
1202	67	4.487793812302243E-4
1202	68	0.06137960575563284
1202	69	0.074672131197417
1202	70	-0.058434584013902224
1202	71	0.053180851093976855
1202	72	-0.18842333280458234
1202	73	-0.14473929682907283
1202	74	0.13514902832177
1202	75	-0.07328868404805178
1202	76	-0.028916937114608743
1202	77	-0.016636528577301135
1202	78	0.10040664280389677
1202	79	-0.01317754530789017
1202	80	0.07309026577937772
1202	81	-0.07676618438934923
1202	82	0.009469574526612234
1202	83	0.03391446370574158
1202	84	-0.14562078038959214
1202	85	0.0020476748754134633
1202	86	-0.03625480451252372
1202	87	-0.04708080527878167
1202	88	-0.010954526677465992
1202	89	0.06236474412073534
1202	90	0.06393354216567104
1202	91	-0.015428343799236188
1202	92	-0.014996390495831236
1202	93	-0.06334806714312435
1202	94	-0.04749213794461582
1202	95	-0.0011116741136447672
1202	96	0.006424997126899257
1202	97	-0.06566020966504738
1202	98	-0.09364145337845997
1202	99	-0.13577526435088316
1202	100	-0.19310311676058944
1202	101	-0.011219859204246063
1203	1	-0.009032837008120964
1203	2	-0.006527037699335381
1203	3	-0.006735588640815138
1203	4	0.08140983579838235
1203	5	-0.02883715654842689
1203	6	-0.08915052275066415
1203	7	0.040105805210373546
1203	8	0.001272470410462745
1203	9	-0.12550337449725646
1203	10	-0.05572747759569552
1203	11	0.010693465495947407
1203	12	0.014846127039817247
1203	13	-0.016962826432013856
1203	14	-0.12247450094091761
1203	15	-0.026104929826225032
1203	16	0.09264642075342522
1203	17	0.07605472917208544
1203	18	-0.0396941893776841
1203	19	-0.1499069229000014
1203	20	0.014296741387688883
1203	21	-0.020756861139503258
1203	22	-0.04975366359122546
1203	23	-0.059728248842475296
1203	24	0.06182390198289056
1203	25	0.014797759587310111
1203	26	-0.03413794606894527
1203	27	-0.1581614980307009
1203	28	-0.04001122927053302
1203	29	0.21117042349462167
1203	30	0.02745369063333669
1203	31	0.02151815677029134
1203	32	0.03720343608963361
1203	33	0.04369607749813298
1203	34	7.89297199396799E-4
1203	35	0.045256756349765226
1203	36	-0.03566392932104634
1203	37	-0.10264319656993592
1203	38	0.10469550203499267
1203	39	0.016984337856221998
1203	40	-0.0277686491785758
1203	41	0.04063214097308787
1203	42	-0.010389522367027837
1203	43	0.06937118414644061
1203	44	0.0458483193385959
1203	45	-0.023261167933988247
1203	46	-0.020541494254032955
1203	47	0.03501230872281269
1203	48	-0.004155588295631674
1203	49	0.07021879860286617
1203	50	-0.13187386887901908
1203	51	-0.053498364489421135
1203	52	-0.11674335999216368
1203	53	-0.0720347940387498
1203	54	-0.04939031386143711
1203	55	-0.003878785350337921
1203	56	0.022274695215074303
1203	57	-0.1282617187678028
1203	58	-0.11715757442031816
1203	59	0.13586174090784908
1203	60	-0.10981254702087995
1203	61	-0.007437422818846073
1203	62	-0.05659492994785609
1203	63	-0.18059560442175382
1203	64	-0.12011247627622623
1203	65	-0.14612374769042447
1203	66	-0.04082615425820535
1203	67	-0.07182983880702665
1203	68	-0.18808297386220119
1203	69	-0.18646994240484815
1203	70	-0.13357391522409046
1203	71	-0.0065878148649716195
1203	72	-0.1007718377585789
1203	73	-0.12494984176891677
1203	74	-0.02569669000802577
1203	75	-0.014800538258953111
1203	76	-0.20395785183506376
1203	77	-0.07432075539966831
1203	78	-0.02001312011188361
1203	79	0.0018481093276321303
1203	80	-0.25609188213286416
1203	81	-0.18903396570569697
1203	82	-0.11573168166588488
1203	83	0.015164463705744424
1203	84	-0.19558539468541625
1203	85	-0.07523470304391111
1203	86	-0.09496632255923032
1203	87	-0.10271487286547654
1203	88	-0.18704153127760748
1203	89	-0.056910512425616844
1203	90	-0.07047463193199377
1203	91	-0.21893263431586263
1203	92	-0.010956891203541375
1203	93	-0.14877136862932616
1203	94	-0.15086594367709694
1203	95	-0.017285152528366154
1203	96	-0.05920884929914649
1203	97	-0.13458713818592827
1203	98	-0.14899575274152
1203	99	-0.17989792004798488
1203	100	-0.07889465073086654
1203	101	-0.15048140379023778
1204	1	-0.29672273830168194
1204	2	-0.11374396561225808
1204	3	-0.04910288398785667
1204	4	-0.0476740224408303
1204	5	-0.1727541309185412
1204	6	-0.20181297207010118
1204	7	0.03789079290223185
1204	8	-0.10783178072381361
1204	9	-0.10180568408312496
1204	10	-0.12925578027935813
1204	11	0.0058622197193258785
1204	12	-0.14202380490342392
1204	13	-0.16778578231578933
1204	14	-0.045774891905296045
1204	15	-0.1317656173925954
1204	16	-0.15452768509656067
1204	17	-0.16070798923703222
1204	18	-0.2652724908546631
1204	19	-0.09061518383251865
1204	20	-0.08873941678394459
1204	21	-0.12991088783127225
1204	22	-0.10159716923848805
1204	23	-0.2671120757080061
1204	24	-0.12113370130893486
1204	25	-0.2689945647200531
1204	26	-0.13294619855470557
1204	27	-0.27359177001640944
1204	28	-0.35952279530007303
1204	29	-0.14461244044012744
1204	30	-0.17210481525525978
1204	31	-0.17718436036457064
1204	32	-0.19277170629862894
1204	33	-0.21494978600220804
1204	34	-0.0997890042775822
1204	35	-0.2915925413623697
1204	36	-0.32827708575506165
1204	37	-0.17553497545785746
1204	38	-0.19303624089386062
1204	39	-0.20784129685755204
1204	40	-0.2144126604248342
1204	41	-0.2710767293329255
1204	42	-0.13708566219712992
1204	43	-0.26404058339868897
1204	44	-0.16074664035828334
1204	45	-0.20212435453500888
1204	46	-0.015225313879483338
1204	47	-0.21244762949516627
1204	48	-0.2855526524427461
1204	49	-0.24065972490326004
1204	50	-0.032852184836158926
1204	51	-0.20115830994748052
1204	52	-0.029877470427528863
1204	53	-0.12589496393931654
1204	54	-0.005933989650600324
1204	55	-0.08636668838152417
1204	56	-0.1244885360331196
1204	57	-0.027571045198925503
1204	58	-0.08595885832802708
1204	59	-0.15680043690854717
1204	60	-0.2880233721487855
1204	61	-0.1403728533623365
1204	62	6.710947649537502E-4
1204	63	-0.15384802984892332
1204	64	-0.12632235416019455
1204	65	-0.07937925015205138
1204	66	-0.28243369359597637
1204	67	-0.06152705258248403
1204	68	-0.2465059031990151
1204	69	0.00442987900648717
1204	70	-0.19546303338221094
1204	71	-0.20043042756890372
1204	72	-0.08357589099730944
1204	73	-0.17989602383281778
1204	74	-0.11531682708689317
1204	75	-0.3911188363572222
1204	76	-0.14169692534601808
1204	77	-0.18136912517474002
1204	78	-0.12789183668684245
1204	79	-0.13381592677623644
1204	80	-0.08444615136735223
1204	81	-0.24236168797618518
1204	82	-0.15509811423660125
1204	83	-0.2300299324714956
1204	84	-0.1586127139247253
1204	85	-0.11896479282091121
1204	86	-0.12132474277353822
1204	87	-0.04568037991248275
1204	88	-0.0892695153976959
1204	89	-0.12407961055284744
1204	90	-0.19240664757057147
1204	91	-0.24891939100087512
1204	92	-0.16155887377907874
1204	93	-0.3116505678763559
1204	94	-0.2815697700599529
1204	95	-0.2790879930535155
1204	96	-0.2167967559503694
1204	97	-0.03684302678521334
1204	98	-0.18682065138037984
1204	99	-0.346333054954826
1204	100	-0.19485586199643734
1204	101	-0.23174000138652673
1205	1	-0.23301648242455286
1205	2	-0.18989446789754538
1205	3	-0.08846234917064066
1205	4	-0.0308909432181963
1205	5	-0.14283533407844118
1205	6	-0.08019451217319329
1205	7	-0.1273961601984368
1205	8	-0.13585797317634984
1205	9	-0.0782174253834782
1205	10	-0.0455773322745614
1205	11	-0.05289942091533817
1205	12	0.04383590691402617
1205	13	0.010791128208730072
1205	14	0.048248054805220875
1205	15	-0.0384408479699303
1205	16	-0.16553235997842108
1205	17	-0.15876993253937144
1205	18	-0.10661635918900458
1205	19	-0.05764884685654437
1205	20	-0.031737004085911735
1205	21	0.058924087497814526
1205	22	-0.028822059817642298
1205	23	-0.03332774617428669
1205	24	-0.12241381718997246
1205	25	-0.007475384590314604
1205	26	-0.22264894044668182
1205	27	-0.24560283355576473
1205	28	-0.04463440680054731
1205	29	-0.18498303324256682
1205	30	-0.03885354445338152
1205	31	-0.08749354038999257
1205	32	0.028472256367884086
1205	33	-0.109117434985194
1205	34	-0.08607283830660606
1205	35	-0.10741083941924501
1205	36	-0.24049377256480398
1205	37	-0.04554360394558188
1205	38	-0.1383153851386254
1205	39	-0.0749193690238954
1205	40	-0.10960261382503944
1205	41	0.0019329438128039556
1205	42	-0.04505367569274199
1205	43	-0.0853481792993378
1205	44	-0.172787031814444
1205	45	-0.13629599736032816
1205	46	-0.11116321857269185
1205	47	-0.08628319346892255
1205	48	-0.23277283386452297
1205	49	-0.09659378477811487
1205	50	-0.056947125025388345
1205	51	-0.29501434981436603
1205	52	-0.17056578232873676
1205	53	-0.2264921029771898
1205	54	-0.24000370008213423
1205	55	-0.011417319274485749
1205	56	-0.1878945086156918
1205	57	-0.06267811146839364
1205	58	-0.15809763540755029
1205	59	-0.13261310185944808
1205	60	-0.06633978877807323
1205	61	-0.020197690590904926
1205	62	-0.10100721315730965
1205	63	-0.1814621710312494
1205	64	-0.1089066681954165
1205	65	-0.17229941950288463
1205	66	-0.1083528361716759
1205	67	-0.2253625122394638
1205	68	-0.08737363995711434
1205	69	-0.2697973199539234
1205	70	-0.23882155673352656
1205	71	-0.18276289109901
1205	72	-0.22606813802539705
1205	73	-0.2592527767793982
1205	74	-0.14221565322510088
1205	75	-0.19662467586138632
1205	76	-0.20504924930028068
1205	77	-0.023739768645327786
1205	78	-0.2761386442209002
1205	79	-0.22105902808421973
1205	80	-0.20454754727485636
1205	81	-0.3534225448938031
1205	82	-0.2226350311989549
1205	83	-0.251505776431479
1205	84	-0.19196427785675496
1205	85	-0.19987735598844836
1205	86	-0.1938174517759279
1205	87	-0.15507663911285618
1205	88	-0.3306935586265709
1205	89	-0.09347753882165222
1205	90	-0.13924607275531997
1205	91	-0.15271771388513855
1205	92	-0.12090513543834192
1205	93	-0.1722401364966757
1205	94	-0.008360404797741694
1205	95	-0.13676116262937654
1205	96	-0.2278439026629684
1205	97	-0.3275962386242739
1205	98	-0.022485961432195722
1205	99	-0.23398388583795793
1205	100	-0.21731749950159696
1205	101	-0.006055124487780006
1206	1	0.03589562541646529
1206	2	-0.05794476280740213
1206	3	-0.0183788152096227
1206	4	2.3977558746679506E-4
1206	5	-0.08668439361554903
1206	6	-0.03031906878173629
1206	7	-0.11926496399298969
1206	8	-0.11575841588947355
1206	9	-0.059946067243444645
1206	10	0.0939466026142668
1206	11	0.015664280421603394
1206	12	0.1377641297475236
1206	13	-0.0550548410631464
1206	14	0.05330841911038675
1206	15	0.0010608669292722084
1206	16	-0.09657595882473657
1206	17	0.052962001985726204
1206	18	-0.03694862503395058
1206	19	-0.04027362163164838
1206	20	-0.10250033772969402
1206	21	-0.053133960208434416
1206	22	-0.11836605136377898
1206	23	-0.035590811784857124
1206	24	-0.1004475607742279
1206	25	0.05010078854080291
1206	26	-0.008703806954407867
1206	27	-0.06320275200913272
1206	28	-0.1406852619768202
1206	29	0.03319379827491531
1206	30	-0.13833749802753204
1206	31	-0.25008043118277357
1206	32	-0.05661930392272296
1206	33	-0.25363243421152504
1206	34	-0.039913193181106976
1206	35	-0.18775993525633794
1206	36	-0.019451442384557538
1206	37	-0.18582177181576753
1206	38	-0.03206240139002148
1206	39	-0.03812438619488745
1206	40	-0.09747621948402951
1206	41	-0.1845958024737797
1206	42	-0.07496669506666365
1206	43	-0.19805376003673558
1206	44	-0.15694007254302278
1206	45	-0.043567507300288355
1206	46	0.0037584944638382467
1206	47	-0.024447455658929584
1206	48	-0.04302658907943879
1206	49	0.020941893705234804
1206	50	-0.1601289102072272
1206	51	-0.16829917561478425
1206	52	0.012203899045417188
1206	53	-0.11275435605480766
1206	54	-0.07146727873246306
1206	55	-0.08296165255379861
1206	56	-0.04597807484335448
1206	57	0.03620010905510185
1206	58	-0.08459676970795016
1206	59	-0.09419561978760527
1206	60	-0.09133324378112917
1206	61	-0.08383596089304746
1206	62	-0.08052045605112568
1206	63	-0.15474098350113508
1206	64	-0.1268824931400374
1206	65	-0.06352523693083612
1206	66	-0.1519164825086463
1206	67	0.05213435826199486
1206	68	-0.12071755772995374
1206	69	0.014727447267851801
1206	70	-0.18692871428351765
1206	71	-0.11990562043240516
1206	72	-0.13058744924971677
1206	73	-0.04478441019796975
1206	74	-0.11533019910498155
1206	75	0.03478588281368644
1206	76	-0.11724619027503991
1206	77	-0.16476813616542785
1206	78	-0.026471394065616494
1206	79	-0.024562453115954952
1206	80	-0.11147805737395089
1206	81	-0.02900519628856557
1206	82	-0.04994427845463889
1206	83	0.06247367704477824
1206	84	-0.39201311783396164
1206	85	-0.0920510063074147
1206	86	-0.07066150924870129
1206	87	-0.2432170313140034
1206	88	-0.2027515183328532
1206	89	-0.03642863211114644
1206	90	-0.10594652162844653
1206	91	0.008949577336785808
1206	92	-0.13793386082493697
1206	93	-0.03522346710445845
1206	94	0.016899616747586776
1206	95	-0.1324080979941442
1206	96	-0.05646031597531476
1206	97	0.006660605389200214
1206	98	-0.0242518272747958
1206	99	8.799378922574874E-4
1206	100	-0.10134125362384339
1206	101	-0.19857776797721272
1207	1	-0.09701426396505752
1207	2	-0.08913637180592815
1207	3	-0.08737478980665259
1207	4	0.009393195898312001
1207	5	-0.027937129781832937
1207	6	-0.19497114195123544
1207	7	0.008856920485172282
1207	8	-0.10667237553290931
1207	9	-0.06792619748083695
1207	10	-0.1792549430965309
1207	11	-0.07179746360231576
1207	12	0.07106712989492081
1207	13	0.007240123841597779
1207	14	-0.10436689922785547
1207	15	0.009474938720046566
1207	16	-0.11060014420017694
1207	17	0.02548965660486857
1207	18	-0.018341137985821376
1207	19	-0.013114007125551552
1207	20	-7.877907388120775E-5
1207	21	-0.04228798474169082
1207	22	-0.16760029100021967
1207	23	0.03691514575662325
1207	24	0.09870195040068097
1207	25	0.008799439934684017
1207	26	-0.11697423859808964
1207	27	-0.14931030543017698
1207	28	-0.04451136310350989
1207	29	-0.10074033965075557
1207	30	-0.1800636333019483
1207	31	-0.22092102357707688
1207	32	-0.0785382960064922
1207	33	-0.34185293511190906
1207	34	0.08461558199596908
1207	35	-0.12257202666236822
1207	36	-0.15012644121731
1207	37	-0.2860044117733622
1207	38	-0.06259943610442775
1207	39	-0.04982359695224403
1207	40	-0.03049029145790172
1207	41	-0.09380717320726006
1207	42	-0.005402385203097992
1207	43	-0.07989422151618442
1207	44	-0.15264643143466117
1207	45	-0.20355351863586435
1207	46	-0.09621028737799264
1207	47	-0.06793499082512966
1207	48	-0.09771933740341154
1207	49	-0.040506427426159064
1207	50	-0.04459023219094149
1207	51	-0.012532833916019115
1207	52	-0.11180194909518093
1207	53	-0.13336896011060162
1207	54	-0.02093853834394821
1207	55	-0.00248655063703751
1207	56	-0.18986284047372237
1207	57	-0.10159958755200194
1207	58	-0.01788622062540668
1207	59	-0.0181086373933681
1207	60	-0.10007359567660501
1207	61	0.005954053507586821
1207	62	0.0991613750723701
1207	63	-0.21673273861161846
1207	64	-0.1168685136305001
1207	65	0.10504952140308177
1207	66	0.019044771271175875
1207	67	-0.23055091601378308
1207	68	-0.038794519186971854
1207	69	-8.153504467216521E-4
1207	70	0.0292807421634933
1207	71	-0.10573202733225884
1207	72	-0.022214482893005538
1207	73	-0.057054885785092324
1207	74	0.04442584151707507
1207	75	0.039766140303981956
1207	76	-0.06114505442844376
1207	77	-0.07877776527356417
1207	78	-0.019918693511833396
1207	79	-0.14220821948511997
1207	80	-0.09912884977502756
1207	81	-0.03537809489913002
1207	82	0.06012856696604274
1207	83	-0.08942600738632933
1207	84	0.020593525133762114
1207	85	-0.13719044893969823
1207	86	-0.09090003062490126
1207	87	-0.1772535208550039
1207	88	-0.05196799749221981
1207	89	0.16521393737214396
1207	90	-0.0697653171568362
1207	91	-0.12173457638105845
1207	92	0.02742826523233788
1207	93	-0.03498434150584018
1207	94	-0.0752157384665324
1207	95	-0.06294375947578601
1207	96	-0.12477882907549542
1207	97	-0.11900154456232315
1207	98	0.05898292320423337
1207	99	0.09700659755849017
1207	100	-0.07135204723336841
1207	101	0.05396742740177274
1208	1	-0.05103337119615503
1208	2	-0.09727890735745603
1208	3	-0.1659102681279947
1208	4	-0.0071718949708454716
1208	5	0.005925129776358062
1208	6	-0.055696997109642155
1208	7	0.010097792389856863
1208	8	0.011034756735249118
1208	9	0.05571991610103311
1208	10	-0.056275020330744496
1208	11	0.0381240210515017
1208	12	0.04906087062956033
1208	13	-0.04623633070551847
1208	14	0.03815584093942448
1208	15	0.04917551889172245
1208	16	0.06611063015513707
1208	17	-0.06732133920398553
1208	18	0.10007610976761327
1208	19	0.044617649749575605
1208	20	-0.06288007485162694
1208	21	0.04715179270665004
1208	22	-0.04198122769378898
1208	23	0.05529578961905912
1208	24	0.018674863521347618
1208	25	-0.07100619340414482
1208	26	0.08219485307635921
1208	27	-0.05689280144950004
1208	28	0.07677562970382468
1208	29	-0.11523182009512567
1208	30	0.11245636157350702
1208	31	-0.04795299707586054
1208	32	0.009532495918691097
1208	33	-0.05747913617708633
1208	34	-0.06948313869803968
1208	35	-0.42325285903485366
1208	36	0.00994237409776133
1208	37	-0.14095783332206935
1208	38	0.044358963573458254
1208	39	0.04086254298442782
1208	40	-0.016751020973451602
1208	41	-0.05510770945426202
1208	42	-0.11304710783711158
1208	43	-0.14633394405868927
1208	44	0.07938197318475204
1208	45	-0.03207527049809045
1208	46	0.06908190318186058
1208	47	0.0913157275262293
1208	48	0.03514729631975655
1208	49	-0.04962628686721615
1208	50	-0.17164416802432214
1208	51	0.06549202012596567
1208	52	-0.009638659137458205
1208	53	0.03298657348261713
1208	54	-0.006081018989640086
1208	55	-0.13209726825632373
1208	56	0.05701027213815024
1208	57	0.12036274704416172
1208	58	0.028675758913017546
1208	59	0.1575497750958803
1208	60	0.009992474346638858
1208	61	0.09355082504440304
1208	62	-0.049276553879479934
1208	63	0.09106572036456839
1208	64	0.018909959621204564
1208	65	-0.01348485880153305
1208	66	0.10586187992983298
1208	67	0.10812475521007059
1208	68	-0.05183831574254327
1208	69	0.045100570415662844
1208	70	-0.12654934257452055
1208	71	0.17719957829741873
1208	72	0.14515497848073977
1208	73	-0.020355824674901157
1208	74	0.0116964723851396
1208	75	0.09850074379232865
1208	76	-0.02183979627950805
1208	77	-0.08985227249367966
1208	78	0.08685119612743364
1208	79	-0.053974540245015135
1208	80	-0.06391773683372293
1208	81	0.16296923942250885
1208	82	-0.09129257910178268
1208	83	-0.007111177319899298
1208	84	0.05484195574193507
1208	85	-0.10429453210373651
1208	86	0.09400269453478671
1208	87	0.05058373824563489
1208	88	0.023522037098459236
1208	89	0.10172997902737535
1208	90	-0.15236565757302145
1208	91	-0.058021843717575905
1208	92	0.1498737711896183
1208	93	-0.14831730880026583
1208	94	-0.1389669052155611
1208	95	-0.15315587902409078
1208	96	-0.05159666981196409
1208	97	0.01322269087390282
1208	98	-0.1800587869295498
1208	99	-0.10792943714199765
1208	100	0.028356951833231392
1208	101	-0.11243386105519448
1209	1	-0.31853799047068776
1209	2	-0.17991043512172666
1209	3	-0.2811695417943483
1209	4	0.08044520769050223
1209	5	-0.02093905814977859
1209	6	-0.031611937626351505
1209	7	-0.05348287473063351
1209	8	-0.11337122076807304
1209	9	-0.07579704284955113
1209	10	-0.028949445217556047
1209	11	-0.0075565520627023375
1209	12	-0.06924442289697197
1209	13	-0.06028000581114412
1209	14	0.04338885767686662
1209	15	0.01286099762144488
1209	16	-0.1078085676578695
1209	17	0.0109297116134357
1209	18	-0.049722371004314425
1209	19	0.007745573939445194
1209	20	-0.028253344649677103
1209	21	0.017972024588829072
1209	22	-0.021789325200998633
1209	23	-0.037723973312203896
1209	24	-0.09312346597609888
1209	25	-0.12405491459445273
1209	26	-0.07364380187734554
1209	27	-8.261542324135007E-4
1209	28	-0.058431346211115454
1209	29	-0.016002239449612432
1209	30	-0.09655095362849409
1209	31	-0.02957530790171603
1209	32	-0.13456401720436872
1209	33	0.024478139585504266
1209	34	-0.4118410757462385
1209	35	-0.05873212902739766
1209	36	-0.2669979913381795
1209	37	-0.02257906361587203
1209	38	-0.2848715895509031
1209	39	-0.16951920899024486
1209	40	-0.294485577469068
1209	41	-0.2696894895227686
1209	42	-0.3099762357396969
1209	43	-0.13533628881324944
1209	44	-0.19411581712719794
1209	45	-0.13614131261722662
1209	46	-0.07161849769553186
1209	47	-0.11963546484088994
1209	48	-0.18398136263191134
1209	49	-0.07109537824781142
1209	50	-0.030400259523773343
1209	51	-0.1141788498103935
1209	52	-0.1470012965001004
1209	53	0.040279084314953195
1209	54	-0.2096338083831384
1209	55	-0.16776130923010157
1209	56	0.007857949534496811
1209	57	-0.02280558904453045
1209	58	-0.15625189946597118
1209	59	-0.05759064004453762
1209	60	-0.014858682362920206
1209	61	-0.09104510999400617
1209	62	-0.020779682019771428
1209	63	-0.07198440551741214
1209	64	-0.0909585396278203
1209	65	-0.08914155215734354
1209	66	-0.08413455431438877
1209	67	-0.1852883213888461
1209	68	-0.1822293602928795
1209	69	-0.12834643488974962
1209	70	-0.18112053342889567
1209	71	-0.08969508063263731
1209	72	-0.04122059285058555
1209	73	-0.09976196425802897
1209	74	-0.14304112040555594
1209	75	-0.17290297539899768
1209	76	-0.15831963895404044
1209	77	-0.13851187248071284
1209	78	-0.12004692050519594
1209	79	-0.1585808483911464
1209	80	-0.09719272143613722
1209	81	0.027246849717819543
1209	82	-0.04643429088066853
1209	83	-0.24101178998157025
1209	84	-0.25977980401257383
1209	85	0.02506028220683021
1209	86	-0.09987176925118035
1209	87	-0.06589329504555508
1209	88	-0.06945018242242895
1209	89	0.07056635405843537
1209	90	-0.11399812540017962
1209	91	-0.24989840373572747
1209	92	0.0053342399244229455
1209	93	-0.04607304372414234
1209	94	-0.16040358063453652
1209	95	-0.17399826181338085
1209	96	-0.19175248253414878
1209	97	-0.13068472913971618
1209	98	-0.21388592341155288
1209	99	-0.18659325120404446
1209	100	-0.17433357298118324
1209	101	-0.09170493413157743
1210	1	-0.22179902111965788
1210	2	-0.25388448262574315
1210	3	-0.051119566752447554
1210	4	-0.15221025342435723
1210	5	-0.06766161169019824
1210	6	-0.20434549912251043
1210	7	-0.09767698326473351
1210	8	-0.029129311105499767
1210	9	-0.0566444910158026
1210	10	-0.02896763546939951
1210	11	0.06447470521005272
1210	12	0.03722454783259366
1210	13	-0.11377361309680367
1210	14	0.05035929084917967
1210	15	0.10521611627806493
1210	16	-0.02358449157553366
1210	17	0.05164484531446334
1210	18	-0.11426174121856292
1210	19	-0.08365330814474703
1210	20	0.015601212516671126
1210	21	-0.048881787668868526
1210	22	-0.021975151107092472
1210	23	-0.05497653550726511
1210	24	0.056943615035976336
1210	25	-0.07997458430228477
1210	26	-0.07350755332431191
1210	27	0.024129801282789742
1210	28	-0.059177146536718794
1210	29	-0.03264738990172589
1210	30	-0.09153971758127
1210	31	-0.05986600060968783
1210	32	0.03017082688288042
1210	33	-0.030200687442857088
1210	34	0.005517132578155781
1210	35	-0.024104666276841158
1210	36	-0.1435493121912188
1210	37	-0.010807473971546244
1210	38	-0.15232314775105493
1210	39	-0.1321125610952052
1210	40	-0.19077831497535414
1210	41	-0.05084577963160797
1210	42	-0.05321298418581222
1210	43	-0.14702334728723798
1210	44	-0.2517999590974753
1210	45	-0.32651121495519675
1210	46	0.035312719433839845
1210	47	-0.04592000425034115
1210	48	-0.1309464350300047
1210	49	-0.15472844948101994
1210	50	-0.0038432051746895013
1210	51	-0.0482341934732915
1210	52	-0.07779951506810079
1210	53	-0.11156493463215611
1210	54	-0.1171328110401646
1210	55	-0.07934598511993585
1210	56	-0.16962362436456146
1210	57	-0.16330317090021396
1210	58	-0.045923385301023245
1210	59	-2.3820266670782075E-4
1210	60	-0.13515367118037602
1210	61	-0.17692021893489596
1210	62	-0.07008560799365426
1210	63	-0.173147886125804
1210	64	0.04734693854485528
1210	65	0.07200909897342456
1210	66	-0.07792882506273457
1210	67	-0.05940999527008728
1210	68	-0.232330663945433
1210	69	-0.07763201274857323
1210	70	-0.2830330244073309
1210	71	-0.1438463903575169
1210	72	-0.1324093953595593
1210	73	-0.027895132595077143
1210	74	-0.056160554210777036
1210	75	-0.0869971927001032
1210	76	0.05119354175594992
1210	77	-0.13799077526612535
1210	78	-0.14572798939293108
1210	79	0.04662552269105902
1210	80	-0.23886375287157335
1210	81	-0.09532584396779242
1210	82	0.03548925335080355
1210	83	-0.09575121551558397
1210	84	-0.06049346822658208
1210	85	-0.11473251655780103
1210	86	-0.15041534569366632
1210	87	-0.14679247842808252
1210	88	-0.03198432704099474
1210	89	-0.028393252703985183
1210	90	-0.07585709067088686
1210	91	0.09650141550310565
1210	92	0.05050313195440026
1210	93	-0.05526161760661097
1210	94	-0.12337286461094266
1210	95	-0.02542349479573147
1210	96	-0.1262265586610667
1210	97	-0.14631158216015905
1210	98	-0.13771727552329338
1210	99	0.03188522696381568
1210	100	-0.11156079722543666
1210	101	-0.17240687811665367
1211	1	-0.13939295944886254
1211	2	-0.13789345883134985
1211	3	-0.16545021324297693
1211	4	-0.026267278709241282
1211	5	0.054401540544347426
1211	6	0.019274774741141698
1211	7	-0.041453933638138096
1211	8	-0.09523682546621615
1211	9	0.09567599346626565
1211	10	-0.06766092196888707
1211	11	0.07637398542373575
1211	12	-0.03324912377962619
1211	13	-0.0678808350776876
1211	14	0.02509123227840604
1211	15	-0.049388042861238546
1211	16	0.141987529845629
1211	17	-0.00945783555168589
1211	18	-0.08141207095100356
1211	19	0.011885420694127902
1211	20	-0.006732915754490421
1211	21	0.021256805075879015
1211	22	-0.020033430585669976
1211	23	-0.04328640819357332
1211	24	0.058594765006020566
1211	25	-0.003768386320246009
1211	26	-0.06855844568891456
1211	27	-0.10595606539092017
1211	28	-0.05004823760742738
1211	29	-0.019820310318500844
1211	30	0.028400424161432625
1211	31	-0.028618267865120117
1211	32	0.012641063755772564
1211	33	0.009727976220283097
1211	34	0.05756436132936926
1211	35	-0.01076121785573747
1211	36	-0.13574045478301855
1211	37	-0.0832138196994805
1211	38	-0.03377253392529411
1211	39	-0.19802177824277578
1211	40	-0.0034189300440914394
1211	41	0.026605565632245032
1211	42	-0.1827050447887686
1211	43	-0.033881036650669216
1211	44	-0.08083917472344382
1211	45	-0.06237896518827313
1211	46	-0.12279131314625147
1211	47	0.06960983378100138
1211	48	-0.216605041409494
1211	49	-0.035492479958719514
1211	50	-0.23879500682971155
1211	51	-0.12982119357117483
1211	52	-0.1254617700439411
1211	53	0.08562101803669009
1211	54	-0.2022924176807308
1211	55	-0.15136695396466138
1211	56	-0.09386178583095983
1211	57	-0.23656603032070223
1211	58	-0.15214700485117305
1211	59	0.029788989019571943
1211	60	0.05146282291403992
1211	61	-0.07785049701959679
1211	62	0.02465269486806676
1211	63	-0.10685727251353683
1211	64	0.006507844611142843
1211	65	-0.06951070080428678
1211	66	0.00798090953924202
1211	67	-0.02054627448703883
1211	68	-0.13012328667394968
1211	69	-0.03572146252265895
1211	70	-0.04071238251780329
1211	71	0.1323389285201415
1211	72	0.013918749980724954
1211	73	-0.027683084845250505
1211	74	-0.041794500088307984
1211	75	-0.05585114155570636
1211	76	0.01614414747613324
1211	77	-0.09978309982511036
1211	78	0.007731256639814887
1211	79	0.020756059068737898
1211	80	-0.052478484907084066
1211	81	-0.07004837713508039
1211	82	-0.13374077268294116
1211	83	-0.0452646726773267
1211	84	-0.12181217726107008
1211	85	-0.05613822306671068
1211	86	-0.12282055157448468
1211	87	0.029549108061800666
1211	88	-0.11040436142819487
1211	89	-0.057805288802036614
1211	90	0.07618259337796474
1211	91	0.05512315578911853
1211	92	-0.09005014983733872
1211	93	0.1451955153666873
1211	94	-0.04381008825455268
1211	95	-0.07768385686545543
1211	96	-0.20182158147338924
1211	97	-0.06430989482456795
1211	98	-0.07299060453003392
1211	99	-0.03503284534844653
1211	100	-0.10989191630019945
1211	101	-0.07886849050820643
1212	1	-0.3002537454165335
1212	2	-0.18345787478641995
1212	3	-0.09924215770988809
1212	4	-0.009454466003418815
1212	5	-0.13293344033220933
1212	6	-0.1739618966245402
1212	7	-0.12832043352836564
1212	8	0.023677688128181273
1212	9	-0.09664639251527518
1212	10	0.05001107345535161
1212	11	-0.033272375344893135
1212	12	-0.0494838279151395
1212	13	-0.039673036642227544
1212	14	0.0033700936536789072
1212	15	0.030224837441039654
1212	16	-0.0670523405078356
1212	17	-0.015630706263351613
1212	18	0.10853216197367033
1212	19	-2.7291389098849095E-4
1212	20	-0.10223385170539956
1212	21	0.0420481313529919
1212	22	-0.07298001494257988
1212	23	0.07740106797434265
1212	24	-0.08961660102011848
1212	25	-0.09952750317545167
1212	26	-0.07357582144431518
1212	27	-0.04791844247514376
1212	28	-0.040644675216476855
1212	29	-0.08089507950838737
1212	30	-0.03323981537266718
1212	31	0.022034297911432077
1212	32	-0.047725242589045536
1212	33	-0.1552528714508199
1212	34	-0.10098435144924878
1212	35	-0.0925529283349249
1212	36	-0.07660330619792433
1212	37	-0.2151854262996622
1212	38	-0.13005487334037724
1212	39	-0.1478992957774068
1212	40	-0.12196440743683468
1212	41	-0.2069513800479328
1212	42	-0.10458528062528671
1212	43	-0.04615058762533408
1212	44	-0.06369090738812844
1212	45	-0.16355771448053247
1212	46	-0.15889078104082444
1212	47	-0.0651190726585753
1212	48	-0.33235097117851353
1212	49	0.034980435239504004
1212	50	-0.34823085086100036
1212	51	-0.16193492605098214
1212	52	-0.18975387050267045
1212	53	-0.1000941033480558
1212	54	-0.12758569674431897
1212	55	-0.14391726132631533
1212	56	0.03543629431417372
1212	57	-0.16427429384287962
1212	58	-0.06235276961551506
1212	59	-0.05220132215521289
1212	60	-0.0879703923662234
1212	61	-0.048587948344369636
1212	62	-0.025532617635541044
1212	63	-0.252526910728065
1212	64	-0.18284708588583953
1212	65	0.08416904510237089
1212	66	-0.27909567377772504
1212	67	0.028278081613393624
1212	68	-0.08433860449283515
1212	69	0.09121399152908793
1212	70	-0.20663134765652558
1212	71	-0.055058160210315066
1212	72	0.09064614272190141
1212	73	0.008308416489342108
1212	74	-0.1355878311491665
1212	75	-0.06585158931000024
1212	76	-0.056318024507731934
1212	77	-0.06350525239665927
1212	78	-2.589909827506176E-4
1212	79	-0.07097471349518969
1212	80	0.02680038513440053
1212	81	-0.03855536210208754
1212	82	0.033714639655435974
1212	83	-0.04057877953749767
1212	84	-0.08813419348421547
1212	85	-0.08649596430517192
1212	86	0.06198750626959537
1212	87	0.09771211662401669
1212	88	-0.03513180905538604
1212	89	0.04019440499180149
1212	90	-0.04935976706713063
1212	91	-0.02850001419574255
1212	92	-0.05236548729963886
1212	93	0.0667410187580657
1212	94	-0.0013023175509729867
1212	95	-0.18474949186770573
1212	96	-0.09951478023007354
1212	97	0.07731226121347134
1212	98	-0.20375363562440185
1212	99	-0.0066387233512870125
1212	100	-0.24014183541555667
1212	101	0.002319834948501409
1213	1	-0.2904458278983313
1213	2	-0.23578183744916714
1213	3	-0.07970166883528407
1213	4	-0.0864847939099107
1213	5	-0.060943411858538354
1213	6	-0.06377925752835267
1213	7	0.005897631180353358
1213	8	-0.03655690394052158
1213	9	0.03600805994058476
1213	10	0.025646277478408308
1213	11	-0.03516966345713968
1213	12	-0.0064518409579221725
1213	13	-0.05270576988523601
1213	14	-0.03584004894431558
1213	15	0.04644076662425789
1213	16	0.053083885352691595
1213	17	-0.014134546764857703
1213	18	-0.07451523865550769
1213	19	-0.016618725505495036
1213	20	-0.1591395785877623
1213	21	-0.12703798428686497
1213	22	-0.06776821329385996
1213	23	-0.1171032547426023
1213	24	-0.0931420838096173
1213	25	-0.044570012762356725
1213	26	0.08668402952815057
1213	27	-0.014146140011249031
1213	28	0.07039260462921249
1213	29	0.01206414458401639
1213	30	-0.13457179199669866
1213	31	0.07390977151587919
1213	32	-0.033710138912731225
1213	33	-0.05780373369794489
1213	34	0.13769721988418837
1213	35	-0.09251848437524757
1213	36	-0.05525307427525661
1213	37	0.023491839538813508
1213	38	-0.16103865023536912
1213	39	-0.019245365721609176
1213	40	0.027185831374616498
1213	41	0.0775248708418701
1213	42	-0.0939227223575898
1213	43	-0.006309690015740443
1213	44	-0.23387133633023893
1213	45	-0.08546321173649574
1213	46	-0.095284986418676
1213	47	0.07380561562359134
1213	48	-0.0974431661772499
1213	49	-0.0814128803360532
1213	50	0.025008919282974773
1213	51	-0.09095381856286622
1213	52	-0.03905939416566895
1213	53	-0.13250515182218692
1213	54	-0.08376221629700353
1213	55	-0.10618175075202174
1213	56	-0.006517166155646237
1213	57	-0.04191858533062742
1213	58	-0.029428649658683526
1213	59	-0.1416623315928618
1213	60	-0.12679088767036717
1213	61	-0.11940257669404275
1213	62	-0.13886329112976625
1213	63	-0.023978321782280432
1213	64	-0.1373688602090155
1213	65	-0.09053574145989529
1213	66	-0.10432917512103757
1213	67	-0.19371826158621985
1213	68	0.03291939798712917
1213	69	-0.1780947182001853
1213	70	-0.03853621343989033
1213	71	-0.1197388934074084
1213	72	-0.11420715471317067
1213	73	-0.17161391238158075
1213	74	-0.1337515375488536
1213	75	-0.12137740505777828
1213	76	-0.020914657036605888
1213	77	-0.06725462092406786
1213	78	-0.14897652755075796
1213	79	-0.14451328498936533
1213	80	-0.11854379613267696
1213	81	-0.12913149473429542
1213	82	-0.13801792021965298
1213	83	-0.12547381157038018
1213	84	-0.2022879340982371
1213	85	-0.10298888033079834
1213	86	-0.0996701953997885
1213	87	0.0789609684920265
1213	88	-0.12025287957365549
1213	89	-0.19982402252662723
1213	90	-0.11160143736954353
1213	91	-0.05421817075502133
1213	92	0.13906184168610025
1213	93	-0.1353058135457772
1213	94	-0.08204469969522421
1213	95	-0.38994722889955824
1213	96	0.02370705035156817
1213	97	0.011048541036203119
1213	98	-0.02460199035125754
1213	99	-0.07949774422432654
1213	100	-0.06803326231398898
1213	101	-0.3406121210091513
1214	1	-0.09539386856896215
1214	2	-0.10663130012095934
1214	3	-0.02942030732747014
1214	4	-0.04820297533158424
1214	5	0.04938396670146972
1214	6	-0.12829036329655708
1214	7	-0.09518380198804266
1214	8	0.024474265889651292
1214	9	-0.0328560297086824
1214	10	-0.0016557556563228104
1214	11	-0.07512728710859307
1214	12	-0.008261018342736293
1214	13	-0.03068672215633228
1214	14	-0.012973546337605057
1214	15	-0.013114296134624226
1214	16	-0.0836955482042896
1214	17	-0.11264441757754895
1214	18	0.0892634368420886
1214	19	-0.014978606537390249
1214	20	-0.007971074927773714
1214	21	0.06991903630545693
1214	22	0.034934234160154176
1214	23	-0.03468132891130438
1214	24	0.0520498984237463
1214	25	0.05221106451824653
1214	26	-0.16880072655732192
1214	27	0.04446594445740004
1214	28	-0.07727721887596317
1214	29	0.02314413949424221
1214	30	-0.027417953523546146
1214	31	0.029770024728620115
1214	32	0.030913071690441996
1214	33	-0.17387981935757324
1214	34	0.0341274919384702
1214	35	-0.06173615483677253
1214	36	-0.05675837906883885
1214	37	-0.14692949801244737
1214	38	-0.10975951964982045
1214	39	-0.11749245703370548
1214	40	0.02816882135835641
1214	41	-0.02590319408088959
1214	42	-0.00790983715041449
1214	43	-0.012886747310687952
1214	44	-0.05007347684770025
1214	45	0.01839813296640358
1214	46	-0.011760395988822836
1214	47	-0.04653261655885643
1214	48	0.009024345589253358
1214	49	0.07595599395477137
1214	50	-0.12322719584832953
1214	51	-0.09393126530495977
1214	52	-0.11253456114239668
1214	53	-0.013217677176449172
1214	54	0.02614377785119615
1214	55	0.03515793446769777
1214	56	-0.0350026082073569
1214	57	-0.08729148530247244
1214	58	0.06773199801168062
1214	59	-0.22846968321886862
1214	60	0.006180225689249141
1214	61	-0.055184529545854843
1214	62	-0.050824588647707
1214	63	-0.006510874539138456
1214	64	-0.0018175333167249619
1214	65	0.06956798615203041
1214	66	0.02951102105881631
1214	67	0.15239550355379095
1214	68	0.12841000803568647
1214	69	-0.05768835799905503
1214	70	-0.06084507559744878
1214	71	-0.05284114419132635
1214	72	0.1605754934769834
1214	73	-0.058814099535382525
1214	74	0.06980488921226424
1214	75	0.08555802724333716
1214	76	0.017890557748685865
1214	77	0.12180639835039386
1214	78	0.11911515618095336
1214	79	-0.030857366088383742
1214	80	0.04857315227999237
1214	81	0.1754764465415093
1214	82	-0.1210475551868413
1214	83	0.02559880821146976
1214	84	0.11945726783284982
1214	85	0.07099638166829436
1214	86	-0.007167125133129559
1214	87	0.07960367884810182
1214	88	0.13778397371932982
1214	89	0.1329564765669815
1214	90	0.018290217452815227
1214	91	-0.051651294453513685
1214	92	-0.046097857238521556
1214	93	0.10414326508585248
1214	94	0.11316694594247423
1214	95	0.004250138331009623
1214	96	-0.11888849739229812
1214	97	0.06452867523037042
1214	98	0.045078193659271903
1214	99	0.19474889145911334
1214	100	0.03140733095489168
1214	101	-0.059256020181130964
1215	1	-0.3890438681618775
1215	2	-0.2554933297509834
1215	3	-0.2807846143456274
1215	4	-0.051811335132676106
1215	5	-0.10705210857400971
1215	6	0.019870221741157934
1215	7	-0.1626538340931134
1215	8	-0.047453024140587274
1215	9	-0.00623587272042414
1215	10	-0.03360631258740909
1215	11	0.040114070802744095
1215	12	0.04420602398366924
1215	13	-0.03893036966821484
1215	14	-0.012679724821516913
1215	15	-0.06907571577742289
1215	16	0.06893351208249499
1215	17	0.04921867136587821
1215	18	-0.0566384857529485
1215	19	-0.05397364287156847
1215	20	0.036633347049857434
1215	21	0.020218692639218716
1215	22	-0.03715371689612823
1215	23	-0.03983478461599077
1215	24	-0.03713035944805654
1215	25	0.130125510712638
1215	26	-0.04699072088533285
1215	27	0.01977878566984259
1215	28	-0.048083590677784116
1215	29	0.09805704692508499
1215	30	-0.03294483755903599
1215	31	0.08675077344880577
1215	32	0.025585928390036372
1215	33	-0.05576791207779763
1215	34	-0.002882078067131033
1215	35	-0.05143611856139785
1215	36	-0.1334432618251924
1215	37	-0.15857669870213442
1215	38	-0.06491700092638553
1215	39	-0.15583164176945985
1215	40	-0.06874198191963643
1215	41	-0.13000611121833572
1215	42	-0.04624558431917336
1215	43	-0.17496368910634175
1215	44	-0.12795861326031144
1215	45	0.1429361194386729
1215	46	0.0613877730996748
1215	47	-0.011946350362713076
1215	48	0.025869509430030746
1215	49	-0.08599936652387896
1215	50	0.029349034461418455
1215	51	-0.1374128693460932
1215	52	0.09464760186521914
1215	53	0.021233981133015334
1215	54	-0.20450647413151302
1215	55	0.04161658008438707
1215	56	0.01882209215892061
1215	57	-0.022800557313175318
1215	58	0.03068949973272339
1215	59	-0.07436391651930307
1215	60	-0.02113576722936017
1215	61	0.02128577665995124
1215	62	0.032342821769745456
1215	63	-0.10394093135850113
1215	64	0.02276613661171467
1215	65	-0.02703614996476489
1215	66	-0.03199826987061982
1215	67	-0.10560330777172311
1215	68	-0.09467723470086753
1215	69	0.07291024001638391
1215	70	0.015939677526439766
1215	71	0.10668584658965585
1215	72	0.0968853376737826
1215	73	-0.14671304953958497
1215	74	0.06013012828147879
1215	75	-0.1253178919666027
1215	76	-0.02022880362373769
1215	77	0.0901652224491869
1215	78	-0.014936568346897161
1215	79	-0.1494859939654276
1215	80	-0.017769357849523715
1215	81	-0.02247168780946396
1215	82	-0.09878442390706255
1215	83	-0.11619214610235673
1215	84	0.07188676830913465
1215	85	0.019719099372579763
1215	86	-0.045124016233714315
1215	87	0.10260932459958383
1215	88	0.020225333801754175
1215	89	-0.07918048695771773
1215	90	-0.009453843019414876
1215	91	0.012668659808753091
1215	92	-0.02500458428575314
1215	93	-0.02236100970963406
1215	94	-0.01907734204241507
1215	95	0.07940476099923188
1215	96	-0.0913065453427393
1215	97	0.033155991404214546
1215	98	-0.05049051109261882
1215	99	0.09824299738864539
1215	100	-0.056580995791279065
1215	101	-0.05808290521169823
1216	1	-0.10085817734741198
1216	2	0.05620928868662389
1216	3	-0.1664830727075497
1216	4	-0.001863088776339339
1216	5	-0.09233554857710402
1216	6	0.039567361756574826
1216	7	-0.09535809012211871
1216	8	-0.019481416252453698
1216	9	0.021483216955019202
1216	10	-0.02102392717159063
1216	11	-0.029976639710483255
1216	12	-0.09762180140106835
1216	13	0.05052510646081032
1216	14	-0.05745710321843944
1216	15	0.044428702841656786
1216	16	0.042593920050492784
1216	17	0.06020932873157392
1216	18	-0.0502712138399346
1216	19	-0.017220732122552818
1216	20	-0.051566012841654185
1216	21	0.02084207449478015
1216	22	-0.005461961777648128
1216	23	-0.07540999646420232
1216	24	0.10195106058919379
1216	25	-0.016744765249839588
1216	26	7.82343658784157E-4
1216	27	-0.16168900341989456
1216	28	-0.13078582332367716
1216	29	0.11581281828819101
1216	30	-0.05506284306083842
1216	31	-0.13902928570592366
1216	32	-0.09228072436774681
1216	33	-0.05963877886814828
1216	34	0.03760788640226309
1216	35	-0.04508179630031606
1216	36	0.10075479051118919
1216	37	-0.013147071517217057
1216	38	-0.010792132109060049
1216	39	0.0025931409866402078
1216	40	0.006573913148613997
1216	41	-0.01080060833569263
1216	42	0.021422462144897736
1216	43	-0.04842076955335983
1216	44	0.08084768962305589
1216	45	0.09499794683240026
1216	46	0.11654501694611241
1216	47	-0.014178726470966296
1216	48	-0.016176931259217042
1216	49	0.004853592876266077
1216	50	0.016057295889709167
1216	51	0.010648414881686108
1216	52	-0.017138469884848462
1216	53	0.010012748020393758
1216	54	-0.19035250456859387
1216	55	-0.04469716660063483
1216	56	-0.06800784204065735
1216	57	-0.09366141240386838
1216	58	0.09500970145952436
1216	59	-0.07787543046850942
1216	60	0.052601709153258014
1216	61	-0.09702763908952505
1216	62	-0.041067316189007386
1216	63	0.03083724739885696
1216	64	0.01859994581477764
1216	65	0.06174828239533525
1216	66	-0.0884648674125259
1216	67	-0.1534493939642516
1216	68	0.09340207112584409
1216	69	-0.0365844627666263
1216	70	0.10459695149881298
1216	71	-0.07720748424966928
1216	72	-0.19486708296687993
1216	73	-0.06620470375870013
1216	74	-0.013365980977610548
1216	75	-0.007825340264666636
1216	76	-0.090240377375153
1216	77	-0.07716802155552926
1216	78	0.009629640795374428
1216	79	0.02167243333531843
1216	80	-0.01476072205039003
1216	81	-0.011693620563001161
1216	82	0.021687626877152866
1216	83	-0.017878028913401067
1216	84	-0.04257916196598188
1216	85	-0.04683599645034775
1216	86	-0.05629812700180281
1216	87	0.034219335040241106
1216	88	0.17994094505680636
1216	89	-0.09070243976523074
1216	90	0.05353686110891687
1216	91	-0.031041991010177128
1216	92	0.06326204185329942
1216	93	0.016034708272123055
1216	94	0.04166336006252891
1216	95	-0.07740761023491416
1216	96	-0.08252955903249415
1216	97	-0.015537217852262586
1216	98	-0.08111607820194422
1216	99	-0.14405722050723568
1216	100	-0.07527561691954077
1216	101	-0.050768510144798995
1217	1	-0.20698734105194916
1217	2	-0.24499747458511933
1217	3	-0.12136924935929727
1217	4	-0.09380991487167023
1217	5	0.0051272160711235415
1217	6	-0.015602375973969629
1217	7	-0.01727072004001684
1217	8	-0.04774970890490948
1217	9	-0.11081292097771467
1217	10	-0.05266632357773915
1217	11	-0.1615092135373004
1217	12	0.03129987580550875
1217	13	-0.08838216155215406
1217	14	-0.002962757394577409
1217	15	-0.03359048549933874
1217	16	0.019580976050363574
1217	17	0.01609681315195388
1217	18	0.02708400571329861
1217	19	-0.005786190074495323
1217	20	-0.035181690572620994
1217	21	0.027292566965073206
1217	22	-0.03721002203388224
1217	23	-0.07275055158851274
1217	24	0.05017256129073644
1217	25	0.0461362917027941
1217	26	-0.033727612571034626
1217	27	-0.05966198881453977
1217	28	-0.13281235601619557
1217	29	-0.10712898109935054
1217	30	-0.10254267991727772
1217	31	-0.17751305943321682
1217	32	-0.11456044692160816
1217	33	-0.11229971410388373
1217	34	-0.08758485641888569
1217	35	0.05884074210234047
1217	36	-0.06737495755727707
1217	37	0.021355031318343265
1217	38	-0.08122708342605023
1217	39	-0.0034625399356613684
1217	40	0.15369904431369008
1217	41	-0.03307176355035324
1217	42	-0.0735261454215248
1217	43	-0.08015919155300111
1217	44	0.08082805613739197
1217	45	0.07382733773206951
1217	46	0.009921267889190233
1217	47	-0.02899236988724141
1217	48	-0.026841483696955493
1217	49	-0.03877415409380092
1217	50	0.008006138879480318
1217	51	-0.02030359677418403
1217	52	-0.07187484304101588
1217	53	-0.22498008486491017
1217	54	-0.08243116059581013
1217	55	0.0010602781047737153
1217	56	-0.0892173611398448
1217	57	-0.0955926334478221
1217	58	0.11996743145733291
1217	59	-0.12888822382625165
1217	60	-0.05559378967381434
1217	61	0.07699429651157175
1217	62	-0.09039876922937395
1217	63	0.09092320993852354
1217	64	0.023648250436522744
1217	65	-0.007550782533137124
1217	66	0.0016310564438200004
1217	67	-0.009473473898950147
1217	68	-0.11722275027636897
1217	69	-0.0336201634045139
1217	70	0.1596246141876776
1217	71	0.026276334991614192
1217	72	0.019092932190169165
1217	73	-0.10830139581979381
1217	74	0.06064012289459697
1217	75	0.036574538150510705
1217	76	-0.0385229203684716
1217	77	0.03382471351931571
1217	78	0.04216875203745474
1217	79	0.02123407114641651
1217	80	0.1614747998156929
1217	81	0.052790956709316106
1217	82	0.06934452207700303
1217	83	-0.09067292520665404
1217	84	0.07577398839634952
1217	85	0.1561096332517593
1217	86	0.05864093869059417
1217	87	0.11812499935440002
1217	88	-0.08361361184844895
1217	89	-0.2095189403891311
1217	90	-0.11563703142416415
1217	91	-0.04230518627429802
1217	92	0.015801481510052895
1217	93	0.04376504341750831
1217	94	-0.029424493895746195
1217	95	-0.041504747440676226
1217	96	-0.222714074530721
1217	97	0.030582196934211936
1217	98	0.01801696061721003
1217	99	-0.158550659621028
1217	100	0.04163429376059469
1217	101	-0.14278351798123623
1218	1	-0.18703578626094242
1218	2	-0.02305047704077623
1218	3	-0.12445637011915522
1218	4	-0.10420636947668527
1218	5	-0.007467963718561066
1218	6	-0.055316243652946184
1218	7	0.035490784350521665
1218	8	-0.03322620080530214
1218	9	0.02060175561164357
1218	10	0.09168323458550987
1218	11	0.006332195284279862
1218	12	-0.007412482067806536
1218	13	0.055015441611168114
1218	14	-0.039278170860306716
1218	15	-0.024993803983583973
1218	16	-0.01835825503500388
1218	17	-0.06852053128141478
1218	18	-0.06601870146932498
1218	19	-0.0395861585102395
1218	20	0.01578794077014578
1218	21	0.09367805200338353
1218	22	0.019660581211489614
1218	23	0.019624992683944242
1218	24	0.11059890139362949
1218	25	0.12603372043678718
1218	26	0.10867063534340105
1218	27	-0.030205247736070362
1218	28	-0.1205525688971747
1218	29	0.07575338853963842
1218	30	0.019251541597370192
1218	31	-0.09835895278516915
1218	32	0.047883797188958965
1218	33	0.17486858963691532
1218	34	-0.03969516398007045
1218	35	-0.0787068803352895
1218	36	0.020458421949399508
1218	37	0.132238936438128
1218	38	-0.017269065682910423
1218	39	-0.05215516386441976
1218	40	0.016289313509396663
1218	41	0.04452531673794624
1218	42	0.0871262256412706
1218	43	-0.06549599635608416
1218	44	0.09163208106490117
1218	45	-0.011300636655995788
1218	46	-0.015154541088527651
1218	47	0.024744430534909156
1218	48	-0.041039294631367795
1218	49	0.04795429688222441
1218	50	-0.07231501935278573
1218	51	-0.03623079861000633
1218	52	0.04953586736841942
1218	53	-0.07855497034572778
1218	54	0.10675472396913932
1218	55	0.11492034431071829
1218	56	0.04645687418551603
1218	57	0.1087203942053705
1218	58	-0.00863626673163509
1218	59	0.00912047376034053
1218	60	-0.020972935108375168
1218	61	0.00930422734850822
1218	62	0.011118559421873897
1218	63	0.018945213708633446
1218	64	0.04570049807912113
1218	65	-0.0339534393889096
1218	66	-0.09861795645497295
1218	67	-0.09792269754930771
1218	68	0.06307271486640786
1218	69	-0.06277957564861225
1218	70	0.05285878524260568
1218	71	-0.04774992654177623
1218	72	0.1096633169814396
1218	73	0.06592073287870903
1218	74	-0.1406321069693206
1218	75	-0.12403043266332503
1218	76	-0.037264300121485405
1218	77	-0.06147743703356667
1218	78	-0.06077453410330236
1218	79	-0.10977123965648161
1218	80	-0.016764140889293344
1218	81	-0.14102758400579063
1218	82	-0.15074632480924066
1218	83	0.06717708568283598
1218	84	0.055817047213416515
1218	85	-0.0919225831174515
1218	86	-0.08523246242629767
1218	87	-0.07143577808868429
1218	88	-0.10659447345928896
1218	89	0.11598575106846454
1218	90	0.1353882233925745
1218	91	-0.01770984345648685
1218	92	-0.19968292300008272
1218	93	-0.2658185507817805
1218	94	-0.1066039492632953
1218	95	0.03225183540356369
1218	96	-0.04845998657345518
1218	97	-0.1043300434798482
1218	98	-0.18572367312052762
1218	99	-0.20236608520614396
1218	100	-0.12896602500607912
1218	101	-0.2077498682931349
1219	1	-0.3271668621183821
1219	2	-0.14252333429202224
1219	3	-0.14509430787541788
1219	4	-0.27606122160665336
1219	5	-0.13157336546861131
1219	6	-0.1453585093063623
1219	7	-0.12232283862232407
1219	8	-0.0855475342132408
1219	9	-0.19283825499234553
1219	10	-0.07424562562528791
1219	11	-0.10459898364333498
1219	12	0.0505842298993997
1219	13	-0.08299284492682091
1219	14	0.08325800012609363
1219	15	-0.12768299036115138
1219	16	-0.08089244501694992
1219	17	-0.034896330722638425
1219	18	-0.06915028199399131
1219	19	-0.042585913510329476
1219	20	-0.052630230798968114
1219	21	-0.14503551919897006
1219	22	-0.11112663627582009
1219	23	0.06031127491623778
1219	24	-0.08380825586317542
1219	25	0.03833751453111489
1219	26	-0.11932631745889921
1219	27	-0.0704323135805609
1219	28	-0.007764243568438189
1219	29	0.027532770556788932
1219	30	-0.18296808878051962
1219	31	-0.016229478028400024
1219	32	-0.053554495337316155
1219	33	-0.059865951239956416
1219	34	-0.13243333404260227
1219	35	-0.10931937467883301
1219	36	-0.27419914948038127
1219	37	-0.08171316562670228
1219	38	-0.19881273171091607
1219	39	0.023044054743408537
1219	40	-0.15740457711996214
1219	41	0.04588159857729579
1219	42	-0.058932834004529866
1219	43	-0.010218729070231802
1219	44	-0.10658823813756868
1219	45	0.05868060899018701
1219	46	-0.04940962094346446
1219	47	-0.030617581731021914
1219	48	-0.11143991928154406
1219	49	0.01133106563943187
1219	50	-0.022605569689950755
1219	51	0.0033976200033905
1219	52	-0.1066379040240264
1219	53	-0.09818538444989855
1219	54	-0.08511841351999294
1219	55	-0.2988854096923532
1219	56	-0.11683982143025418
1219	57	-0.15254837938809374
1219	58	-0.09644872536640037
1219	59	-0.13502494283095245
1219	60	-0.23285747695401682
1219	61	-0.22453578318305034
1219	62	-0.11276846103335458
1219	63	-0.0485733573026792
1219	64	-0.115522118472839
1219	65	-0.06763196365286461
1219	66	-0.11316041233190077
1219	67	-0.01014898982423773
1219	68	-0.06151580570172399
1219	69	-0.09782379786081208
1219	70	-0.14546438684167384
1219	71	-0.06574229985572799
1219	72	-0.1779843235318026
1219	73	-0.20925237413482733
1219	74	-0.2241779817991727
1219	75	-0.20662636696857817
1219	76	-0.11681774477857942
1219	77	-0.33838636750665074
1219	78	-0.12775204101101423
1219	79	-0.13267049218040228
1219	80	-0.1169562476187096
1219	81	-0.212154697673256
1219	82	-0.26378127975949894
1219	83	0.02008603860971192
1219	84	-0.0819134641120769
1219	85	-0.059016179783128564
1219	86	-0.13755995252081732
1219	87	-0.2244482719976375
1219	88	-0.11657120299477697
1219	89	-0.08117272077673476
1219	90	-0.06859403013942256
1219	91	-0.28505490455344784
1219	92	-0.13798531807792358
1219	93	0.018315432480363825
1219	94	-0.1712824769677539
1219	95	-0.281874265488959
1219	96	-0.18470456348323694
1219	97	0.0038527181236460706
1219	98	-0.09439828155073826
1219	99	-0.1375988287832257
1219	100	-0.16451871709877253
1219	101	-0.2342982251730774
1220	1	-0.07370112897029912
1220	2	-0.11814088226198294
1220	3	-0.10155311228147923
1220	4	-0.11243103299594281
1220	5	-0.0638039118675735
1220	6	-0.0010543348074065761
1220	7	0.009159439962147076
1220	8	-0.04016000594887714
1220	9	0.00441240564458667
1220	10	0.03237018788893664
1220	11	0.036989269278450365
1220	12	0.002776091578823525
1220	13	0.06877003408808235
1220	14	-0.002873437111126975
1220	15	-0.025972689873512422
1220	16	0.007063530682508201
1220	17	-0.028779786194348844
1220	18	-0.07821812554789886
1220	19	0.04530141043333202
1220	20	-0.06682988390781475
1220	21	0.07510232916782655
1220	22	0.029780910876858968
1220	23	-0.025624377684081878
1220	24	0.0017699717228367717
1220	25	0.012954526726794313
1220	26	0.032033005467702935
1220	27	0.03654964263123617
1220	28	0.05822680264436286
1220	29	0.08150213153244579
1220	30	0.017166308836650046
1220	31	0.1153494215457016
1220	32	0.12582636753170817
1220	33	-0.0353405655278749
1220	34	0.08726536102918203
1220	35	0.05496863578238731
1220	36	0.033568487936641134
1220	37	0.09962409066410771
1220	38	0.10031459186951253
1220	39	0.04575797851816077
1220	40	0.0965095718616098
1220	41	0.010733352557011244
1220	42	0.044952528460392216
1220	43	-9.184139623101828E-4
1220	44	0.020476717683749257
1220	45	0.015075120482087812
1220	46	-0.02372042451408163
1220	47	-0.13689667472872458
1220	48	-0.18847518049420842
1220	49	0.0360802052222553
1220	50	0.0022529041706249586
1220	51	0.06480098539237389
1220	52	0.043596474523205586
1220	53	-0.038128174653408564
1220	54	-0.1169811826557634
1220	55	-0.05689814114230529
1220	56	0.025902798051951947
1220	57	0.031241088560804542
1220	58	0.037801054421287006
1220	59	0.16704968417025867
1220	60	0.07552802626516808
1220	61	0.07103036677926156
1220	62	0.06084892348004445
1220	63	-0.047053937755087816
1220	64	0.01809526604055378
1220	65	0.051385117557806836
1220	66	0.10647290011532107
1220	67	-0.0648048683578537
1220	68	0.04394273535765336
1220	69	-0.08918566344503631
1220	70	0.03952448903122985
1220	71	0.06285515203810377
1220	72	-0.06351932593824472
1220	73	-0.048702796851657126
1220	74	0.009634279259117307
1220	75	-0.010311767573369934
1220	76	-0.10458211306437448
1220	77	0.023459238690172413
1220	78	0.11775135979355156
1220	79	-0.08629314362745077
1220	80	-0.1999024613290814
1220	81	-0.013932015351088012
1220	82	-0.033052899159976334
1220	83	0.05519105945042213
1220	84	-0.008162226836716968
1220	85	0.09384331114048905
1220	86	-0.11642465589256545
1220	87	0.019945440373298595
1220	88	0.013538403710569469
1220	89	-0.09761899351308756
1220	90	-0.10289484469794985
1220	91	-0.04460122178631565
1220	92	-0.04424515952505459
1220	93	-0.08417473742365189
1220	94	-0.11586815998915512
1220	95	0.13480556851182257
1220	96	-0.01935808097763214
1220	97	0.02236617150674647
1220	98	0.10405832527266767
1220	99	-0.04454700397233324
1220	100	-0.11051920746845667
1220	101	-0.0958781236483901
1221	1	-0.1478569456316734
1221	2	-0.02521614424991725
1221	3	-0.008976985821576022
1221	4	-0.12996817000592387
1221	5	0.05492372653615263
1221	6	-0.053974838671067005
1221	7	0.0597342256083806
1221	8	-0.011774275029004855
1221	9	0.07938364871998971
1221	10	0.07203216170778148
1221	11	-0.001511136494102061
1221	12	0.007461176791061064
1221	13	-0.030851715320906692
1221	14	-0.009031300277570153
1221	15	-0.06902833364048888
1221	16	-0.048432041103950496
1221	17	-0.031117741806362176
1221	18	0.025474757554320604
1221	19	-0.0016637636960155078
1221	20	-0.04697243357085057
1221	21	-0.03372587026056806
1221	22	-0.14404781782008058
1221	23	0.09345116658040808
1221	24	0.06891086301107663
1221	25	-0.0350960007775285
1221	26	0.03661505973536805
1221	27	0.020489517723859763
1221	28	-0.10060668946953655
1221	29	0.08126007938184898
1221	30	0.12559579262338616
1221	31	-0.03307865085823636
1221	32	-0.02260170487222979
1221	33	0.03944649209182671
1221	34	-0.05779797477406845
1221	35	-0.01234585559053869
1221	36	-0.08037526845868825
1221	37	0.0014327777252560736
1221	38	-4.2991255870106215E-4
1221	39	-0.08225902864460721
1221	40	0.005955956957407693
1221	41	0.06629808210077925
1221	42	0.01006808542733495
1221	43	0.05268378779486227
1221	44	-0.06467976938445474
1221	45	-0.031501217685232064
1221	46	0.02885993609422144
1221	47	0.05543104835796697
1221	48	-0.04731220106511813
1221	49	-0.032315405377232764
1221	50	-0.20865143935994723
1221	51	-0.07700064475476154
1221	52	-0.13918324390592574
1221	53	0.023010811268051157
1221	54	0.0758299390407231
1221	55	-0.02879327540009058
1221	56	0.02303910234608253
1221	57	-0.007472436014900552
1221	58	-0.03351329581334994
1221	59	0.0016370311234368273
1221	60	-0.062121315677593714
1221	61	-0.1463522238138708
1221	62	-0.022028180362447358
1221	63	-0.030901367274161373
1221	64	-0.023123463009227407
1221	65	-0.08844339943171775
1221	66	-0.03015036653017944
1221	67	0.08624696467555992
1221	68	-0.014601423281774828
1221	69	-0.011666874411481842
1221	70	0.07675465028171402
1221	71	-7.057667720999916E-4
1221	72	-0.09396990989787923
1221	73	-0.058511201636243015
1221	74	-0.12996700509923897
1221	75	-0.05651902913788831
1221	76	-0.09928589909874574
1221	77	-0.03660568491873306
1221	78	0.03147423478032607
1221	79	0.029263117619507284
1221	80	0.008030215711244182
1221	81	-0.07831153618662512
1221	82	0.12206371634406565
1221	83	-0.24286828919640868
1221	84	-0.05545272470200047
1221	85	-0.055334205531472946
1221	86	-0.0449818698229123
1221	87	-0.135817588454195
1221	88	-0.08415751386467463
1221	89	-0.16070145355331533
1221	90	-0.19936144785238952
1221	91	0.056189152582973634
1221	92	-0.08764376931299722
1221	93	-0.14662066382003758
1221	94	-0.061508045667146405
1221	95	-0.16065683577878076
1221	96	0.08732411089985703
1221	97	0.03855755501473368
1221	98	0.15363173482067083
1221	99	-0.09813226913588124
1221	100	-0.07188542602108328
1221	101	0.04566028360611796
1222	1	-0.1801450003077889
1222	2	-0.04975883483738386
1222	3	-0.08541298763071836
1222	4	-0.018153505952454907
1222	5	-0.06558484173361023
1222	6	-0.10995755137019358
1222	7	-0.05687967458760568
1222	8	-0.04936410366360633
1222	9	-0.10693224655112488
1222	10	0.05683039277467117
1222	11	-0.052280019352544116
1222	12	0.01489873646742268
1222	13	0.0895186550494671
1222	14	-0.1486739958904124
1222	15	-0.04954242982622503
1222	16	-0.1203954563509484
1222	17	-0.014433486316136168
1222	18	0.0714695311610356
1222	19	0.0059748111067321474
1222	20	-0.06027712224867088
1222	21	0.011150756705610831
1222	22	0.021111235398670658
1222	23	0.020369604692874077
1222	24	-0.01390736906088108
1222	25	0.07053744813949692
1222	26	-0.039004318122813686
1222	27	-0.10852450308120609
1222	28	-0.03219872927053302
1222	29	-0.027702682565987402
1222	30	0.05094380006094923
1222	31	0.05723995811709415
1222	32	0.021420607806803105
1222	33	0.10030382160587692
1222	34	-0.02651499572989735
1222	35	-0.004669590451584327
1222	36	-0.05273568858030586
1222	37	0.028959286595046763
1222	38	0.03972285893735261
1222	39	-0.10475387763199251
1222	40	-0.00185850608093574
1222	41	0.028821324474769483
1222	42	-0.02909217388218366
1222	43	0.13523818751344407
1222	44	-0.0732857294829472
1222	45	-0.05409029251310926
1222	46	0.06760560170555863
1222	47	-0.0350634488529451
1222	48	0.14564975682221615
1222	49	0.025237737996803844
1222	50	-0.014923111303261294
1222	51	0.03020323483717391
1222	52	-0.16419706369586606
1222	53	-0.011639171143123406
1222	54	0.031707118798500744
1222	55	0.0356571994981465
1222	56	-0.05745489232701573
1222	57	-0.056897030215615985
1222	58	0.0690797993170591
1222	59	0.12639204393814651
1222	60	0.11774953210370143
1222	61	0.08878522027880109
1222	62	0.018426113823188928
1222	63	0.06745784675669597
1222	64	0.16634585705710236
1222	65	0.02843433311765864
1222	66	0.0620778861458362
1222	67	0.23717163425694565
1222	68	-0.07376268766691396
1222	69	0.13329015860525573
1222	70	0.173191657166484
1222	71	0.0868991379969799
1222	72	0.1597237430495042
1222	73	-0.0022646565837334265
1222	74	0.07152553221419566
1222	75	0.07705552234710922
1222	76	-0.05146942590913284
1222	77	0.06343703079561891
1222	78	0.2620260213022618
1222	79	0.02068228441181219
1222	80	0.1569447340287482
1222	81	0.08006325651652446
1222	82	0.2354362476270424
1222	83	-0.03460405481277462
1222	84	0.05693985783983635
1222	85	0.12341849560929319
1222	86	0.1619255124576
1222	87	-0.04234555468365642
1222	88	0.07618973976616417
1222	89	0.02071469801209247
1222	90	0.016541361333999305
1222	91	0.10516774447201271
1222	92	0.18125165256750364
1222	93	0.05330144281848703
1222	94	0.16213384588519375
1222	95	0.026538500670284293
1222	96	0.20241783420253512
1222	97	0.010930538581746418
1222	98	-0.126847183717949
1222	99	0.14199286278029888
1222	100	-0.043567420091136455
1222	101	-0.050286748908078494
1223	1	-0.24737655658815783
1223	2	-0.2950870649903905
1223	3	-0.0196173592568627
1223	4	-0.27757079102681104
1223	5	-0.026206915622267957
1223	6	-0.003741026505359457
1223	7	0.0797810503084122
1223	8	0.06044908875283994
1223	9	0.027741567096406072
1223	10	0.08974190253223924
1223	11	-0.04514673405905256
1223	12	-0.02193813453715876
1223	13	-0.06554786328363349
1223	14	0.019721473193413885
1223	15	0.10707695551656116
1223	16	0.004310088880252749
1223	17	-0.09841683250223099
1223	18	0.0418986871346263
1223	19	-0.04050584864050677
1223	20	-0.0035174099820807214
1223	21	0.043145716735615736
1223	22	0.048070439454249936
1223	23	-0.09436029758396103
1223	24	0.1295463588734478
1223	25	-0.037775552538960255
1223	26	-0.07096240546263033
1223	27	-0.038010223868553794
1223	28	-0.01728425284166235
1223	29	0.1031458528507585
1223	30	-0.0741978964199248
1223	31	0.033079917999607744
1223	32	-0.010677595755730351
1223	33	-0.14185704445987568
1223	34	-0.11635583212893152
1223	35	-0.0588903546222852
1223	36	-0.047265888367071796
1223	37	0.10326197134829584
1223	38	0.06969298152324654
1223	39	-0.060608312679164555
1223	40	0.09527469493211527
1223	41	-0.014331311606525787
1223	42	0.1193288321733661
1223	43	0.08872697610861735
1223	44	-0.09702015340511139
1223	45	-0.0645410664182009
1223	46	-0.034750879249166644
1223	47	-0.063922123205991
1223	48	-0.22168335738198408
1223	49	0.02281362199321535
1223	50	-0.009461739133506342
1223	51	0.041188135997295205
1223	52	-0.014693054054184529
1223	53	0.09582259714467511
1223	54	-0.05301789521312372
1223	55	0.025221174669127322
1223	56	-0.07452273386294195
1223	57	0.032259027651328154
1223	58	-0.04148138195751727
1223	59	0.0380050450380125
1223	60	0.009595610745769534
1223	61	-0.10513984598669168
1223	62	0.05065284504866696
1223	63	0.06089766841929389
1223	64	0.08878362649112148
1223	65	0.059745568121009285
1223	66	-0.04525008695184596
1223	67	0.2002431082796079
1223	68	0.1539135321870262
1223	69	0.10410595107310883
1223	70	0.1120651648760358
1223	71	0.04409837273063033
1223	72	-0.04975211692698167
1223	73	-0.18268694370188854
1223	74	-0.2087553744747197
1223	75	0.025349475647324482
1223	76	-0.1044986754340016
1223	77	-0.010583314501317886
1223	78	-0.041430951428807816
1223	79	0.10401140372340478
1223	80	-0.1127768876953752
1223	81	0.010531897873782725
1223	82	0.041924155491670945
1223	83	-0.11694077200556308
1223	84	-0.02773669492182762
1223	85	-0.036019016769401446
1223	86	0.19059244882166126
1223	87	0.07995378413633603
1223	88	-0.004233811558513878
1223	89	-0.014364925928610717
1223	90	-0.075911115035872
1223	91	-0.1785186185322445
1223	92	-0.0739990185154582
1223	93	-0.06238082837066372
1223	94	0.11610513996912175
1223	95	-0.0063709020764122215
1223	96	0.04370408005699744
1223	97	0.047797961243915665
1223	98	-0.08521159546158685
1223	99	-0.12411312829440391
1223	100	-0.05351461839878624
1223	101	0.05651236446174579
1224	1	-0.2017064481192321
1224	2	-0.11192634325489337
1224	3	-0.13281197752970542
1224	4	-0.1680693308682848
1224	5	-0.09623298988176288
1224	6	-0.0588380227506633
1224	7	-0.1454150281229616
1224	8	0.02943219263268304
1224	9	-0.06071170783058477
1224	10	-0.02798442204014151
1224	11	0.04312402105149715
1224	12	-0.05702887296018844
1224	13	-0.023073937543124146
1224	14	-0.021224500940917324
1224	15	0.014346459062657857
1224	16	0.018375587420095485
1224	17	0.013276951394303182
1224	18	-0.0049025227110206515
1224	19	-0.09553192290000112
1224	20	0.01474813027657973
1224	21	-0.0036388055839466915
1224	22	-0.15954533025789175
1224	23	-0.011776859953585017
1224	24	-0.04314137579488886
1224	25	-0.01773696263491331
1224	26	-0.023339334957832136
1224	27	0.0820815575248588
1224	28	0.0853012707294667
1224	29	-0.08358652094982943
1224	30	-0.04153936492221533
1224	31	0.018948712325844497
1224	32	-0.0864076750214835
1224	33	0.031751633053687556
1224	34	-0.012752369467271762
1224	35	-0.003701576983573318
1224	36	-0.008754207098824907
1224	37	0.02829430343006578
1224	38	-0.05856838685389221
1224	39	0.044623226745109434
1224	40	-0.11801170473412981
1224	41	-0.0782914701380264
1224	42	0.0010340887440847268
1224	43	0.03298229525754692
1224	44	-0.07168640288362127
1224	45	-0.1584000568228774
1224	46	-0.021965105365147508
1224	47	0.043901197611695864
1224	48	-0.10363475496229313
1224	49	0.01973268749175361
1224	50	-0.04416553554568736
1224	51	-0.24190114226720283
1224	52	-0.14354891554771854
1224	53	0.024354094850139063
1224	54	-0.0026194805281036793
1224	55	-0.0036357297947873235
1224	56	-0.04907947145159142
1224	57	-0.017393663212246224
1224	58	-0.008546463309208718
1224	59	0.07586174090784681
1224	60	0.07501384186800664
1224	61	-0.004590200596624072
1224	62	-0.1347893743922981
1224	63	-0.010387271088426075
1224	64	-0.027543031831783082
1224	65	0.17512625230957468
1224	66	0.05028495685290579
1224	67	0.1213298834151999
1224	68	-0.1966246405288672
1224	69	0.1978356131507084
1224	70	-0.059198915224087045
1224	71	0.1554260740239144
1224	72	0.12169344001920024
1224	73	0.016439047119973793
1224	74	-0.04208557889691633
1224	75	0.03756057285215775
1224	76	0.0645490926093828
1224	77	-0.09414714428855575
1224	78	-0.010777009000769056
1224	79	-0.043013001783478444
1224	80	0.001338673422687009
1224	81	-0.03132563237235786
1224	82	0.01003220722299858
1224	83	-0.009418869627587867
1224	84	0.09135904975902776
1224	85	0.13226529695609202
1224	86	-0.055591322559230605
1224	87	0.07391707157896832
1224	88	0.10153485761127712
1224	89	0.048054765352162576
1224	90	-0.13255796526532748
1224	91	0.0024909767952436823
1224	92	0.12775838657423577
1224	93	-0.17147970196266016
1224	94	-0.02492844367709779
1224	95	0.26778429191607955
1224	96	0.0053050395897429325
1224	97	-0.01139269374148455
1224	98	-0.14837075274152056
1224	99	-0.22722430893687573
1224	100	-0.050040484064204804
1224	101	0.07066442954310048
1225	1	-0.21024419383232384
1225	2	-0.1199182922302171
1225	3	-0.361175632904029
1225	4	-0.06494302388375672
1225	5	-0.15580743572031963
1225	6	-0.1683309127548469
1225	7	-0.0779181648858227
1225	8	-0.03621293492900435
1225	9	0.03300117380889134
1225	10	-0.13983302095272876
1225	11	-0.09939166276280531
1225	12	0.026759290987953932
1225	13	-0.0370555352010129
1225	14	-0.036095893663627976
1225	15	-0.11245195164415378
1225	16	-0.0398197283473678
1225	17	-0.08425127947144517
1225	18	-0.11257818143121767
1225	19	-0.02957939257795772
1225	20	0.022549259511208675
1225	21	-0.02102588212095924
1225	22	-0.09557000612573319
1225	23	-0.0518678260765455
1225	24	-0.01645902531392096
1225	25	-0.055418894880830294
1225	26	-0.0636812421096522
1225	27	-0.03317565702972303
1225	28	0.04611578348563938
1225	29	0.011266051195718774
1225	30	0.03171554933959442
1225	31	-0.07322297316139981
1225	32	-0.122971874101367
1225	33	-0.01359341086099164
1225	34	-0.01484877264585549
1225	35	-0.07599873298524074
1225	36	0.018457210717990336
1225	37	-0.1084298705557174
1225	38	-0.006570268911609389
1225	39	0.025083285298016733
1225	40	0.01571581513203313
1225	41	-0.09839289213718416
1225	42	-0.04469677700247132
1225	43	0.09524076451727126
1225	44	1.7683425564740674E-4
1225	45	-0.1764092579939316
1225	46	-0.1465751011827976
1225	47	0.0424969734377143
1225	48	-0.011994227986136252
1225	49	-0.020353050693103114
1225	50	-0.09788573629850816
1225	51	-0.2211169515520197
1225	52	-0.10230989421772563
1225	53	0.07534949426461424
1225	54	-0.09898710913537911
1225	55	-0.006350075256932541
1225	56	-0.045299672204414776
1225	57	-0.09976401034733584
1225	58	-0.02729803169063416
1225	59	-0.05974156314903212
1225	60	0.2061629426626581
1225	61	-0.027615085581985
1225	62	-0.08647695281137402
1225	63	-0.01766037857483127
1225	64	-0.013948301593387669
1225	65	0.01715782905571217
1225	66	-0.09734887836248163
1225	67	-0.0863384561916618
1225	68	-0.03153890234401047
1225	69	0.029700941465222286
1225	70	0.1480616452108734
1225	71	-0.013774051446596047
1225	72	-0.03508824128569188
1225	73	0.0014181353675652986
1225	74	-0.1251146462327597
1225	75	-0.05520814316624012
1225	76	0.011172890183622997
1225	77	-0.29953923964614404
1225	78	0.03839384001637569
1225	79	-0.10187853921551238
1225	80	0.025343274008214678
1225	81	-0.013342570891808236
1225	82	0.01728231178176287
1225	83	0.031906935474879106
1225	84	-0.040977838572217706
1225	85	-0.05432295063905457
1225	86	-0.04626154422381035
1225	87	-0.07271195393336427
1225	88	-0.06600278354304834
1225	89	0.09370093850147043
1225	90	0.08297842118386001
1225	91	0.019370943336440405
1225	92	-0.12520585432915254
1225	93	0.042041837142321015
1225	94	0.03787895908325112
1225	95	-0.03646079382210843
1225	96	-0.06239571323334303
1225	97	0.025261425873743804
1225	98	-0.16502591794436228
1225	99	0.07786665718608532
1225	100	0.00810150673462573
1225	101	-0.06223707610307372
1226	1	-0.3357500126825457
1226	2	-0.1478998423494744
1226	3	-0.015066818036743257
1226	4	0.0033577481120801167
1226	5	-0.04650914254926164
1226	6	-0.09331740706603142
1226	7	-0.1584300720009395
1226	8	-0.015639196140121214
1226	9	-0.018344038238723215
1226	10	-0.1308775826474715
1226	11	-0.041162787696237046
1226	12	-0.02794578339339182
1226	13	0.013606658640185287
1226	14	0.022936593919091308
1226	15	0.00932138593270082
1226	16	0.13120397577501564
1226	17	0.02997704890091768
1226	18	-0.05849250738855005
1226	19	-0.033227632608870294
1226	20	0.03891897579823933
1226	21	0.031323932959026024
1226	22	0.0019792553389876844
1226	23	-0.06466270756467196
1226	24	0.02003281281076852
1226	25	-4.960516445251528E-4
1226	26	-0.0045438899097760554
1226	27	0.061880972485155894
1226	28	-0.08119580407203841
1226	29	-0.010709727524556456
1226	30	-0.18333871023493487
1226	31	-0.02658583287543337
1226	32	0.002278075082990938
1226	33	-0.007108932484690911
1226	34	0.0952901852060819
1226	35	0.0492288450807834
1226	36	-0.0335748645720102
1226	37	-0.08427255824983604
1226	38	-0.01760202663659527
1226	39	-0.04364533433582096
1226	40	-0.06804200143283623
1226	41	-0.13941593036925326
1226	42	0.0019906982997284217
1226	43	-0.11309097400000923
1226	44	0.1379423754977651
1226	45	-0.08278228275963784
1226	46	-0.07887170795603993
1226	47	-0.08552734396791095
1226	48	-0.10568761747796884
1226	49	-0.09648196635975381
1226	50	-0.00846488085840491
1226	51	-0.18173189863995276
1226	52	-0.045475019461910904
1226	53	-0.06686055900136978
1226	54	0.1760077656064567
1226	55	-0.07325684694202295
1226	56	-0.0285908936552417
1226	57	-0.07880576796221561
1226	58	-0.08998050704789051
1226	59	-0.0939665777994918
1226	60	0.017115457691936342
1226	61	0.005004102231069396
1226	62	0.02394234311710619
1226	63	0.0041119627881585075
1226	64	-0.051523391213315506
1226	65	-0.018768788782494994
1226	66	-0.1415220496939682
1226	67	-0.06280648655276622
1226	68	-0.1050129954529524
1226	69	-0.14241929700391154
1226	70	-0.04253364150908823
1226	71	-0.0487761129101969
1226	72	-0.024940492283349158
1226	73	-0.006842050525939669
1226	74	-0.06222104344629287
1226	75	-0.18209258218335833
1226	76	-0.12746267783218457
1226	77	-0.01668266455600076
1226	78	-0.023361282576480846
1226	79	-0.12757596319871567
1226	80	-0.1960070571804593
1226	81	-0.22044284925493685
1226	82	-0.1455444747661332
1226	83	-0.13758574523700418
1226	84	-0.01900555533917725
1226	85	0.016978697151103006
1226	86	-0.02428926099076989
1226	87	-0.12258801269460662
1226	88	0.025383234822591305
1226	89	0.011929956883015791
1226	90	0.2494558946037344
1226	91	0.09147830093510123
1226	92	-0.13736036255517092
1226	93	-0.0713863742011327
1226	94	-0.04130920701461349
1226	95	0.08585783976396755
1226	96	0.003117757238442209
1226	97	-0.08561473023681998
1226	98	-0.08767323219547762
1226	99	0.025471400771998276
1226	100	-0.10357057182015694
1226	101	-0.13458107818778586
1227	1	-0.22336909998350052
1227	2	-0.08685599693454549
1227	3	0.005612474362486353
1227	4	-0.05442249383434472
1227	5	-0.07248176798537997
1227	6	-0.08748241599183615
1227	7	-0.0011146510806483434
1227	8	-0.0012175071299154183
1227	9	-0.07686971648859497
1227	10	-0.2122505859837247
1227	11	-0.030134602045833958
1227	12	-0.08391583008907588
1227	13	-0.10595761300744755
1227	14	-0.061453868347705054
1227	15	0.015404272217246273
1227	16	0.043749836826599164
1227	17	-0.08370531365248013
1227	18	-0.1447750963739125
1227	19	0.11095704512122495
1227	20	-0.0253541599063567
1227	21	-0.1377188921640382
1227	22	0.07582891914861278
1227	23	-0.13597494681296496
1227	24	0.010918462216558567
1227	25	-0.023102484210113516
1227	26	-0.013003138895825828
1227	27	-0.03943499044330423
1227	28	-0.02706676446114642
1227	29	-0.1407339165649617
1227	30	0.05151013933696191
1227	31	-0.006698194530734725
1227	32	0.07751147034927897
1227	33	-6.20940609209697E-4
1227	34	-0.09826940619398528
1227	35	-0.10337166496010752
1227	36	-0.019655268403106163
1227	37	0.08444114046400131
1227	38	0.10436311712599888
1227	39	-0.04406829678512025
1227	40	0.06551259354822747
1227	41	-0.12255030270330991
1227	42	0.006645386048930391
1227	43	0.08060972159465507
1227	44	-0.07663333766926428
1227	45	-0.0918255560548289
1227	46	0.02852819166040632
1227	47	-0.048527583284823095
1227	48	-0.056226920860915186
1227	49	-0.0017719906258264473
1227	50	0.050430889534609946
1227	51	-0.0964822063643922
1227	52	-0.02020336325055183
1227	53	-0.023260763409879814
1227	54	-0.028658441567060322
1227	55	-0.17634764153895333
1227	56	0.035987209179602075
1227	57	0.010706811581776776
1227	58	-0.06751657921480358
1227	59	-0.027147964440565886
1227	60	-0.001301965980054831
1227	61	-1.36749717114526E-5
1227	62	-0.030535080299294748
1227	63	-0.08309918283259066
1227	64	-0.01569342982089239
1227	65	-0.0649767360998652
1227	66	-0.07832382683652384
1227	67	-0.20138831236751287
1227	68	-0.22188368256210822
1227	69	-0.015641554842588334
1227	70	-0.10405857169664756
1227	71	-0.029056889249368112
1227	72	0.016622220915721186
1227	73	-0.0012910185133208074
1227	74	0.031144766026976356
1227	75	-0.09070503251022188
1227	76	-0.20101402706664118
1227	77	-0.09750805756882386
1227	78	-0.1234997432557634
1227	79	-0.05621960700621287
1227	80	-0.30084747376346144
1227	81	-0.046362289263853995
1227	82	-0.06093762939199365
1227	83	-0.2382262987575956
1227	84	-0.024706094773861764
1227	85	-0.03976479660626353
1227	86	0.06552758541451453
1227	87	-0.05733415031740918
1227	88	-0.1562304684604996
1227	89	-0.09006281599123156
1227	90	-0.008668494521018033
1227	91	0.006339601289035102
1227	92	-0.005318348518628113
1227	93	-0.11679041275723989
1227	94	-0.01616605015664163
1227	95	-0.10324629040482591
1227	96	0.08106994672561996
1227	97	-0.058252070923437316
1227	98	0.029272383691939297
1227	99	-0.10865881529073107
1227	100	-0.09895229805665906
1227	101	-0.05375848625078561
1228	1	-0.30932084079810096
1228	2	-0.05658177864035707
1228	3	-0.21286050775710663
1228	4	-0.08350194318109061
1228	5	0.016438945781025893
1228	6	-0.0927079617412403
1228	7	-0.0992669416004972
1228	8	-0.019568084682902054
1228	9	-0.1594485353402959
1228	10	-0.017829125312466942
1228	11	-0.13736128122248914
1228	12	0.004750106518464747
1228	13	0.02784675019952232
1228	14	-0.011877579143913408
1228	15	0.018630984853011512
1228	16	-0.05887621513120678
1228	17	-0.1629681955829554
1228	18	-0.012213948113128481
1228	19	0.036249829734501304
1228	20	-0.02419668392197849
1228	21	-0.10244218883408962
1228	22	0.036430820601786706
1228	23	-0.05062738685320056
1228	24	-0.09024758766399543
1228	25	-0.008290207227254598
1228	26	0.02444352693900953
1228	27	0.06397839612718315
1228	28	-0.051749478022614426
1228	29	-0.08474985982947203
1228	30	-0.009491389325987143
1228	31	0.08086080328536127
1228	32	-0.08004328234261493
1228	33	-0.04443250449484282
1228	34	-0.002304504797272955
1228	35	0.053307574430739635
1228	36	-0.009967462783791348
1228	37	-0.10021235214397706
1228	38	0.023548917638620992
1228	39	-0.07143889194595943
1228	40	-0.10317393435143885
1228	41	-0.13004549121400544
1228	42	-0.11075321020211959
1228	43	-0.015614487881663308
1228	44	-0.08681396805278752
1228	45	-0.016126069024764433
1228	46	-0.016336985564812778
1228	47	0.004496039541812991
1228	48	-0.020460878090418078
1228	49	0.024510835023647815
1228	50	0.05140573455969388
1228	51	-0.12435538519564915
1228	52	-0.16011436202580853
1228	53	0.011702957856243756
1228	54	-0.05930001297402754
1228	55	-0.1418331784914031
1228	56	0.002494294494049143
1228	57	0.06745519979385506
1228	58	-0.025215903131723394
1228	59	-0.18967209159354326
1228	60	-0.01743901448251961
1228	61	0.08942948880991963
1228	62	0.11590114141468888
1228	63	0.08702260134640483
1228	64	-0.005820902048093046
1228	65	0.0018414492036455954
1228	66	0.021165433835712122
1228	67	-0.3180239712714368
1228	68	-0.10718481801084323
1228	69	0.1219454301224232
1228	70	-0.020663141513608707
1228	71	-0.012708978666047699
1228	72	0.05344884767310987
1228	73	-0.1348060998572862
1228	74	-2.0676580761858077E-4
1228	75	-0.09706505110790431
1228	76	-0.17160869995856132
1228	77	0.015224735911111509
1228	78	-0.1294805586402603
1228	79	-0.03603435508352959
1228	80	-0.1264843992339948
1228	81	-0.018476214735088092
1228	82	-0.07784632855071294
1228	83	-0.03896407206796937
1228	84	0.11491562213839757
1228	85	-0.14123581230624893
1228	86	-0.03429487219872129
1228	87	-0.06888381583090109
1228	88	-0.20516092719182666
1228	89	-0.0048459556683653204
1228	90	-0.03288103792201014
1228	91	-0.0452738595885549
1228	92	-0.019156477541130812
1228	93	-0.0849627857119657
1228	94	-0.0843058701884658
1228	95	0.004140365127391021
1228	96	-0.03576123883510007
1228	97	-0.1946317397758719
1228	98	-0.040989998443123454
1228	99	-0.03235880699566707
1228	100	-0.07759040086952496
1228	101	-0.10353274183793104
1229	1	-0.39342467554398297
1229	2	-0.03211725741319782
1229	3	-0.08980473115289556
1229	4	-0.166647926186009
1229	5	-0.011670559558460525
1229	6	-0.06517302832479999
1229	7	-0.014093957888846376
1229	8	-0.11538664794702669
1229	9	-0.041177148187330204
1229	10	-0.08351396496099284
1229	11	-0.033057695782389374
1229	12	-0.15779531666141366
1229	13	-0.00920548715293279
1229	14	-0.16961078856633804
1229	15	-0.009315748295200876
1229	16	-0.12066008705036069
1229	17	-0.059721933778490666
1229	18	-0.1490691893776841
1229	19	-0.13048454274392185
1229	20	-0.07754005255507934
1229	21	-0.03999053356611171
1229	22	-0.020855252219988074
1229	23	-0.027331486486474432
1229	24	-0.027051632205143505
1229	25	-0.01331388571183112
1229	26	-0.020722278101644065
1229	27	-0.0036040612042427256
1229	28	-0.1015967225815686
1229	29	-1.4449196432053668E-4
1229	30	-0.1118097105186493
1229	31	-0.06619900227838826
1229	32	-0.03983576866696836
1229	33	-0.1194635285962562
1229	34	0.07661496609571827
1229	35	-0.16678686126450515
1229	36	-0.07404127510328351
1229	37	-0.12142977683749479
1229	38	-0.010416212940846492
1229	39	-0.07576696277551065
1229	40	-0.05335451409867886
1229	41	-0.1347992739284365
1229	42	-0.14216267825703
1229	43	-0.05244691321513528
1229	44	-0.14495842072086162
1229	45	-0.13501098212945095
1229	46	-0.003177479947083839
1229	47	-0.07505365188662694
1229	48	-0.0943956245275146
1229	49	0.01430905315508113
1229	50	-0.11670176742974547
1229	51	-0.12198475430733424
1229	52	-0.04168994118874281
1229	53	-0.11158793413536472
1229	54	-0.042535868487966866
1229	55	-0.14140607539121675
1229	56	-0.05491837892093798
1229	57	-0.005668468117484338
1229	58	0.02328742743772949
1229	59	-0.11030604058602478
1229	60	-0.1062096809859483
1229	61	-0.11999432545727018
1229	62	-0.04504021051270257
1229	63	-0.08327467354104101
1229	64	0.02996532937223151
1229	65	-0.06268589930692059
1229	66	-0.11108349353728642
1229	67	-0.00475149897053484
1229	68	-0.029411708533331193
1229	69	-0.006645992200461137
1229	70	-0.03548654064215384
1229	71	0.01345004280875628
1229	72	-0.08310589108447886
1229	73	-0.003967864808679167
1229	74	-0.02174834366837075
1229	75	-0.12327554754917713
1229	76	-0.05190296982093656
1229	77	-0.03974078977350359
1229	78	0.029660560675928593
1229	79	0.004832594649073485
1229	80	-0.0343748159864532
1229	81	-0.07805640160312777
1229	82	-0.09928217404790018
1229	83	-0.1481925597056275
1229	84	-0.13575633485636018
1229	85	0.15525582092487866
1229	86	0.0395619661810116
1229	87	0.01730614627239646
1229	88	-0.16493950136307944
1229	89	-0.19343910309822832
1229	90	-0.03525306002563866
1229	91	-0.030262646393161674
1229	92	0.02423274554859489
1229	93	0.014150175406349774
1229	94	0.05930511262167215
1229	95	0.06360368990938525
1229	96	-0.08188280879375753
1229	97	-0.005952336996777774
1229	98	-0.0832732053613583
1229	99	-0.037806806149802696
1229	100	-0.012222758311693838
1229	101	0.02950222218523635
1230	1	-0.4863349391571674
1230	2	0.08148254239191033
1230	3	-0.07399198308757349
1230	4	-0.16341113995540013
1230	5	0.020183919941779038
1230	6	0.009255280014372147
1230	7	0.03351994478241238
1230	8	-0.0449949992528218
1230	9	-0.010131952376923437
1230	10	-0.07408835423411375
1230	11	0.00955656238816971
1230	12	-0.1615012225502923
1230	13	0.005853393289164899
1230	14	-0.07733850677668386
1230	15	-0.0209078135509273
1230	16	-0.03271722903120633
1230	17	-0.12952282629084522
1230	18	0.0832150957411173
1230	19	0.0375648535346258
1230	20	-0.10554956320681441
1230	21	0.11031735670589171
1230	22	0.08356360402027718
1230	23	0.01796435166236421
1230	24	0.052444632264020186
1230	25	-0.040528750880014286
1230	26	-0.054484603819858535
1230	27	-0.024054332429294334
1230	28	-0.10920998395998538
1230	29	-0.053907835386397096
1230	30	0.05151572747739408
1230	31	-0.08472330379198212
1230	32	0.012456435024368773
1230	33	0.03145428693724739
1230	34	0.016935347637080156
1230	35	0.03933197866461313
1230	36	0.01926962227452833
1230	37	0.094668834484672
1230	38	-0.049753255549184416
1230	39	-0.02613403322431651
1230	40	-0.028356640123881505
1230	41	0.052222980327449875
1230	42	-0.025150085217291007
1230	43	0.04599049311777037
1230	44	0.08383325808622288
1230	45	0.08794981117767975
1230	46	-0.01733088277239858
1230	47	-0.09066216212152511
1230	48	-0.04818977788851697
1230	49	-0.03982198806750148
1230	50	0.017135701080682963
1230	51	-0.04229505639808906
1230	52	0.033589822815493164
1230	53	0.026481370103716984
1230	54	-0.038857496368031264
1230	55	0.052661338428087845
1230	56	0.12224364929316067
1230	57	0.029711727922943965
1230	58	0.03439573482890523
1230	59	0.040466089942164274
1230	60	-0.04125786856689473
1230	61	0.05084713440407285
1230	62	-0.0010524006532435237
1230	63	-0.08752079894725284
1230	64	-0.11218454913066012
1230	65	0.028875383892184914
1230	66	-0.11603399548834403
1230	67	-0.17252102668623337
1230	68	0.09880956816920161
1230	69	0.005718064171965409
1230	70	3.4256039074875844E-4
1230	71	0.0799984652980612
1230	72	0.005401234933749777
1230	73	-0.11324068054432956
1230	74	0.006614226577589477
1230	75	0.026268367766711265
1230	76	-0.010927842224575102
1230	77	0.07540996283941581
1230	78	0.1271307998084552
1230	79	0.004842701981978337
1230	80	0.2234402435213383
1230	81	0.11822730635210377
1230	82	-0.11134545013423036
1230	83	0.06342676049607121
1230	84	-0.03751027079120206
1230	85	0.16764427430776863
1230	86	0.1772977284342403
1230	87	0.09260124554034377
1230	88	0.0185103335040111
1230	89	0.22512576715846677
1230	90	0.09111613505424998
1230	91	-0.12518444351877633
1230	92	0.1547679044288941
1230	93	0.11384890718004215
1230	94	-0.16803564112047553
1230	95	0.03891809766847132
1230	96	0.12147045573536275
1230	97	-0.005295708886684736
1230	98	-0.04896926601093554
1230	99	0.035545942556801435
1230	100	-0.14984977960401125
1230	101	0.04010690557478114
1231	1	-0.3051143428560792
1231	2	-0.12889564150050603
1231	3	-0.07987338103847463
1231	4	-0.10264827823669975
1231	5	-0.05155755128527062
1231	6	-0.062250303452422884
1231	7	-0.09420450180716955
1231	8	0.027002368071279648
1231	9	-0.0592292516902333
1231	10	-0.10507214133838971
1231	11	0.012299459647991284
1231	12	-0.06617799576720529
1231	13	-0.06731955157821545
1231	14	-0.16919818515144414
1231	15	0.0470306695889775
1231	16	-0.054168272229027536
1231	17	-0.03742480299165862
1231	18	-0.04833234727242086
1231	19	-0.05069858956666451
1231	20	-0.008348360951494271
1231	21	-0.0623668757593876
1231	22	-0.07008918990701574
1231	23	-0.058206684514992446
1231	24	0.0472884487665155
1231	25	0.13849987947035203
1231	26	-0.056155124431512604
1231	27	-0.08612896879093057
1231	28	-0.10156715032316299
1231	29	-0.054121608669120747
1231	30	-0.01081129474678022
1231	31	-0.055884621007486146
1231	32	-0.11193399081095379
1231	33	-0.11133608624456315
1231	34	-0.10769096595849703
1231	35	-0.06730684014146249
1231	36	-0.11202613692338304
1231	37	-0.11452148604362122
1231	38	0.0983526657776892
1231	39	-0.002815369746116403
1231	40	-0.06872223104992514
1231	41	-0.0363528736467984
1231	42	-0.0016588937120616265
1231	43	-0.04947384509332409
1231	44	0.0644364041339216
1231	45	-0.0022597059456828106
1231	46	-0.05904405273356872
1231	47	-0.16007248659882833
1231	48	-0.008766333909662194
1231	49	-0.003758540578417069
1231	50	0.06637832410343236
1231	51	0.05594096299596174
1231	52	0.042512487961055
1231	53	0.07133655099049463
1231	54	0.10543315105084616
1231	55	-0.13230239646145492
1231	56	0.16696438819752757
1231	57	0.12372037187547136
1231	58	-0.0744587440109612
1231	59	0.034238933890300416
1231	60	0.19400506993818567
1231	61	0.09682208010513449
1231	62	-0.025789374392296338
1231	63	0.00894606224490957
1231	64	-0.03696408446336363
1231	65	-0.04104041435709149
1231	66	-0.029285218585691553
1231	67	0.06503163780116239
1231	68	0.1362876401728812
1231	69	0.12362508683492024
1231	70	0.13995897951274827
1231	71	0.08646993367303679
1231	72	0.04648291370340729
1231	73	0.11094781904979811
1231	74	-0.10828733328288109
1231	75	-0.09601837451626238
1231	76	0.11055786453921002
1231	77	-0.006910302183293027
1231	78	0.03596860503431287
1231	79	-0.11200422985365321
1231	80	0.04030358570339132
1231	81	0.08801647289079995
1231	82	0.09776904932826369
1231	83	-0.041032904715308405
1231	84	-0.020193581819917483
1231	85	0.009256525026266615
1231	86	0.1454700809495364
1231	87	-0.04625836701752206
1231	88	0.04031555936566633
1231	89	0.0084056425451422
1231	90	-0.10019831614251729
1231	91	0.04782431012858268
1231	92	-0.01712757833804801
1231	93	0.11171328049348261
1231	94	0.08586980193693705
1231	95	0.061363239284496274
1231	96	0.009103285203778455
1231	97	0.006151165907638756
1231	98	0.0333573174339179
1231	99	-0.05137343174389031
1231	100	0.08551214751474845
1231	101	0.05353285059572954
1232	1	-0.5359389408245292
1232	2	-0.003136048687707671
1232	3	-0.12401282510508338
1232	4	-0.08087675062651556
1232	5	-0.04067477117952478
1232	6	-0.11496314432910282
1232	7	-0.09069847956106258
1232	8	-0.0016436028376460854
1232	9	0.05322778084524771
1232	10	0.030121733302358678
1232	11	-0.14717540926668704
1232	12	-0.15733281904883256
1232	13	0.019192284493833256
1232	14	-0.09317844008222664
1232	15	-0.06676025206697744
1232	16	-0.1561019726743922
1232	17	-0.022811696653491254
1232	18	0.029025850222147653
1232	19	0.01172075182557819
1232	20	-0.003006837070927304
1232	21	0.002772546368255746
1232	22	0.01603546729664629
1232	23	-0.017050237749892005
1232	24	0.019097404252349293
1232	25	-0.032191943877094786
1232	26	-0.0094658460040975
1232	27	-0.02488801312958344
1232	28	-0.09920581555648766
1232	29	-0.001385951268012775
1232	30	0.025671625768346473
1232	31	-0.043039268777391726
1232	32	0.04330262093516524
1232	33	-2.2557967383818323E-4
1232	34	-0.05892959608947024
1232	35	-0.14657881750045476
1232	36	-0.07076789335698663
1232	37	-0.024547505657054103
1232	38	-0.03057859944247099
1232	39	-0.18078180312844694
1232	40	-0.03335872432563036
1232	41	-0.08866905802186409
1232	42	-0.019314320315245936
1232	43	-0.0190366015049932
1232	44	0.0021325494576274195
1232	45	-0.03710229386609143
1232	46	-0.06651804408961226
1232	47	-0.09983264982473372
1232	48	-0.14156201632119547
1232	49	-0.19155187552060937
1232	50	-0.17794558278759354
1232	51	-0.10898951242143085
1232	52	-0.23652272407905173
1232	53	-1.964123056197309E-4
1232	54	-0.11889084359604851
1232	55	0.0493266156269172
1232	56	-0.10034909768474876
1232	57	-0.18371053135174975
1232	58	0.008551633119864732
1232	59	-0.0504051063896398
1232	60	-0.07377141587827651
1232	61	-0.07503865133998744
1232	62	-0.07108157947774885
1232	63	0.1367393094312348
1232	64	-0.03298488260293908
1232	65	-0.06866525804196044
1232	66	-0.04016905176179364
1232	67	-0.09248767945822323
1232	68	0.062127617356360076
1232	69	-0.07848368655750448
1232	70	-0.024667860618002635
1232	71	0.02664290047938067
1232	72	0.0412495050462951
1232	73	-0.054049350823611064
1232	74	0.12166216321785583
1232	75	-0.06877123206655256
1232	76	-0.16765981387943185
1232	77	-0.008791787890054081
1232	78	-0.06544944195894686
1232	79	-0.03183924883085609
1232	80	-0.15421711371084257
1232	81	0.035692917023219195
1232	82	0.06872958112879246
1232	83	-0.06829479015002704
1232	84	-0.133383551324755
1232	85	0.02758591665874377
1232	86	-0.1536735095816013
1232	87	0.12594847355201466
1232	88	0.07603430182414428
1232	89	0.046718097296022165
1232	90	0.05193314214053402
1232	91	-0.34569298874595233
1232	92	-0.0653238004481338
1232	93	-0.10374175559611842
1232	94	-0.0021331817624101745
1232	95	0.022244483662639425
1232	96	-0.046933045723584144
1232	97	-0.16869712614387566
1232	98	-0.0197904415007244
1232	99	0.08640046527460754
1232	100	-0.04563969206753882
1232	101	-0.14580389059029386
1233	1	-0.32183399913964195
1233	2	-0.16064232964944836
1233	3	-0.09572014079500946
1233	4	-0.1304842968546751
1233	5	-0.11084183341917253
1233	6	-0.07708632207039301
1233	7	-0.1918776131569757
1233	8	-0.08470046042853596
1233	9	-0.03589878266051727
1233	10	-0.03859666693810482
1233	11	-0.13602563881244834
1233	12	-0.09197785255202007
1233	13	-0.032835842305033225
1233	14	0.0035884242291501778
1233	15	0.04682945225994217
1233	16	-0.07492373230779492
1233	17	0.05167831193852379
1233	18	-0.07253857713278933
1233	19	-0.09367818140339779
1233	20	-0.1206770397914454
1233	21	-0.03073064231864464
1233	22	0.02688324117067964
1233	23	-0.019957132062430105
1233	24	-0.09206994722346451
1233	25	-0.13360430957368408
1233	26	-0.07624749822313959
1233	27	-0.13635381662480484
1233	28	0.009467937396131276
1233	29	0.012314839594388616
1233	30	0.006708934397508415
1233	31	0.08950993681564512
1233	32	0.028558311373075185
1233	33	0.09712578271354744
1233	34	0.02746871896810177
1233	35	0.032607946825955025
1233	36	0.04354171126852435
1233	37	0.06705280683142689
1233	38	-0.17630648209198796
1233	39	-0.11007065080590905
1233	40	-0.07040966391780756
1233	41	-0.1050771844237417
1233	42	0.014996673778092884
1233	43	-0.18558913331387572
1233	44	-0.0017884436999509035
1233	45	-0.006325226890901092
1233	46	-0.0671861938005236
1233	47	0.0034080003327900954
1233	48	0.051382251840422555
1233	49	0.05551500041692492
1233	50	-0.025900229423236
1233	51	-0.09860182253930816
1233	52	-0.18101490194227665
1233	53	0.015408516618848012
1233	54	0.007210451444684907
1233	55	0.1267724334705207
1233	56	-0.0056270904992103965
1233	57	0.026092731345578102
1233	58	0.0530521761465792
1233	59	-0.03803281691528326
1233	60	-0.022316090104780528
1233	61	0.10243360892718556
1233	62	-0.0063540002426378805
1233	63	0.039748783333344306
1233	64	-0.10859745360048834
1233	65	-0.009006400751644605
1233	66	-0.0670449751198845
1233	67	-0.08594902814942884
1233	68	-0.05468586501866923
1233	69	-0.04396710793772485
1233	70	-0.04715809889756173
1233	71	0.10540906722119558
1233	72	-0.1424562198447461
1233	73	-0.05026163315213239
1233	74	0.028441631987440985
1233	75	-0.011895209460760725
1233	76	-0.12053594140422064
1233	77	0.03461135911280877
1233	78	0.03444407943459993
1233	79	-0.06483272967463449
1233	80	-0.2633552041283309
1233	81	-0.1251521629846053
1233	82	0.04282132286925844
1233	83	0.01027500792343261
1233	84	0.05583183887467413
1233	85	-0.0420714377377891
1233	86	-0.08975798922590172
1233	87	-0.09040265631218602
1233	88	0.001857986862979999
1233	89	-0.01313571083831988
1233	90	-0.027745040095261686
1233	91	-0.1369988191231215
1233	92	-0.2565103209087596
1233	93	-0.02005113053408536
1233	94	-0.3204556545614565
1233	95	-0.029154483594126646
1233	96	-0.07178679714495217
1233	97	0.029457646394568826
1233	98	-0.18226531056464523
1233	99	-0.09690117968516887
1233	100	-0.19002347726148372
1233	101	-0.2927539378038375
1234	1	-0.15620265385279453
1234	2	-0.1656102949131224
1234	3	0.0025407487209960777
1234	4	0.0060031817792705056
1234	5	-0.002659353007111065
1234	6	-0.013322283571355342
1234	7	-0.048694960669337206
1234	8	0.025459455139710485
1234	9	-0.05162935819596015
1234	10	-0.12869830624475043
1234	11	-0.04321380919020612
1234	12	0.05443121697798148
1234	13	-0.036098108425640874
1234	14	0.040626257912371955
1234	15	-0.0168930013083326
1234	16	-0.09798472736348884
1234	17	0.041039739477497506
1234	18	-0.013740352952723356
1234	19	0.024357059674478876
1234	20	-0.08501437674983947
1234	21	0.007602060070915684
1234	22	0.0032343212317087477
1234	23	-0.16279850132514184
1234	24	-0.06055143762738169
1234	25	0.05520991763490457
1234	26	0.06262609505903072
1234	27	0.13631427253329065
1234	28	-0.08489687429582915
1234	29	-0.044979157262361014
1234	30	-0.010891529059371408
1234	31	-0.12264347429584888
1234	32	-0.09530312190175039
1234	33	-0.053397327036250886
1234	34	-0.049774572952372864
1234	35	0.005847326895015215
1234	36	-0.089522897374259
1234	37	-0.11061379100501512
1234	38	-0.18583229916418276
1234	39	-0.11343186038248376
1234	40	-0.034407151614402665
1234	41	-0.024785286889006386
1234	42	-0.04316630473540073
1234	43	-0.08009246584419571
1234	44	-0.018327774440678013
1234	45	-0.17449898880713732
1234	46	-0.1445241272875748
1234	47	-0.027300320094880703
1234	48	-0.1827452102742697
1234	49	-0.05716725629688568
1234	50	-0.09065513644507206
1234	51	-0.08425358746112721
1234	52	-0.18791513252354264
1234	53	-0.13884433123192963
1234	54	-0.06593313988729221
1234	55	-0.20111183996903748
1234	56	-0.20838947707272837
1234	57	-0.009736271419107823
1234	58	-0.08674488939127656
1234	59	-0.045384745882486754
1234	60	-0.0018003796047310061
1234	61	-0.2289423647337756
1234	62	-0.0987944334142199
1234	63	-0.1753170068950567
1234	64	-0.08805736572723077
1234	65	-0.0668481715240361
1234	66	-0.0036681066659269845
1234	67	-0.10318669893443655
1234	68	-0.09421879454798443
1234	69	-0.008285803375429168
1234	70	-0.08553955603353103
1234	71	0.06325772101661187
1234	72	0.06369175367856172
1234	73	-0.12557050881032694
1234	74	-0.053357360796859155
1234	75	0.02132111248116786
1234	76	-0.1630801935064099
1234	77	-0.06400802118568549
1234	78	-0.04975536762921706
1234	79	-0.03012795400382373
1234	80	0.02958768972398218
1234	81	-0.0896013490671308
1234	82	-0.03599646056789396
1234	83	0.012160669439303717
1234	84	0.049027683823105406
1234	85	-0.09687607460096359
1234	86	-0.10971302014214501
1234	87	0.09965625089319019
1234	88	-0.05231140433362924
1234	89	0.0253791048687404
1234	90	-0.03785448016133586
1234	91	-0.1940576460265646
1234	92	-0.044972079980006185
1234	93	-0.16216548048991797
1234	94	-0.15005351394129463
1234	95	-0.12235061533518632
1234	96	0.012498687706660405
1234	97	0.03900640687684387
1234	98	-0.0054547887167828435
1234	99	-0.041388165035805
1234	100	3.8531694760024493E-4
1234	101	-0.05944096674695487
1235	1	-0.30827739406517907
1235	2	0.04711644953790284
1235	3	-0.08657323879096879
1235	4	0.06149147994253212
1235	5	0.051188181289411716
1235	6	-0.12919838311102438
1235	7	-0.037948811906744595
1235	8	0.012697958398455
1235	9	-0.04850450062338041
1235	10	-0.03613757519329397
1235	11	-0.023137240209763377
1235	12	0.01132698289566747
1235	13	-0.039673036642227544
1235	14	-0.011832609049022835
1235	15	-0.037342730126525225
1235	16	0.009805767600276738
1235	17	-0.02407665220930255
1235	18	-0.06967729748578932
1235	19	-0.07206345443152884
1235	20	-3.7905759455725274E-5
1235	21	0.18478461783947608
1235	22	-0.033284068996628946
1235	23	-0.06786920229593107
1235	24	-0.11242065507416754
1235	25	0.05165492925698345
1235	26	-0.02881230793080647
1235	27	-0.08423601004270864
1235	28	-0.035577107648911976
1235	29	-0.2084288632921698
1235	30	0.09767234678949421
1235	31	-0.08776299938586618
1235	32	0.044335568221761434
1235	33	-0.024340709288658502
1235	34	-0.10520732442222425
1235	35	-0.016539414821409082
1235	36	0.005322369477752886
1235	37	0.04410511424087815
1235	38	0.10727620774070346
1235	39	-0.10524726875038226
1235	40	-0.02905900203143119
1235	41	-0.05661354221009418
1235	42	0.04490796261795538
1235	43	-5.4247951722175E-4
1235	44	0.01739017369295226
1235	45	0.04674633957351659
1235	46	-0.05162726752730862
1235	47	-0.03555826184776123
1235	48	-0.033364484692022245
1235	49	0.06031827307734261
1235	50	0.0031205004903469558
1235	51	0.04583534421928448
1235	52	0.06193531868651547
1235	53	-0.1321886979426523
1235	54	0.15704268163406
1235	55	-0.05354563970469428
1235	56	0.05992953755741581
1235	57	-0.026605374923960312
1235	58	0.0161945276817832
1235	59	0.06350813730423965
1235	60	0.08770528330944671
1235	61	0.12202015976373559
1235	62	0.04119035533742732
1235	63	0.14865552170437013
1235	64	0.06377453573578151
1235	65	0.008577828886153327
1235	66	0.16853946135741182
1235	67	0.009697000532312927
1235	68	0.033060044155817536
1235	69	0.05236264017773351
1235	70	-0.0022394557646308044
1235	71	0.013354001951846328
1235	72	-0.0031038572780985874
1235	73	0.0015516597325841985
1235	74	0.0645810877697528
1235	75	0.03803354582513663
1235	76	0.020540083600373293
1235	77	0.05051501787360735
1235	78	0.2691666846929195
1235	79	-0.03972471349518969
1235	80	-0.006138804054792502
1235	81	0.1202284216816949
1235	82	0.14942409911489563
1235	83	0.0573941934354707
1235	84	0.006460401110381042
1235	85	-0.05017839673759994
1235	86	0.08310237113445851
1235	87	0.1171377922996939
1235	88	-0.08496289013646674
1235	89	-0.03750829771090025
1235	90	-0.11946111841847795
1235	91	0.03188849931776616
1235	92	0.014357485673336612
1235	93	-0.11569141367436941
1235	94	-0.06971447971313438
1235	95	-0.03779003240824608
1235	96	0.049133868418572035
1235	97	-0.042620171218963776
1235	98	-2.0633832710359457E-4
1235	99	0.0043410063784392605
1235	100	-0.08642561919933911
1235	101	0.032725240353912
1236	1	-0.14502808615861795
1236	2	0.050136043283302456
1236	3	-0.2650201188507495
1236	4	-0.06028759647364268
1236	5	-0.015506485203644615
1236	6	-0.07323859529640231
1236	7	0.06340147795160789
1236	8	-0.01378558421411924
1236	9	-0.024921664540542565
1236	10	0.05167903278460528
1236	11	0.04527386045940318
1236	12	0.01243942755650096
1236	13	0.0012899781111102016
1236	14	0.08517369763470128
1236	15	0.03383745194074805
1236	16	0.09569788877465157
1236	17	0.07046309858045419
1236	18	0.0077175722477846875
1236	19	-0.03985987988924933
1236	20	-0.03038139074003965
1236	21	-0.07152701952055196
1236	22	0.2417275366601359
1236	23	0.07852023542415054
1236	24	0.07124523222074686
1236	25	0.0908480813533572
1236	26	-0.008813779867757887
1236	27	0.004134343448612299
1236	28	0.003934492346559182
1236	29	-0.02594547919588308
1236	30	-0.033114913030026116
1236	31	0.040222626583634735
1236	32	0.023887674789996538
1236	33	-0.005648171442892647
1236	34	0.18744487952029942
1236	35	-0.10672315218256756
1236	36	0.03983362979546712
1236	37	-0.0387260149612203
1236	38	-0.09169888538761484
1236	39	-0.07506955359282586
1236	40	-0.02832904868051145
1236	41	-0.13009114895383078
1236	42	-0.07630392270683473
1236	43	0.01860720797923676
1236	44	0.046533817755950224
1236	45	0.08328965131844512
1236	46	-0.02760921931571403
1236	47	-0.015012711060272466
1236	48	0.04766918303518963
1236	49	0.1666402423025346
1236	50	0.08143214634231555
1236	51	0.05517259045169709
1236	52	0.167479921206926
1236	53	0.019470698676421705
1236	54	-0.05463246754109008
1236	55	-0.0037460495825243356
1236	56	0.044365927235737956
1236	57	-0.09654077953678097
1236	58	0.12268032065951218
1236	59	0.036530292786075336
1236	60	0.012103982909764
1236	61	0.05109650517072595
1236	62	-0.013777644187022986
1236	63	0.10961133245857013
1236	64	0.06893162254609564
1236	65	0.028864906128873713
1236	66	0.026410148865195993
1236	67	0.04243238306608532
1236	68	-0.09033780908075073
1236	69	-0.0843470429029125
1236	70	-0.2205227526769633
1236	71	0.03462136797727311
1236	72	-0.031974343809871186
1236	73	-0.0725101219904829
1236	74	0.05292943297293817
1236	75	-0.0923807761214448
1236	76	-0.02422307608213714
1236	77	0.06839055994269927
1236	78	-0.0824440247806919
1236	79	-0.0696255558960317
1236	80	-0.11902929194527445
1236	81	-0.06228185357051785
1236	82	-0.08439803994917838
1236	83	-0.11757275874921902
1236	84	-0.16379281450574013
1236	85	-0.017980129660301714
1236	86	-0.11461485279244243
1236	87	-0.16709535685281196
1236	88	-0.1260670834584019
1236	89	0.09175536582695543
1236	90	0.0868488913189509
1236	91	0.028962140040604822
1236	92	-0.1251340167213968
1236	93	-0.19219887526247703
1236	94	-0.05805964043732814
1236	95	-0.0705692899858903
1236	96	-0.1493447998181594
1236	97	-0.19650091884970777
1236	98	-0.039433104368384875
1236	99	-0.15893112362756057
1236	100	-0.10900675972402496
1236	101	0.02751507889374949
1237	1	-0.3579146944657907
1237	2	-0.13491607881508827
1237	3	-0.10460912436338532
1237	4	-0.12219250414594285
1237	5	-0.10440800727911892
1237	6	-0.06268805754537965
1237	7	0.006703969789356279
1237	8	-0.015141572155066285
1237	9	-0.11469744199899168
1237	10	-0.061811840272568475
1237	11	-0.15338606941475064
1237	12	-0.087569930719404
1237	13	-0.03351930984653251
1237	14	-0.10351573267369218
1237	15	-0.1179604302901609
1237	16	-0.03292225530780968
1237	17	-0.0630835218137662
1237	18	-0.11222159021275502
1237	19	-0.03269441420132324
1237	20	-0.04327726986259961
1237	21	-0.07758278609890823
1237	22	-0.1361250101465501
1237	23	0.01859718319185788
1237	24	-0.10888076340797426
1237	25	-0.06257516722781276
1237	26	-0.13256167316242085
1237	27	-0.20564286836241052
1237	28	-0.07217785244380792
1237	29	-0.03264880348287846
1237	30	-0.17673943451163865
1237	31	-0.11781363979662984
1237	32	-0.04804650591918147
1237	33	-0.1133701484355285
1237	34	0.02820970429751668
1237	35	-0.08379030349713901
1237	36	-0.2233070950598517
1237	37	-0.24804703268684847
1237	38	-0.023604921300659498
1237	39	-0.05630927151515408
1237	40	-0.1408039803082488
1237	41	-0.023376717180475737
1237	42	0.021042787421883702
1237	43	0.11316322775581256
1237	44	-0.175461629049245
1237	45	-0.07114883900798219
1237	46	-0.08727303855930302
1237	47	-0.010415086313145139
1237	48	0.019564618732900385
1237	49	-0.024675802417775117
1237	50	-0.1830764610850082
1237	51	0.024601989256808565
1237	52	-0.19750333447603907
1237	53	-0.01760136791951794
1237	54	-0.20248378115440602
1237	55	-0.1609287012631242
1237	56	-0.18644029260678252
1237	57	-0.21487626585664543
1237	58	-0.21852906595360366
1237	59	-0.1782388158075321
1237	60	-0.2776705701013711
1237	61	0.027547934406854324
1237	62	-0.13722152470545268
1237	63	-0.14868233023943134
1237	64	-0.26273092327228653
1237	65	-0.14148300308360007
1237	66	-0.15054837648042962
1237	67	-0.14870839076712628
1237	68	-0.20091134894919094
1237	69	-0.14139194426056179
1237	70	-0.11088993818859905
1237	71	-0.09958610412500235
1237	72	-0.09414163304969492
1237	73	-0.1954642235828814
1237	74	-0.21321118780436166
1237	75	-0.11252293445473072
1237	76	-0.22411305074482613
1237	77	-0.22198117351611302
1237	78	0.02855667227967018
1237	79	-0.1732722223819465
1237	80	-0.16897099950702454
1237	81	-0.14577761567090164
1237	82	0.0017127917741461829
1237	83	-0.035396601012415374
1237	84	-0.04550420702594238
1237	85	-0.14649427158948924
1237	86	-0.02406557447294233
1237	87	-0.07968766050175446
1237	88	-0.28672366709296426
1237	89	-0.09475664731311895
1237	90	-0.02025281564807102
1237	91	-0.22985418673989244
1237	92	-0.253043631519013
1237	93	-0.0902618870705183
1237	94	-0.20053213191648922
1237	95	-0.11353094816742981
1237	96	-0.17949489082083403
1237	97	-0.29317418295512
1237	98	-0.04969817097394724
1237	99	-0.0418676631470305
1237	100	-0.07309371997234138
1237	101	-0.21014454749239064
1238	1	-0.19728417921167107
1238	2	-0.18933880824088334
1238	3	-0.2495416694064545
1238	4	-0.10105252414559374
1238	5	0.006154965300311233
1238	6	0.017261417025245862
1238	7	-0.07091922980363563
1238	8	0.07522350915929366
1238	9	-0.09230134368493026
1238	10	-0.028852769379078325
1238	11	0.005070799762982858
1238	12	-0.032904223100238994
1238	13	-0.20377421765517312
1238	14	0.030729280571684114
1238	15	0.08598511452484559
1238	16	-0.10827707364433081
1238	17	-0.06887991135079119
1238	18	-0.060413727192809574
1238	19	-0.054362455112887176
1238	20	0.03664588938021751
1238	21	0.04830097032641589
1238	22	-0.03166017619626871
1238	23	0.07939260783352609
1238	24	-0.05229403685931544
1238	25	0.039174802070974124
1238	26	0.15802621126065475
1238	27	-0.027330207181023525
1238	28	0.10687690098156821
1238	29	0.08195269473645084
1238	30	-0.060537964361991214
1238	31	0.09870361428662733
1238	32	0.02262593842390004
1238	33	0.08037908403407812
1238	34	-0.08064452633001196
1238	35	-0.016831829084409833
1238	36	-0.24044188216885232
1238	37	-0.021012419259008652
1238	38	-0.06657258853456227
1238	39	-0.024676493142841593
1238	40	-0.0719402761627066
1238	41	-0.10094553176267596
1238	42	0.09753969098498061
1238	43	0.016231594977440977
1238	44	-0.07931945610491198
1238	45	0.13314055942362302
1238	46	-0.2016499793147304
1238	47	-0.0016240124723339022
1238	48	0.1889072618444274
1238	49	0.020811118864308753
1238	50	-0.008353210615716478
1238	51	0.01990558042187729
1238	52	0.1157438015391179
1238	53	0.02102076151680876
1238	54	0.03574186400971513
1238	55	-0.0645040771337193
1238	56	-0.023834373412377374
1238	57	0.038957877404001806
1238	58	-0.008392401684552908
1238	59	-0.11081192855994004
1238	60	0.06714969620974642
1238	61	-0.05337871600278277
1238	62	0.09659718022955133
1238	63	0.014458667286923799
1238	64	-0.06413967048724345
1238	65	-0.0715614227604533
1238	66	0.09987179158679993
1238	67	0.11252035960567497
1238	68	0.009649869275051515
1238	69	-0.002080353235847099
1238	70	0.06466663099439529
1238	71	0.03567117206313242
1238	72	0.12686150724609035
1238	73	-0.09702033663352694
1238	74	-0.01241471054957799
1238	75	0.034283261927789965
1238	76	-0.015864072656725625
1238	77	-0.1624874804230103
1238	78	-0.03648429191393632
1238	79	0.09148979933696921
1238	80	0.10320141852072595
1238	81	-0.08109453993538551
1238	82	0.016880946718799805
1238	83	0.09021698471414652
1238	84	0.03457333547331132
1238	85	-0.0729938066853677
1238	86	0.020886268477184444
1238	87	-0.006559118897222049
1238	88	-0.045320884685637
1238	89	0.07152815470789875
1238	90	0.1463846117654839
1238	91	0.011790696683199542
1238	92	-0.03530183751539795
1238	93	-0.03699790924557078
1238	94	-0.0023584156658955635
1238	95	0.03963303141187424
1238	96	-0.048637537441067025
1238	97	-0.07923583099638165
1238	98	-0.15203321772751366
1238	99	0.051648240082734276
1238	100	-0.08485140843394845
1238	101	-0.18486078054093724
1239	1	-0.4047234911974442
1239	2	-0.34158286772164104
1239	3	-0.19137220337663052
1239	4	-0.06745243417233837
1239	5	-0.16584507687465333
1239	6	0.009000747638289397
1239	7	-0.015182907671267287
1239	8	-0.016137652620344056
1239	9	-0.09497875090879404
1239	10	-0.11808479845168307
1239	11	-0.01909053352817125
1239	12	-0.022592444687496993
1239	13	-0.08389786058787507
1239	14	-0.15905699780415716
1239	15	-0.10910607125938299
1239	16	-0.09084440421520412
1239	17	0.03703688447669862
1239	18	-0.08497466825681244
1239	19	-0.05801937584855921
1239	20	-0.07448127164730067
1239	21	-0.12056582356805734
1239	22	-0.00690417592915793
1239	23	-0.03932077463363726
1239	24	-0.026496666468247554
1239	25	-0.09975180997911792
1239	26	0.03000340866408635
1239	27	-0.15195441068927806
1239	28	-0.17722173219817705
1239	29	-0.12926092496488195
1239	30	-0.06196910143413703
1239	31	-0.1894923165323732
1239	32	-0.008375470922779016
1239	33	-0.03283222307345568
1239	34	0.08552763889743176
1239	35	0.037761200097151004
1239	36	-0.193169723619107
1239	37	0.036279456085857476
1239	38	-0.0860349280500472
1239	39	-0.13217309278646638
1239	40	-0.08884294689222827
1239	41	0.012857630656625929
1239	42	-0.21199079624128103
1239	43	-0.04612268173952572
1239	44	-0.0826337052675612
1239	45	-0.15549750558908215
1239	46	-0.09805983560354292
1239	47	0.012384049974727418
1239	48	0.0013892935529682404
1239	49	0.04489161681003395
1239	50	-0.061081052065972585
1239	51	-0.10150172779626843
1239	52	-0.09812754373675858
1239	53	-0.07605159314651644
1239	54	-0.12993650269456225
1239	55	-0.01638771641126624
1239	56	-0.05701025355113387
1239	57	-0.33146622699309347
1239	58	-0.04402743361451655
1239	59	0.023905446470372738
1239	60	0.01210188034563231
1239	61	-0.16228677106922618
1239	62	-0.006175823576739958
1239	63	-0.010132147709086325
1239	64	-0.10094119159757042
1239	65	-0.1242056172010848
1239	66	-0.10905945970920072
1239	67	-0.14070901244427603
1239	68	0.15499392910726328
1239	69	0.008789189060372848
1239	70	-0.18652639326675313
1239	71	-0.019629342119955595
1239	72	-0.11120702003935179
1239	73	0.030694588734363037
1239	74	-0.13264287709850464
1239	75	-0.03680580104997233
1239	76	-0.1745234711714616
1239	77	-0.0762017239623276
1239	78	0.02250090818868955
1239	79	-0.09351383825357118
1239	80	-0.021499051378647493
1239	81	-0.07607782810636365
1239	82	-0.07305645860719778
1239	83	-0.11196592107049952
1239	84	-0.0543613601113222
1239	85	0.1037698975416177
1239	86	0.03487605510701286
1239	87	-0.16221425422612867
1239	88	-0.041745150753421
1239	89	-0.027587225446666253
1239	90	-0.07260501670823771
1239	91	-0.21400421350170262
1239	92	-0.0064271006695975075
1239	93	0.19929821522680413
1239	94	0.026168377736532022
1239	95	-0.10839722209479419
1239	96	0.04216304879091837
1239	97	-0.1704725766356674
1239	98	-0.0010777790903233608
1239	99	0.07117489641653663
1239	100	0.16368494462672345
1239	101	-0.0028476992732962003
1240	1	-0.24546699664244187
1240	2	-0.06735355844476487
1240	3	-0.2588562813271764
1240	4	-0.21311152496110708
1240	5	-0.03693974093661012
1240	6	0.004737926616421362
1240	7	-0.04163865681494627
1240	8	-0.07796232213524945
1240	9	-0.06989947154366405
1240	10	-0.1453261941920445
1240	11	0.05668942189538484
1240	12	-0.10381157338212432
1240	13	-0.05855916961063912
1240	14	0.00977760876372713
1240	15	0.007911859906542418
1240	16	-0.08421934928876595
1240	17	-0.021870727930590306
1240	18	-0.042107164061228275
1240	19	0.06690478596075877
1240	20	-0.09319490769810557
1240	21	-0.050294923727406626
1240	22	-0.06986178595409598
1240	23	-0.06220934940506595
1240	24	-0.03161183992990857
1240	25	0.09689383905285354
1240	26	-0.02060726744728214
1240	27	-0.17471169142029197
1240	28	0.008096629379252818
1240	29	-0.1333860990088951
1240	30	0.09482139457145422
1240	31	-0.020407827758539554
1240	32	-0.028496282616416124
1240	33	-0.04563233319103688
1240	34	0.030549318296444028
1240	35	0.03052838082233933
1240	36	-0.041296401191651455
1240	37	0.08271413465369193
1240	38	0.09772908150053894
1240	39	-0.026853566503831416
1240	40	-0.039330270134975365
1240	41	0.07914523872273804
1240	42	0.037120586634380004
1240	43	0.0035308184642985907
1240	44	-0.023268681364633892
1240	45	-0.031058284670976377
1240	46	6.192828205087153E-4
1240	47	-0.1917633593503254
1240	48	-0.20389846804246758
1240	49	-0.1651407302297656
1240	50	-0.09401785622079473
1240	51	-0.06314586800559852
1240	52	-0.15507845141269172
1240	53	0.07038785012440485
1240	54	-0.09377981808084712
1240	55	-0.10165260743191595
1240	56	-0.030461327991680776
1240	57	-0.18694007671435742
1240	58	-0.1483987839843124
1240	59	-0.07916990466177509
1240	60	-0.06678995560034906
1240	61	-0.164157711145144
1240	62	-0.10987376257795489
1240	63	0.017756188827192432
1240	64	-0.057775099342329383
1240	65	0.019989121507890673
1240	66	-0.02396609799941274
1240	67	-0.030758724179740682
1240	68	-0.16101282618287627
1240	69	-0.03283949233452432
1240	70	-0.014810729570079673
1240	71	-0.14859291331785585
1240	72	-0.05955128571919488
1240	73	-0.05320230309099827
1240	74	-0.035788110542483764
1240	75	-0.04881073516471446
1240	76	-0.12535597068175264
1240	77	0.0961587628844427
1240	78	-0.02207447735520418
1240	79	0.06254606994647816
1240	80	-0.17813390041697374
1240	81	-0.007981750515824615
1240	82	-0.10792137927489165
1240	83	-0.11123321561915134
1240	84	0.08852149701640855
1240	85	0.08679061341178596
1240	86	-0.07034870652547909
1240	87	-0.03380444740837163
1240	88	-0.07959383437184187
1240	89	-0.07439249203180509
1240	90	-0.07777948425266601
1240	91	-0.1029098670866091
1240	92	-0.003939925662052701
1240	93	0.0357354879107632
1240	94	-0.07447485717921154
1240	95	-0.08221570808392187
1240	96	-0.1185662684271307
1240	97	0.031138951828140193
1240	98	-0.10620830548413096
1240	99	-0.0037749418482633246
1240	100	-0.24804681317812793
1240	101	-0.26824907256660424
1241	1	-0.09564352294916745
1241	2	-0.15383960856101453
1241	3	-0.1382371475977351
1241	4	-0.1092257934533194
1241	5	-0.11084183341917253
1241	6	0.022403473847973032
1241	7	-0.040517068939287526
1241	8	0.027544437530643506
1241	9	-0.009538238442829083
1241	10	-0.0709095921081726
1241	11	0.10462061969095515
1241	12	0.004960922958183289
1241	13	-0.07790386951591444
1241	14	-0.08994899073683627
1241	15	0.06808795566129788
1241	16	-0.2288352969336458
1241	17	-0.03760740234719151
1241	18	-0.13036170638448397
1241	19	-0.053712195008841945
1241	20	-0.11302397856695734
1241	21	-0.0979075130669429
1241	22	-0.041143969713672846
1241	23	0.039566677461380095
1241	24	0.0023178078785761613
1241	25	0.010103173419508948
1241	26	-0.003968586658508855
1241	27	-0.053020483291469134
1241	28	0.0035155564437516773
1241	29	-0.017447065167516485
1241	30	-0.029855691452830513
1241	31	-0.06525196794625998
1241	32	0.03536103246150901
1241	33	-0.10525516966740156
1241	34	-0.046510872868630315
1241	35	-0.13065735929649236
1241	36	-0.06700250641855376
1241	37	-0.1412805265019088
1241	38	-0.09382348889470649
1241	39	-0.18702643311883094
1241	40	-0.055953881604878575
1241	41	3.649924470110477E-4
1241	42	0.018398034322309798
1241	43	0.009138757842585221
1241	44	-8.776342784244662E-5
1241	45	0.13398089555807502
1241	46	0.10798387422669009
1241	47	-0.027204244565169233
1241	48	-0.07106672775141476
1241	49	0.08697758545093848
1241	50	-0.06926757636201586
1241	51	-0.040778693287606416
1241	52	0.010311628669974482
1241	53	1.0239416987189998E-4
1241	54	0.01996555348550544
1241	55	-0.02969015156349286
1241	56	-0.07875634219989536
1241	57	-0.010471894504767931
1241	58	-0.09915870820716322
1241	59	-6.178509288901068E-4
1241	60	-0.06653377717960751
1241	61	-0.0897432618211127
1241	62	-0.06970434037869211
1241	63	-0.1328702642856996
1241	64	-0.11880153523314618
1241	65	-0.056200278302668494
1241	66	-0.09510619960968114
1241	67	-0.07149324583650696
1241	68	-0.0359783820254691
1241	69	-0.10349091746153505
1241	70	-0.09222612610844294
1241	71	-0.06210793958152294
1241	72	0.05142133117566061
1241	73	-0.007744626349413863
1241	74	-0.12717061291051834
1241	75	-0.030602692453960856
1241	76	-0.014243424397420767
1241	77	-0.18732741639739459
1241	78	-0.016576328728660883
1241	79	-0.14136334191952926
1241	80	-0.04226676875418178
1241	81	0.058521306403150675
1241	82	0.08108662899170582
1241	83	-0.04839846146432336
1241	84	-0.06831782098927164
1241	85	0.07187414049350593
1241	86	-0.11356751303542012
1241	87	0.044801425320464716
1241	88	0.039272952849373155
1241	89	-0.05820373804920109
1241	90	-0.08386748907484787
1241	91	0.13553519448232265
1241	92	-0.059231409344135955
1241	93	0.06838424361557571
1241	94	-0.05855089265669022
1241	95	0.04312442797049698
1241	96	0.11273701237885803
1241	97	-0.014760040680258157
1241	98	0.1255578186870565
1241	99	0.19646616725360389
1241	100	0.14841189688817735
1241	101	0.05078347716214893
1242	1	-0.18902027790647224
1242	2	-0.01090683970878814
1242	3	-0.008787154834671185
1242	4	-0.06136720320871092
1242	5	-0.005080507612255758
1242	6	0.09341375029897847
1242	7	-0.06488311322934237
1242	8	-0.06143660169355769
1242	9	0.008667724793525622
1242	10	-0.016991514238725358
1242	11	0.11954246076781061
1242	12	0.10405268732350237
1242	13	-0.04867677442256024
1242	14	0.01499890331439957
1242	15	0.050623054807338974
1242	16	-0.032936469317490946
1242	17	0.041007447848208756
1242	18	0.06476059785635613
1242	19	0.07168438915673647
1242	20	-0.03619158603547845
1242	21	-0.037238096364092144
1242	22	0.0016958044938775174
1242	23	-0.03073076066280578
1242	24	0.004323163212198722
1242	25	-0.022790154124272988
1242	26	0.08735215440387378
1242	27	-0.16259929353897462
1242	28	0.04290765370819116
1242	29	-0.03083829399947291
1242	30	0.04865567053877129
1242	31	0.05237069814145201
1242	32	0.03646466540405413
1242	33	0.14082964723808544
1242	34	0.06088238230577758
1242	35	0.16816012514409096
1242	36	0.09910040283025268
1242	37	0.1609006864087874
1242	38	0.04669757059291868
1242	39	0.00916223383730852
1242	40	-0.009022343032007996
1242	41	0.1256269695782848
1242	42	0.08154827314124447
1242	43	0.07227307539939432
1242	44	0.25537033470502735
1242	45	0.11975597154592066
1242	46	0.1967051074008097
1242	47	-0.010939227920218286
1242	48	0.03790779822919177
1242	49	0.08969722649884915
1242	50	0.0848060956599852
1242	51	0.010332900285995095
1242	52	0.11849009154447998
1242	53	0.035063314708295934
1242	54	0.14344434925913419
1242	55	0.1099103694959922
1242	56	0.2054772661370592
1242	57	-0.04620571994983891
1242	58	0.1246095650595862
1242	59	0.05896457778727893
1242	60	0.13425143052049293
1242	61	0.05486015401330491
1242	62	0.24638083837366054
1242	63	0.08911627501086627
1242	64	0.14064845752992028
1242	65	0.0011723516003598888
1242	66	-0.039059014778295875
1242	67	0.12328023802512433
1242	68	0.14777252259169416
1242	69	0.03762284719326203
1242	70	0.03101385073335905
1242	71	0.08838706693171616
1242	72	0.1926508868277068
1242	73	-0.06402194578782883
1242	74	0.044527896280392554
1242	75	0.02543291327769026
1242	76	0.33201363161647635
1242	77	0.04814008975399986
1242	78	0.1254109342616374
1242	79	-0.015654845755108227
1242	80	0.08860817696879053
1242	81	0.036280750606358936
1242	82	0.01886199445704051
1242	83	0.12327616583340273
1242	84	0.23864628380157882
1242	85	0.11597097071495455
1242	86	0.20187321644785783
1242	87	0.17483905739457128
1242	88	0.13779372285950586
1242	89	0.04791292138052938
1242	90	-0.044171440442632104
1242	91	0.1536966505541102
1242	92	0.1957548404749474
1242	93	0.2136976030018829
1242	94	0.13349354213850262
1242	95	0.06161407915011807
1242	96	0.1993653232776893
1242	97	0.2751321289535511
1242	98	0.17810087846415712
1242	99	0.2014104428361776
1242	100	0.23075738827622416
1242	101	0.13305804656437203
1243	1	-0.21896241572366648
1243	2	-0.038461935752756915
1243	3	-0.1260366152108645
1243	4	-0.06259192251363288
1243	5	0.02113487030579364
1243	6	-0.04467988123319344
1243	7	-0.05917888149039641
1243	8	0.019310709256728842
1243	9	-0.012798238094866576
1243	10	0.025476788531044292
1243	11	-0.1480652372605178
1243	12	0.0674489616519196
1243	13	0.07045547422158194
1243	14	0.07453636862430102
1243	15	-0.01764416327323204
1243	16	-0.030588606953308783
1243	17	0.10997771865773132
1243	18	0.09538946364874334
1243	19	0.06310192194228392
1243	20	-0.10123013059298813
1243	21	0.09123118589090495
1243	22	-0.02749503187767033
1243	23	-0.04039791707208451
1243	24	-0.005296107252689808
1243	25	-0.08959757644565514
1243	26	-0.1319262914795729
1243	27	-0.02852372806763981
1243	28	0.035789335520597376
1243	29	-0.02870374175118684
1243	30	0.010001555793891725
1243	31	9.201530760591936E-4
1243	32	0.10005865063921959
1243	33	-0.006833192180756953
1243	34	0.08695990674756615
1243	35	0.02563559266690163
1243	36	-0.04525250206898335
1243	37	-0.011537324873430066
1243	38	0.044570999335363126
1243	39	0.07261981668543882
1243	40	-0.02745117617488546
1243	41	0.010210234891815162
1243	42	0.041931360696338515
1243	43	0.1093505817025644
1243	44	0.17935792789216265
1243	45	0.023032168241059026
1243	46	0.07110607963058868
1243	47	-0.053347310487190214
1243	48	0.02964529618859757
1243	49	0.1624990984039485
1243	50	0.05529311748073695
1243	51	0.2065941689007431
1243	52	0.08646600346336442
1243	53	0.12477182716045832
1243	54	0.033829794834218774
1243	55	0.07865753533735642
1243	56	0.24854414321166018
1243	57	0.1029452114680609
1243	58	0.02853367309317889
1243	59	-0.026169375886695434
1243	60	-0.018990846964044295
1243	61	0.12315276615529314
1243	62	0.03958828971682493
1243	63	0.1164925243079935
1243	64	0.10333079596020411
1243	65	0.14263904003336592
1243	66	0.060534317466718335
1243	67	0.07477830626259419
1243	68	0.015787976691932215
1243	69	0.09295070266477268
1243	70	0.09568599526184585
1243	71	0.10370186260021796
1243	72	-0.02459385750850629
1243	73	0.053314579941798
1243	74	-0.04512692587048406
1243	75	-0.06851785852038716
1243	76	0.12263306532890539
1243	77	0.1102198633840814
1243	78	0.11258403106742776
1243	79	-0.10630584065815896
1243	80	-0.11956072981686816
1243	81	0.08290497291323362
1243	82	0.02623425325880646
1243	83	0.10859477061111278
1243	84	0.08602870022790654
1243	85	0.012574333614232103
1243	86	0.011691286136418455
1243	87	0.14742943304529632
1243	88	0.024171259998325922
1243	89	-0.03683867028296106
1243	90	0.012405802850615544
1243	91	0.0528575582104196
1243	92	-0.09262737642661989
1243	93	0.01231398942694284
1243	94	0.02154853842008464
1243	95	-0.029189280121435957
1243	96	0.03461663379264479
1243	97	0.005589403445220853
1243	98	0.10698517223716664
1243	99	-0.012034624367394997
1243	100	-0.014190100432486474
1243	101	0.12326246875878155
1244	1	-0.3482198295975678
1244	2	-0.13935023167177008
1244	3	-0.16296420069594575
1244	4	-0.08308632322172116
1244	5	-0.05244723513806093
1244	6	0.04921989285397643
1244	7	-0.07821451835236104
1244	8	-0.1155713474409481
1244	9	-0.08973535552245693
1244	10	-0.032977341892873824
1244	11	0.020055485225952907
1244	12	-0.01069992931815733
1244	13	-0.004277562578529626
1244	14	0.03977592386792139
1244	15	5.614123336883381E-4
1244	16	-0.0667122064060166
1244	17	0.06233104371942488
1244	18	-0.0821617977039395
1244	19	0.04795221757012058
1244	20	0.015881661854038498
1244	21	0.09216337510140704
1244	22	0.0010508181419979223
1244	23	-0.07972007717250307
1244	24	-0.009029934276910012
1244	25	-0.036073836041879304
1244	26	-0.0025258260368445917
1244	27	0.013891243166320066
1244	28	0.033009427059120355
1244	29	-0.022770179969931803
1244	30	5.174178588660538E-4
1244	31	-0.028044349129835666
1244	32	-0.033710138912731225
1244	33	-0.0161724677676105
1244	34	-0.09169955156865939
1244	35	-0.0670299542138153
1244	36	-0.07394466306030978
1244	37	0.02009336885062396
1244	38	-0.10156541319204138
1244	39	0.011340870472103859
1244	40	0.04502780248761695
1244	41	0.070727929465491
1244	42	-0.14829825336863678
1244	43	-0.011407396048028318
1244	44	-0.17864618764714635
1244	45	-0.21120662719953742
1244	46	-0.02136824895053735
1244	47	-0.18447815667887113
1244	48	-0.0031356045799668664
1244	49	-0.020240407948627137
1244	50	-0.08629099575526311
1244	51	-0.05866834702506196
1244	52	-0.05605174760662379
1244	53	-0.019506001439864917
1244	54	-0.1525812477328614
1244	55	-0.018671130531117797
1244	56	-0.060892697166686105
1244	57	-0.18295511889052563
1244	58	-0.12203697591186824
1244	59	-0.02101662216210798
1244	60	0.01679449890567497
1244	61	-0.09816213489285275
1244	62	-0.16690067430733535
1244	63	0.11960706479376171
1244	64	-0.047309386971967626
1244	65	-0.24686539311665
1244	66	0.02141424034200412
1244	67	-0.13934273057517288
1244	68	-0.10386904721252677
1244	69	-0.07189250919423529
1244	70	-0.0640247436013226
1244	71	-0.040724449906981874
1244	72	-0.07342550645488899
1244	73	-0.07220864475201694
1244	74	-0.2102171280331362
1244	75	-0.21738420199915254
1244	76	-0.07868865873584241
1244	77	-0.05705920885949922
1244	78	-0.1234879973893328
1244	79	-0.08758890096218153
1244	80	-0.06756673580982664
1244	81	-0.12488340637406026
1244	82	-0.2110850400157389
1244	83	-0.046459368069953655
1244	84	-0.060401782866293274
1244	85	-0.20494300097650608
1244	86	-0.15064725572264592
1244	87	-0.22265330508486159
1244	88	-0.1712299398965058
1244	89	-0.04349437086987251
1244	90	-0.005399228363600628
1244	91	-0.11624026081449301
1244	92	-0.23901802237507042
1244	93	-0.20242560963753675
1244	94	-0.20269040912597802
1244	95	-0.17754281088765822
1244	96	-0.10458521812761745
1244	97	-0.09515366796974689
1244	98	-0.11381184591625271
1244	99	-0.05910692009518215
1244	100	-0.08162714506675428
1244	101	-0.11886190860473533
1245	1	-0.14938501954780747
1245	2	-0.0128682200055934
1245	3	-0.20500385428040602
1245	4	-0.06155672582626437
1245	5	0.013717990510393463
1245	6	0.002975702739526298
1245	7	0.0013496777593928755
1245	8	-0.1541882555465861
1245	9	-0.04272151175215555
1245	10	-0.03221411391689344
1245	11	0.07565903505710025
1245	12	-0.10853447520108261
1245	13	-0.06595909160475344
1245	14	-0.06254803035267997
1245	15	-0.08040144009700612
1245	16	-0.06457959465273433
1245	17	0.022716727304668893
1245	18	0.017737533311390052
1245	19	0.09101569614762184
1245	20	0.002192107867614368
1245	21	-0.05337970194248953
1245	22	0.021281000274321116
1245	23	0.016787565816720473
1245	24	0.09140344213228246
1245	25	-0.03015292902146882
1245	26	0.06811024487409867
1245	27	0.12561096928956061
1245	28	0.008557573250477901
1245	29	-0.05082041450724972
1245	30	0.00752926252876307
1245	31	-0.017262772267990556
1245	32	0.057920056070955184
1245	33	-0.00785621008356685
1245	34	0.1479269022414158
1245	35	0.10501691041138628
1245	36	0.019221983377370577
1245	37	0.006718673177964263
1245	38	0.002334974490644015
1245	39	0.03960922114286802
1245	40	-0.01815876355766477
1245	41	-0.015651414115616546
1245	42	0.053842211993384126
1245	43	0.022113947918612098
1245	44	-0.07007575862591864
1245	45	0.03145988715471759
1245	46	0.09078699547519165
1245	47	-0.02263241583367659
1245	48	-0.07243727597069949
1245	49	-0.0388527466819113
1245	50	0.009293848207811095
1245	51	0.10982154680843337
1245	52	0.0913740536399601
1245	53	0.10421403882773461
1245	54	-0.13064469061213657
1245	55	-0.02668895108330105
1245	56	0.05179587868845914
1245	57	0.07593266731996806
1245	58	0.0016916319288924342
1245	59	0.02364185295266452
1245	60	0.10412448612571268
1245	61	0.14157926719049385
1245	62	0.010462726448039916
1245	63	-0.08386066044416651
1245	64	-0.022122863764558076
1245	65	0.023816728500051454
1245	66	0.037686917637216766
1245	67	-0.06563090089852608
1245	68	-0.025644248372010736
1245	69	-0.05502152970643692
1245	70	-0.06894681438375727
1245	71	0.05331823088665999
1245	72	-0.011793954938781326
1245	73	-0.010885882852015527
1245	74	0.0791819281058892
1245	75	-0.06571673807221146
1245	76	-0.06964558526176745
1245	77	0.13247050277026773
1245	78	0.047549321531441535
1245	79	-0.10851020066302652
1245	80	0.2578232672602212
1245	81	0.07856932561082886
1245	82	0.08158682907173898
1245	83	0.1112253880754892
1245	84	-0.1351745636863484
1245	85	0.10431711768438134
1245	86	-0.0858364205984472
1245	87	0.11108793992630694
1245	88	0.07820852707907022
1245	89	-0.04107688730890402
1245	90	0.11361150252178476
1245	91	0.07439573870001226
1245	92	0.20671496920729027
1245	93	0.15796007394770584
1245	94	0.16907015576267526
1245	95	-0.03599722068896227
1245	96	-0.07216694920577282
1245	97	-0.07671482259302564
1245	98	0.1219163621044217
1245	99	0.08526168546088542
1245	100	0.10842590249041706
1245	101	-0.15460867970060121
1246	1	-0.33792237656898294
1246	2	-0.19992818879719465
1246	3	-0.13806041591698204
1246	4	-0.06197904126010201
1246	5	0.015682115172182876
1246	6	-0.027959260683658727
1246	7	-0.06118163800370979
1246	8	-0.015134814749480086
1246	9	0.03968153464527546
1246	10	0.03531483974293792
1246	11	0.01012856392486583
1246	12	-0.02070718073985489
1246	13	-0.08669120046192091
1246	14	0.039205652381056666
1246	15	0.07231068393489437
1246	16	0.023602731088466555
1246	17	-0.0054567226545287895
1246	18	0.04386096394429018
1246	19	-0.03183657934520312
1246	20	0.07910219046965494
1246	21	0.07975273331440746
1246	22	0.04716392584659701
1246	23	-0.14033023871565575
1246	24	-0.035405714238955
1246	25	0.11972896581483639
1246	26	-0.03837766545186838
1246	27	-0.01682815286696382
1246	28	-0.14250537322283208
1246	29	0.10651427405301206
1246	30	0.015716455634283477
1246	31	-0.19437184417613906
1246	32	0.03416302344530209
1246	33	-0.07092866223308647
1246	34	0.09776012343449025
1246	35	0.025408303766006668
1246	36	-0.21918152112494482
1246	37	0.027480845167715984
1246	38	0.03328425369124943
1246	39	0.04001221027719737
1246	40	-0.10425957526224039
1246	41	0.11992687171319716
1246	42	-0.09284296974541206
1246	43	0.04692891649548159
1246	44	0.01807793556044146
1246	45	0.08421209536338381
1246	46	0.05814988611696492
1246	47	0.08542164054185264
1246	48	0.09681243413480445
1246	49	-0.01745924890801831
1246	50	0.08411669046225967
1246	51	-0.04494202812750814
1246	52	-0.021869472049701244
1246	53	-0.10368111241845668
1246	54	-0.03014077524701264
1246	55	-0.0091950710781461
1246	56	-0.0072495452732894705
1246	57	-0.06922358939055329
1246	58	0.1511440534426427
1246	59	-0.1377399058837483
1246	60	-0.047926248989462295
1246	61	0.029352161697531187
1246	62	-0.020044911019212464
1246	63	-0.05223281339392827
1246	64	0.14926276033175867
1246	65	0.0539578820653972
1246	66	-0.04594871719592675
1246	67	0.10714192202961925
1246	68	0.058412270317241166
1246	69	0.06739268299738654
1246	70	0.1025046622886876
1246	71	0.22891698827718443
1246	72	0.14502393405668101
1246	73	-0.052252037491044234
1246	74	0.04445757840007758
1246	75	-0.018947093246644897
1246	76	-0.1448191640629588
1246	77	-0.024338796758740955
1246	78	-0.05859501013649293
1246	79	-0.03879522779142519
1246	80	-0.0060179421366513
1246	81	-0.028587131520573905
1246	82	0.057894217444463436
1246	83	0.07462996626111362
1246	84	0.013765352995825708
1246	85	-0.11583663376509179
1246	86	0.05958897272753916
1246	87	-0.010063621209219775
1246	88	-0.057384790316035605
1246	89	0.03921887665255497
1246	90	-0.02059175288599846
1246	91	0.18338819428530684
1246	92	0.11727428663102302
1246	93	0.03643057628833901
1246	94	0.14187876813436873
1246	95	0.062247664999553365
1246	96	-0.032427782670332306
1246	97	-0.0034767368987829173
1246	98	0.08422578331754238
1246	99	0.11181458941633338
1246	100	0.11818353637873003
1246	101	0.055336490871887634
1247	1	-0.16431039268213254
1247	2	-0.003467743397038703
1247	3	-0.1247078552837948
1247	4	-0.10895419227553305
1247	5	0.05840631360082682
1247	6	-0.04068414926096864
1247	7	0.0693291083375911
1247	8	-0.11994769365018243
1247	9	-0.0787305422300193
1247	10	0.0022145829349824453
1247	11	-0.0409093833550358
1247	12	-0.014642590088826068
1247	13	-5.508387513728508E-4
1247	14	-0.08517439433111207
1247	15	0.01621213070445293
1247	16	0.006673384150730044
1247	17	0.02192656049167141
1247	18	0.026090725334469766
1247	19	-0.013888355025088117
1247	20	0.007635479246019372
1247	21	-0.058246126124103625
1247	22	-0.03033068917758186
1247	23	0.011337923273138983
1247	24	-4.565854608458153E-4
1247	25	-0.031068519138109707
1247	26	-0.019698610011133155
1247	27	0.02319029952911933
1247	28	-0.04467207681850738
1247	29	0.001681780400566879
1247	30	0.08816390444523137
1247	31	0.15668680756394338
1247	32	-0.026439657963912566
1247	33	0.0013749450650593076
1247	34	-0.04467312284324976
1247	35	0.0270287002019316
1247	36	-0.09165221704907367
1247	37	0.013704751191255582
1247	38	-0.041889282376281756
1247	39	-0.05817705754770941
1247	40	-0.006481853987864383
1247	41	-0.07883340332921307
1247	42	6.627312458604706E-4
1247	43	-1.2360381850129443E-4
1247	44	0.12961068311495438
1247	45	0.04911948830861235
1247	46	0.01618521446427934
1247	47	-8.589303200707832E-4
1247	48	0.03866268640231141
1247	49	0.02487483390255818
1247	50	0.08734477006909458
1247	51	-0.08538728299214426
1247	52	-0.029872653998317844
1247	53	-0.03164448368575279
1247	54	-0.02625487498438872
1247	55	0.14140336046818192
1247	56	0.008587550581097503
1247	57	-0.08591356370975944
1247	58	-0.03157062819904155
1247	59	0.09194738412035264
1247	60	0.059887686928419726
1247	61	0.0127569920117665
1247	62	0.10910188360343653
1247	63	-0.025476112595171685
1247	64	-0.15036819174649452
1247	65	-0.021492439943443742
1247	66	0.05414245507607518
1247	67	-0.037373030586223877
1247	68	0.11171935378527564
1247	69	-0.058433043565706555
1247	70	-2.6501330511052856E-4
1247	71	0.07427646492654816
1247	72	-0.09330655998080317
1247	73	0.03580294193162814
1247	74	0.0814520899019513
1247	75	0.041846287137872196
1247	76	-0.1276914901908981
1247	77	0.08163643780099505
1247	78	-0.1309280395622494
1247	79	0.10978905933947658
1247	80	0.02231592999695664
1247	81	-0.1435804298137242
1247	82	0.05046930743622369
1247	83	0.0330615852409224
1247	84	0.09406160839441924
1247	85	0.030806519415222056
1247	86	-0.0997082379821208
1247	87	0.030114655089988673
1247	88	0.04495880928150342
1247	89	0.16986002476935624
1247	90	-0.04271610314734886
1247	91	0.024182519083801424
1247	92	-0.1239384862047288
1247	93	0.10215924615390293
1247	94	0.02186082426888447
1247	95	0.06490582709731285
1247	96	-0.008577334255313929
1247	97	-0.1101275906853374
1247	98	-0.03258006333142305
1247	99	0.006132123188216099
1247	100	-0.08557886359511713
1247	101	0.096288096920496
1248	1	-0.20980735875032508
1248	2	-0.02953381890080209
1248	3	-0.19750596312902502
1248	4	-0.11138783997459001
1248	5	-0.025888856040168662
1248	6	-0.008487535668919577
1248	7	-0.08639978034659634
1248	8	-0.16602841727836903
1248	9	-0.3367419916086476
1248	10	-0.03795053809266591
1248	11	-0.1714481941115693
1248	12	0.022370745845407214
1248	13	-0.09826665249441646
1248	14	-0.07123826629457852
1248	15	-0.06037823386406416
1248	16	-0.13846261673069193
1248	17	0.11387415596863804
1248	18	-0.013215737450536835
1248	19	-0.16640549342096733
1248	20	-0.06198736315840847
1248	21	-0.06384528588890248
1248	22	-0.003037494595034218
1248	23	-0.0987664829946695
1248	24	-0.08247957994567656
1248	25	-0.017915912232538744
1248	26	-0.09364111386507545
1248	27	-0.173818484830079
1248	28	-0.003926810592005836
1248	29	-0.023117440051898086
1248	30	-0.061731021000149155
1248	31	-0.046132820922778706
1248	32	-0.08055210534761414
1248	33	0.00472071395161322
1248	34	-0.182336232237283
1248	35	0.018434170581024034
1248	36	-0.015557468428767152
1248	37	-0.08603542973384748
1248	38	-0.058249665972908815
1248	39	-0.008371267113425063
1248	40	-0.006949654755310064
1248	41	-0.13459706098935698
1248	42	0.010429472056237898
1248	43	-0.08516255861792388
1248	44	-0.1637766188937917
1248	45	-0.1843466896055972
1248	46	-0.03993100964299856
1248	47	-0.1966250624476018
1248	48	-0.0310013369190969
1248	49	-0.02007883305038405
1248	50	-0.07237180407597066
1248	51	-0.22438949466025093
1248	52	0.051824866747921305
1248	53	-0.031965261354855556
1248	54	-0.06719593118459954
1248	55	-0.112398965711769
1248	56	-0.029950924225843778
1248	57	0.05428253331464816
1248	58	-0.012902668307091858
1248	59	-0.33991653101082875
1248	60	-0.15560771679357543
1248	61	-0.009345600850750202
1248	62	-0.12607908214324937
1248	63	-0.13943852055898276
1248	64	-0.11612625927777742
1248	65	-0.11770623392506963
1248	66	-0.08904901180444114
1248	67	-0.012081806546682117
1248	68	-0.1927618705161649
1248	69	-0.1260568053160398
1248	70	0.01651476541970709
1248	71	0.055009936793929626
1248	72	-0.1758139720943106
1248	73	-0.15593071145690374
1248	74	-0.23674779829547532
1248	75	-0.21509084603813733
1248	76	-0.02426814584889314
1248	77	-0.19159208287389617
1248	78	-0.12479966889064542
1248	79	-0.20335713562506896
1248	80	-0.01812553665778438
1248	81	0.004389107144795901
1248	82	-0.07731002064654291
1248	83	-0.07654720507866841
1248	84	-0.18612612601395284
1248	85	-0.002384215962166536
1248	86	-0.10669996296584117
1248	87	-0.04547725285982551
1248	88	-0.21606679423116049
1248	89	0.03913481617808401
1248	90	-0.10156580092818501
1248	91	-0.2077758592911607
1248	92	-0.3605781233791774
1248	93	-0.2521107904844726
1248	94	-0.08221455125863031
1248	95	0.18013075527905897
1248	96	-0.06561723910572681
1248	97	-0.021371516274307112
1248	98	0.03803437220553718
1248	99	-0.07853837077507819
1248	100	-0.1365536140938488
1248	101	0.010100050042886721
1249	1	-0.20496248780862203
1249	2	-0.11580504615969289
1249	3	-0.15828580554236282
1249	4	-0.19811678557061185
1249	5	-0.21560241754929166
1249	6	-0.11009844840496896
1249	7	-0.15329682277351964
1249	8	-0.244583481799296
1249	9	-0.19274435091370634
1249	10	-0.1727097599751417
1249	11	-0.04631658866952648
1249	12	-0.09999335383449903
1249	13	0.10743799803351806
1249	14	-0.005967814141953909
1249	15	0.005222214023831384
1249	16	-0.04239950605128939
1249	17	0.03429219441990483
1249	18	-0.00994063027501113
1249	19	-0.20229134193940013
1249	20	-0.013173209959255416
1249	21	-0.04970078430123692
1249	22	0.061293036149933755
1249	23	-0.04083998908789965
1249	24	-0.12187807409802787
1249	25	-0.0719021912802944
1249	26	0.026343581349330236
1249	27	-0.010601790188687232
1249	28	-0.038022715465530155
1249	29	-0.13348657847068068
1249	30	-0.07535659241718662
1249	31	-0.07947737338022165
1249	32	0.043165232657550234
1249	33	-0.046977156132392395
1249	34	-0.016156884854098053
1249	35	-0.1488806106332703
1249	36	0.05629828067799991
1249	37	-0.12051285791592647
1249	38	-0.03523145846735076
1249	39	-0.059443497442408955
1249	40	-0.03657727850462322
1249	41	-0.13500343447509522
1249	42	-0.057161913556754484
1249	43	-0.12277841800100475
1249	44	-0.037382405184459344
1249	45	-0.15691026677398412
1249	46	0.04949089118360206
1249	47	-0.061808465891324715
1249	48	0.14012063761751392
1249	49	-0.24406225067333054
1249	50	-0.03421874233314526
1249	51	-0.006305801456157667
1249	52	-0.06400692532626095
1249	53	-0.02289640845730645
1249	54	-0.17288263842284124
1249	55	-0.055988332613310376
1249	56	-0.020459252872356615
1249	57	-0.11295952458699787
1249	58	-0.12178920130173054
1249	59	-0.01601128181288658
1249	60	-0.1522244382585356
1249	61	0.12117410771514159
1249	62	-0.13976349000920862
1249	63	-0.06627740626242229
1249	64	0.2526511010413799
1249	65	0.02837114733402757
1249	66	-0.13432749641140163
1249	67	-0.15553091612463277
1249	68	-0.002825388299939391
1249	69	-0.09766913231952401
1249	70	-0.044151460521760555
1249	71	-0.09305034242704835
1249	72	-0.04861285851401931
1249	73	-0.013041827196964562
1249	74	-0.05756084493085467
1249	75	0.05594711297295163
1249	76	0.01723603537613627
1249	77	-0.07389908561728475
1249	78	0.23984781124656962
1249	79	0.07695176669509607
1249	80	0.014874767756886342
1249	81	-0.08061165480549448
1249	82	0.06819873008753774
1249	83	0.0026806414451741034
1249	84	-0.12646450502958118
1249	85	0.009608552636272805
1249	86	0.05203090924980103
1249	87	0.05645086507911401
1249	88	0.0047193557418552246
1249	89	0.024350422527888327
1249	90	0.060160613969642895
1249	91	-0.05620329988004613
1249	92	-0.07532257402398557
1249	93	-0.032880334692023894
1249	94	-0.16460129383528255
1249	95	-0.035968943631807804
1249	96	-0.028418716521848353
1249	97	0.03666022544172165
1249	98	-0.16818884304925064
1249	99	-0.0660343463254236
1249	100	-0.08381313289940806
1249	101	-0.35004954802376886
1250	1	-0.3485070243036148
1250	2	-0.08959973207264227
1250	3	0.05550321666576963
1250	4	-0.11729041494852055
1250	5	-0.09316107353519953
1250	6	-0.030975239993516368
1250	7	-0.09842185697485917
1250	8	0.004081146964736604
1250	9	0.03934270958298214
1250	10	-8.354677080930628E-4
1250	11	0.00978428566951095
1250	12	-0.0450196966904457
1250	13	-0.1273803822721078
1250	14	0.0055798097718451345
1250	15	0.08315781202894357
1250	16	-0.01857917143607324
1250	17	-0.0161169879996379
1250	18	0.03328249649512571
1250	19	0.06326129092842336
1250	20	-0.06543432811010774
1250	21	0.018003319896202186
1250	22	-0.029180413484525047
1250	23	-0.06346166575811196
1250	24	-0.06673612611499635
1250	25	-0.07860657424395612
1250	26	-0.02542960384387527
1250	27	-0.032020021647142016
1250	28	-0.012032276005484732
1250	29	-0.029658864099630478
1250	30	0.16701057105729689
1250	31	-0.05634898293664037
1250	32	-0.11074612999373556
1250	33	-0.09486381722373949
1250	34	-0.03597580096534614
1250	35	-0.038470036223863247
1250	36	-0.047139823829510874
1250	37	-0.06208021641628392
1250	38	0.0393434782762796
1250	39	-0.10414331188058412
1250	40	-0.17874473930519486
1250	41	-0.014724462028759433
1250	42	-0.007716444759971353
1250	43	0.054655363972869964
1250	44	0.05815781393242503
1250	45	-0.13082003121468233
1250	46	-0.11172289452434825
1250	47	-0.04427528552957227
1250	48	0.11818022583155852
1250	49	-0.2088994081121669
1250	50	-0.04309212538777274
1250	51	-0.17756695532737865
1250	52	-0.04176381098092463
1250	53	-0.09989259742472001
1250	54	0.06084829582700024
1250	55	-0.04792510239401793
1250	56	0.002665086807049022
1250	57	-0.0023136376040540085
1250	58	-0.10839921619012927
1250	59	0.0049665211041727275
1250	60	-0.1457896152382645
1250	61	-0.01881661971740556
1250	62	-0.0935623150666487
1250	63	0.018861555202654756
1250	64	-0.05918409030383032
1250	65	-0.2579862103451376
1250	66	-0.10889237989485423
1250	67	0.04106739942032078
1250	68	-0.196385630712399
1250	69	0.03277799471280929
1250	70	-0.042178001865146086
1250	71	0.013643103473341966
1250	72	0.05505024753093579
1250	73	-0.045359928552244355
1250	74	0.007149376288744236
1250	75	-0.0282226111000341
1250	76	-0.058772503634749285
1250	77	-0.23936801496716953
1250	78	-0.07738925825386644
1250	79	-0.027676894229060167
1250	80	-0.01708428859182476
1250	81	-0.10033224782263517
1250	82	-0.04440441249531091
1250	83	-0.06100657769417239
1250	84	0.08880783336978482
1250	85	0.027198075445205916
1250	86	0.019503641162494034
1250	87	0.15028497597504753
1250	88	-0.0021879336819310424
1250	89	-0.16994779546730143
1250	90	-0.08139812745056219
1250	91	-0.16640360280355537
1250	92	-0.09530499370745815
1250	93	-0.005585549167093973
1250	94	-0.05689920765490797
1250	95	-0.22126820488289667
1250	96	-0.090807849868213
1250	97	-0.051631703557958986
1250	98	0.17278054900837247
1250	99	-0.06674949032824884
1250	100	-0.08171888782007386
1250	101	-0.03199348765707555
1251	1	-0.25629984760154656
1251	2	-0.2642088425358793
1251	3	-0.16950237154753722
1251	4	-0.12477770015214418
1251	5	-0.15520552367526363
1251	6	-0.03503373744724314
1251	7	-0.09893961828689868
1251	8	-0.040959668166856034
1251	9	0.03331259472908954
1251	10	-0.06054409992337639
1251	11	-0.06012159298358455
1251	12	-0.08791397505969911
1251	13	-0.035788921724893896
1251	14	0.0872159649779789
1251	15	-0.08968719063535247
1251	16	0.014546136744222338
1251	17	-0.17192005752142592
1251	18	-0.033236575054992556
1251	19	-0.024551911395825243
1251	20	0.016162424208133075
1251	21	-0.11786299310192305
1251	22	0.09580554693508958
1251	23	-0.04083998908789965
1251	24	-0.2124734149090699
1251	25	-0.0028771697099756466
1251	26	-0.09876427024687473
1251	27	-0.14778902055969922
1251	28	-0.0768492900988349
1251	29	-0.02822342057594085
1251	30	-0.09520128611865175
1251	31	-0.04669048813432397
1251	32	0.07250086682493873
1251	33	0.009968486663119336
1251	34	-0.03341314024667952
1251	35	-0.19202124911471685
1251	36	0.030413897589127714
1251	37	-0.07737221943447281
1251	38	0.020851371558528342
1251	39	-0.018028484500213438
1251	40	0.027270866447921094
1251	41	0.03065661729367264
1251	42	-0.10634224142560811
1251	43	0.1507332299713866
1251	44	-0.09087679690145478
1251	45	-0.08357118135551644
1251	46	-0.10926665842813321
1251	47	-0.10063504052462946
1251	48	-0.02467660138162131
1251	49	-0.04043843704088346
1251	50	-0.13861908745825957
1251	51	-0.27032650896262567
1251	52	-0.05106473378182841
1251	53	-0.08329330233133447
1251	54	-0.12111387224509684
1251	55	-0.07497021354514288
1251	56	-0.05842301473603584
1251	57	0.07772209750100956
1251	58	0.03179147169223029
1251	59	-0.08848755446172163
1251	60	-0.03919596543713766
1251	61	-0.11437377839357055
1251	62	-0.13199817508255052
1251	63	-0.17326618969642027
1251	64	0.016240402163042233
1251	65	-0.15540797259694727
1251	66	0.024430053200333646
1251	67	-0.041639630533609306
1251	68	-0.0960091674198651
1251	69	-0.12441632817802173
1251	70	0.0731910761477792
1251	71	0.020840943163982217
1251	72	-0.10124443746138923
1251	73	-0.11916779786132992
1251	74	-0.05928647047010571
1251	75	-0.21411328392091633
1251	76	-0.010373973251994073
1251	77	-0.01350219174325673
1251	78	0.03881243592301331
1251	79	-0.08094297014700658
1251	80	0.08648822763608877
1251	81	0.01688618816258014
1251	82	-0.002551917022039163
1251	83	0.013897207450348503
1251	84	-0.02033853436521582
1251	85	-0.04388583908072263
1251	86	-0.07048850403752027
1251	87	-0.07814792698300721
1251	88	-0.024616278425533267
1251	89	-0.021378654262449004
1251	90	-0.0511422333124969
1251	91	-0.17958552593699295
1251	92	-0.18317417022760907
1251	93	-0.2899985400414593
1251	94	-0.169778170453057
1251	95	-0.010947373312568232
1251	96	-0.10003217640105078
1251	97	-0.08499637507596702
1251	98	-0.0025287912804898838
1251	99	-0.10744935926761912
1251	100	0.025764088843473587
1251	101	-0.14211167054317997
1252	1	-0.2313125832197045
1252	2	-0.23152321513746443
1252	3	-0.2466815086683667
1252	4	-0.17162854420731577
1252	5	-0.05675707424829568
1252	6	-0.16114420773000404
1252	7	0.014980440025816222
1252	8	-0.11490334962184079
1252	9	-0.0325839466790967
1252	10	-0.1805296692968028
1252	11	0.013099081618690889
1252	12	-0.010162334553456276
1252	13	-0.06189537120423694
1252	14	-0.09461804519060024
1252	15	-0.1331845370895408
1252	16	-0.14616980234761456
1252	17	0.08630958642351771
1252	18	-0.08568740228918159
1252	19	-0.14031637494503002
1252	20	-0.04264569899518733
1252	21	0.05289425697839789
1252	22	-0.0020770389653179677
1252	23	-0.012504022558687211
1252	24	0.0731308915558273
1252	25	-0.07473888653401417
1252	26	-0.13867387963504285
1252	27	-0.11963712567309415
1252	28	-0.07399009310123006
1252	29	-0.10960226842025378
1252	30	-0.02119341936143826
1252	31	-0.17996499723664527
1252	32	0.023756925235041138
1252	33	-0.0065182828647962765
1252	34	-0.14765154290321192
1252	35	0.04738328834348948
1252	36	-0.13232018971247328
1252	37	-0.051576367796954514
1252	38	-0.09704743773033897
1252	39	-0.028718657250898616
1252	40	0.043609714675874045
1252	41	-0.05890106113132276
1252	42	-0.06043056851685691
1252	43	-0.007373982353968245
1252	44	-0.0423611926798344
1252	45	0.09324309552143006
1252	46	0.09867085017140909
1252	47	0.07474023138681929
1252	48	-0.06782351084087423
1252	49	-0.09449205242558634
1252	50	0.017724873461013146
1252	51	-0.060560825892679304
1252	52	-0.06902739637997968
1252	53	-0.08710236802573235
1252	54	-0.030424097885948242
1252	55	-0.07013565853926451
1252	56	-0.015195689208468366
1252	57	-0.05785718038482912
1252	58	0.04024290536686692
1252	59	-0.05400750520873032
1252	60	-0.01779754476445561
1252	61	-0.1496760635009977
1252	62	-0.03520194386643283
1252	63	-0.023060778285227457
1252	64	-0.03539040250301184
1252	65	-0.07806136348064285
1252	66	0.01054610834214742
1252	67	0.07522114748816477
1252	68	0.03319437044447682
1252	69	0.17890017065391817
1252	70	-0.006509731812379016
1252	71	0.03828163908021054
1252	72	0.001947822233823615
1252	73	-0.19698620583712767
1252	74	-0.10934473523153088
1252	75	0.1237127746477995
1252	76	0.007593484799777173
1252	77	-0.027957533343702323
1252	78	-0.06922470744740394
1252	79	-0.10579374854135182
1252	80	0.03986867199757427
1252	81	-0.042686256570739545
1252	82	0.009910360279860697
1252	83	-0.12906116690562897
1252	84	-0.006378231130241829
1252	85	0.066136253205201
1252	86	-0.07151657551633406
1252	87	-0.06279804884286477
1252	88	-0.05739025283477872
1252	89	0.06532425373750783
1252	90	0.07361739457505934
1252	91	0.05512315578911853
1252	92	-0.05584749913190734
1252	93	0.06909461754710833
1252	94	-0.1258964499475823
1252	95	-0.0913649171476223
1252	96	0.048712834943884786
1252	97	0.17681879264871014
1252	98	-0.05075888157150388
1252	99	-0.006815658516465817
1252	100	4.1163222481088724E-4
1252	101	-0.05150636994386559
1253	1	-0.25956321344693123
1253	2	-0.20977958497441307
1253	3	-0.23479048351983778
1253	4	-0.28091288266531933
1253	5	-0.031562447246102465
1253	6	-0.18338171549203253
1253	7	-0.07088014440203239
1253	8	0.018743327234517437
1253	9	0.04454375376208475
1253	10	0.012135380637801063
1253	11	-0.12198873441009539
1253	12	-0.06211167775229143
1253	13	0.02719385667815999
1253	14	-0.24939046288594824
1253	15	0.0041456133967017195
1253	16	-0.03405922582867049
1253	17	-0.11957012401091305
1253	18	-0.1221135868406833
1253	19	-0.01964573544404402
1253	20	-0.12935158783476908
1253	21	0.09036929871485455
1253	22	-0.06371375872864604
1253	23	0.06738628310490213
1253	24	0.13947137966670198
1253	25	0.02805056379214932
1253	26	-0.02380973664916297
1253	27	-0.005740852623134174
1253	28	-0.06697674195552139
1253	29	-0.06753120030148096
1253	30	0.0013235667197832868
1253	31	-0.18351252798423445
1253	32	-0.11299329870012542
1253	33	-0.1817649279047373
1253	34	-0.007370057980310207
1253	35	-0.009066270429656242
1253	36	-0.07090184628134466
1253	37	-0.061710981982194824
1253	38	-0.0365123614839149
1253	39	-0.09919636451633806
1253	40	-0.12820726498783586
1253	41	0.02346152492892628
1253	42	0.016021756115470964
1253	43	0.03477228821033407
1253	44	-0.07667230845092377
1253	45	-0.08703994406741344
1253	46	0.0571522307870751
1253	47	-0.17961360154263417
1253	48	-0.09795293678048012
1253	49	-0.14454144922424206
1253	50	-0.014923111303261294
1253	51	-0.0372816919500778
1253	52	-0.16492136093179255
1253	53	-0.020205454128010558
1253	54	-0.08664696467186417
1253	55	-0.06579922521409287
1253	56	-0.05705163494701537
1253	57	0.009331142989303487
1253	58	0.025128660017081472
1253	59	-0.020542416949801634
1253	60	-0.09020990725108646
1253	61	-0.034697670645954304
1253	62	-0.08945110800752332
1253	63	-0.04527803923500784
1253	64	0.06593476943671561
1253	65	-0.12422011837400504
1253	66	-0.20128833419713033
1253	67	0.1132150137886967
1253	68	-0.015595746941833966
1253	69	-0.09947939742011869
1253	70	0.08684759640381401
1253	71	-0.048074630697719556
1253	72	0.04791965566401757
1253	73	0.05341226769784413
1253	74	-0.14057218918584624
1253	75	-0.032693126936422345
1253	76	0.02843034701389513
1253	77	-0.004141858876295146
1253	78	-0.08966531062163341
1253	79	-0.07590764589905064
1253	80	-0.03554998055899006
1253	81	-0.08747256683324878
1253	82	0.017865188195514747
1253	83	0.24871361803977976
1253	84	0.09029668189432982
1253	85	-0.17276817732157213
1253	86	0.12475927645415652
1253	87	-0.12024078606725652
1253	88	0.014788909760682145
1253	89	-0.1101834305604541
1253	90	-0.08063583700599253
1253	91	-0.013266598962331955
1253	92	0.13277071920284556
1253	93	-0.04986588941861214
1253	94	0.07570756759844954
1253	95	0.05774200861797851
1253	96	0.13631102972364317
1253	97	-0.07230883186692694
1253	98	-0.06792853991558445
1253	99	-0.05914643719621182
1253	100	-0.10521490266885536
1253	101	0.0031115754204762425
1254	1	-0.3114021094503201
1254	2	-0.2898177361220604
1254	3	-0.07854140746511717
1254	4	-0.06337261646221748
1254	5	-0.1706271207438803
1254	6	-0.11307068211601035
1254	7	-0.1332456936663462
1254	8	-0.17205123898764185
1254	9	-0.19177250535937418
1254	10	-0.008475857030312284
1254	11	-0.05449041309621094
1254	12	-0.0849809931511416
1254	13	-0.08275661094947395
1254	14	-0.04820638805127686
1254	15	-0.12505960664921645
1254	16	-0.07213129266976637
1254	17	-0.02757954958856601
1254	18	-0.09072883554448907
1254	19	-0.10657727532909433
1254	20	0.025932488602890658
1254	21	-0.16795992324752262
1254	22	-0.1175585287976304
1254	23	-0.11578767152337122
1254	24	-0.02625777568255927
1254	25	-0.29221674359531846
1254	26	-0.029512460484369285
1254	27	-0.1117347861988165
1254	28	-0.09348769304475724
1254	29	-0.12015841086838464
1254	30	-0.0759882556832423
1254	31	-0.03262598579266296
1254	32	-0.08449107855981453
1254	33	-0.04177265787583195
1254	34	-0.17292858401374644
1254	35	-0.17043493839890544
1254	36	0.035878620758523994
1254	37	-0.018022040293608654
1254	38	-0.04263115012263796
1254	39	-0.15774127760759882
1254	40	-0.08172484710986794
1254	41	-0.04766453950056615
1254	42	-0.21261867733286266
1254	43	0.031033404496525918
1254	44	-0.010025352616843008
1254	45	-0.10708301104921958
1254	46	-0.07375322667938633
1254	47	-0.1327015825062432
1254	48	-0.08580619556886404
1254	49	-0.13134706538664886
1254	50	-0.09403776244824513
1254	51	-0.004230544120609636
1254	52	-0.023560850397480237
1254	53	-0.0756093985505899
1254	54	-0.09120836005632071
1254	55	-0.10495277556844229
1254	56	-0.04734891823620302
1254	57	-0.15296583395080177
1254	58	-0.15324879411515724
1254	59	-0.28629846689894833
1254	60	-0.09361786270935823
1254	61	-0.06278382598274845
1254	62	0.06053918500113298
1254	63	0.012727022649293929
1254	64	-0.05931641009631505
1254	65	-0.05455010264689264
1254	66	-0.023842395014547435
1254	67	-0.12494503935930368
1254	68	-0.03511944535897271
1254	69	-0.10845756292342656
1254	70	-0.03230759256191362
1254	71	-0.018424670149066458
1254	72	-0.2008044538308411
1254	73	0.04649661521882109
1254	74	-0.13155412705754088
1254	75	-0.19678652066090052
1254	76	0.07642848042179651
1254	77	-0.10511807941913531
1254	78	-0.19617647544278327
1254	79	-0.15213192905110162
1254	80	0.022131989906824856
1254	81	-0.09020726674472712
1254	82	-0.01052802866579583
1254	83	-0.16962386822348918
1254	84	-0.10413168318115851
1254	85	-0.09573456263391478
1254	86	-0.1591205278386454
1254	87	-0.23467321204922342
1254	88	-0.052876122450499
1254	89	-0.11596096056752714
1254	90	-0.07381814499012052
1254	91	-0.09718327201127153
1254	92	-0.041284719294900185
1254	93	-0.059817247595908896
1254	94	-0.10166320919240235
1254	95	-0.0646925404343861
1254	96	-0.16584000393735465
1254	97	-0.2682194278049508
1254	98	-0.005123771556455381
1254	99	-0.17076615111603388
1254	100	-0.026243095690148266
1254	101	-0.17954407930272964
1255	1	-0.21164424054799014
1255	2	-0.013922125191655255
1255	3	-0.06545801467702006
1255	4	1.8885713681981997E-4
1255	5	-0.09754129840295889
1255	6	0.08766807394577825
1255	7	-0.0773652620659675
1255	8	-0.027986281775369548
1255	9	-0.08636001351611355
1255	10	-0.05927465314747593
1255	11	-0.13292376003456496
1255	12	-0.05738155976013104
1255	13	-0.024589604635146145
1255	14	-0.021334028801405225
1255	15	-0.0827079858543982
1255	16	-0.03777569572183381
1255	17	0.054001465785340486
1255	18	-0.12386714769329643
1255	19	-0.06590233265471568
1255	20	0.061913520890499285
1255	21	-0.052273074689296095
1255	22	-0.06439503960143611
1255	23	0.05122150953457094
1255	24	0.005446813628047664
1255	25	0.06682386254585992
1255	26	0.05188078414042252
1255	27	-0.08992184528246128
1255	28	0.05425384410249734
1255	29	0.0451923674664485
1255	30	-0.01826451733963097
1255	31	-0.01965152870634057
1255	32	-0.09849827476627127
1255	33	0.12237122755247754
1255	34	-0.09024244461259912
1255	35	-0.08339638770241464
1255	36	0.11214292887168398
1255	37	0.07524985425949637
1255	38	0.024897159722030437
1255	39	-0.022406406035266002
1255	40	0.15976051985114736
1255	41	-0.0773964609220883
1255	42	-0.13847073189961634
1255	43	0.01899959286140529
1255	44	0.20032196235102617
1255	45	0.12431935335718691
1255	46	-0.05056676423371442
1255	47	-0.1118016947745204
1255	48	-0.11911221136382721
1255	49	-0.04607406140942061
1255	50	0.1668177339850061
1255	51	-0.01055490662279368
1255	52	0.01588784894966011
1255	53	0.009068400819231215
1255	54	-0.09952079911593614
1255	55	-0.16111056319900996
1255	56	-0.043463067084658746
1255	57	-0.059381824278460726
1255	58	-0.08175006461361534
1255	59	0.10359710174720504
1255	60	-0.10612432628738588
1255	61	0.04505427693067077
1255	62	-0.13737763470705744
1255	63	-0.13166474166831676
1255	64	0.019375300792631833
1255	65	0.002035723456607741
1255	66	-0.020731277373663204
1255	67	-0.018384422553893387
1255	68	-0.02708543735291613
1255	69	-0.05380624137927725
1255	70	-0.02212532951588031
1255	71	0.010555451593745602
1255	72	-0.1361819321628488
1255	73	-0.2089891394672918
1255	74	-0.07751270210689398
1255	75	-0.05066146032520891
1255	76	-0.004523287937900022
1255	77	0.05540942738307564
1255	78	-0.04344360477561793
1255	79	0.029928654249417264
1255	80	0.020165413816847888
1255	81	0.04187619663657216
1255	82	-0.18565686125849368
1255	83	0.06590085247648148
1255	84	-0.04675983582157528
1255	85	0.004164134330260083
1255	86	-0.057998454276230405
1255	87	-0.1403137521839639
1255	88	-0.08375473546967527
1255	89	-0.12341553097564173
1255	90	0.03125069771496669
1255	91	-0.028293086723820693
1255	92	-0.1576538493537356
1255	93	-0.0019078885499226317
1255	94	0.0820923276258938
1255	95	-0.004206350363801903
1255	96	0.061179490178147944
1255	97	-0.2441844135770168
1255	98	0.015280530400410441
1255	99	0.04623627521171869
1255	100	-0.3225553713462119
1255	101	0.04426396165709434
1256	1	-0.2574168484673649
1256	2	-0.04153143463869924
1256	3	-0.13666967987957435
1256	4	-0.04367855628168371
1256	5	0.007763963991173739
1256	6	0.003953535125745589
1256	7	-0.03269527181312526
1256	8	-0.035922463590118525
1256	9	-0.016862708700912776
1256	10	0.10885630903035093
1256	11	-0.08128415997548188
1256	12	0.025575565682110835
1256	13	-0.11512789750831587
1256	14	-0.04080021895658348
1256	15	-0.08167181769974263
1256	16	-0.040941209794873146
1256	17	-0.08281530273972493
1256	18	0.058720192693684226
1256	19	-0.09356717094177469
1256	20	0.003170671616878451
1256	21	-0.16079937999648308
1256	22	-0.016695025645184103
1256	23	-0.09201402270380754
1256	24	-0.1790399832796581
1256	25	-0.07914035689078247
1256	26	0.029234642413797474
1256	27	-0.11428049643510718
1256	28	-0.02110212352640417
1256	29	-0.018175293795778202
1256	30	-0.07095842497443527
1256	31	-0.02906477766545379
1256	32	-0.11606389782392057
1256	33	-0.07040676555379832
1256	34	-0.12392512838807335
1256	35	-0.08715457959453943
1256	36	-0.10302096079769285
1256	37	-0.11021091850204812
1256	38	0.08113787946464157
1256	39	-0.12037242164479522
1256	40	-0.04907567340254104
1256	41	-0.12675752757927938
1256	42	0.01878213051953992
1256	43	-0.12146505026029075
1256	44	0.032469384757803255
1256	45	-0.1064766451605621
1256	46	-0.090727072292907
1256	47	0.030243669326232236
1256	48	-0.054341891602852854
1256	49	-6.807154673396099E-4
1256	50	-0.09364769394429828
1256	51	-0.005517330256758157
1256	52	-0.07066162224919736
1256	53	-0.0032612228173931612
1256	54	-0.20513035955334402
1256	55	-0.018526939542390153
1256	56	0.07817248677294941
1256	57	-0.0458553690434087
1256	58	0.1306484888230841
1256	59	0.010916136034040846
1256	60	-0.08053663680910006
1256	61	0.06129535205786141
1256	62	0.1024473531969079
1256	63	-0.056697105727238295
1256	64	-0.050001691535875636
1256	65	0.083178906791737
1256	66	-0.0497650866631929
1256	67	-0.043478645740592015
1256	68	-0.06078477978039132
1256	69	-0.0026778768405861797
1256	70	0.04945208564623016
1256	71	0.08885296697430789
1256	72	-0.22054763918010423
1256	73	0.03542512196766978
1256	74	0.023512767491247644
1256	75	-0.09001993193461288
1256	76	0.005778422461432342
1256	77	-0.07661668301788183
1256	78	-0.01958249202949247
1256	79	-0.020299772888783707
1256	80	0.06130821215202076
1256	81	0.035386726200307805
1256	82	-0.2409991243696865
1256	83	-0.04371826040217286
1256	84	-0.07490074136369174
1256	85	-0.08915985535026039
1256	86	-0.05668575249831065
1256	87	0.059112894033276575
1256	88	-0.03159612585260163
1256	89	-0.08905576554427341
1256	90	-0.07398311757167875
1256	91	0.003831272704736932
1256	92	-0.05362760124125998
1256	93	-0.008146368629326162
1256	94	0.01334614291994285
1256	95	0.007079331080568352
1256	96	-0.054988694091719026
1256	97	-0.041018455273253096
1256	98	0.02801958668406712
1256	99	0.07710771891343171
1256	100	-0.09666145882486177
1256	101	-0.1492507140600381
1257	1	-0.332675026197947
1257	2	-0.264041063243603
1257	3	-0.14760708262210187
1257	4	-0.22330631774936194
1257	5	-0.07358628371728315
1257	6	-0.09685502091684128
1257	7	-0.14507435948140568
1257	8	0.10121347349035403
1257	9	-0.2513122861914283
1257	10	0.025200794492512557
1257	11	-0.11495821903878323
1257	12	-0.1743708817061318
1257	13	-0.14847526354115104
1257	14	-0.22894667614193054
1257	15	-0.09791549607911065
1257	16	-0.1513881310169225
1257	17	-0.11255320800758284
1257	18	-0.0025393544221188336
1257	19	-0.1378217381066591
1257	20	-0.11389519036102769
1257	21	-0.10728212622155553
1257	22	-0.1827876775565258
1257	23	-0.02366041193553059
1257	24	-0.103868911413457
1257	25	-0.01141766513173792
1257	26	-0.04642333834335943
1257	27	-0.13414358001217153
1257	28	-0.0913396518266083
1257	29	-0.17907142714251734
1257	30	-0.05599168541876054
1257	31	-0.08610383387249243
1257	32	0.044559316091508094
1257	33	-0.18847406873782546
1257	34	-0.03849471676590355
1257	35	-0.14259810681852514
1257	36	-0.14270293047306382
1257	37	-0.015885764280476167
1257	38	0.05165484632426853
1257	39	-0.18797375449342724
1257	40	-0.04350789601640059
1257	41	-0.16764645673698197
1257	42	0.010265644675804708
1257	43	0.029024050088978015
1257	44	-0.013966696295952374
1257	45	-0.0362022856280646
1257	46	-0.08487348454415411
1257	47	-0.10347396108487317
1257	48	-0.08439544053148751
1257	49	-0.13610805168161022
1257	50	0.008006138879480318
1257	51	-0.05077333862775646
1257	52	-0.011781741052018901
1257	53	-0.03962248858898931
1257	54	-0.014720623143418265
1257	55	-0.05480091529344833
1257	56	0.031815224556304145
1257	57	-0.029574859431740208
1257	58	-0.04084509499209332
1257	59	-0.14243033131672433
1257	60	-0.12584347228067116
1257	61	-0.0626586869839798
1257	62	0.015398945539992326
1257	63	-0.10543734867341215
1257	64	-0.1430889480399955
1257	65	0.06185251835556471
1257	66	-0.19726864732257354
1257	67	-0.14066264021295893
1257	68	-0.04697306766951215
1257	69	-0.016692529041421267
1257	70	-0.18908465369214156
1257	71	0.02712271670976918
1257	72	-0.06300609447085748
1257	73	-0.18193660529927058
1257	74	-0.15434083351674843
1257	75	0.036574538150510705
1257	76	-0.18071504901848812
1257	77	-0.13121972152088546
1257	78	-0.1051016669214917
1257	79	-0.16158437997503938
1257	80	-0.16776768854656154
1257	81	-0.05300675806004307
1257	82	0.05664879630467823
1257	83	-0.1067541778515988
1257	84	-0.11042998959772632
1257	85	-0.14435587669322558
1257	86	-0.08101204480496449
1257	87	-0.18826518261766978
1257	88	-0.033677090477304716
1257	89	-0.047860032221549886
1257	90	-0.07754985410719684
1257	91	-0.07108216469156048
1257	92	-0.07306859889621364
1257	93	-0.13905340770394758
1257	94	-0.22578505250768188
1257	95	0.126925214472152
1257	96	0.12007052132200613
1257	97	-0.14800434559646902
1257	98	-0.05561824886226674
1257	99	-0.04174998251565398
1257	100	-0.22412956574003573
1257	101	-0.042910475238961965
1258	1	-0.3320534022161894
1258	2	-0.03334794342649161
1258	3	-0.22353162574935226
1258	4	-0.07494406274301468
1258	5	-0.1088423849911564
1258	6	-0.14225608366872677
1258	7	-0.050483668191603215
1258	8	-0.13616519046469477
1258	9	-0.08880372842261153
1258	10	-0.08702775108347538
1258	11	-0.159559376631897
1258	12	0.021301242869931514
1258	13	0.033712849243663356
1258	14	0.07375297653656077
1258	15	-0.025840156123955182
1258	16	-0.01570635166184786
1258	17	-0.12906110094375123
1258	18	-0.09233388264237874
1258	19	0.04416884930077458
1258	20	-0.05775186972341828
1258	21	-0.20815296259810623
1258	22	-0.08143936715192979
1258	23	-0.059356225032949794
1258	24	-0.00948736464087574
1258	25	-0.10900573140367698
1258	26	-0.04629407541256825
1258	27	0.057722913166209366
1258	28	0.02711058003877298
1258	29	-0.025781930645237594
1258	30	-0.001426752309605206
1258	31	-0.07668942581229032
1258	32	-0.11597652959033411
1258	33	-0.01596179465974501
1258	34	-0.06498853420343664
1258	35	-0.050296386078379385
1258	36	-0.037577673422291014
1258	37	0.002143509779273245
1258	38	-0.00744118822669293
1258	39	-0.08000997788808917
1258	40	-0.13401663823906773
1258	41	0.02303306868651589
1258	42	0.06525867046866551
1258	43	0.054114856390114596
1258	44	-0.030791936989160718
1258	45	-0.06464630306912511
1258	46	-0.08927205517209558
1258	47	-0.09784376163326414
1258	48	-0.07537971420725853
1258	49	-0.07899961624054441
1258	50	0.026728930348774327
1258	51	-0.0063820517481119055
1258	52	-0.1564393059381075
1258	53	-0.04937820888216038
1258	54	-0.05603646894508785
1258	55	-0.07960741576647479
1258	56	0.018396933524812198
1258	57	0.06729209397350644
1258	58	0.014733244970500436
1258	59	0.02906744661355276
1258	60	0.10479826915243251
1258	61	0.008536140029718808
1258	62	0.0023255977226739333
1258	63	-0.15109512179627416
1258	64	0.0767920175032657
1258	65	0.017660572343899616
1258	66	-0.0779615038935546
1258	67	-0.01742387033855408
1258	68	-0.055260419164646635
1258	69	-0.09277356745847243
1258	70	-0.11241212843730608
1258	71	-0.0975157964179516
1258	72	-0.04045370712794494
1258	73	0.020722616403546112
1258	74	-0.10758214689348478
1258	75	0.05162749691908175
1258	76	0.034616660176951086
1258	77	-0.028528311169722542
1258	78	0.04328455256079167
1258	79	-0.07149755776803346
1258	80	0.07027689736091247
1258	81	-0.040056863603595616
1258	82	0.047885060075856245
1258	83	0.007831237622518472
1258	84	-0.1265163256163504
1258	85	-0.06751269532190207
1258	86	-0.08203598150389269
1258	87	-0.00896152129962502
1258	88	0.043562957139378966
1258	89	0.06295824025563235
1258	90	0.058346153138792545
1258	91	-0.12416710986283874
1258	92	-0.15070042938457817
1258	93	0.010729650246695144
1258	94	0.023686957438300738
1258	95	-0.017265043133257052
1258	96	-0.16415978237508
1258	97	-0.15414687649566616
1258	98	-0.04454085141161812
1258	99	-0.023611052823618195
1258	100	0.11060623408251757
1258	101	-0.1731011217224534
1259	1	-0.06884961799664069
1259	2	-0.07401113601612508
1259	3	-0.11150578955539459
1259	4	-0.0024388580136402993
1259	5	-0.05377969157469664
1259	6	-0.08980270459538531
1259	7	0.062439612857772886
1259	8	-0.11763289785184128
[truncated: 2,324,465 more chars]
