# Supplementary material for: Investigation of long-term epigenetic changes in the Nr3c1 gene by neonatal valproate exposure in juvenile rats
Source: Genes Dis. 2025 Mar 8;12(6):101588. doi: 10.1016/j.gendis.2025.101588 (PMC12305572; doi:10.1016/j.gendis.2025.101588)
Supplement: Multimedia component 8 [file mmc8.txt]

##FastQC	0.11.7
>>Basic Statistics	pass
#Measure	Value
Filename	MC_2.fastq.gz
File type	Conventional base calls
Encoding	Sanger / Illumina 1.9
Total Sequences	21820627
Sequences flagged as poor quality	0
Sequence length	101
%GC	49
>>END_MODULE
>>Per base sequence quality	pass
#Base	Mean	Median	Lower Quartile	Upper Quartile	10th Percentile	90th Percentile
1	35.604143089013895	37.0	37.0	37.0	37.0	37.0
2	35.505203814720815	37.0	37.0	37.0	37.0	37.0
3	35.53845208022666	37.0	37.0	37.0	37.0	37.0
4	35.567541895106864	37.0	37.0	37.0	37.0	37.0
5	35.55132100466224	37.0	37.0	37.0	37.0	37.0
6	35.55458498053241	37.0	37.0	37.0	37.0	37.0
7	35.476934874511166	37.0	37.0	37.0	37.0	37.0
8	35.519600926224534	37.0	37.0	37.0	37.0	37.0
9	35.44276830358724	37.0	37.0	37.0	37.0	37.0
10	35.50306565434623	37.0	37.0	37.0	37.0	37.0
11	35.500347217337065	37.0	37.0	37.0	37.0	37.0
12	35.4701071147039	37.0	37.0	37.0	37.0	37.0
13	35.460422791700715	37.0	37.0	37.0	37.0	37.0
14	35.439654552547914	37.0	37.0	37.0	37.0	37.0
15	35.43277065319892	37.0	37.0	37.0	37.0	37.0
16	35.438310411520256	37.0	37.0	37.0	37.0	37.0
17	35.431215152525176	37.0	37.0	37.0	37.0	37.0
18	35.4265202828498	37.0	37.0	37.0	37.0	37.0
19	35.42455672790704	37.0	37.0	37.0	37.0	37.0
20	35.3850456726106	37.0	37.0	37.0	37.0	37.0
21	35.35418226066556	37.0	37.0	37.0	37.0	37.0
22	35.373770561221725	37.0	37.0	37.0	37.0	37.0
23	35.345017125309916	37.0	37.0	37.0	37.0	37.0
24	35.33794876746667	37.0	37.0	37.0	37.0	37.0
25	35.32890888057433	37.0	37.0	37.0	37.0	37.0
26	35.31385789235112	37.0	37.0	37.0	37.0	37.0
27	35.302266199775104	37.0	37.0	37.0	37.0	37.0
28	35.29447613948032	37.0	37.0	37.0	37.0	37.0
29	35.28134406953567	37.0	37.0	37.0	37.0	37.0
30	35.23855354843837	37.0	37.0	37.0	37.0	37.0
31	35.24155208738961	37.0	37.0	37.0	37.0	37.0
32	35.24611089314711	37.0	37.0	37.0	37.0	37.0
33	35.18422165412571	37.0	37.0	37.0	25.0	37.0
34	35.22411674971576	37.0	37.0	37.0	37.0	37.0
35	35.21781129387345	37.0	37.0	37.0	37.0	37.0
36	35.19461246461891	37.0	37.0	37.0	37.0	37.0
37	35.18906908586999	37.0	37.0	37.0	37.0	37.0
38	35.17609310676545	37.0	37.0	37.0	25.0	37.0
39	35.125426872472545	37.0	37.0	37.0	25.0	37.0
40	35.13017756089227	37.0	37.0	37.0	25.0	37.0
41	35.11069672745884	37.0	37.0	37.0	25.0	37.0
42	35.126667579258836	37.0	37.0	37.0	25.0	37.0
43	35.10962022310358	37.0	37.0	37.0	25.0	37.0
44	35.04213554450108	37.0	37.0	37.0	25.0	37.0
45	35.04448533949093	37.0	37.0	37.0	25.0	37.0
46	35.05200318029358	37.0	37.0	37.0	25.0	37.0
47	35.01445503834514	37.0	37.0	37.0	25.0	37.0
48	35.01728483787382	37.0	37.0	37.0	25.0	37.0
49	35.02998300644615	37.0	37.0	37.0	25.0	37.0
50	35.01671473509904	37.0	37.0	37.0	25.0	37.0
51	34.995915057802875	37.0	37.0	37.0	25.0	37.0
52	34.97560143436758	37.0	37.0	37.0	25.0	37.0
53	34.97729749012253	37.0	37.0	37.0	25.0	37.0
54	34.97497835419669	37.0	37.0	37.0	25.0	37.0
55	34.9813251012448	37.0	37.0	37.0	25.0	37.0
56	34.881191819098504	37.0	37.0	37.0	25.0	37.0
57	34.89062532437771	37.0	37.0	37.0	25.0	37.0
58	34.92939570434892	37.0	37.0	37.0	25.0	37.0
59	34.8472634173161	37.0	37.0	37.0	25.0	37.0
60	34.88225526241753	37.0	37.0	37.0	25.0	37.0
61	34.83651972970346	37.0	37.0	37.0	25.0	37.0
62	34.86064712989228	37.0	37.0	37.0	25.0	37.0
63	34.861259394608595	37.0	37.0	37.0	25.0	37.0
64	34.847664322386336	37.0	37.0	37.0	25.0	37.0
65	34.823024562951375	37.0	37.0	37.0	25.0	37.0
66	34.82764931548484	37.0	37.0	37.0	25.0	37.0
67	34.787668887791355	37.0	37.0	37.0	25.0	37.0
68	34.78738081174294	37.0	37.0	37.0	25.0	37.0
69	34.73500843949168	37.0	37.0	37.0	25.0	37.0
70	34.75429161591003	37.0	37.0	37.0	25.0	37.0
71	34.74754978397275	37.0	37.0	37.0	25.0	37.0
72	34.728837214439345	37.0	37.0	37.0	25.0	37.0
73	34.67574703513332	37.0	37.0	37.0	25.0	37.0
74	34.681834440412736	37.0	37.0	37.0	25.0	37.0
75	34.63285857917832	37.0	37.0	37.0	25.0	37.0
76	34.624745200951374	37.0	37.0	37.0	25.0	37.0
77	34.62703312787483	37.0	37.0	37.0	25.0	37.0
78	34.665008251137785	37.0	37.0	37.0	25.0	37.0
79	34.65667521836105	37.0	37.0	37.0	25.0	37.0
80	34.571890074469444	37.0	37.0	37.0	25.0	37.0
81	34.61308609509708	37.0	37.0	37.0	25.0	37.0
82	34.59180430516501	37.0	37.0	37.0	25.0	37.0
83	34.57350473934594	37.0	37.0	37.0	25.0	37.0
84	34.52715712522834	37.0	37.0	37.0	25.0	37.0
85	34.57789398077333	37.0	37.0	37.0	25.0	37.0
86	34.6027051834945	37.0	37.0	37.0	25.0	37.0
87	34.55696923832665	37.0	37.0	37.0	25.0	37.0
88	34.486643303146145	37.0	37.0	37.0	25.0	37.0
89	34.508671313615324	37.0	37.0	37.0	25.0	37.0
90	34.496779538003196	37.0	37.0	37.0	25.0	37.0
91	34.37015563301641	37.0	37.0	37.0	25.0	37.0
92	34.379539185560525	37.0	37.0	37.0	25.0	37.0
93	34.41286737544251	37.0	37.0	37.0	25.0	37.0
94	34.46234528457867	37.0	37.0	37.0	25.0	37.0
95	34.44560428992256	37.0	37.0	37.0	25.0	37.0
96	34.4252694938601	37.0	37.0	37.0	25.0	37.0
97	34.41261898661299	37.0	37.0	37.0	25.0	37.0
98	34.41331122153365	37.0	37.0	37.0	25.0	37.0
99	34.32207378825549	37.0	37.0	37.0	25.0	37.0
100	34.28896488629772	37.0	37.0	37.0	25.0	37.0
101	34.266892834930914	37.0	37.0	37.0	25.0	37.0
>>END_MODULE
>>Per tile sequence quality	pass
#Tile	Base	Mean
1101	1	-0.04616323336894368
1101	2	-0.03904997812187361
1101	3	-0.09349896276273029
1101	4	-0.08058031340065241
1101	5	0.12430332209353878
1101	6	0.10123640400883005
1101	7	-0.052520298478960115
1101	8	0.009566664063846986
1101	9	-0.042588425876829206
1101	10	0.09486392374023467
1101	11	0.018863975666640442
1101	12	-0.023705600374654523
1101	13	0.001196763539518031
1101	14	0.06171811207619271
1101	15	-0.06451496155801806
1101	16	-0.08313327675079307
1101	17	-0.15494122964987866
1101	18	-0.12972080315407197
1101	19	-0.019758031984601132
1101	20	0.061775687787104516
1101	21	0.009413034051128477
1101	22	0.039405203615750395
1101	23	-0.17151581381469327
1101	24	0.07144178219113684
1101	25	0.0862645000792881
1101	26	0.027925042028421387
1101	27	-0.2088311657052273
1101	28	0.11722043295446838
1101	29	0.05503695789057872
1101	30	-0.07100184506558094
1101	31	0.0063794928672962214
1101	32	0.15400899991985995
1101	33	-0.033687682775749295
1101	34	-4.948051333570902E-4
1101	35	-0.07434902023889123
1101	36	-0.1872225992009291
1101	37	0.0827240096883628
1101	38	0.11317383144823623
1101	39	0.27131254530736726
1101	40	0.03464499895781614
1101	41	0.002389877955970121
1101	42	-0.10908763088796292
1101	43	-0.058157399165502
1101	44	0.018608317504984484
1101	45	-0.024457947056127693
1101	46	-0.019913783835548315
1101	47	0.06168833540203167
1101	48	0.1822199204453483
1101	49	0.07876912605230757
1101	50	0.059842349258630634
1101	51	-0.08595148184296875
1101	52	-0.03533704969876794
1101	53	0.11854353134233264
1101	54	0.0617482474990112
1101	55	0.20539265601721013
1101	56	0.16414123153814586
1101	57	-0.0598785535210169
1101	58	-0.24379600383579714
1101	59	0.05631913366878649
1101	60	-0.22404253768996796
1101	61	0.057936786760521386
1101	62	0.13065321095789528
1101	63	-0.06570326499024759
1101	64	-0.04655415016350872
1101	65	0.18356257425589462
1101	66	-0.051100708960511554
1101	67	0.02084766181528863
1101	68	0.2794706571874599
1101	69	-0.057630518204838665
1101	70	-0.1772553473277796
1101	71	0.0647485020950711
1101	72	-0.04861718294191775
1101	73	0.06502214659766281
1101	74	0.10735851345413039
1101	75	0.020694416637191182
1101	76	-0.1381000632227085
1101	77	0.1320473962900479
1101	78	0.17373678225396105
1101	79	0.06645265720698745
1101	80	0.24573133248367185
1101	81	0.0570272345912457
1101	82	0.21464323191504775
1101	83	0.11309096688374609
1101	84	-0.039182728814346035
1101	85	0.017751395722740426
1101	86	-0.05013324546977316
1101	87	0.055745880226240274
1101	88	-0.03826360676881535
1101	89	-0.006881698607031694
1101	90	0.035261694739695315
1101	91	-0.04409831311454582
1101	92	0.011363008299994704
1101	93	0.06695326312235039
1101	94	-8.76122759073894E-4
1101	95	0.09167505080890948
1101	96	0.07389166177786421
1101	97	0.2022050696124964
1101	98	0.10339653593367615
1101	99	0.0010426875744684594
1101	100	0.018498129843138145
1101	101	-0.237808374982869
1102	1	0.04935202067753863
1102	2	0.13915312147035053
1102	3	0.05614423389501866
1102	4	0.08631202642872893
1102	5	-0.1468031122496427
1102	6	0.06443969122770454
1102	7	0.1537501840967792
1102	8	0.0977543157287144
1102	9	0.21400665079993075
1102	10	0.040685165578480564
1102	11	0.027021044187890197
1102	12	0.21647683526940398
1102	13	0.015958290069924885
1102	14	0.16293799799919384
1102	15	0.001792295840722602
1102	16	0.22370039847999124
1102	17	0.030422953673863162
1102	18	-0.05518924435187955
1102	19	0.07885697064217112
1102	20	0.2593371667854285
1102	21	-0.1277404820722552
1102	22	0.08563797323524369
1102	23	-0.23132493497147522
1102	24	0.08483832485743648
1102	25	-0.04595599875742096
1102	26	0.17306207202366863
1102	27	0.10727282949153505
1102	28	0.2753850065416401
1102	29	0.035734866478875915
1102	30	0.08322100535845323
1102	31	0.06444837686399296
1102	32	0.07050888734386973
1102	33	0.24205625688352228
1102	34	0.018263168999183677
1102	35	0.06990147384461665
1102	36	0.20448399024694908
1102	37	0.013188010388837768
1102	38	0.022432893815334864
1102	39	0.11501954753386912
1102	40	-0.023427012149682014
1102	41	0.05309285246376305
1102	42	0.3022040534989969
1102	43	-0.1518972360554045
1102	44	0.13322943676048027
1102	45	0.07783766498199896
1102	46	0.15441951614193528
1102	47	0.286083552173352
1102	48	0.025928486227250858
1102	49	0.2413491800887826
1102	50	0.1795278244543823
1102	51	0.08819106437572799
1102	52	-0.00832193949938187
1102	53	0.21791216767185517
1102	54	0.20499024834958846
1102	55	0.07914806591889345
1102	56	0.2169221711723992
1102	57	0.30270212593761414
1102	58	0.12548763762218584
1102	59	0.09366309083987545
1102	60	0.05713944765013679
1102	61	0.025019254926533563
1102	62	0.21760096319065525
1102	63	0.009724211056081344
1102	64	0.1062317928480212
1102	65	0.16224036926752916
1102	66	0.006330244433023324
1102	67	0.19765919710160063
1102	68	0.0678090355928802
1102	69	0.07532485166983349
1102	70	0.01875195760305104
1102	71	0.18650568819568747
1102	72	0.06839930318621867
1102	73	0.31756526945559216
1102	74	0.33635683732274657
1102	75	-0.037463590017296156
1102	76	0.11043097647908695
1102	77	0.23467760918375546
1102	78	0.06035868954137413
1102	79	0.2771417473428315
1102	80	0.16324127669602007
1102	81	0.25567069392629804
1102	82	0.1178810424371477
1102	83	-0.05672522154344506
1102	84	0.14982610214655523
1102	85	0.11715130316025579
1102	86	0.12434077449370307
1102	87	0.08600693143580429
1102	88	0.30588119096965727
1102	89	0.24171579219925832
1102	90	0.24598361953893289
1102	91	0.09461484952023369
1102	92	0.18889377907026983
1102	93	0.03822918687088617
1102	94	0.14443602544096024
1102	95	0.10173340269643916
1102	96	0.14219714297767183
1102	97	0.1330771582723429
1102	98	0.3122015418126409
1102	99	0.19035015761674856
1102	100	0.2885757447331869
1102	101	0.21174585537261947
1103	1	0.096823595587054
1103	2	-0.007158016596619632
1103	3	-5.291148504227294E-4
1103	4	0.1244597384403221
1103	5	0.03004525707370931
1103	6	0.19665269331896695
1103	7	-0.0014147739794125869
1103	8	0.15990316198708143
1103	9	0.2796618161518438
1103	10	0.10381781337516571
1103	11	0.19306098700295138
1103	12	0.22532199089357619
1103	13	-0.02015289762034911
1103	14	0.310256961581203
1103	15	0.13425459591988442
1103	16	0.13413546875997184
1103	17	0.09988099638928105
1103	18	0.18733831430009928
1103	19	0.2972569737928552
1103	20	0.07400281998160807
1103	21	0.034273672382227005
1103	22	0.22339578791979875
1103	23	0.39913313531243944
1103	24	0.02662744160215169
1103	25	0.2711884562330624
1103	26	0.16709191689179193
1103	27	0.1980807046298665
1103	28	0.15312226300349607
1103	29	0.26149014486162514
1103	30	0.17858280250944603
1103	31	0.08533978455088231
1103	32	0.16055626577664128
1103	33	0.09337619717803136
1103	34	0.2591976623098802
1103	35	0.16974157655695876
1103	36	0.04342252431176519
1103	37	0.046623872278537704
1103	38	-0.03635889707366857
1103	39	0.33464910568961415
1103	40	0.19373083325405815
1103	41	0.06795778651597573
1103	42	0.17658622376991673
1103	43	0.006926061688311336
1103	44	0.36315720729605516
1103	45	0.1415350731493632
1103	46	0.2765424480123002
1103	47	0.24312395577616286
1103	48	0.12520304089755285
1103	49	0.26316413245435655
1103	50	0.1340338954314504
1103	51	0.2636909403174883
1103	52	0.2045797236687079
1103	53	0.2584599143409889
1103	54	0.16751048165784255
1103	55	0.07108782481268605
1103	56	0.33209390322235066
1103	57	0.20311565340568194
1103	58	0.35690587930339035
1103	59	0.37577980010643586
1103	60	-0.009302601398161414
1103	61	0.18928457415004374
1103	62	0.14122322750953487
1103	63	0.3593447503746674
1103	64	0.2748040991104048
1103	65	0.1631568249039077
1103	66	-0.03423404333483404
1103	67	0.2180772142964713
1103	68	0.13097279640859938
1103	69	0.08179439044886294
1103	70	0.16274340349200145
1103	71	0.14402460215440982
1103	72	0.302820935792667
1103	73	0.33310110259529324
1103	74	0.007291370017014742
1103	75	0.18037244043407696
1103	76	0.32231595282925696
1103	77	0.37322467057880004
1103	78	0.08201689530476841
1103	79	0.09718483296664715
1103	80	0.30728234588113423
1103	81	0.04653646291016145
1103	82	0.27880190903318436
1103	83	0.35191041349690266
1103	84	0.38086192937871743
1103	85	0.20181849231559568
1103	86	0.21517858114401633
1103	87	0.30112313265433244
1103	88	0.17045567120501204
1103	89	0.29172819802329997
1103	90	0.15586653219011737
1103	91	0.3024315032559599
1103	92	0.08569977167402953
1103	93	0.28997604504671415
1103	94	0.43586734246687087
1103	95	0.40212014933800333
1103	96	0.12327097535332854
1103	97	0.1398881525892932
1103	98	0.22033424868467932
1103	99	0.23358031912876243
1103	100	0.10997598812363663
1103	101	0.044380852399164894
1104	1	0.1470461113518624
1104	2	0.07063561772270077
1104	3	0.07192532052565781
1104	4	-0.11255139521066582
1104	5	0.30283818374572036
1104	6	0.1236242773481564
1104	7	0.14287726420209168
1104	8	0.10109098730827526
1104	9	0.1445931743629103
1104	10	0.12039209275432228
1104	11	0.23796671265594682
1104	12	0.2507237773098936
1104	13	0.1073112875630926
1104	14	0.0865220777139939
1104	15	0.2315218978965845
1104	16	0.13565730361081307
1104	17	0.03936378483418679
1104	18	0.12501149132200595
1104	19	0.016795509120186125
1104	20	0.26528932278860395
1104	21	0.12896277933132438
1104	22	0.07685775580834076
1104	23	-0.007221537518617538
1104	24	0.35093434037712967
1104	25	0.2984061442706789
1104	26	0.23780042910263433
1104	27	0.22800081911147885
1104	28	0.14140008533684778
1104	29	0.07242408205399897
1104	30	0.2546399489609854
1104	31	0.3467238640589869
1104	32	0.14264649867123325
1104	33	0.24219010166137167
1104	34	0.14905943520227538
1104	35	0.1917332892207071
1104	36	0.30927500343617
1104	37	0.18215838187894917
1104	38	0.10099347983501161
1104	39	0.11813104495774951
1104	40	0.17497188937835517
1104	41	0.30103636681822366
1104	42	0.2854970759345292
1104	43	0.1026219935025594
1104	44	0.31865326805937144
1104	45	0.03950294596155146
1104	46	0.24005025572093786
1104	47	0.2190777070931702
1104	48	0.20049356943145824
1104	49	0.45363802026867006
1104	50	0.17386067909581016
1104	51	0.37261909052742226
1104	52	0.3809175702193244
1104	53	0.2840677047515854
1104	54	0.38819540562506916
1104	55	0.09766116066209918
1104	56	0.3984896982247861
1104	57	0.2828631805714821
1104	58	0.29738369849164314
1104	59	0.2595455845727912
1104	60	0.3515680406738326
1104	61	0.44991186417536255
1104	62	0.39831503295370396
1104	63	0.5028650598524251
1104	64	0.10719547524853823
1104	65	0.40518753679710073
1104	66	0.3009682651679455
1104	67	0.36701063254748334
1104	68	0.4164699579566147
1104	69	0.2662756849716672
1104	70	0.27005261391485647
1104	71	0.45524395709457366
1104	72	-0.003928840119023391
1104	73	0.19834736385867302
1104	74	0.4072536288272204
1104	75	0.16183915742232813
1104	76	0.15301408621291301
1104	77	0.3297861336789225
1104	78	0.34897526991753125
1104	79	0.15137174620908667
1104	80	0.20538820991849605
1104	81	0.278958110627606
1104	82	0.2584700224454579
1104	83	0.23492569867877222
1104	84	0.3481037560522964
1104	85	0.17975444237142568
1104	86	0.18423395061454073
1104	87	0.3127132161567161
1104	88	0.27167046575141285
1104	89	0.5028138862496263
1104	90	0.3891786361041909
1104	91	0.2015158862661366
1104	92	0.4405471557378178
1104	93	0.2936601355626678
1104	94	0.24087669913684095
1104	95	0.4376507275644812
1104	96	0.41691433683529766
1104	97	0.25090150353518226
1104	98	0.43769755481290673
1104	99	0.44831943315433165
1104	100	0.16875160102483733
1104	101	0.5180945068471203
1105	1	0.09930438375861428
1105	2	0.0943105622709055
1105	3	0.020417719953776725
1105	4	0.2001697471745274
1105	5	-0.0735938647327572
1105	6	0.007404666339759558
1105	7	0.1636818548911947
1105	8	0.0063243384737816655
1105	9	0.19383108368162283
1105	10	0.17823285146627654
1105	11	0.10117206105590526
1105	12	0.0540282819665876
1105	13	0.06044278887547705
1105	14	0.17044629724366445
1105	15	0.16390629380832422
1105	16	0.10113992975777819
1105	17	0.045923364620641394
1105	18	0.15411742693222408
1105	19	-0.002986860180953954
1105	20	0.3838873387249393
1105	21	0.07724830993226561
1105	22	0.18410262280224288
1105	23	0.15350732901227104
1105	24	0.04411150143292275
1105	25	0.07923311902720798
1105	26	0.1830693507568384
1105	27	0.03133934567358665
1105	28	0.07401207606411475
1105	29	0.09457507987346503
1105	30	0.054638854003115966
1105	31	0.05983903485677189
1105	32	0.22281775008294602
1105	33	-0.09246852175758846
1105	34	0.14730437415055064
1105	35	0.07241455636852834
1105	36	0.0051156495238871
1105	37	0.04185556345738206
1105	38	0.09085925364174585
1105	39	0.06134652953917907
1105	40	0.009415822842456123
1105	41	0.0352728839762122
1105	42	0.1917757208146682
1105	43	0.13955961531662808
1105	44	-0.1850609854765608
1105	45	0.14849857238694852
1105	46	0.14248129683817012
1105	47	0.27445168213439075
1105	48	0.07415107286493594
1105	49	0.1663441460887185
1105	50	0.193226964404289
1105	51	0.14146018711209507
1105	52	0.248610681682905
1105	53	0.06757067834432462
1105	54	0.07592788864540267
1105	55	2.4236743082184375E-4
1105	56	0.14306300878299538
1105	57	0.0667791097058057
1105	58	0.20014166274595624
1105	59	0.1249228601298853
1105	60	0.08575254733273852
1105	61	0.08946189905758928
1105	62	-0.09345283910516144
1105	63	0.1411629321928487
1105	64	-0.01522707212403418
1105	65	-0.05993297113821683
1105	66	0.041018226531569724
1105	67	-0.08896932346650033
1105	68	-0.0767999616734798
1105	69	0.26277260188313534
1105	70	-0.12174052038641747
1105	71	-0.15181554917327844
1105	72	-0.11285173005698823
1105	73	0.20691971085395267
1105	74	-0.2539445053645579
1105	75	0.03139447938686857
1105	76	0.013828906937021657
1105	77	0.08475176764388692
1105	78	0.07367861454456914
1105	79	0.10554306644672096
1105	80	0.11121792206971293
1105	81	0.12687119912835954
1105	82	0.26273449231378265
1105	83	-0.10905570893650207
1105	84	-0.15060223837279807
1105	85	0.07949032288961888
1105	86	0.03708725441529026
1105	87	0.007239912793941983
1105	88	0.07962502187113074
1105	89	-0.07063979859647418
1105	90	0.09862139639914602
1105	91	-0.0010478011765755468
1105	92	-0.09673146724315984
1105	93	-0.032152010335778414
1105	94	0.02440430928178472
1105	95	0.15857529435221807
1105	96	0.0965894941181773
1105	97	-0.014786114368320113
1105	98	-0.03442559979201576
1105	99	0.16627431776141322
1105	100	0.2119492534351508
1105	101	-0.08602230013057977
1106	1	0.1585022595888077
1106	2	0.22503452892038212
1106	3	0.12833202315276537
1106	4	0.08315208096554016
1106	5	0.16039487138931463
1106	6	0.2658490800651663
1106	7	0.08304308180272812
1106	8	0.06326384716243894
1106	9	0.11938340510909029
1106	10	0.12039209275432228
1106	11	0.21868791932860887
1106	12	0.15147045596336994
1106	13	0.12795732691979822
1106	14	0.23601388672408063
1106	15	0.11770334830113427
1106	16	0.31739489226329454
1106	17	0.08537567175856964
1106	18	0.2232721545924079
1106	19	0.2936222497055425
1106	20	0.2932897722941519
1106	21	0.13177218898070464
1106	22	0.4047221050242058
1106	23	0.2439771439317866
1106	24	0.14802628923339256
1106	25	0.13027858458633546
1106	26	0.22950954907067
1106	27	0.12303503147787609
1106	28	0.10137536253193247
1106	29	0.21964963394691495
1106	30	0.3471319577513228
1106	31	0.1525062534306798
1106	32	0.33534702808887573
1106	33	0.17669964116791448
1106	34	0.4000333638807305
1106	35	0.3191368952540685
1106	36	0.21066472474273468
1106	37	0.28078738997005104
1106	38	0.3350048173637319
1106	39	0.23610127770173506
1106	40	0.31369429473246413
1106	41	0.22686170894188962
1106	42	0.3504194113655572
1106	43	0.3221242909753457
1106	44	0.40241113440639253
1106	45	0.25811247547908067
1106	46	0.45367776546022043
1106	47	0.3046460818809038
1106	48	0.2544030190368929
1106	49	0.3974310978832989
1106	50	0.34153249010369535
1106	51	0.32249922238238327
1106	52	0.3167756263575683
1106	53	0.14847310880712428
1106	54	0.4763609235553474
1106	55	0.4474701208059457
1106	56	0.4150215132282824
1106	57	0.24998060140855927
1106	58	0.2905349820796914
1106	59	0.4454036407110351
1106	60	0.4942673214649602
1106	61	0.20934523746474554
1106	62	0.3727306757466309
1106	63	0.34890941106608864
1106	64	0.4032697934984597
1106	65	0.23814003904463021
1106	66	0.16368802343384914
1106	67	0.2937349857589453
1106	68	0.31556220648323574
1106	69	0.39571455221769725
1106	70	0.13260380760180368
1106	71	0.26281188237675934
1106	72	0.5455729579031541
1106	73	0.4122932733582303
1106	74	0.3265486542992022
1106	75	0.3472789236794469
1106	76	0.4750161339603878
1106	77	0.4014135934731513
1106	78	0.38060297943705734
1106	79	0.31997378396754783
1106	80	0.39009752966677524
1106	81	0.2762173754363175
1106	82	0.17767140092912825
1106	83	0.2600980091372662
1106	84	0.45465529935466975
1106	85	0.19380773375090854
1106	86	0.30726112072741074
1106	87	0.3453585562825765
1106	88	0.18268709745653666
1106	89	0.2572028084352169
1106	90	0.4886067651622312
1106	91	0.331341827730526
1106	92	0.4277362477366182
1106	93	0.4190659391786937
1106	94	0.26408866597331837
1106	95	0.17266096630186922
1106	96	0.19713109839758403
1106	97	0.5657614076406645
1106	98	0.33579090213086005
1106	99	0.11459902560264368
1106	100	0.6514206650544025
1106	101	0.485343033467835
1107	1	-0.2416203994423043
1107	2	0.11066562317823525
1107	3	-0.06859763169942568
1107	4	-0.024965470497079423
1107	5	0.05660211485007949
1107	6	0.11619461481210891
1107	7	-0.03901619694669023
1107	8	-0.044758517796552155
1107	9	-0.03607318055876618
1107	10	0.07121626857849606
1107	11	0.014663774459393153
1107	12	-0.03220389785182931
1107	13	0.024323601490301883
1107	14	0.015347968135628776
1107	15	-0.12214071608518395
1107	16	0.08607621094461138
1107	17	-0.01815706311219145
1107	18	-0.17845784076434512
1107	19	-0.040510624462548606
1107	20	-0.10320728698459902
1107	21	-0.043804347159209556
1107	22	-0.05871234784687118
1107	23	0.01727694272454272
1107	24	0.2713427263174353
1107	25	-0.13405897925827048
1107	26	0.08109986016802395
1107	27	-0.03488827760740776
1107	28	-0.04683582768630146
1107	29	-0.16517392277805243
1107	30	-0.06330798962525108
1107	31	-0.12931970230373224
1107	32	0.11831947817400135
1107	33	0.06985240389814606
1107	34	0.06428038446577489
1107	35	0.04678160969455547
1107	36	-0.012285669933014276
1107	37	-0.024005985668395624
1107	38	0.11631769462731256
1107	39	0.11693706163610784
1107	40	-0.06227072616213292
1107	41	-0.10149032634677013
1107	42	0.05793024560174587
1107	43	0.051673509362586856
1107	44	0.12930325636893514
1107	45	-0.03327353287875923
1107	46	0.052134660677680245
1107	47	0.19083088299528583
1107	48	0.08261343538111277
1107	49	-0.010162540872315162
1107	50	-0.003555344596811949
1107	51	0.14098242931629557
1107	52	-0.0546010955121119
1107	53	-0.02487041386738298
1107	54	0.10214950117491384
1107	55	0.08470932526346076
1107	56	0.11221621993003339
1107	57	-0.05173778583800015
1107	58	0.04058025370947149
1107	59	0.05996098477542233
1107	60	-0.06447474632640393
1107	61	0.06862669544338473
1107	62	0.09374290295603771
1107	63	0.26248161351153243
1107	64	0.21744097443020394
1107	65	0.1316956031987857
1107	66	-0.06310078634791694
1107	67	-0.05890044219338364
1107	68	0.30663518280268676
1107	69	0.1617047240177314
1107	70	-0.032513047374209236
1107	71	0.1098344021105504
1107	72	-0.03236582866239246
1107	73	0.02273244686077902
1107	74	0.14280658650783806
1107	75	0.09060464725164508
1107	76	0.15224992129981274
1107	77	0.18775355632719481
1107	78	0.14230782388838037
1107	79	0.181102866152969
1107	80	0.250375350437551
1107	81	0.25175173544251095
1107	82	0.13841741547796005
1107	83	0.16186631125768258
1107	84	0.2779833445489075
1107	85	-0.08105180811567436
1107	86	0.15969650224730003
1107	87	0.14681305249059307
1107	88	0.1708123876592893
1107	89	0.21884303440643293
1107	90	0.4086323030046657
1107	91	0.1743819917918188
1107	92	0.16161799978738145
1107	93	-0.03959487184127397
1107	94	0.013899066840060925
1107	95	0.08613759530666698
1107	96	-0.1293934334086373
1107	97	0.23699689750291242
1107	98	0.11195287396184739
1107	99	-0.11322019742785017
1107	100	0.051934517399239155
1107	101	0.188539133142811
1108	1	0.14326844266900451
1108	2	-0.01973858297694875
1108	3	0.1967728706758649
1108	4	0.0446691700039068
1108	5	0.19794921355024542
1108	6	0.22469428231917732
1108	7	0.08215475226082702
1108	8	0.22582777009927213
1108	9	0.27181508267995724
1108	10	0.10401203180526153
1108	11	0.12902412025204057
1108	12	0.09161283395793873
1108	13	0.12154778783943243
1108	14	0.09984001940173215
1108	15	0.10128611394156195
1108	16	0.041056189607658666
1108	17	0.19995638634649282
1108	18	0.22321505316801193
1108	19	-0.022414206296474504
1108	20	0.06389342249312335
1108	21	0.19795772185580063
1108	22	0.10638594089094511
1108	23	0.22981752360643526
1108	24	-0.049677620336346706
1108	25	0.010383221988455205
1108	26	0.3202364310416428
1108	27	0.09402789111720722
1108	28	0.06487682187571409
1108	29	0.2970201478444068
1108	30	-0.05277690990827466
1108	31	0.09868950224879569
1108	32	0.12616956452647798
1108	33	0.22764484219558767
1108	34	-0.0010623702979657423
1108	35	0.13480851530962212
1108	36	0.15576649557670663
1108	37	0.020575049317514527
1108	38	0.014321301816814014
1108	39	0.12850226613122118
1108	40	0.12170321021928743
1108	41	0.11265157876596987
1108	42	0.2521286984331965
1108	43	0.1755725271928199
1108	44	0.20432514349356268
1108	45	0.15296384315400502
1108	46	0.1051414014336629
1108	47	0.10362454123082188
1108	48	0.2984412470992197
1108	49	0.10024807593795515
1108	50	0.29845157316979254
1108	51	-0.001367793382208049
1108	52	0.19603102378348325
1108	53	0.17243003057280504
1108	54	0.25733978759723897
1108	55	0.13981952633795913
1108	56	0.15061125980526668
1108	57	0.09699362206624329
1108	58	0.04700353873963792
1108	59	0.10785451049219574
1108	60	0.15056465049793388
1108	61	0.2767712892039995
1108	62	0.2413376156008198
1108	63	-0.046037764367881095
1108	64	0.11927413473964066
1108	65	0.06776893343842261
1108	66	0.056793007276830565
1108	67	0.26846434800118857
1108	68	0.08196411160135852
1108	69	0.006031055065875535
1108	70	0.01723287061724932
1108	71	0.13734472374363804
1108	72	0.28055068451533316
1108	73	0.22940660857194928
1108	74	0.01217772038049958
1108	75	0.13158461634655083
1108	76	0.22493220636346223
1108	77	0.23483187635283542
1108	78	0.20689278181247772
1108	79	0.1025476555820859
1108	80	0.098021061278736
1108	81	0.1485895602211258
1108	82	0.08877712977324137
1108	83	-0.03404330807379097
1108	84	0.0805125871826391
1108	85	-0.03266686263016538
1108	86	0.29003028687799315
1108	87	0.13489918490411412
1108	88	0.3656251152016665
1108	89	0.06481967857201454
1108	90	0.11964035459608624
1108	91	0.19013000520634904
1108	92	0.36018794529681486
1108	93	0.10759683066605419
1108	94	0.127746560226079
1108	95	0.14900449766856383
1108	96	0.17868925447378814
1108	97	0.22118420344903456
1108	98	0.25586232106676476
1108	99	0.16347171318656706
1108	100	0.07388842765963943
1108	101	0.06759207845609438
1109	1	0.2571309611695227
1109	2	0.06461778643272709
1109	3	0.14401559486729099
1109	4	0.049219913455743836
1109	5	0.10463459916163487
1109	6	0.22749199959786637
1109	7	0.10626401810096553
1109	8	-0.019070923736862255
1109	9	0.17204108243921468
1109	10	0.12071509017034288
1109	11	0.09124799988082799
1109	12	-0.1116587066089636
1109	13	-0.05612769570518594
1109	14	0.1698714463800357
1109	15	-0.08790422045333912
1109	16	-0.05362147293912045
1109	17	0.2328277832214951
1109	18	-0.06452385055128929
1109	19	-0.0034800237110133025
1109	20	0.12367442733897605
1109	21	0.04910911319610989
1109	22	0.08148509467615384
1109	23	0.044558842564583756
1109	24	0.10829684885295165
1109	25	0.030020489937477635
1109	26	0.009354207027023165
1109	27	0.1371354609279578
1109	28	-0.04404853745715087
1109	29	0.12896924671395738
1109	30	0.13215291467286505
1109	31	0.1976250497572991
1109	32	0.05758593092882336
1109	33	0.15949130935100442
1109	34	0.1353331904022994
1109	35	0.11207204707801566
1109	36	0.061568056013733496
1109	37	-0.023009118625012093
1109	38	-0.014357831397049381
1109	39	-0.059467137093669464
1109	40	0.1448712791194069
1109	41	0.0939240095326852
1109	42	0.2679269328077325
1109	43	0.21822299777254273
1109	44	0.2818223995857565
1109	45	0.2688563097161989
1109	46	0.1258672330149082
1109	47	0.1661908890529631
1109	48	0.16323661926011113
1109	49	0.47957631630840325
1109	50	0.3217591342060402
1109	51	0.15632994140798928
1109	52	0.2303412145464776
1109	53	0.3078435216372455
1109	54	0.13950343062186477
1109	55	0.08254900496360307
1109	56	0.21919864319152538
1109	57	0.14626734426015275
1109	58	0.21181687238794922
1109	59	0.14708292399038925
1109	60	0.2716273255896198
1109	61	0.29278851123310545
1109	62	0.13947498310672302
1109	63	0.3229028116071433
1109	64	0.2565531456354009
1109	65	0.23956774828022986
1109	66	0.15547281920242995
1109	67	0.1731090986533701
1109	68	6.829438271935828E-4
1109	69	0.3499755401955227
1109	70	0.23767956793468414
1109	71	0.42026402416807684
1109	72	0.2580999501754775
1109	73	0.2761255997888199
1109	74	0.08011451544367532
1109	75	0.2822919952180669
1109	76	0.3144280360360625
1109	77	0.1553858551222831
1109	78	0.17990330334432514
1109	79	0.44708160748054837
1109	80	0.2454811232177434
1109	81	0.10122935515268239
1109	82	0.4135110728972009
1109	83	0.3301732842158174
1109	84	0.3233841452985473
1109	85	0.2435819388436542
1109	86	0.18617651663429058
1109	87	0.24249449421854763
1109	88	0.33446024712110756
1109	89	0.2581467797566859
1109	90	0.3262330829310329
1109	91	0.2948529764488441
1109	92	0.34060579924030066
1109	93	0.5030930345675628
1109	94	0.2803007099858874
1109	95	0.40837250079739107
1109	96	0.44057561563017344
1109	97	0.4128812715268211
1109	98	0.004528240025585717
1109	99	0.24143844281218207
1109	100	0.45711269839137714
1109	101	0.23334135934038613
1110	1	0.0796887262146484
1110	2	-0.015153774815075849
1110	3	-0.06158377598991649
1110	4	0.09516830876713556
1110	5	0.08393130739666077
1110	6	0.03845930664201802
1110	7	0.10055379827547739
1110	8	-0.06558030470529275
1110	9	0.013501592494264969
1110	10	0.12843557101518854
1110	11	0.11689979930411454
1110	12	0.2856651895824811
1110	13	0.11557061534600876
1110	14	-0.08781495589686017
1110	15	0.19972263795208534
1110	16	0.08913402269807591
1110	17	0.1252256411400765
1110	18	0.16498219745830056
1110	19	0.07793180267553623
1110	20	0.043309674314969016
1110	21	0.21811634084843945
1110	22	0.12489969228690967
1110	23	0.042121663221436734
1110	24	0.019512817096220658
1110	25	-0.03266385264575433
1110	26	0.16027807325928478
1110	27	0.21438071427027694
1110	28	0.04006336008244915
1110	29	0.1275828856309289
1110	30	-0.01301654194249835
1110	31	0.07564924179565224
1110	32	0.01873037162837221
1110	33	0.31145775506870876
1110	34	0.17518339449922138
1110	35	0.09608882421916576
1110	36	0.23791977679417187
1110	37	0.16726013951077334
1110	38	0.14799471326085722
1110	39	0.25686061634227286
1110	40	0.1265969279229111
1110	41	0.2480175570741565
1110	42	0.19599044627064188
1110	43	0.009991712898184346
1110	44	-0.06990362370751058
1110	45	0.27009961571178565
1110	46	0.3092870734822668
1110	47	0.3060912747774154
1110	48	0.2954180220987439
1110	49	0.2261680850235308
1110	50	0.09630132047724516
1110	51	0.367336944366464
1110	52	0.22971806358965807
1110	53	0.21050464585550088
1110	54	0.09704677781132176
1110	55	0.20835958804415355
1110	56	0.03492047219950223
1110	57	0.2631021568280332
1110	58	0.04530075060388583
1110	59	0.13660694750834068
1110	60	0.035735478231650575
1110	61	0.2940160886588643
1110	62	0.001205874766839088
1110	63	0.27159771480154404
1110	64	0.06974866673790103
1110	65	0.3192254646416899
1110	66	0.2239130693615934
1110	67	0.1770861798801988
1110	68	0.2630040313454529
1110	69	0.27246439912523357
1110	70	0.06797429137400002
1110	71	0.0444545645568013
1110	72	0.013587348595130777
1110	73	0.1417099910557198
1110	74	-0.29089623241237206
1110	75	0.17189466158514222
1110	76	0.14600051852866613
1110	77	0.3932767288068888
1110	78	0.32619697821231597
1110	79	0.3359045861720844
1110	80	0.16367683156511958
1110	81	0.030643278681878883
1110	82	0.19528315843066224
1110	83	0.2517850881329835
1110	84	0.17407507890151663
1110	85	0.05314790521447321
1110	86	0.3345268892515989
1110	87	0.11096020968123099
1110	88	0.015379993966028849
1110	89	0.34973648877814867
1110	90	0.20536426669315233
1110	91	0.45940826986156935
1110	92	0.08313735000238154
1110	93	-0.06393314226649949
1110	94	0.05436729426480724
1110	95	0.16519158479543705
1110	96	0.23573795694014166
1110	97	0.07644266912259923
1110	98	0.015431134831409565
1110	99	0.11893460429217129
1110	100	0.19993260626689846
1110	101	0.14760267829331042
1111	1	0.10175525771573746
1111	2	0.19389931522022152
1111	3	0.038715090121073104
1111	4	-0.02861632741218756
1111	5	0.07524016074201256
1111	6	0.05939945832783167
1111	7	0.042148752093908115
1111	8	0.08758181889611905
1111	9	0.2038387555189729
1111	10	0.1577409701291046
1111	11	0.16445405326521723
1111	12	0.026570798953962083
1111	13	0.07790897984251899
1111	14	0.2025282144868612
1111	15	0.14528094688052562
1111	16	0.13907019450854818
1111	17	0.13695500961646445
1111	18	-0.013511457268741367
1111	19	0.01833429572952383
1111	20	0.11203536328395813
1111	21	-0.09580571366834789
1111	22	0.17245544808776714
1111	23	0.03173043396559905
1111	24	0.12240385862208569
1111	25	0.038714085328265924
1111	26	0.30553000687796583
1111	27	-0.018894047312656426
1111	28	0.07835576828249913
1111	29	0.08855607779133123
1111	30	0.044161501160303374
1111	31	0.09252090958869985
1111	32	0.06959317856686908
1111	33	0.18887459069235035
1111	34	0.008428119287088975
1111	35	0.08097280709819188
1111	36	0.014732872836823674
1111	37	-0.01999224465983218
1111	38	-0.12794581388489945
1111	39	0.00980046766013487
1111	40	0.04712857919572144
1111	41	0.03054064786037003
1111	42	0.2637519541177511
1111	43	0.048070859853204695
1111	44	-0.09817876075038612
1111	45	-0.04553453612421521
1111	46	-0.012710373390149243
1111	47	0.18822388722766448
1111	48	0.11016909215956616
1111	49	0.15360219180433177
1111	50	0.046297565877857494
1111	51	0.05913840115102431
1111	52	0.08839193908714549
1111	53	0.08922057286608975
1111	54	0.07501328678480945
1111	55	0.06457495186483442
1111	56	0.17541157379896077
1111	57	0.04617942648336282
1111	58	0.1370421337982961
1111	59	-0.02650336262156827
1111	60	0.07341513581218351
1111	61	0.13940769337464332
1111	62	0.2629615254389108
1111	63	0.26378814808231255
1111	64	0.12556904670335456
1111	65	0.25525460033291125
1111	66	0.020688619410400122
1111	67	0.09528847769502136
1111	68	-0.0508158980680804
1111	69	-0.015106375073159484
1111	70	0.14351382730551876
1111	71	0.23502751642283215
1111	72	0.12334029595564999
1111	73	0.10759570105045668
1111	74	0.055307867610153494
1111	75	0.059268694775802544
1111	76	0.21236531540483838
1111	77	0.011464008224173483
1111	78	0.04822746555931445
1111	79	0.06911326680585717
1111	80	0.1534553102014513
1111	81	0.08580134731595024
1111	82	0.015419825848248081
1111	83	0.08897064043455316
1111	84	0.06564224868449742
1111	85	-0.10576626464360572
1111	86	8.105867810783707E-4
1111	87	0.1029283706784554
1111	88	0.04643804007250907
1111	89	0.1582083668287595
1111	90	0.00883652020370107
1111	91	-0.07304498537609305
1111	92	-0.08844634001788876
1111	93	0.23427215922782807
1111	94	0.13110379648001924
1111	95	0.12646214122706567
1111	96	-0.17809999455043624
1111	97	0.24922032174706743
1111	98	0.19557981696702598
1111	99	-0.030004345921845754
1111	100	0.12744781239440073
1111	101	0.1871175840528636
1112	1	0.024517485019600826
1112	2	0.008388012520740062
1112	3	-0.03537275601645007
1112	4	-0.14721729688298524
1112	5	0.10237042475246483
1112	6	0.09688833450024248
1112	7	-0.10728312554881114
1112	8	-0.01756961731155826
1112	9	-0.03209994708832653
1112	10	0.14945311553042728
1112	11	-2.6654661617442343E-4
1112	12	0.13166619853223693
1112	13	0.13122764716529645
1112	14	0.11442341782560561
1112	15	-0.08864080817186704
1112	16	-0.01575938362841356
1112	17	-0.009243072075292957
1112	18	0.058472603093470354
1112	19	0.07211016257164715
1112	20	0.1707149918538775
1112	21	0.06974467365238013
1112	22	0.044424738530437935
1112	23	0.10132384554239593
1112	24	0.13914062674103178
1112	25	-0.07731884788127275
1112	26	0.27767423551335213
1112	27	-0.034844075998961443
1112	28	-0.050597875694158745
1112	29	0.07654011737174216
1112	30	-0.03709643581592559
1112	31	0.22764266493796725
1112	32	-0.016976733993722348
1112	33	-0.09822666786808298
1112	34	0.0933306637953848
1112	35	-0.21179779972284507
1112	36	0.09625874654436473
1112	37	-0.03625474249815852
1112	38	-0.012972010081384155
1112	39	0.07359984019832666
1112	40	-0.02588789112008527
1112	41	-0.16005254624977283
1112	42	-0.012237352163616322
1112	43	-0.09273805672495428
1112	44	0.03962310411895231
1112	45	0.024954719315971374
1112	46	-0.012885905348468896
1112	47	0.1821526338701105
1112	48	-0.10875006145724342
1112	49	0.18368606861875492
1112	50	-0.05026171085624753
1112	51	0.02278732832790098
1112	52	-0.1095977190003552
1112	53	0.009867139082459175
1112	54	-0.17701312390950363
1112	55	0.03944196692347646
1112	56	0.05740622545523166
1112	57	0.2003439871376287
1112	58	0.15393773421779144
1112	59	0.006997635275759251
1112	60	0.14494756320763713
1112	61	0.332908112350502
1112	62	0.06470244620608412
1112	63	-0.1347287738664562
1112	64	0.04489262892096946
1112	65	0.062397303732886655
1112	66	-0.06621454409854266
1112	67	0.07349319768628959
1112	68	0.0372362018953325
1112	69	-0.12634242436461562
1112	70	-0.0235695885983489
1112	71	0.02884723285522739
1112	72	0.025219044564934734
1112	73	0.03214738946007856
1112	74	0.03164445255240622
1112	75	-0.06474927257154661
1112	76	-0.04555718779221252
1112	77	0.09741529124032411
1112	78	0.12180318885860686
1112	79	0.16237120675091887
1112	80	0.006092705707978041
1112	81	0.11646043456461541
1112	82	0.11956297383022019
1112	83	0.12068514605417135
1112	84	0.17932535449427434
1112	85	0.13653797640148468
1112	86	0.1892231766901773
1112	87	0.24981262275273508
1112	88	0.02113100758685249
1112	89	0.3987632259467304
1112	90	0.12550626702947199
1112	91	0.18213691842942126
1112	92	0.04469001157448105
1112	93	-0.01839774494582258
1112	94	0.09864337281341307
1112	95	0.14999418564370615
1112	96	-0.11090242720813848
1112	97	-0.09039950497728455
1112	98	-0.03718335293974917
1112	99	0.1564439931301962
1112	100	0.016740214495442274
1112	101	0.1596607489571653
1113	1	0.17514640207645726
1113	2	0.03139937158822903
1113	3	0.31394428243518036
1113	4	0.2384823436556971
1113	5	0.2428808665596378
1113	6	0.11817550598360071
1113	7	0.18896035217868246
1113	8	0.4143629351630267
1113	9	0.18882682804881767
1113	10	0.21514840258895873
1113	11	0.3289246224017077
1113	12	0.25324909997715395
1113	13	0.10562851068032586
1113	14	0.18489855679848688
1113	15	0.2298622678760296
1113	16	0.24450542315972967
1113	17	0.1335391084273212
1113	18	0.2664503928645132
1113	19	0.23067483063935867
1113	20	0.26300241280212333
1113	21	0.1576857206493969
1113	22	0.37510970477413963
1113	23	0.39406172452238053
1113	24	0.11903981599886038
1113	25	0.24348326961556666
1113	26	0.23205769258800046
1113	27	0.23745862701103704
1113	28	0.3075413182313156
1113	29	0.42906167626172476
1113	30	0.37098996655260663
1113	31	0.3796595342995275
1113	32	0.2948510058282423
1113	33	0.06993809714310828
1113	34	0.19379769048438789
1113	35	0.34527337032731253
1113	36	0.26266416700116224
1113	37	0.21543662568022626
1113	38	0.2431360459887486
1113	39	0.18322002149609062
1113	40	0.08504170031478253
1113	41	0.21960570555866354
1113	42	0.3877367663220994
1113	43	0.32862795613426954
1113	44	0.2825487923820944
1113	45	0.1615818119504766
1113	46	0.2817493279946959
1113	47	0.180165517029657
1113	48	0.09551791993050784
1113	49	0.24205486748086003
1113	50	0.45323173255579974
1113	51	0.3841878922606625
1113	52	0.3012645879775917
1113	53	0.3742826002203543
1113	54	0.515727672350998
1113	55	0.3825874610528217
1113	56	0.28549829034004404
1113	57	0.3902993415254983
1113	58	0.24631940576716005
1113	59	0.33937911233976337
1113	60	0.37509219673923155
1113	61	0.30109142827365076
1113	62	0.20561046098547564
1113	63	0.3561324709221765
1113	64	0.15410027683363126
1113	65	0.30454729458833896
1113	66	0.18391458296510166
1113	67	0.308474532701176
1113	68	0.23954923133031514
1113	69	0.2968341724631074
1113	70	0.1905292541015129
1113	71	0.2139842122655793
1113	72	0.3466928845999746
1113	73	0.2799284797226065
1113	74	0.34912722844205746
1113	75	0.4458743036179129
1113	76	0.42343193336954954
1113	77	0.4524737621440096
1113	78	0.3392396996714311
1113	79	0.30804822714532776
1113	80	0.19738402496580676
1113	81	0.06688424436092077
1113	82	0.3378290395371053
1113	83	0.330825463506649
1113	84	0.20427146895713832
1113	85	0.23385097404558763
1113	86	0.3100973285750186
1113	87	0.31867353317613833
1113	88	0.26212007040300733
1113	89	0.3365499749854308
1113	90	0.36088854110946755
1113	91	0.3878874767333329
1113	92	0.5300144075571609
1113	93	0.3097263726235724
1113	94	0.21582716485171005
1113	95	0.459887918090935
1113	96	0.3546701096627345
1113	97	-0.011033018620992152
1113	98	0.4962174518556637
1113	99	0.23245411085742518
1113	100	0.36659246171775806
1113	101	0.4099222756747736
1114	1	0.010120530860270094
1114	2	-0.07235597850775122
1114	3	0.2041086004246182
1114	4	-0.11032901106609927
1114	5	-0.03370121196009279
1114	6	0.09865585220485684
1114	7	0.04539596623259712
1114	8	0.10378092221549196
1114	9	0.00915525538884765
1114	10	0.13922770919268146
1114	11	0.16219312866682856
1114	12	0.19613570774805567
1114	13	0.06730230087310929
1114	14	0.14055758728360246
1114	15	0.07699333479544634
1114	16	-0.0353448337640998
1114	17	-0.09390032669791992
1114	18	0.07545718256848488
1114	19	0.23629541196677906
1114	20	0.11464082380871332
1114	21	0.0321797714618981
1114	22	0.08136931706356165
1114	23	0.1706967078908832
1114	24	0.19295683139043973
1114	25	0.18199814854543206
1114	26	0.21717354675541145
1114	27	0.053167194317929045
1114	28	0.044362049778698065
1114	29	0.06064423167023847
1114	30	-0.19283041925042
1114	31	0.22587110004460698
1114	32	0.2852312650172948
1114	33	0.18826388967264052
1114	34	0.08530251302214964
1114	35	0.06215493499939129
1114	36	0.26808803170781204
1114	37	0.005970681500052422
1114	38	-0.0966226184842327
1114	39	0.21921916309629097
1114	40	0.23827947705930086
1114	41	-0.014299298196839061
1114	42	0.18683172083883193
1114	43	-0.004592861253094327
1114	44	0.014496316733229264
1114	45	0.03839175388927174
1114	46	0.2575196523982868
1114	47	0.21567733791022903
1114	48	0.21693678326610666
1114	49	0.3686591511343096
1114	50	-0.03386544545485748
1114	51	0.11518685502756654
1114	52	0.047590308973816775
1114	53	0.23768302584358736
1114	54	0.13372634898463787
1114	55	0.27995130930681
1114	56	0.335904688995214
1114	57	0.10069447368330486
1114	58	0.07829062552943356
1114	59	0.1128621589437202
1114	60	0.00784536506905198
1114	61	0.3776358027744138
1114	62	0.11379521365903855
1114	63	0.28927937054901065
1114	64	0.13005688591598386
1114	65	0.21783326690493965
1114	66	0.15306434988571027
1114	67	0.14337563789091945
1114	68	0.2699322624353826
1114	69	0.15430031335989725
1114	70	0.18211663800889966
1114	71	0.22406742935727664
1114	72	0.1734429173860761
1114	73	0.23277610183594533
1114	74	0.1337910814649348
1114	75	0.07219692483707973
1114	76	0.2651473321081781
1114	77	0.2543100819933102
1114	78	0.257918240868662
1114	79	-0.01929642633536588
1114	80	-0.005100714593311295
1114	81	0.11237645319051381
1114	82	0.20972330137288964
1114	83	0.11590063310022458
1114	84	0.17277222005696302
1114	85	0.33799305113466005
1114	86	0.04878388746482187
1114	87	-0.002847116107929537
1114	88	0.32438833226263597
1114	89	0.08494494619327497
1114	90	0.1963291267288909
1114	91	0.13594340982583475
1114	92	0.2652338360059616
1114	93	0.2322773997227756
1114	94	0.08577735977999623
1114	95	0.16526901183534193
1114	96	0.22224927319982157
1114	97	0.15364487281527772
1114	98	-0.06900603014774731
1114	99	0.15334347862212638
1114	100	0.09303266582615777
1114	101	0.05745378013964597
1115	1	-0.018060634399162723
1115	2	-0.07931404761984595
1115	3	0.15232926748834785
1115	4	-0.1770908557682489
1115	5	-0.0725563311370081
1115	6	-0.003024069317056899
1115	7	-0.005430856455980404
1115	8	0.08492267909692686
1115	9	-0.007231570336081461
1115	10	0.017983738108114267
1115	11	0.11845137645671855
1115	12	0.05349127653899899
1115	13	-0.032988634440862086
1115	14	-0.046041724865318656
1115	15	-0.10419893067536634
1115	16	-0.11717458770260691
1115	17	0.003571762197196904
1115	18	-0.05454039418705747
1115	19	-0.14503494924262839
1115	20	-0.13130243139688247
1115	21	0.05272844656028752
1115	22	-0.23596987293048244
1115	23	0.050885516588870416
1115	24	-0.05312145400352364
1115	25	-0.1364490188861609
1115	26	-0.17810214839459348
1115	27	-0.07622457132222138
1115	28	0.10004630978406936
1115	29	0.0771310527238569
1115	30	-0.01228337911214794
1115	31	0.015052481352341829
1115	32	-0.12196869060522175
1115	33	-0.0895311622373427
1115	34	-0.2501533488937895
1115	35	-0.0012683795319006208
1115	36	0.06151738975240306
1115	37	0.044361588786138384
1115	38	0.04458465358480623
1115	39	0.0745076751658047
1115	40	0.019333500812933835
1115	41	0.01855464147313768
1115	42	-0.15377937470123015
1115	43	-0.17636804839764153
1115	44	0.07650728848345523
1115	45	0.05850541281323274
1115	46	-0.008922645187809053
1115	47	-0.02482091618593074
1115	48	-0.05090763860031444
1115	49	-0.016662264507587565
1115	50	0.14353064699045603
1115	51	0.04310847036816767
1115	52	0.09096273537141286
1115	53	0.03986525966624299
1115	54	0.05571685453766406
1115	55	0.1305079256400603
1115	56	-9.022046973399256E-4
1115	57	-0.03480065647119801
1115	58	0.14988728086816394
1115	59	0.09256602679222681
1115	60	-0.04540689175982493
1115	61	0.02037584995468933
1115	62	0.1573866079296664
1115	63	0.15565568581603628
1115	64	0.1335508832766905
1115	65	-0.15315305198235052
1115	66	-0.1358141258643215
1115	67	0.12235472207968456
1115	68	0.0028505786600305782
1115	69	0.1744081331405809
1115	70	-0.09976654409062036
1115	71	-0.14408763493169374
1115	72	-0.15093098047562847
1115	73	0.06523940282042417
1115	74	-0.015448662079890596
1115	75	0.11182646039161881
1115	76	0.04226650318339864
1115	77	-0.17483921322209284
1115	78	0.08606057582527171
1115	79	0.33945104823516914
1115	80	0.024051938129481698
1115	81	-0.0842245815056728
1115	82	-0.01874923713626231
1115	83	-0.056654809565230835
1115	84	0.14423705673612375
1115	85	0.2360635062374854
1115	86	-0.04177319599988749
1115	87	0.04596447225582523
1115	88	-0.1334691108933086
1115	89	0.2810919874993729
1115	90	0.18742735279715816
1115	91	0.1730314582673671
1115	92	0.0058824480416035385
1115	93	0.16053403590911586
1115	94	0.24030079810112426
1115	95	0.004117415997484386
1115	96	0.008099423265804262
1115	97	0.2603471874516714
1115	98	0.12818475801981322
1115	99	0.05757058042175345
1115	100	0.033419392285651384
1115	101	0.16438017189944532
1116	1	-0.1900220407194837
1116	2	-0.12875332697032604
1116	3	-0.06692805663929136
1116	4	-0.1065633575885272
1116	5	-0.14567869446935333
1116	6	-0.03528206301650272
1116	7	-0.10776118586335315
1116	8	-0.09547020953828422
1116	9	0.09613641242335547
1116	10	-0.08658215617271736
1116	11	-0.11335584540572086
1116	12	-0.023612660762736937
1116	13	-0.07039318387026583
1116	14	-0.08628481967741664
1116	15	-0.1397250201930902
1116	16	-0.1227338631015158
1116	17	0.09923198560733226
1116	18	-0.25201724273576787
1116	19	-0.0950519629523825
1116	20	0.06098834570888556
1116	21	-0.03551306762329176
1116	22	0.07050521570545953
1116	23	-0.1258499732779086
1116	24	0.0398151123005519
1116	25	-0.06733823219417445
1116	26	0.06918645168808979
1116	27	0.11502635711409681
1116	28	-0.003698535793645874
1116	29	0.16192884569810673
1116	30	-0.012460468048111295
1116	31	-0.021876415976322505
1116	32	-0.09108862445298627
1116	33	-0.05541666180010907
1116	34	-0.18860835769335438
1116	35	0.01137152621580384
1116	36	-0.09209701738384268
1116	37	-0.0604838425754366
1116	38	0.10699825869843238
1116	39	-0.14983839466724191
1116	40	-0.02000878209761936
1116	41	0.11211906855017872
1116	42	0.10779488739771637
1116	43	0.038579135924869945
1116	44	-0.07807305830351652
1116	45	0.05233510740799119
1116	46	0.15788196058807102
1116	47	-0.02753066961519579
1116	48	0.1548843404417184
1116	49	0.034057616652560796
1116	50	0.016734237066160063
1116	51	0.17040468088446659
1116	52	-0.20556463840698314
1116	53	0.1987337930844575
1116	54	-0.20249418132284802
1116	55	-0.10221328002824492
1116	56	-0.09701832235172247
1116	57	-0.14225705197958405
1116	58	-0.12084218651125411
1116	59	0.09902904118253275
1116	60	0.02044531215588563
1116	61	0.056296364829790946
1116	62	-0.2364877247853201
1116	63	0.04931743863061655
1116	64	0.19180875257480778
1116	65	0.08229693319925957
1116	66	-0.13713936579421926
1116	67	-0.07225138309797074
1116	68	-0.02949083710015543
1116	69	0.012367366096682986
1116	70	0.047171902868683446
1116	71	0.17248591368910127
1116	72	0.04528356057497973
1116	73	-0.02498155587468176
1116	74	0.09382106559098702
1116	75	-0.08994150187819372
1116	76	0.24597439425175338
1116	77	0.1604347806822375
1116	78	-0.00924620148538935
1116	79	0.208955528512071
1116	80	0.14655796610514926
1116	81	-0.02224345391748983
1116	82	0.04440053107480679
1116	83	-0.31496243939081126
1116	84	-0.022006279560883968
1116	85	-0.14291852508969072
1116	86	0.07018652724376295
1116	87	-0.11302187652888307
1116	88	-0.11128542868745228
1116	89	-0.010547146228383042
1116	90	0.06333776921228207
1116	91	0.22306566862999944
1116	92	-0.08761465596887774
1116	93	-0.03047540761451728
1116	94	-0.09478366673538119
1116	95	-0.1284490197949708
1116	96	-0.04048148698596066
1116	97	0.0023168993894415735
1116	98	-0.2192059243214146
1116	99	-0.016265992834163967
1116	100	-0.03902242265640865
1116	101	0.02049687497179775
1117	1	0.10764656547683416
1117	2	0.09958491644535883
1117	3	0.05922430481816576
1117	4	0.06678007863977342
1117	5	0.1166761470980262
1117	6	0.09452430444614635
1117	7	0.024717171134504667
1117	8	0.022456585940297202
1117	9	0.1445160852478935
1117	10	0.0636837045241947
1117	11	0.059886184899198724
1117	12	0.19578376665757702
1117	13	0.04585607867495156
1117	14	0.11244854871446819
1117	15	0.1393361645221347
1117	16	0.1716988009150313
1117	17	0.21248958492576264
1117	18	0.08746792429185035
1117	19	0.1330657508529569
1117	20	0.18376641564127993
1117	21	0.090316604353049
1117	22	0.08330988113188198
1117	23	0.07054502729697276
1117	24	0.08811185091264662
1117	25	0.15474941041968293
1117	26	0.10622449398831435
1117	27	0.15108690662864888
1117	28	0.04341865213339702
1117	29	0.18255873104155995
1117	30	-0.009880837067662185
1117	31	0.32206118733802924
1117	32	-0.007602522530611111
1117	33	0.04415867733484902
1117	34	0.020119714218147067
1117	35	0.03688812154020127
1117	36	0.23261455061938108
1117	37	0.1954375659490708
1117	38	-0.024469054855089212
1117	39	0.10969329091408042
1117	40	0.24245990552501695
1117	41	0.15234781618702442
1117	42	0.0445982635741089
1117	43	-0.011703500101376108
1117	44	0.07557727220817156
1117	45	-0.10354992315514977
1117	46	-0.014709413122915294
1117	47	0.08964858703038203
1117	48	0.16508864133458445
1117	49	0.2252194684227362
1117	50	0.18352134682770327
1117	51	0.1935644366809086
1117	52	0.26079404075259305
1117	53	0.01470315266270461
1117	54	0.2180305283602877
1117	55	-0.11473219939545487
1117	56	-0.015136620466286388
1117	57	0.13286061093430845
1117	58	0.2189151555226374
1117	59	0.025785691469693006
1117	60	0.12891949228522748
1117	61	0.06431911896189746
1117	62	-0.1275600453034329
1117	63	0.10163724049324685
1117	64	0.07508902686086572
1117	65	0.12822853886215313
1117	66	0.24014495341955922
1117	67	0.1293040103588936
1117	68	0.13263951663311246
1117	69	-0.010355100216003166
1117	70	0.3515755210621876
1117	71	0.18462145081063852
1117	72	0.4000519950597763
1117	73	0.04232483514881835
1117	74	-0.0221654462902805
1117	75	0.19449457375026924
1117	76	0.11819199854623719
1117	77	0.06934172661101456
1117	78	0.20484432120748863
1117	79	0.15665118257085453
1117	80	-0.004184389339577876
1117	81	0.14383607622249883
1117	82	0.18257345267747382
1117	83	0.07690586107983677
1117	84	0.22897187292874577
1117	85	0.12404821263651655
1117	86	0.22666566834690371
1117	87	0.2761951679596635
1117	88	0.340632519218552
1117	89	0.19888888227836787
1117	90	0.2831156940098012
1117	91	0.19674687328713247
1117	92	0.3078277320840712
1117	93	0.11380071807605674
1117	94	0.2506343122709538
1117	95	0.03473045172561484
1117	96	0.10399443476183734
1117	97	0.19777775915333962
1117	98	0.33723174967550307
1117	99	0.15362059463033262
1117	100	0.027038447285782752
1117	101	0.07484027161785889
1118	1	0.07640994930549283
1118	2	0.14187091036226462
1118	3	0.040379485072200794
1118	4	0.09430413500813017
1118	5	-0.03981190514232935
1118	6	-0.09841210707539005
1118	7	-0.019763527561160288
1118	8	-0.0686357211954558
1118	9	0.059048632968718096
1118	10	-0.16359816411016226
1118	11	-0.021322559844037414
1118	12	-0.11660923564954828
1118	13	-0.04288203609620922
1118	14	-0.16460472753009014
1118	15	-0.10564571418716895
1118	16	-0.16688322996876792
1118	17	-0.12845402921075078
1118	18	-0.02604872640660716
1118	19	-0.058882615624618495
1118	20	0.014935969227742873
1118	21	0.03642419312247824
1118	22	0.04723573418624483
1118	23	-0.05445784153459954
1118	24	-0.04028615852668338
1118	25	-0.013926994325579756
1118	26	-0.14001383570209214
1118	27	0.1256711983462253
1118	28	-0.14596352018866554
1118	29	-0.1085714641206792
1118	30	-0.08149037411409665
1118	31	-0.03731413479771817
1118	32	-0.044586915697848895
1118	33	0.008864463583364568
1118	34	-0.04258069068582415
1118	35	-0.17709637237651776
1118	36	-0.03395144437115505
1118	37	0.024169293436912653
1118	38	-0.10739481960778363
1118	39	-0.011406799993842753
1118	40	0.029443617952566115
1118	41	0.010152574596396846
1118	42	0.10621804283550773
1118	43	-0.08090827554869406
1118	44	0.010100227334199019
1118	45	-0.16429018672977946
1118	46	-0.11450235155720634
1118	47	0.08158940702218587
1118	48	-0.0060784927085109075
1118	49	-0.022430520899376916
1118	50	-0.08582984600328558
1118	51	-0.06614709306566624
1118	52	0.012132666739809395
1118	53	-0.044767045136914874
1118	54	0.035356170502041095
1118	55	0.03647681375370837
1118	56	-0.0641121461237546
1118	57	0.10999398106648783
1118	58	0.18115471910235925
1118	59	0.01587139854234465
1118	60	0.14852401753152833
1118	61	0.07410543282646387
1118	62	-0.04478326529554977
1118	63	0.1252196195267743
1118	64	0.1479771875527831
1118	65	0.14104161591060915
1118	66	0.14674435522442053
1118	67	0.2862709143508724
1118	68	0.10539475803702203
1118	69	0.0014442581771092478
1118	70	0.05391644872756274
1118	71	0.004225042471077245
1118	72	0.06540619559324767
1118	73	0.08951682280370221
1118	74	0.05199667011776654
1118	75	0.1195074008311039
1118	76	0.16207014536272624
1118	77	0.08979153606225054
1118	78	0.06464500840448295
1118	79	-0.012320468705262044
1118	80	0.18167583029427448
1118	81	0.1789676904352575
1118	82	-0.02571811241310229
1118	83	0.10932735331571308
1118	84	0.28976037177323377
1118	85	-0.04766312416897733
1118	86	0.04271035287851532
1118	87	0.013453374082203595
1118	88	0.21076644600130123
1118	89	0.14408778080263573
1118	90	-0.05181446015245683
1118	91	0.15318575667175338
1118	92	0.11829813099364372
1118	93	0.2709033810130421
1118	94	0.3075694354439946
1118	95	0.3270408550230357
1118	96	0.44983353979530705
1118	97	0.242340924600704
1118	98	0.1632549111629089
1118	99	0.3262970258271949
1118	100	0.12317056213395716
1118	101	0.26231442782155767
1119	1	0.19217870665038106
1119	2	0.047487211375973004
1119	3	0.05519172878718592
1119	4	0.025856857022496627
1119	5	0.18395903927122248
1119	6	0.03694469042456916
1119	7	0.184595054187497
1119	8	0.04320196209053506
1119	9	0.11788588789571719
1119	10	-0.13850917417446595
1119	11	0.043846823825930414
1119	12	-0.03137585739075632
1119	13	0.22581165472146836
1119	14	-0.20322514071271058
1119	15	0.09091301917038663
1119	16	0.12222232782467302
1119	17	0.12351044369292907
1119	18	-0.08558288697196303
1119	19	0.031413292598983844
1119	20	-0.0778364498706452
1119	21	-0.022942029049183077
1119	22	-0.03176070621633187
1119	23	-0.06702187772106782
1119	24	0.047438434890203496
1119	25	-0.02077067734611404
1119	26	-0.03578020166616369
1119	27	0.0027956287003547686
1119	28	0.09146305997038695
1119	29	-0.044374110969066294
1119	30	0.1243614663010888
1119	31	-0.014614590901366853
1119	32	-0.011462421883130958
1119	33	0.09364781338162231
1119	34	-0.04313635781335279
1119	35	0.10720436736502137
1119	36	0.17795662599736062
1119	37	-0.004909974645777027
1119	38	0.055155615116611045
1119	39	0.0682439810164226
1119	40	0.047428504271039174
1119	41	0.1824442100648298
1119	42	-0.24110796389518185
1119	43	0.02888357758182991
1119	44	0.15362022380517004
1119	45	0.08986522438843991
1119	46	0.27868438007143936
1119	47	-0.0017180970766332848
1119	48	0.07762099662721056
1119	49	0.0019623373076100847
1119	50	0.08723337738457104
1119	51	0.05277998955422447
1119	52	0.08829234132628017
1119	53	-0.11540642220155917
1119	54	-0.03545307973042355
1119	55	0.08256932459134703
1119	56	-0.03888772199959334
1119	57	0.10742073148565368
1119	58	0.0975833118134517
1119	59	0.12255600443466363
1119	60	0.010890377846060062
1119	61	-0.019035367264550018
1119	62	0.1123765017731273
1119	63	-0.10785410581501509
1119	64	-0.1447030589064866
1119	65	0.08221480876386522
1119	66	0.0729559398005506
1119	67	0.2459448043032424
1119	68	0.1339322893658519
1119	69	0.19994782648101506
1119	70	0.0880582467750699
1119	71	0.18149485175265312
1119	72	0.007960817168836343
1119	73	0.07964947478698292
1119	74	-0.01861291142542143
1119	75	-0.052732382690884094
1119	76	0.10469674053562272
1119	77	0.0010492514577506995
1119	78	0.1138103275009783
1119	79	-0.0887684246357523
1119	80	0.16587220831973326
1119	81	0.19143382705120615
1119	82	0.15056380120233115
1119	83	0.15829068199398222
1119	84	-0.13581912209759395
1119	85	0.04349569331255765
1119	86	0.016149773746441554
1119	87	0.03332311734928339
1119	88	-0.04117403570327838
1119	89	0.2511500546033574
1119	90	0.11304067750478453
1119	91	0.13177554624959242
1119	92	0.29374422218883467
1119	93	-0.171979184776049
1119	94	0.06253300171252363
1119	95	0.14058125562188906
1119	96	0.19562588977581896
1119	97	0.05040281879874442
1119	98	-0.13238089624348248
1119	99	-0.09697931293008821
1119	100	0.1476887937039777
1119	101	0.2260025871200213
1120	1	0.16400658021311187
1120	2	0.05107592377811443
1120	3	0.21410923489369793
1120	4	0.1408277883767468
1120	5	0.055799505137514416
1120	6	-0.08927536544459969
1120	7	0.02379303173931646
1120	8	0.06989990435002369
1120	9	0.02322903381453756
1120	10	0.11064413928598782
1120	11	0.21214023165148888
1120	12	0.05221746277806716
1120	13	0.016429315681321555
1120	14	0.23303625141632978
1120	15	-0.06018220066695079
1120	16	-0.08878778761607009
1120	17	-0.136556199520804
1120	18	0.07694855378896648
1120	19	-0.12221318730254893
1120	20	-0.23371147473996956
1120	21	-0.16183607846107861
1120	22	0.11442257410321588
1120	23	-0.10004194691662605
1120	24	-0.07246777597648446
1120	25	-0.11803822276358034
1120	26	0.031036179772591765
1120	27	0.05632515351123857
1120	28	-0.10081369815706154
1120	29	-0.003559612917293009
1120	30	0.004780509553299339
1120	31	-0.14169860302386184
1120	32	0.03014149501971275
1120	33	-0.25139109194250864
1120	34	0.23026984524196337
1120	35	0.11393720291650311
1120	36	0.1797304655902323
1120	37	0.18559256743726849
1120	38	0.06843193110174184
1120	39	0.037073418170571415
1120	40	0.3449020063186552
1120	41	-0.11624372460727272
1120	42	0.0690421668558443
1120	43	0.06584095329306905
1120	44	-0.03169782785489872
1120	45	0.06132154029451442
1120	46	0.13197482051783993
1120	47	0.18694547929945315
1120	48	-0.1288001747054821
1120	49	0.20232828583652207
1120	50	0.1702462092995276
1120	51	0.15897997679251574
1120	52	0.21664348928698018
1120	53	-5.24333407561528E-4
1120	54	0.03356064926852298
1120	55	0.22734091168651105
1120	56	0.16753909610599038
1120	57	0.1299091927758056
1120	58	0.08348294343680607
1120	59	0.14966616111566822
1120	60	0.14674872214825285
1120	61	0.17048275407669422
1120	62	0.012805073013474555
1120	63	0.06791864093907662
1120	64	-0.009665378932069757
1120	65	0.09827310152984126
1120	66	0.07101495572990757
1120	67	-0.043193684496102946
1120	68	0.08762310483326274
1120	69	0.003606897673456899
1120	70	0.009323410007269217
1120	71	0.09892209167217203
1120	72	-0.02454426633845941
1120	73	-0.14009695122928179
1120	74	0.001595759420233378
1120	75	0.009958090017413213
1120	76	0.17997612874165725
1120	77	0.2138862861566082
1120	78	-0.022664644401622525
1120	79	0.08435184466261347
1120	80	0.19886818461758793
1120	81	0.15453028390825807
1120	82	0.04642940348994529
1120	83	0.13021455069596755
1120	84	0.17855215962009652
1120	85	0.19007838870172122
1120	86	0.09388099074458722
1120	87	0.1493424662048426
1120	88	-0.030975587398827997
1120	89	0.059851693993287824
1120	90	0.238261631022624
1120	91	0.12150444280052142
1120	92	0.24742148540129705
1120	93	6.810607569320837E-4
1120	94	0.15007379258824471
1120	95	0.22648937622717114
1120	96	0.023452772518133713
1120	97	0.05864898948676256
1120	98	0.24555046120872248
1120	99	-0.10946357490345804
1120	100	0.09250664669175279
1120	101	0.2736218229648344
1121	1	-0.07872833468495344
1121	2	-0.037534190824686675
1121	3	0.042169321554574424
1121	4	0.1035080249194209
1121	5	0.007882647788640895
1121	6	0.005858871108493702
1121	7	0.07064616142033486
1121	8	0.12471480680630975
1121	9	0.14770749472450007
1121	10	0.11974442436054034
1121	11	0.16186337969008946
1121	12	-0.025242672548628775
1121	13	0.041639549790701835
1121	14	0.045360684262334416
1121	15	0.0986488225281903
1121	16	-0.12517851015466874
1121	17	0.22158367973736404
1121	18	0.13847472580552278
1121	19	-0.04815965936546718
1121	20	0.06453968107324926
1121	21	0.045817775105398084
1121	22	0.01787859143836812
1121	23	0.06627274830065488
1121	24	0.09822423858754803
1121	25	0.1449317019085754
1121	26	0.014511008605083475
1121	27	0.20908522729873624
1121	28	0.008407581753999693
1121	29	0.07301203634055042
1121	30	0.09338429908776646
1121	31	0.010482913042928033
1121	32	-0.05130492160584055
1121	33	0.036888407618086205
1121	34	0.055060243639417195
1121	35	0.0550660713468929
1121	36	0.07518192292317849
1121	37	0.20885058780994115
1121	38	0.16652741582149133
1121	39	0.17560357646842562
1121	40	0.18011648938570346
1121	41	0.05903805718679678
1121	42	0.16530635826283202
1121	43	0.25100695657168615
1121	44	0.09007685237569518
1121	45	0.00973316681187697
1121	46	-0.03084508841605782
1121	47	-0.05616298669288966
1121	48	0.3036060524359101
1121	49	0.08883535242609497
1121	50	0.27427684048925727
1121	51	0.10922475693686096
1121	52	0.15315877846538228
1121	53	0.09526547787472595
1121	54	0.2589511106190088
1121	55	0.016215711795751986
1121	56	-0.13719637093333148
1121	57	0.2327079238926828
1121	58	-0.0745295415039493
1121	59	0.21270216414873033
1121	60	0.17704207881736522
1121	61	0.061687486120753476
1121	62	0.07211523873770176
1121	63	0.23874497018939422
1121	64	0.043531050157589846
1121	65	0.07649812364897457
1121	66	0.07509276448811875
1121	67	0.06420039479346684
1121	68	0.11498721074021034
1121	69	0.022026612837031223
1121	70	-0.042151112245434774
1121	71	0.10808451124148633
1121	72	-0.05973397002016867
1121	73	0.018649241637682223
1121	74	0.042354499734507556
1121	75	0.06185936835093031
1121	76	0.16141540176062819
1121	77	0.3111185850808269
1121	78	0.27361606659558646
1121	79	0.27118580566595796
1121	80	0.20008743455377953
1121	81	0.17129357529523048
1121	82	0.09918493811076701
1121	83	0.11315026046909082
1121	84	0.21935554747551578
1121	85	0.04449280271390421
1121	86	0.121708686953788
1121	87	0.015709026982420937
1121	88	0.1440200780690546
1121	89	0.24197347909127842
1121	90	0.19104722832114618
1121	91	0.11261995417485338
1121	92	0.036769549446702854
1121	93	0.03392673608448149
1121	94	0.022295506324581993
1121	95	-0.0505672197401168
1121	96	0.09392073083816399
1121	97	0.28203552036536905
1121	98	0.2361670363107251
1121	99	0.2221545487240988
1121	100	0.29756871049457345
1121	101	0.28469962204940913
1122	1	0.15524617624780035
1122	2	0.10966009276094013
1122	3	0.24447665784545336
1122	4	0.19248383401104974
1122	5	0.2264869576761015
1122	6	0.05543950935112463
1122	7	0.1846041913795844
1122	8	0.10534514760123415
1122	9	0.2724312126515116
1122	10	0.006067474017939389
1122	11	0.242861720304397
1122	12	0.10342970601707435
1122	13	0.13077000911317782
1122	14	0.1883240987588195
1122	15	0.13922249586626378
1122	16	0.045826264812312445
1122	17	0.24146131415324845
1122	18	0.06081434674313613
1122	19	0.1862144587331258
1122	20	0.07648387153008684
1122	21	0.2847072284111931
1122	22	0.09459752311006042
1122	23	0.015932404909413833
1122	24	0.28521330018800484
1122	25	0.04989179763368412
1122	26	0.016650148659486774
1122	27	0.1745474282988866
1122	28	-0.008886152089566224
1122	29	0.28792957503132754
1122	30	0.2741805784515563
1122	31	0.026646684250891894
1122	32	0.1256205866515785
1122	33	0.08508283795210758
1122	34	0.1350697258433513
1122	35	-0.07490672375848106
1122	36	0.23101630042778254
1122	37	0.19853417569530052
1122	38	0.01535286425071547
1122	39	0.24463176344846005
1122	40	0.1053617285291395
1122	41	-0.0501201714472046
1122	42	0.12434888143214096
1122	43	-0.013291416778805853
1122	44	0.14527682528368047
1122	45	0.13047661675374655
1122	46	0.10701938379769871
1122	47	-0.01741350877851744
1122	48	0.15492735240091093
1122	49	0.026285542634589376
1122	50	0.28216851759763983
1122	51	0.13195946970510164
1122	52	0.20141077932329665
1122	53	-0.0034803877714750797
1122	54	0.17561834170257384
1122	55	-0.01955364488186717
1122	56	0.08963487970163442
1122	57	0.12225153638662078
1122	58	0.24915790699300544
1122	59	0.18886232308852868
1122	60	-0.10909922859794108
1122	61	0.2332961871717032
1122	62	0.2771554816627386
1122	63	0.23963787772661505
1122	64	0.19593603057231945
1122	65	0.1277979757717489
1122	66	0.047969145898484555
1122	67	0.05326312408783451
1122	68	0.022591035229133638
1122	69	0.21494995373355152
1122	70	0.23053562508622605
1122	71	0.19824446699120557
1122	72	0.26312604330006906
1122	73	0.13607392020225717
1122	74	0.10776816088117869
1122	75	0.07298966963666942
1122	76	0.28754451777087553
1122	77	0.2930967534351012
1122	78	0.13880283214809452
1122	79	0.1432968377587045
1122	80	0.04369767081869469
1122	81	0.04118983546884181
1122	82	0.1381703422897118
1122	83	0.019578968970336064
1122	84	0.09236626010829241
1122	85	0.13774011891154458
1122	86	0.06683720468212329
1122	87	0.28800293015105893
1122	88	0.2251933879226442
1122	89	-0.018349141609277808
1122	90	-0.021874532208052244
1122	91	0.34050327791310053
1122	92	0.048849199959761336
1122	93	0.019149172785120072
1122	94	0.1326186914420333
1122	95	0.17827674156345807
1122	96	0.030189032056178178
1122	97	0.18077912834397125
1122	98	0.043804725813693324
1122	99	-0.1202071973560237
1122	100	0.05329246228659912
1122	101	0.19510859853580342
1123	1	-0.06501062623678422
1123	2	-0.01620835390850317
1123	3	0.17837922123487715
1123	4	0.05968264734252671
1123	5	0.12493038232728537
1123	6	-0.04566650279368645
1123	7	0.035465916684358945
1123	8	0.02857325681181777
1123	9	-0.051364272445603376
1123	10	0.026455922541558152
1123	11	0.07995252825878651
1123	12	0.05941172057229949
1123	13	0.11096376983259404
1123	14	-0.03904529817253177
1123	15	-0.16007384678427172
1123	16	0.006543828433507315
1123	17	0.23688151533064428
1123	18	0.04866397359150909
1123	19	-0.07657328520605944
1123	20	0.07933187598009539
1123	21	0.11332448145898155
1123	22	-0.1570429534115192
1123	23	0.02384229226861123
1123	24	-0.08339190075761849
1123	25	2.501159018848398E-4
1123	26	-0.007270492883179713
1123	27	-0.06214102486015349
1123	28	0.1606554044857802
1123	29	0.07228223808236578
1123	30	0.13797328229432537
1123	31	0.018035920796577898
1123	32	0.1535684844868328
1123	33	0.15116173286704537
1123	34	-0.0790256711807018
1123	35	0.1090027927668018
1123	36	0.17257287577659497
1123	37	0.1418392329427789
1123	38	0.1276246855087706
1123	39	0.0911806903478265
1123	40	-0.0038933588486003146
1123	41	0.036213671782761025
1123	42	0.11521338799126823
1123	43	0.05950142612667264
1123	44	0.1358873106125671
1123	45	0.0753540097913401
1123	46	0.09653961742306194
1123	47	-0.012021583686973258
1123	48	0.09893328574352012
1123	49	-0.02859602228451763
1123	50	0.073470608173821
1123	51	0.09410845222954833
1123	52	0.18020835036116978
1123	53	0.16750742106363958
1123	54	0.02844363257542426
1123	55	-0.004998413805985535
1123	56	0.1661138116999652
1123	57	0.15949438624523538
1123	58	0.03401490416540298
1123	59	0.25862359875718965
1123	60	0.4655042108865999
1123	61	0.23679129679947408
1123	62	0.24927247976221167
1123	63	-0.06224132312630104
1123	64	0.07740824120598688
1123	65	0.3350811538183791
1123	66	0.21876968360766114
1123	67	0.2952730438950013
1123	68	0.22278201469420367
1123	69	0.029892706248269008
1123	70	0.14338594724819131
1123	71	0.0719106237612408
1123	72	-0.05829054224668084
1123	73	0.07590055534803497
1123	74	0.284700437337861
1123	75	0.038222136145734
1123	76	0.037304866354752164
1123	77	0.17588542445906086
1123	78	0.11202491530760028
1123	79	0.12839302280482912
1123	80	0.056239273748282415
1123	81	0.22636945814533505
1123	82	0.16836363946674027
1123	83	0.05737250718940601
1123	84	0.3226782241374053
1123	85	0.3044707544281593
1123	86	0.2389857236641859
1123	87	0.09856427998650474
1123	88	0.0667768487301359
1123	89	0.09423232596593323
1123	90	0.13350487723894133
1123	91	0.14062936144343752
1123	92	0.3022492833973871
1123	93	0.35958212137827417
1123	94	0.20335896864038716
1123	95	0.19740250061412468
1123	96	0.22694979782821179
1123	97	0.19707171630113862
1123	98	0.03110181013205704
1123	99	0.06800028421816506
1123	100	-3.264131595628328E-4
1123	101	0.25983209549960407
1124	1	0.0997974681006184
1124	2	0.032924563727270595
1124	3	0.13298504763740482
1124	4	0.08408403380551022
1124	5	-0.11865704538568878
1124	6	0.004308066651638853
1124	7	0.059066919426520315
1124	8	-0.003136201363510338
1124	9	0.07692844138373545
1124	10	0.1198072352468813
1124	11	0.015052666724088226
1124	12	0.06939570203786616
1124	13	-0.1402365342480607
1124	14	0.17176006305899705
1124	15	0.23368598379936856
1124	16	0.20797336950702316
1124	17	0.1991682742471781
1124	18	0.1769197633414592
1124	19	0.12319394829349761
1124	20	0.23226127677830988
1124	21	0.18969180364872784
1124	22	0.040230818727089
1124	23	-0.048620851527147124
1124	24	0.14278690952681927
1124	25	0.12601534029711559
1124	26	0.20952779123313547
1124	27	0.21678709083529668
1124	28	0.16046282007172152
1124	29	0.1291330123115273
1124	30	0.23734611594591115
1124	31	0.21444161506881443
1124	32	0.14744451732030228
1124	33	0.2709687864522081
1124	34	0.12083242451419807
1124	35	0.14119081597105065
1124	36	0.1009582618051752
1124	37	0.22847072520048783
1124	38	0.18959958075479477
1124	39	0.18041026219140122
1124	40	-0.0260637345149064
1124	41	0.066778121496327
1124	42	0.29546190152557017
1124	43	0.18618685650034905
1124	44	0.2761792642402625
1124	45	0.09657123740837648
1124	46	0.22833613678557896
1124	47	0.31550151648769287
1124	48	-0.010857568306818166
1124	49	0.18067698965245427
1124	50	0.08534206169744607
1124	51	0.1332030882830182
1124	52	0.3647436771121164
1124	53	0.13767421292224213
1124	54	0.008879300512113275
1124	55	0.11155859679158908
1124	56	0.20862971710916156
1124	57	0.11779044858177201
1124	58	0.2016205405175171
1124	59	-0.005990282162656513
1124	60	0.21099521969226487
1124	61	0.23250701758827574
1124	62	0.1573503461296255
1124	63	0.23984434435788415
1124	64	0.08679673139123878
1124	65	0.2924819882301719
1124	66	-0.050067660392628
1124	67	0.18804913736359907
1124	68	0.19300310666955056
1124	69	0.33114396193846574
1124	70	0.07792824251412611
1124	71	-0.013081728972316853
1124	72	0.2515068278176642
1124	73	0.19340492198242742
1124	74	0.09245775201608808
1124	75	0.1778780544059586
1124	76	0.3471049514249387
1124	77	0.21340137511835877
1124	78	0.31714107230733646
1124	79	0.361576548149408
1124	80	0.09723368988628067
1124	81	0.2655712464291824
1124	82	0.39645453786216933
1124	83	0.343368688081199
1124	84	0.16111112276814055
1124	85	0.3096263695127348
1124	86	0.38963017554975465
1124	87	0.07999762206819128
1124	88	0.494868833127903
1124	89	0.18628115987092997
1124	90	0.17960205634788196
1124	91	0.1927332194667386
1124	92	0.39170872573519233
1124	93	0.1733812290463561
1124	94	0.342165271073938
1124	95	0.18309441985175567
1124	96	0.331737439121639
1124	97	0.3963013786449139
1124	98	0.2729396880834969
1124	99	0.20352432559485578
1124	100	0.27815426957391054
1124	101	0.36637507856701745
1125	1	-0.0040244408984762
1125	2	0.06917157220551218
1125	3	0.2459920440276946
1125	4	0.058104824137195976
1125	5	-2.10835233012574E-4
1125	6	0.17181899043648485
1125	7	0.06687790894741852
1125	8	-0.0808971658783264
1125	9	0.08785634962669064
1125	10	0.09599528103523625
1125	11	0.057896371246492606
1125	12	0.20559962563890366
1125	13	-0.0076982155552158815
1125	14	0.04604788433317708
1125	15	9.983249685490136E-4
1125	16	0.17833845107415414
1125	17	0.08403837178466489
1125	18	0.02352330605091879
1125	19	0.11647703243032481
1125	20	-0.03035085431773865
1125	21	0.14492824726058728
1125	22	-0.010523569800270138
1125	23	0.024904196986867078
1125	24	0.09814833776759713
1125	25	-0.0827086234529375
1125	26	0.12582290963040776
1125	27	0.09251645036604117
1125	28	-0.05255863568399377
1125	29	0.17308838363591406
1125	30	0.017705972715731377
1125	31	0.05304504195675008
1125	32	0.0482371434471105
1125	33	0.12086224713547722
1125	34	0.01570715674562706
1125	35	0.10187343729823084
1125	36	-0.0486193836126958
1125	37	0.10114620810939101
1125	38	-0.12803510896719672
1125	39	-0.059436706775571224
1125	40	0.11138197185075427
1125	41	-0.019733599661130086
1125	42	0.05611670369341226
1125	43	0.022756076084966992
1125	44	0.45688467968495416
1125	45	0.23969293193604813
1125	46	0.08975164085390475
1125	47	0.27139183862733063
1125	48	0.009933129904602822
1125	49	0.11357343878783865
1125	50	0.025481021880310095
1125	51	0.3407981586106956
1125	52	0.04085719027793289
1125	53	0.10804955715685338
1125	54	0.01805009347361164
1125	55	0.01708671091098779
1125	56	0.0805076441456265
1125	57	0.2936317261665877
1125	58	0.30924770000724777
1125	59	0.17207029726388612
1125	60	0.08125970879194
1125	61	0.21615272391728269
1125	62	0.10845350041545032
1125	63	0.16787555606187254
1125	64	0.08167456074910007
1125	65	0.12929421311967104
1125	66	0.058951190111642404
1125	67	-0.02940652378951114
1125	68	0.27202637928393614
1125	69	0.02428763873334816
1125	70	0.00846171246310945
1125	71	0.029124590595053235
1125	72	0.013370425604669833
1125	73	0.03224255760311934
1125	74	0.0455423341724952
1125	75	0.2443398220294739
1125	76	0.2006568698015485
1125	77	0.3172899914560503
1125	78	0.33235474379311825
1125	79	0.20757459347777996
1125	80	0.12907068354046913
1125	81	0.1372963330250201
1125	82	-0.02250640004301374
1125	83	0.21035242230303197
1125	84	0.30263660597942277
1125	85	0.29865227926613613
1125	86	0.08354062021464159
1125	87	0.21224638692866904
1125	88	0.03968361122245767
1125	89	0.1218939171729545
1125	90	0.008188386731369235
1125	91	-0.10426031376992029
1125	92	0.3275593570083615
1125	93	0.09115930289394214
1125	94	0.08286138414360522
1125	95	0.2299361664038173
1125	96	0.1630477746723784
1125	97	-0.09387147582991417
1125	98	0.17919975030824986
1125	99	0.07063121182640231
1125	100	0.1872933765495688
1125	101	0.3597915773810385
1126	1	0.27116879319110865
1126	2	0.08203998659067935
1126	3	0.08930366216033292
1126	4	0.012370348162839662
1126	5	0.06707129949494828
1126	6	0.07284570063671225
1126	7	0.10731691606751781
1126	8	-0.13005568709198911
1126	9	0.22079901691057557
1126	10	0.13580749734108366
1126	11	0.23945205411569503
1126	12	-0.01216823468332251
1126	13	0.1803297070247467
1126	14	0.04207423191944315
1126	15	0.0911398674593542
1126	16	0.2190608377414449
1126	17	0.2861629353661783
1126	18	0.16045752340415476
1126	19	0.12487289725157069
1126	20	0.19965042648323816
1126	21	0.1557115847669337
1126	22	0.19006440547337178
1126	23	0.11474371653921622
1126	24	0.1303212380696337
1126	25	0.07931214118337948
1126	26	0.10868888732434101
1126	27	0.03970233299358483
1126	28	0.09992752579275788
1126	29	0.16981982427973463
1126	30	0.18496776750382082
1126	31	0.19361285626708025
1126	32	0.1334475089489331
1126	33	0.17842744633731655
1126	34	0.09977617383434989
1126	35	0.04873119623955802
1126	36	0.040280509020014676
1126	37	0.11710756110504406
1126	38	0.044363685849418744
1126	39	0.2965592222535136
1126	40	0.06567807103806445
1126	41	0.006605783514807229
1126	42	0.04649596806621048
1126	43	0.04407069244778228
1126	44	-0.04551854666576105
1126	45	0.35774847842884583
1126	46	0.07823971961700948
1126	47	0.14969822076353267
1126	48	0.11044934676527163
1126	49	0.08476045045915725
1126	50	0.1321111524716727
1126	51	-0.07748310342011422
1126	52	0.18719252410929244
1126	53	0.11358142421232031
1126	54	0.07250855795543032
1126	55	0.03178404197902296
1126	56	-0.014864488197837034
1126	57	-0.14609092728763784
1126	58	0.09044363999864657
1126	59	0.051865540626323536
1126	60	0.23429473170746462
1126	61	-0.033731733665369745
1126	62	-0.07861652472143277
1126	63	0.03471550683585889
1126	64	0.18090401074482543
1126	65	0.18963541328052713
1126	66	0.213329282933735
1126	67	0.03359098675845473
1126	68	0.17795219984017763
1126	69	0.22399639167504404
1126	70	0.22030134723161865
1126	71	-0.07656889601927475
1126	72	0.05637364475903439
1126	73	-0.037408779286501215
1126	74	-0.1382595044760393
1126	75	0.006672378741278351
1126	76	0.33143727656678834
1126	77	0.23049381909341804
1126	78	0.18433330165596118
1126	79	0.12910083097482072
1126	80	0.1788108785615279
1126	81	0.05225748672281583
1126	82	0.050048458601864354
1126	83	0.36948681710406106
1126	84	0.17465830092096724
1126	85	0.07049706706798986
1126	86	0.2041786492651454
1126	87	0.11170071350979782
1126	88	0.24534631759780723
1126	89	0.2942039694471603
1126	90	0.24315253828648054
1126	91	-0.1334297637395423
1126	92	0.07271799455678263
1126	93	0.004140155571811022
1126	94	0.13109109160456
1126	95	0.13850748418023784
1126	96	0.2287351537117246
1126	97	0.16194903753078194
1126	98	0.14712379564077338
1126	99	0.12422536868928802
1126	100	0.36504990914725965
1126	101	0.1755311113074427
1127	1	-0.15466921109576504
1127	2	0.08471018326930846
1127	3	0.08754390118629374
1127	4	-0.1329114779779701
1127	5	0.10881594752903112
1127	6	-0.18082371569459355
1127	7	0.06941490683325213
1127	8	-0.05186397048339586
1127	9	0.07812517922099005
1127	10	0.09666059169723695
1127	11	0.20228080858805697
1127	12	0.03830605730929193
1127	13	-0.04911180031719198
1127	14	0.11319616644894381
1127	15	-0.0941370918024873
1127	16	0.09170778866921125
1127	17	-0.04555292306618952
1127	18	-0.03127664986222811
1127	19	0.17069584348811162
1127	20	0.04848845912975008
1127	21	-0.0824076043671198
1127	22	0.12154460450310722
1127	23	0.008022940912397303
1127	24	0.11795936549221153
1127	25	-0.09399485733368351
1127	26	0.0457491643522161
1127	27	0.1308399476557014
1127	28	0.20429536670070547
1127	29	-0.09395769714321744
1127	30	0.0840125967651062
1127	31	0.10778087154103133
1127	32	0.09861639056393301
1127	33	0.09069481729869722
1127	34	-0.0857927981655493
1127	35	0.12892272439381003
1127	36	0.09752451987717592
1127	37	0.08562763652336969
1127	38	-0.036627035061599145
1127	39	-0.24256947833554676
1127	40	0.1424752255605597
1127	41	-0.02473545331282878
1127	42	0.10526151897953184
1127	43	0.03902011624408175
1127	44	-0.05718002778876752
1127	45	0.03485740594985742
1127	46	0.06939553933391096
1127	47	0.1047235020041839
1127	48	0.030529705157846365
1127	49	0.10840726141842083
1127	50	0.0060908231888916475
1127	51	0.062257433381994076
1127	52	-0.11508200994651219
1127	53	0.15902197281570096
1127	54	0.07921057963133649
1127	55	0.057742803413212584
1127	56	0.07703279870010249
1127	57	0.26913947643461
1127	58	0.04019366355544207
1127	59	0.1412415646606533
1127	60	-0.052575947450861804
1127	61	-0.00637365304533688
1127	62	0.11919466050082406
1127	63	0.19866821760511044
1127	64	0.2275499352368442
1127	65	0.16245554093546843
1127	66	0.18893926662236993
1127	67	0.13406752007690415
1127	68	-0.01406922906451058
1127	69	0.01535804743849667
1127	70	0.08149759314805749
1127	71	-0.1391909911008895
1127	72	0.10619328664090943
1127	73	-0.08063581278654652
1127	74	-0.05671110510287747
1127	75	0.11051218157778919
1127	76	0.2656769593780126
1127	77	0.1424816189622362
1127	78	-0.10724727217834129
1127	79	0.21093721784778552
1127	80	0.2971137283387222
1127	81	0.24178217012410386
1127	82	0.32296217304597263
1127	83	0.021708794355980388
1127	84	6.216364895266224E-4
1127	85	0.16316537005499043
1127	86	0.039610077044599734
1127	87	0.19126906159776524
1127	88	0.18798777041607195
1127	89	0.29216134400380867
1127	90	0.06568966424807599
1127	91	0.14885031416711314
1127	92	0.07086967834138846
1127	93	0.2055125788475678
1127	94	0.09892102162945804
1127	95	0.1548762984639751
1127	96	0.26218707910210526
1127	97	0.21898885902976417
1127	98	0.16742856106543513
1127	99	-0.24859366117340898
1127	100	-0.03896435117404451
1127	101	0.16310410305661804
1128	1	0.042555891358190934
1128	2	0.19846572116941985
1128	3	0.006146308012667134
1128	4	-0.012148224049262524
1128	5	-0.008135525428961898
1128	6	-0.12233271772796428
1128	7	-0.07348109510585488
1128	8	-0.08129709599117518
1128	9	-0.0929435288940823
1128	10	-0.06639134673612546
1128	11	0.10759674382548212
1128	12	0.038758515530972204
1128	13	0.029070107638077047
1128	14	-0.2496537817068898
1128	15	-0.2888862423211549
1128	16	-0.11753079775793651
1128	17	-0.006566106298301122
1128	18	-0.05169831578826489
1128	19	-0.08665233837496089
1128	20	0.18790304641872524
1128	21	-0.04221782327969237
1128	22	0.016610206456576293
1128	23	0.12074069765326101
1128	24	-0.050809346662667565
1128	25	-0.1643485198662873
1128	26	-0.06397374987373894
1128	27	-0.15012403972215083
1128	28	-0.09423369521155678
1128	29	-0.20360699713469188
1128	30	-0.15411688349146857
1128	31	0.02854502320430896
1128	32	-0.00948341956520693
1128	33	0.023914138342043145
1128	34	-0.07930935912396819
1128	35	-0.12948119331984032
1128	36	-0.019286906488389377
1128	37	0.10037561998709776
1128	38	0.052259459868444935
1128	39	-0.06810015168135664
1128	40	-0.009249098108661258
1128	41	-0.24859095395694908
1128	42	0.10197401499583236
1128	43	-0.11748913266629302
1128	44	0.04549746555677814
1128	45	0.12181197609210415
1128	46	-0.13646756512199687
1128	47	-0.04427889045843614
1128	48	-0.1314664974249311
1128	49	0.084356952373291
1128	50	0.08177164264100156
1128	51	0.05995025554526734
1128	52	0.0287063401520129
1128	53	-0.17418657541284688
1128	54	0.09809173304071095
1128	55	-0.08137732693784727
1128	56	-0.010627390811663417
1128	57	-0.03593227500063989
1128	58	-0.07715101714281758
1128	59	0.11826853709571594
1128	60	0.07495083870427521
1128	61	0.019227941331259046
1128	62	0.02653588492099601
1128	63	-0.08728717396426333
1128	64	-0.005665346000952809
1128	65	0.12924115743224007
1128	66	0.33249241026438625
1128	67	-0.10915031970440481
1128	68	-0.19677257716558216
1128	69	0.1076882521668665
1128	70	0.09775736162231397
1128	71	-0.06952678871560636
1128	72	0.14369165949700857
1128	73	-0.05689611990154475
1128	74	-0.08464680935320246
1128	75	0.01939212304549187
1128	76	0.1021456306859676
1128	77	0.21792364101957418
1128	78	0.18554526585193543
1128	79	0.164517158866623
1128	80	0.20311373731606608
1128	81	-0.0178695986374251
1128	82	0.009216510226096375
1128	83	0.12526427210787006
1128	84	0.3433910578547099
1128	85	0.2962347694256735
1128	86	0.334453040825494
1128	87	0.1935744439653604
1128	88	0.08045891947143247
1128	89	0.2691937028462732
1128	90	0.19969270756826063
1128	91	-0.12073758077998775
1128	92	0.10759779493915289
1128	93	0.29555176496140945
1128	94	0.200670257432904
1128	95	0.3484889170210437
1128	96	0.04256709014423876
1128	97	0.22931998842473433
1128	98	0.2785770777835026
1128	99	0.1228134928733553
1128	100	0.08100710086672791
1128	101	0.16998613624586056
1129	1	0.1451380503535873
1129	2	0.12128016639690031
1129	3	0.04481339984370436
1129	4	0.116446134305356
1129	5	0.11895682366671423
1129	6	0.002392287564262574
1129	7	0.04561351915126721
1129	8	-0.006269518365186855
1129	9	-0.0658209002349679
1129	10	0.12475683823181782
1129	11	0.18443359235710233
1129	12	0.19224857016816088
1129	13	0.21553183793202635
1129	14	0.13314313888830753
1129	15	-0.0773255228644345
1129	16	-9.685911191184005E-4
1129	17	0.06358601501288064
1129	18	0.1013744346590073
1129	19	0.2459444602087757
1129	20	0.37108600911769685
1129	21	0.12576390537076065
1129	22	0.16283388043053293
1129	23	0.06517885990706418
1129	24	0.21242313518076372
1129	25	-0.003452387700903614
1129	26	0.17687114819846528
1129	27	0.06554934114741684
1129	28	0.18243719630275024
1129	29	0.020417112186144948
1129	30	0.17915517615302434
1129	31	0.213763415672112
1129	32	0.0346239898171703
1129	33	0.2054285988432909
1129	34	0.07259079513210054
1129	35	0.08931375151151144
1129	36	0.09689729686880355
1129	37	0.21971354259467546
1129	38	0.25382595834508237
1129	39	0.10717796923503187
1129	40	0.0494053638395755
1129	41	0.20623452768014516
1129	42	0.11337699489788378
1129	43	0.13169791911354167
1129	44	0.27106288504484866
1129	45	0.15562576302937003
1129	46	0.207624034576817
1129	47	0.04695352350159965
1129	48	-0.10182146501507816
1129	49	0.0816366149571337
1129	50	0.2163247332554974
1129	51	0.28998990480252473
1129	52	0.18346831509411032
1129	53	0.14322363764273405
1129	54	0.39534093742062026
1129	55	-0.13849047871884324
1129	56	0.29938353305443854
1129	57	0.3625903681283589
1129	58	0.2624974362324579
1129	59	0.24730878211901342
1129	60	0.2705243059465232
1129	61	0.2948673626432452
1129	62	0.1369707226752368
1129	63	0.2648482498201119
1129	64	0.1733077748573777
1129	65	0.18360145922748217
1129	66	0.18301533564536498
1129	67	0.298532650586786
1129	68	0.17975477671319595
1129	69	0.2875813715603428
1129	70	0.2531635141795121
1129	71	0.15223894750205602
1129	72	0.393122019627306
1129	73	0.31941114889076516
1129	74	0.22622801993347963
1129	75	0.05965197350553808
1129	76	0.45387196774306204
1129	77	0.2505173133946954
1129	78	0.2483977793683252
1129	79	0.19393388872736494
1129	80	0.18926516907495028
1129	81	0.3233033726988168
1129	82	0.28806324293615404
1129	83	0.3174396399063184
1129	84	0.2411490303565813
1129	85	0.4934749524607227
1129	86	0.18617035653772973
1129	87	0.03859131209384259
1129	88	0.37220170931786356
1129	89	0.18888265402114257
1129	90	0.18235243226539666
1129	91	0.272474795076036
1129	92	0.2595976305899015
1129	93	0.33708567941226875
1129	94	0.2997021152850934
1129	95	0.21160778351139697
1129	96	0.29830238780842677
1129	97	0.32012652345122206
1129	98	0.16368194421846738
1129	99	-0.06634570885373847
1129	100	0.31903340925202883
1129	101	-0.008140585960134672
1130	1	-0.05015185958233559
1130	2	0.12022850884360281
1130	3	-0.10569165904964706
1130	4	0.13040816049183945
1130	5	-0.06192191466932684
1130	6	-0.0892630606497633
1130	7	0.09429190612201666
1130	8	0.1642233948728915
1130	9	-0.05636163632811275
1130	10	0.03130137456868454
1130	11	0.200084066053563
1130	12	0.026502251102115792
1130	13	0.09259780523699135
1130	14	-0.1844860659529246
1130	15	-0.011560527688949662
1130	16	0.05710509805918207
1130	17	0.16859981713481886
1130	18	0.0374964863029561
1130	19	0.028943617221848683
1130	20	0.03466478634316417
1130	21	0.09389012972048505
1130	22	0.20982381989131227
1130	23	-0.05813434904962378
1130	24	-0.04301480191661966
1130	25	0.15644302608623661
1130	26	-0.1221483825594305
1130	27	-0.03838629995465226
1130	28	-0.05775524006728716
1130	29	0.012366772561890116
1130	30	0.20953627656635376
1130	31	0.03661777894664908
1130	32	-0.06496190235223764
1130	33	0.01662073007008047
1130	34	0.014152771633419547
1130	35	-0.277433444465899
1130	36	0.08632983467997235
1130	37	0.09051197012633594
1130	38	0.1329973610339863
1130	39	0.0085013226585815
1130	40	-0.03908829750301379
1130	41	0.036872075635962176
1130	42	0.08778454082353448
1130	43	-0.030813210133793234
1130	44	-0.034369777862686135
1130	45	-0.09502282096991621
1130	46	0.02995504273157934
1130	47	0.0779452637845921
1130	48	0.11167279265550434
1130	49	-0.05462442086548691
1130	50	0.13697476787785945
1130	51	0.02323746113873426
1130	52	0.09248014747841893
1130	53	-0.13584160982808413
1130	54	-0.040379586704865744
1130	55	0.1339312331329907
1130	56	-0.0906683377634252
1130	57	-0.10401870945029401
1130	58	-0.22668800092543506
1130	59	-0.04096659667294489
1130	60	0.1938243338458392
1130	61	0.02417367681145066
1130	62	0.157975956756502
1130	63	0.042044914553201806
1130	64	0.0934697923153891
1130	65	-0.06083223855207365
1130	66	-0.03370174355953992
1130	67	-0.011566742713526423
1130	68	0.0319728606645171
1130	69	-0.0937978582383181
1130	70	0.06500586378602691
1130	71	-0.16678221940317428
1130	72	0.013251720525083499
1130	73	-0.05772575935971247
1130	74	-0.14824334633965464
1130	75	-0.268261283122051
1130	76	0.14294955346101546
1130	77	0.055011841930713956
1130	78	0.15783366721766612
1130	79	0.015267659780171527
1130	80	0.3165139661267773
1130	81	0.32005510783659474
1130	82	0.0799523693942703
1130	83	0.07488097404134919
1130	84	0.20542836487927474
1130	85	0.0994083365275813
1130	86	0.0991782049209391
1130	87	0.006520350652323259
1130	88	0.15151935813526762
1130	89	0.11380858124933724
1130	90	0.11990072379009575
1130	91	-0.06962629727317449
1130	92	0.03676991213374947
1130	93	-0.06146249602725362
1130	94	0.17410324737183203
1130	95	-0.017963830357125232
1130	96	0.1265836008968293
1130	97	0.11309734472474275
1130	98	0.17616118979552908
1130	99	0.030674647752171325
1130	100	0.33228620267323095
1130	101	-0.03795910612317499
1131	1	0.1737875554346786
1131	2	1.2719405573591303E-4
1131	3	0.09215960516400656
1131	4	0.02742650331082075
1131	5	0.08468471072028905
1131	6	0.11711263484517076
1131	7	0.03638332978027137
1131	8	0.12944745322358386
1131	9	0.01739759645183625
1131	10	0.06513503417868094
1131	11	0.14681716678978063
1131	12	0.15796369266974608
1131	13	-0.1440526829921822
1131	14	0.23186843881538977
1131	15	-0.04386005868948217
1131	16	0.09162582357387095
1131	17	-0.03672492592784238
1131	18	0.0643299319349282
1131	19	-0.12797926201967869
1131	20	-0.04314958657291612
1131	21	0.22432752097265762
1131	22	-0.07226221980382519
1131	23	0.11052599455766199
1131	24	-0.051294636319930476
1131	25	0.043445640016258835
1131	26	-0.17038317007606452
1131	27	0.06279787105219015
1131	28	0.20852155829055619
1131	29	-0.004375193483745932
1131	30	0.14614320814453663
1131	31	0.1706887258462899
1131	32	-0.1300982987393553
1131	33	0.00802090206664019
1131	34	-0.030594652002179146
1131	35	0.1479842418706383
1131	36	0.10244349470765712
1131	37	0.06785047645355746
1131	38	0.1264314746525983
1131	39	-0.06351352023040135
1131	40	-0.1433028503801026
1131	41	0.07022609882098152
1131	42	-0.05226327768912142
1131	43	0.10428072515564679
1131	44	-0.1371818809126637
1131	45	-0.0800277226417947
1131	46	-0.12232545148154372
1131	47	-0.1501772534110799
1131	48	-0.025264291611655665
1131	49	0.07339284179811045
1131	50	0.06838215742918408
1131	51	0.11347813420137953
1131	52	0.03793221188845308
1131	53	-0.2763067651267477
1131	54	0.10770948691188664
1131	55	0.10650063130255205
1131	56	-0.028170826651702896
1131	57	0.12027945945358454
1131	58	0.05632403794883345
1131	59	-0.035715374263766364
1131	60	0.019627817776161294
1131	61	0.26811711652672443
1131	62	-0.08048122100260002
1131	63	0.14200574719495762
1131	64	-0.12585183895109964
1131	65	-0.2597206501643683
1131	66	0.10126369872453012
1131	67	-0.008105926974089073
1131	68	0.1704284986314022
1131	69	0.24378193883831045
1131	70	-0.0207499432217233
1131	71	-0.007226118489796818
1131	72	0.024167608402017038
1131	73	-0.18123656347991357
1131	74	0.11228631032384584
1131	75	0.08020042021025375
1131	76	0.08906213563415122
1131	77	0.12219810882484694
1131	78	0.045124770953115956
1131	79	0.08917379227699485
1131	80	0.22003660363862565
1131	81	-0.14709944287769616
1131	82	0.05861191124768084
1131	83	0.16300735310668557
1131	84	0.10505585905504944
1131	85	-0.07952436800416507
1131	86	0.00965468565681249
1131	87	0.03200090298818026
1131	88	0.27672959729331836
1131	89	0.27348078603533565
1131	90	0.10510739133816571
1131	91	0.0417721827218287
1131	92	0.08115380321699206
1131	93	-0.0459976725803557
1131	94	-0.14991823680025362
1131	95	0.0348736969631247
1131	96	-0.10167130303164384
1131	97	-0.08065878015275985
1131	98	0.18065915293360746
1131	99	-0.0802544610992797
1131	100	0.21976880700344026
1131	101	-0.017833844911585572
1132	1	-0.07404579482941642
1132	2	0.06069960266110286
1132	3	0.17438849450083893
1132	4	0.0625967443179718
1132	5	-0.04006715613976297
1132	6	0.12523620847296968
1132	7	0.14405693522193985
1132	8	0.0198137799099527
1132	9	0.3052350526468146
1132	10	0.08100420886707127
1132	11	0.28624259530199225
1132	12	0.2233802487546157
1132	13	0.12550238904687205
1132	14	0.16259202403765727
1132	15	0.06823610944520198
1132	16	0.1235581232266938
1132	17	0.09724188375499665
1132	18	0.1905624868256055
1132	19	0.14834244085665205
1132	20	0.11866699355186228
1132	21	0.25197341315367794
1132	22	0.08121839873091119
1132	23	0.1148212663016821
1132	24	0.03404703084756733
1132	25	0.23634567708664633
1132	26	0.11713198118121682
1132	27	0.12949549175743158
1132	28	0.2564801075353955
1132	29	0.35949998976292363
1132	30	-0.0025865150543822324
1132	31	0.16580380271459916
1132	32	0.12549483542087359
1132	33	0.14905501870025262
1132	34	0.14074392933487445
1132	35	-0.0032398875292969365
1132	36	0.20627887028066283
1132	37	0.16754694604440346
1132	38	-0.07431876189050257
1132	39	0.27040893263427535
1132	40	0.30266577612396617
1132	41	0.10779111160947252
1132	42	0.38262394483477635
1132	43	0.23098273190277752
1132	44	0.02369224979032225
1132	45	0.1775020777117433
1132	46	0.016626979465328873
1132	47	0.0907061528663462
1132	48	0.28690381895631134
1132	49	0.3836980369175862
1132	50	0.06655611735310174
1132	51	0.21594699356987945
1132	52	0.2617182099195219
1132	53	0.1339682737386525
1132	54	0.10253487936424222
1132	55	0.3167051460182222
1132	56	0.3279910214852322
1132	57	0.09755040178422547
1132	58	0.11441161376716735
1132	59	0.010034907487124656
1132	60	0.2368684372044143
1132	61	-0.017290819939844937
1132	62	0.24719369280565218
1132	63	0.22446120732957553
1132	64	0.11188581440302414
1132	65	0.07842686940838917
1132	66	0.13337292925074706
1132	67	0.09743883485266736
1132	68	0.07037320330132957
1132	69	0.024224198653321594
1132	70	0.3086956976039943
1132	71	0.03528480362321318
1132	72	0.2113803284198994
1132	73	0.13851085440191468
1132	74	0.12105343011437952
1132	75	-0.045522616313562025
1132	76	0.33271084027146003
1132	77	0.25808988386167186
1132	78	0.14238179283066899
1132	79	0.19225109529025985
1132	80	0.37521384387512313
1132	81	0.09107787837824333
1132	82	0.1382946270337584
1132	83	0.156732866662729
1132	84	0.005557949161797637
1132	85	0.18552375347039884
1132	86	0.21730203512418456
1132	87	0.2746030916479043
1132	88	0.3309732701087711
1132	89	0.06519733639388647
1132	90	0.20002176335500366
1132	91	0.2219909919628691
1132	92	0.11824298187303128
1132	93	0.1873170635098731
1132	94	0.07000081112018108
1132	95	-0.0054725698752235985
1132	96	0.07953924098470111
1132	97	0.31760233329556087
1132	98	0.1418056295360941
1132	99	-0.02259307948899192
1132	100	-0.04108438628857414
1132	101	0.16098015446898017
1133	1	-0.1402964852612456
1133	2	-0.2351611690771236
1133	3	-0.2423024982614308
1133	4	0.009825215007893462
1133	5	-0.09503053821114094
1133	6	-0.06480747833283829
1133	7	-0.08742017392209078
1133	8	-0.3664513487750938
1133	9	0.07245900154484275
1133	10	-0.03522015214363705
1133	11	-0.13992806227529542
1133	12	-0.003111799474012855
1133	13	-0.1709851373898701
1133	14	-0.12526689319351902
1133	15	-0.013195137853891481
1133	16	-0.07291123018568157
1133	17	0.11641907503537396
1133	18	-0.07588588890668291
1133	19	-0.004589640684422136
1133	20	0.0075096151608775585
1133	21	0.06361323525837292
1133	22	0.17951371180775766
1133	23	0.005678303268759066
1133	24	-0.025784432238296517
1133	25	0.020381104467524835
1133	26	-0.155490929994194
1133	27	-0.1150661949281826
1133	28	-0.17476361418551534
1133	29	0.02267013792314998
1133	30	0.009253496507668046
1133	31	0.02292519565545348
1133	32	0.04778834264286047
1133	33	0.11091205852922315
1133	34	0.11218723951548526
1133	35	-0.07834921186483967
1133	36	-0.01906484314075385
1133	37	0.10669521788994984
1133	38	0.02192993952527189
1133	39	0.01021021705211922
1133	40	-0.05501797890939031
1133	41	0.0054798463376926065
1133	42	0.11671360509939177
1133	43	0.04660809858289383
1133	44	0.06176008525433474
1133	45	-0.07355610744704677
1133	46	-0.041339959939797666
1133	47	0.16485495416220886
1133	48	0.12094153585206868
1133	49	0.24436388508268436
1133	50	0.22645512112794108
1133	51	0.0030467935235165555
1133	52	0.22939419491175528
1133	53	0.10276433233878635
1133	54	-0.21389968773141987
1133	55	0.0962137731964745
1133	56	0.012163891306279595
1133	57	0.1977206129061173
1133	58	-0.2788755286034501
1133	59	0.2151650664080762
1133	60	0.04513802185779525
1133	61	0.018192367866198822
1133	62	-0.07565008500837678
1133	63	0.018713952601011385
1133	64	-0.018618680200873428
1133	65	-0.036645579428110864
1133	66	0.24935080967510714
1133	67	0.11152865252142874
1133	68	-0.06209061520882386
1133	69	0.0666628611187221
1133	70	-0.04869829070231191
1133	71	-0.011267115419542506
1133	72	-0.16429937131022143
1133	73	0.03785018626423664
1133	74	-0.17700241401544758
1133	75	0.25108868702140086
1133	76	0.11795112485815906
1133	77	0.12843644486722638
1133	78	-0.05359746130262266
1133	79	0.15153457729896758
1133	80	-0.17218090283298437
1133	81	0.06834514203591624
1133	82	-0.1035396750505555
1133	83	-0.10812322301756438
1133	84	-0.12616893174622135
1133	85	0.03926739648924382
1133	86	0.023139725690526802
1133	87	-0.15921651318182484
1133	88	0.14623624951172332
1133	89	0.1736598842232837
1133	90	-0.09746921452541812
1133	91	-0.08428886116475098
1133	92	-0.10734327703103475
1133	93	0.09448152794941223
1133	94	-0.21982673117145168
1133	95	-0.0931062560800413
1133	96	-0.1307408954703888
1133	97	-0.01943429035684119
1133	98	0.1319188603564001
1133	99	-0.15256347319969876
1133	100	0.07000359118260491
1133	101	0.2160247427712747
1134	1	0.09942838641065777
1134	2	0.08884062485193311
1134	3	-0.014167118783269927
1134	4	0.08008373617092701
1134	5	0.15932995272152084
1134	6	0.13558194636654264
1134	7	0.15153650535535945
1134	8	-0.05996256527213717
1134	9	0.07046303344480975
1134	10	0.10200654009984333
1134	11	0.1853214892424333
1134	12	0.22191750728785564
1134	13	0.14479300154194163
1134	14	0.13093859161136834
1134	15	0.13673781182728817
1134	16	0.13223388268975356
1134	17	0.011694025746734837
1134	18	0.20204656344763094
1134	19	0.24895159304144698
1134	20	0.1838031090597383
1134	21	0.03148902787307151
1134	22	0.14708533575760185
1134	23	0.2139050665589295
1134	24	0.29049325377083335
1134	25	0.1460072034710933
1134	26	0.24598284489434974
1134	27	0.28706698210242365
1134	28	0.09518274555942696
1134	29	0.10182059706242086
1134	30	0.2221649012784539
1134	31	0.1646899955701997
1134	32	-0.20558415518133444
1134	33	0.08908518156434297
1134	34	0.1615957757759432
1134	35	0.16250574630642234
1134	36	0.3349008945903691
1134	37	0.29811721749919684
1134	38	0.21702638541433572
1134	39	0.08922524342820992
1134	40	0.18425841049754865
1134	41	0.14562833393116392
1134	42	0.14665756701835875
1134	43	0.3503860066129434
1134	44	0.14329726931855902
1134	45	0.15723020185474468
1134	46	0.00933853600166401
1134	47	0.06615333252138811
1134	48	0.22519590078342588
1134	49	0.1498007334512721
1134	50	0.11119517903099307
1134	51	0.21882670862271425
1134	52	0.07411054098020742
1134	53	0.1793304679314076
1134	54	0.08491827287318898
1134	55	0.20156048107022428
1134	56	-0.020855060399732395
1134	57	0.2815090891321148
1134	58	0.1305665772205984
1134	59	0.03476640563828681
1134	60	0.11138462493767065
1134	61	0.303702394331097
1134	62	0.2717549344406578
1134	63	0.14638486430773412
1134	64	0.21937442826966702
1134	65	0.33152727718189823
1134	66	0.07338368653342542
1134	67	0.0552108251293717
1134	68	0.15251702941560552
1134	69	0.4273824753351718
1134	70	0.2270827789056895
1134	71	0.21224356822728652
1134	72	0.3527851387340064
1134	73	0.18245241357813313
1134	74	0.2203195696082858
1134	75	0.2587550695012908
1134	76	0.19627788637216526
1134	77	0.3384615776357407
1134	78	0.07292116181242392
1134	79	0.08611611226282179
1134	80	0.3905955132164607
1134	81	0.2905570032817195
1134	82	0.0549743833143026
1134	83	0.15066880554320505
1134	84	0.1685882661721081
1134	85	0.27562643096464967
1134	86	0.13516260272646008
1134	87	0.15331234953819717
1134	88	0.24384330800091902
1134	89	0.1624855711560187
1134	90	0.20336025564385096
1134	91	0.34611201981427087
1134	92	0.12792563471120388
1134	93	0.09910844398997654
1134	94	0.04350340506058359
1134	95	0.2388261252275754
1134	96	0.16668055352696598
1134	97	0.263988739429486
1134	98	0.10979447535436293
1134	99	0.04968648683653498
1134	100	0.3622408516220261
1134	101	0.09834699282011883
1135	1	0.05925265016002612
1135	2	0.0367174718820209
1135	3	0.03126272893441495
1135	4	0.12092488224410403
1135	5	-0.0059757492747465335
1135	6	0.20952713864187444
1135	7	0.1402078938796123
1135	8	0.13072080950598064
1135	9	0.16064104444274818
1135	10	0.11927649564425025
1135	11	0.12001256931095128
1135	12	-0.08320747990513411
1135	13	0.1459337040948796
1135	14	-0.1508981614254168
1135	15	0.24332100451466232
1135	16	0.23122829642819198
1135	17	0.28830884666863454
1135	18	0.20191007860909593
1135	19	0.1201790725807399
1135	20	0.06599191160686502
1135	21	0.1229371985878629
1135	22	-0.02896309157827659
1135	23	0.10923007246772443
1135	24	0.14322907201593438
1135	25	0.11458166186855578
1135	26	0.2541312486690259
1135	27	0.07779947662730535
1135	28	0.3062744874129635
1135	29	0.24778946742291197
1135	30	0.032098482355813474
1135	31	0.13841389007074412
1135	32	-0.12148138394730523
1135	33	0.12353706178169688
1135	34	-0.05879653861114775
1135	35	0.1867852524606306
1135	36	0.226504931730517
1135	37	0.1924180323025837
1135	38	0.00994892527511837
1135	39	0.15549695478163983
1135	40	0.18549565110700428
1135	41	0.012231973452877298
1135	42	0.24665952736970098
1135	43	0.21399030858546553
1135	44	-0.15757671448893262
1135	45	0.19250025134806492
1135	46	0.2544490313898393
1135	47	0.15798284705332577
1135	48	0.216929506050775
1135	49	0.1541504941589551
1135	50	0.11075465479606095
1135	51	0.1619939040294298
1135	52	0.09330977814462216
1135	53	0.05428446440351564
1135	54	0.1907949993231739
1135	55	-0.10016348148780452
1135	56	0.18390585626055156
1135	57	-0.02075970314720621
1135	58	-0.0016321195526245447
1135	59	0.06469172364980835
1135	60	0.22451317183278263
1135	61	0.2086497662951885
1135	62	-0.09000793184451794
1135	63	0.3349580873139715
1135	64	0.23559652054155578
1135	65	0.07564557587804188
1135	66	0.06402689260296768
1135	67	0.3359656861534077
1135	68	0.22871884499684825
1135	69	-0.0479971762919007
1135	70	0.019427939815393813
1135	71	-0.08255221679540625
1135	72	0.30677569279956884
1135	73	0.10852201640725667
1135	74	0.2779483508208713
1135	75	-0.09310247435602292
1135	76	0.23195850001391705
1135	77	0.07499294677100465
1135	78	0.23981252912788875
1135	79	-0.04897909608369133
1135	80	0.2862153115813797
1135	81	0.14752976956308572
1135	82	0.016525605630349105
1135	83	0.10545200732956772
1135	84	0.28717768611894456
1135	85	0.1448288305826395
1135	86	-0.08804558991467815
1135	87	0.08328564067588928
1135	88	0.08604279261345482
1135	89	0.11430050511251721
1135	90	0.10168311959139942
1135	91	0.048614278841782266
1135	92	0.24485763308226183
1135	93	0.16779508626691353
1135	94	0.2836823222586702
1135	95	0.1392151255112708
1135	96	0.18320446592959172
1135	97	0.419412051409779
1135	98	0.2774607362652901
1135	99	0.18013418299835138
1135	100	0.23007063542486605
1135	101	0.1720495453824995
1136	1	0.19813743965085706
1136	2	0.05940542193933851
1136	3	0.11709464789996815
1136	4	0.11162002325927034
1136	5	0.0499504622844924
1136	6	0.1595015252003975
1136	7	0.01822779468162139
1136	8	0.05143086589176704
1136	9	0.06416682655810746
1136	10	0.1302450965890074
1136	11	0.10881436183537829
1136	12	-0.03620695061499646
1136	13	0.16623251490326396
1136	14	-0.036834055209581607
1136	15	-0.10007729165277368
1136	16	0.15197094680100065
1136	17	0.31357154062322934
1136	18	0.13021996630288868
1136	19	0.25024465349341085
1136	20	0.15320871286557036
1136	21	-0.043735051308061657
1136	22	0.2624832865145095
1136	23	0.3753900354264701
1136	24	0.1521261440075392
1136	25	0.006631825463209395
1136	26	0.2317246933663597
1136	27	-0.02519172788529289
1136	28	0.1697556592247409
1136	29	-0.03805798800979687
1136	30	-0.09077686501913718
1136	31	0.29104428820086525
1136	32	-0.26177350936679744
1136	33	0.2137952441852491
1136	34	0.16571265479451114
1136	35	0.14947056964810912
1136	36	0.034992080011974735
1136	37	0.17293769272394144
1136	38	0.1331172563778793
1136	39	-0.003125304629918446
1136	40	0.24083082503485542
1136	41	0.0790040152724103
1136	42	0.3438913743749765
1136	43	0.12873349241319687
1136	44	0.19661200216085462
1136	45	0.04823636753186378
1136	46	0.30550389051047944
1136	47	0.3066744429291717
1136	48	0.2422459800839647
1136	49	0.1895537207101583
1136	50	-0.15819933716155532
1136	51	0.13086411133261322
1136	52	0.039804575510522966
1136	53	-0.06069299775984405
1136	54	-0.0039435706446155905
1136	55	-0.036560661673334494
1136	56	0.252238787903174
1136	57	-0.02365948152620234
1136	58	0.2078016305431234
1136	59	-0.06590912296089613
1136	60	0.2759225811011774
1136	61	0.20109339363654044
1136	62	0.19402186557842072
1136	63	-0.10681320756003032
1136	64	-0.01812521481301843
1136	65	0.15802615377305074
1136	66	0.09781092230985422
1136	67	0.14625310898487953
1136	68	-0.029441829235125283
1136	69	0.21876142956186584
1136	70	0.05121432027305417
1136	71	0.3341394536844575
1136	72	-0.1516015141528726
1136	73	0.07983822135896901
1136	74	0.09888350490260933
1136	75	0.21760296635904552
1136	76	-0.026615031387045462
1136	77	0.03587690294223478
1136	78	0.1773490502376589
1136	79	0.24742011941525988
1136	80	0.12478055324496751
1136	81	0.1008942929276273
1136	82	0.1407858352984448
1136	83	0.192382705813273
1136	84	-0.014120767785286148
1136	85	-0.2112354889427337
1136	86	0.14248153996203428
1136	87	-0.12472049278815689
1136	88	0.22044844397621688
1136	89	0.33742771346831546
1136	90	0.009464227790573432
1136	91	0.06926655333167986
1136	92	0.11010720976786104
1136	93	0.01670819450013994
1136	94	0.05295383397322695
1136	95	-0.3382110939248477
1136	96	0.12594117659150328
1136	97	0.046595871175171055
1136	98	0.025272004767124656
1136	99	-0.025672942807737797
1136	100	0.14107782402869873
1136	101	0.015499901390327864
1137	1	0.022577260349308403
1137	2	0.19679288684329777
1137	3	0.1348628387156907
1137	4	0.02172667105467241
1137	5	0.15585543172758776
1137	6	-0.09065892042155355
1137	7	0.11407995096587342
1137	8	0.18201289653426045
1137	9	0.07884481721020364
1137	10	0.09841585085367655
1137	11	0.20534566276547395
1137	12	0.1054022540955799
1137	13	0.3459603232998063
1137	14	-0.01577063248621613
1137	15	0.08246280134770956
1137	16	0.10735169571901793
1137	17	-0.010101619635577208
1137	18	0.14044468219864825
1137	19	-0.02899091307242685
1137	20	0.22801621953048112
1137	21	0.03130067740585929
1137	22	0.1623210464046636
1137	23	0.11569101245610369
1137	24	0.164070991572693
1137	25	0.19265120041087158
1137	26	0.15288207363490613
1137	27	0.16870130775323844
1137	28	-0.10463755080120052
1137	29	0.01354964307294182
1137	30	0.19460670906698851
1137	31	0.1332659194179584
1137	32	0.08700720513386528
1137	33	0.1147369362124806
1137	34	0.21845881942174827
1137	35	0.06900646906844088
1137	36	0.17896964063115206
1137	37	0.197790705761129
1137	38	0.2617049207920772
1137	39	0.16536845745411455
1137	40	0.31415820128191285
1137	41	0.19733862008477132
1137	42	0.28724408510996824
1137	43	0.32718581563083404
1137	44	0.16529404743531728
1137	45	0.16353561909237868
1137	46	0.37780242703659184
1137	47	0.35850182975910627
1137	48	0.26314081297113034
1137	49	-0.14351169711564182
1137	50	0.025590455607300555
1137	51	0.21294122645867475
1137	52	0.17308551593259835
1137	53	-0.22263273793640792
1137	54	0.03269895172436321
1137	55	-0.032166282929644296
1137	56	0.28947395139942955
1137	57	0.33556717701772243
1137	58	0.29084868937747643
1137	59	0.20063361667915558
1137	60	0.2219933428198715
1137	61	0.17395411100838487
1137	62	0.23882443049976843
1137	63	0.010709368477947123
1137	64	-0.010942477970523612
1137	65	0.46694825551407604
1137	66	0.22709834497432269
1137	67	0.22137202831667224
1137	68	0.25317400035662274
1137	69	0.34589289006334667
1137	70	0.13569144791451748
1137	71	0.22119604262985604
1137	72	0.19152518313358513
1137	73	0.34853692316201546
1137	74	0.025818952111997362
1137	75	0.15330324455067768
1137	76	0.30041501754266164
1137	77	0.34478391258001295
1137	78	0.24162190074025602
1137	79	0.332493937284859
1137	80	0.23454357961657735
1137	81	0.2178514672441807
1137	82	0.24764676064683044
1137	83	0.11819507968148457
1137	84	0.09397366092799331
1137	85	0.2387127469836514
1137	86	0.24858454724765977
1137	87	0.31487419221480195
1137	88	0.2846822758704306
1137	89	0.3835462361722648
1137	90	0.20646108329565038
1137	91	0.12362462820507858
1137	92	0.4451563189196577
1137	93	0.6168350049773679
1137	94	0.1793086033079092
1137	95	0.166880006243467
1137	96	0.1308586255475248
1137	97	0.10825410681628256
1137	98	0.2636591374607633
1137	99	-0.06659830959645774
1137	100	0.3768731640657492
1137	101	0.30091660448356095
1138	1	-0.119619016876932
1138	2	0.11220074748993625
1138	3	0.22196993522388908
1138	4	0.012157840031868261
1138	5	-0.07969785416138819
1138	6	-0.2057791164457896
1138	7	-0.28248119182165965
1138	8	-0.10648005006038375
1138	9	-0.016972801545158234
1138	10	-0.13757970767951377
1138	11	-0.01892779665929112
1138	12	0.010710931353678177
1138	13	-0.1503220565393093
1138	14	0.18908780747199927
1138	15	-3.433810991282371E-4
1138	16	-0.05603243962390536
1138	17	-0.31848840205524453
1138	18	-0.06882898805523752
1138	19	0.06296056811927286
1138	20	-0.07909153289053705
1138	21	0.10235665019484941
1138	22	0.07524393448251487
1138	23	-0.06976365225531822
1138	24	-0.1469872300602475
1138	25	0.06214516367037959
1138	26	4.6292660267255314E-4
1138	27	-0.041837337224578164
1138	28	0.055828709511857255
1138	29	-0.11970373136426105
1138	30	0.038559427122862644
1138	31	-0.3128709883279015
1138	32	0.01469000569419876
1138	33	-0.014993249363996597
1138	34	0.08497119040603707
1138	35	0.05115814422293141
1138	36	-0.20032600270219802
1138	37	-0.17797800063824099
1138	38	-0.08523173208480017
1138	39	-0.06154926765282198
1138	40	0.11563587916312201
1138	41	0.09280110889910986
1138	42	0.05560753577361055
1138	43	-0.14990642913708996
1138	44	0.13146768629908934
1138	45	0.036882601659158354
1138	46	-0.065461582558477
1138	47	-0.08937793205084432
1138	48	0.004930424249081966
1138	49	0.046875432000796025
1138	50	-0.21977903413937128
1138	51	-0.12368635092732205
1138	52	0.03404136831473892
1138	53	0.07735742337129636
1138	54	-0.18769150380708766
1138	55	0.014459748376140169
1138	56	-0.23821166021585327
1138	57	0.1265521238185059
1138	58	-0.013637285800911059
1138	59	-0.03516141993483046
1138	60	0.029833375053300415
1138	61	0.0880951228944582
1138	62	-0.142527031014545
1138	63	0.09517594737722845
1138	64	0.0430241548073127
1138	65	0.22869448284408378
1138	66	0.03033012113939293
1138	67	0.1493959035433079
1138	68	0.062460788866907535
1138	69	-0.1596416086084247
1138	70	-0.0019078174631204092
1138	71	0.022351386211049373
1138	72	-0.06480367281390187
1138	73	0.11868820476881581
1138	74	0.08613856905891026
1138	75	-0.06715655033601564
1138	76	0.16819423728750849
1138	77	0.30473574983867024
1138	78	0.1821924511916606
1138	79	0.052188656718151094
1138	80	0.143439162980755
1138	81	0.07393857246665192
1138	82	0.12373171072717781
1138	83	0.10988185319946808
1138	84	0.07842290498847149
1138	85	0.04527843431000633
1138	86	0.23229167280342722
1138	87	0.09347081988588712
1138	88	0.14053325247777337
1138	89	0.011669903849352181
1138	90	0.060250619612141065
1138	91	0.40773232909009494
1138	92	0.21966286165002913
1138	93	-0.0026203062766896323
1138	94	0.09098900510136332
1138	95	0.17992892328454957
1138	96	0.0724992509135447
1138	97	-0.17147584450561482
1138	98	-0.06140938200344692
1138	99	0.1496636432434073
1138	100	-0.04018056924946478
1138	101	0.16711413731434277
1139	1	-0.00459964242154598
1139	2	0.023486135998751934
1139	3	0.11907025596846665
1139	4	0.0974276918960797
1139	5	0.14234082058878528
1139	6	-0.034086215468718706
1139	7	0.04620968827919825
1139	8	-0.026345819383848834
1139	9	0.07249824801266413
1139	10	0.04154593890817182
1139	11	0.17217293196855366
1139	12	0.21978633413840498
1139	13	0.14674118390788493
1139	14	-0.12452993174227345
1139	15	0.1880912741468066
1139	16	0.021241046109444994
1139	17	0.07946198450685671
1139	18	0.06605986375335249
1139	19	-0.04944835340027254
1139	20	0.09413093035361442
1139	21	-0.024024127378986293
1139	22	0.1139372248027044
1139	23	-0.20453013908254292
1139	24	0.016837231811940967
1139	25	0.02215591695662056
1139	26	-0.14185496278679466
1139	27	-0.6235085462276757
1139	28	-0.1485208093712842
1139	29	0.019050741446612562
1139	30	0.03786417154691435
1139	31	-0.17662128960531476
1139	32	0.027061846916367926
1139	33	-0.25168605764032037
1139	34	-0.2681982480128582
1139	35	0.14116500407794774
1139	36	-0.05321363086097364
1139	37	0.10991342825101924
1139	38	0.10923588754550906
1139	39	-0.04633522163616988
1139	40	0.11457909068768402
1139	41	0.07272212786568844
1139	42	-0.07950565183415392
1139	43	-0.08510304741396624
1139	44	-0.10097757391189788
1139	45	0.04936382975860454
1139	46	-0.12933054078752093
1139	47	0.045214277378676115
1139	48	0.07037900314668377
1139	49	0.034648203938431266
1139	50	0.06872792768646008
1139	51	-0.03542782709396164
1139	52	-0.0678367487477658
1139	53	0.11168636268939025
1139	54	0.031844250869660584
1139	55	0.10942238997652254
1139	56	-0.017454109740299373
1139	57	-0.10783058193079142
1139	58	-0.13966394653472491
1139	59	0.10609041090484794
1139	60	0.031105229253569178
1139	61	0.14650215331884198
1139	62	0.27708844630158325
1139	63	0.14030823133814607
1139	64	0.2480392650284955
1139	65	-0.08307851157533008
1139	66	0.14627650302936956
1139	67	0.1896465663536233
1139	68	0.23991967608718312
1139	69	0.22629568860869398
1139	70	0.20445886959770831
1139	71	0.26172695400310175
1139	72	-0.036639332935898494
1139	73	0.16883745296578923
1139	74	0.0853951090963605
1139	75	0.08210647875348087
1139	76	0.09098008002997204
1139	77	0.1288768774505158
1139	78	0.04011002169058031
1139	79	0.3522628173129192
1139	80	0.3161628962250944
1139	81	0.24020106389183837
1139	82	0.19895465601520357
1139	83	0.2574707068620796
1139	84	0.3673117938773558
1139	85	0.30908250201863297
1139	86	-0.12411302156222348
1139	87	0.02997544565298682
1139	88	0.36915182599872765
1139	89	0.2728357083991071
1139	90	0.10199005636242475
1139	91	0.29662863403845563
1139	92	0.01797941614879761
1139	93	-0.04828840053480121
1139	94	0.12159137453236468
1139	95	0.05055761972668904
1139	96	0.26132695731175204
1139	97	0.062076262582280606
1139	98	-0.15249157048260287
1139	99	0.19014976594211674
1139	100	0.44622023168495417
1139	101	0.214180158783833
1140	1	0.03192201320123189
1140	2	0.074364845304423
1140	3	0.23022938398152348
1140	4	0.03581240331450175
1140	5	0.07232257416604426
1140	6	-0.0584788016590565
1140	7	-0.025681217319572625
1140	8	0.19787390595946874
1140	9	0.10153887031171394
1140	10	0.10472657849329892
1140	11	-0.008697134294770592
1140	12	0.05984203374466546
1140	13	0.07491750197183933
1140	14	0.07775567279052353
1140	15	-0.14376313860648082
1140	16	-0.08429050099513091
1140	17	-0.005599957296659852
1140	18	0.13809482005797236
1140	19	0.20108463421136236
1140	20	0.12802125974956624
1140	21	-0.01175100724069722
1140	22	0.13575610504855007
1140	23	-0.013758987637231712
1140	24	0.134036886090243
1140	25	-0.005914763923044575
1140	26	0.0018308146068477527
1140	27	0.19569821455211667
1140	28	-0.034547890903979805
1140	29	0.1087463142882541
1140	30	0.2622087408353053
1140	31	0.040943293127803315
1140	32	0.2461821772726509
1140	33	-0.0631813039670277
1140	34	0.022448059487381045
1140	35	0.1875397279807629
1140	36	0.26037515239072917
1140	37	0.2083288704866888
1140	38	0.1365671081351536
1140	39	0.04881507126692952
1140	40	0.364478255193589
1140	41	-0.04799236363532344
1140	42	-0.0989236869825234
1140	43	0.21933371432616156
1140	44	0.10660909659612372
1140	45	0.24919096891158432
1140	46	0.22673399392870408
1140	47	0.21086298572401319
1140	48	0.02903645056817794
1140	49	-0.06404573632854493
1140	50	0.18723364169779444
1140	51	0.14647940425147254
1140	52	-0.023910886844369372
1140	53	0.38140690432004476
1140	54	0.17185193357397566
1140	55	0.05510567049126536
1140	56	0.04235574332798109
1140	57	0.2198463603528893
1140	58	0.08350901034609137
1140	59	0.003593532003478117
1140	60	0.34736375225367055
1140	61	0.09617083669539284
1140	62	0.043534235219283346
1140	63	0.041767945157410225
1140	64	0.055539505113010534
1140	65	0.10924838749314603
1140	66	0.16661646269517405
1140	67	0.05715833049460173
1140	68	0.0060005365500686025
1140	69	0.19812897392512951
1140	70	0.20046386335550892
1140	71	0.3214407732674829
1140	72	0.05320029061159204
1140	73	0.19988518176632653
1140	74	0.06890610496690641
1140	75	0.11518052081628838
1140	76	0.16036450334697605
1140	77	0.23413952990418352
1140	78	0.1983641271356973
1140	79	0.1855577371246966
1140	80	0.1220977853060532
1140	81	0.17715487163216181
1140	82	0.24325504975379886
1140	83	0.22350355042301118
1140	84	0.44125782287957094
1140	85	0.24727514582925636
1140	86	-0.04966761677973608
1140	87	0.1912210040895559
1140	88	0.15839603996204232
1140	89	0.12074697316430161
1140	90	0.023098286459415363
1140	91	-0.15836032207409545
1140	92	0.14516658603259458
1140	93	0.2149402559522784
1140	94	0.3468290581970166
1140	95	0.09151603708960465
1140	96	0.02176103010537389
1140	97	0.18151350449143422
1140	98	0.15634353947610435
1140	99	0.12927393765055228
1140	100	0.21164806228132704
1140	101	0.22725996287487504
1141	1	0.11513427076910432
1141	2	0.1780188467949131
1141	3	0.006827760815937722
1141	4	0.06617132211194843
1141	5	1.7754071564723972E-4
1141	6	-0.057821364903396955
1141	7	0.13011901566678574
1141	8	0.14429485672389575
1141	9	0.17694541513740347
1141	10	0.13508214871644242
1141	11	0.1667577416200885
1141	12	0.09740001523896069
1141	13	0.026349780219014463
1141	14	0.006029211128534939
1141	15	-0.09321752562949115
1141	16	0.03231094908636578
1141	17	0.1219109618460621
1141	18	0.06360466840104806
1141	19	0.1151509158912063
1141	20	0.023585180126424632
1141	21	0.19099623753375994
1141	22	0.15275160791325249
1141	23	0.21141998435789588
1141	24	0.26221621787107807
1141	25	-0.1483504647852314
1141	26	0.18140592517490717
1141	27	0.14555591874724882
1141	28	0.07982229249743256
1141	29	0.05044986798134232
1141	30	-5.929517573903809E-4
1141	31	0.10703968518781437
1141	32	0.1702413488130432
1141	33	-0.07483583081161527
1141	34	0.11193759165806938
1141	35	0.34352748112833353
1141	36	0.05801448191685665
1141	37	0.15341597248537653
1141	38	0.16637611661857932
1141	39	0.15143659567933554
1141	40	0.21621380265386136
1141	41	0.16443598152530114
1141	42	0.06371321854786771
1141	43	0.14834728758608406
1141	44	0.21280838662395496
1141	45	0.3668710319838411
1141	46	0.22996722845428508
1141	47	0.17300474873350424
1141	48	0.2191201314401141
1141	49	0.010137090619743105
1141	50	-0.026212670052245812
1141	51	0.1252706507805783
1141	52	0.16309731455823595
1141	53	0.22937679393987054
1141	54	0.12826503007132573
1141	55	0.09715855489736214
1141	56	0.19677152687018662
1141	57	0.06360151111128687
1141	58	0.2728857699753817
1141	59	0.2710623930528939
1141	60	0.31805144895915305
1141	61	0.272070328865496
1141	62	-0.09556554150522345
1141	63	0.21606607468100947
1141	64	0.38995529609648827
1141	65	0.17411138801663384
1141	66	0.38019374090700353
1141	67	-0.005952993602370782
1141	68	0.08686972226237089
1141	69	0.07701885457077395
1141	70	0.3401395948608723
1141	71	0.3263486670105209
1141	72	0.03167602702819039
1141	73	0.03249776548533134
1141	74	0.3703607628523713
1141	75	-0.02675363802742936
1141	76	0.1672316851235891
1141	77	0.17614371115730165
1141	78	0.0904328800633678
1141	79	0.12417837007220811
1141	80	0.10608750741531026
1141	81	0.07552489727851963
1141	82	0.15522289153440738
1141	83	0.05040755907572958
1141	84	0.1882808473044406
1141	85	0.10849013508963168
1141	86	0.19487988107252363
1141	87	0.27659085970275754
1141	88	-0.03825754370078016
1141	89	0.2840800100867966
1141	90	0.3667762339768359
1141	91	0.22440181269411852
1141	92	0.205556635409188
1141	93	0.33266608287340205
1141	94	0.04020457364492103
1141	95	0.01584160631933429
1141	96	0.22023214548943315
1141	97	0.287256272222038
1141	98	0.18558180207204344
1141	99	0.18738918888106326
1141	100	0.26522748358071624
1141	101	0.2654158509149198
1142	1	0.2692854822407824
1142	2	0.16971969518567676
1142	3	0.08016586732314579
1142	4	0.25376709227693084
1142	5	0.27558558388536625
1142	6	0.19325092637619434
1142	7	0.056829235686308266
1142	8	-0.08944754207106342
1142	9	0.11489229610619134
1142	10	0.13960625510320313
1142	11	0.09018807744483581
1142	12	0.12933418410076314
1142	13	0.31193315946255495
1142	14	0.28370265317425236
1142	15	0.19795797624149003
1142	16	0.046669503662258194
1142	17	0.04282720305342025
1142	18	0.16006367226493978
1142	19	0.24113222319066807
1142	20	0.3495137743374954
1142	21	0.22543780964771543
1142	22	-0.03825266935610472
1142	23	0.10426929406922625
1142	24	0.3434746703664757
1142	25	0.12852410259942104
1142	26	0.16217940238746564
1142	27	0.11495742073569915
1142	28	0.38146457657265387
1142	29	0.21808975654780483
1142	30	0.2911390486559853
1142	31	-0.056011042052062976
1142	32	0.26043946526807815
1142	33	0.14224246634002213
1142	34	0.13968891376031678
1142	35	0.2770004409496565
1142	36	0.11749625798363184
1142	37	0.18467096777539638
1142	38	0.18120789941389148
1142	39	-0.0083342473657666
1142	40	0.07476243066376753
1142	41	0.1764819259260051
1142	42	0.014183733046941427
1142	43	0.2009206007858495
1142	44	0.31460189555358653
1142	45	0.2506658092989298
1142	46	0.325804307093442
1142	47	0.15368157289260864
1142	48	0.2742450852511098
1142	49	0.1354674767784303
1142	50	0.17324057105921042
1142	51	0.3950624080594878
1142	52	0.24987725860354715
1142	53	0.23257117735658994
1142	54	0.24167995345148086
1142	55	0.41690655808245225
1142	56	0.20477254098376108
1142	57	0.10317424513620921
1142	58	0.16985733241660483
1142	59	0.1738420605217854
1142	60	0.1813598681092472
1142	61	0.05391546539537018
1142	62	0.27591489331455676
1142	63	0.31646517744327696
1142	64	0.3466398584477446
1142	65	0.3312476918700469
1142	66	0.2840737662152364
1142	67	0.04779279548431248
1142	68	0.19184386013571952
1142	69	0.030662191420795182
1142	70	0.10810795511207516
1142	71	0.1616250984608314
1142	72	0.4722176707397594
1142	73	0.12832108965149303
1142	74	0.25392617503675297
1142	75	0.06876783121794006
1142	76	0.01892835512850155
1142	77	0.14186124483902773
1142	78	0.28570587661285884
1142	79	0.2409612806227841
1142	80	0.2674449475071512
1142	81	0.26628493971664113
1142	82	0.18899495538192213
1142	83	0.25563730710121746
1142	84	0.44560770637016134
1142	85	0.3294668959781575
1142	86	0.05262405828366923
1142	87	0.3619957281914026
1142	88	0.4048145512987631
1142	89	0.25751752054205923
1142	90	0.40520957719851936
1142	91	0.20329352930438915
1142	92	0.11017196740871071
1142	93	0.4156193094868996
1142	94	0.21486890874254527
1142	95	0.25426870426679216
1142	96	0.49892936641675334
1142	97	0.2086331024033683
1142	98	0.11008758898775284
1142	99	0.32319081815415274
1142	100	0.0143217329470815
1142	101	0.1439396911340438
1143	1	-0.005528665089698848
1143	2	-0.10732768785855029
1143	3	-0.10245334120730831
1143	4	-0.04048386514590874
1143	5	-0.01693825782072622
1143	6	0.07324191533766822
1143	7	0.017075537405915497
1143	8	0.003984912686014752
1143	9	-0.06649840750573333
1143	10	0.21539209275432114
1143	11	-0.08396976591327387
1143	12	0.049143450452042714
1143	13	-0.1287772107409495
1143	14	0.03740243540748622
1143	15	-0.006364318569652028
1143	16	0.08304706617634139
1143	17	-0.07999175016426818
1143	18	0.1606343713713443
1143	19	0.13880136789292408
1143	20	-0.13495119525024535
1143	21	-0.12188365915156396
1143	22	0.07968230098256157
1143	23	0.09777383713447563
1143	24	-0.0013567481211751442
1143	25	-0.04396820047184491
1143	26	-0.18146105717550398
1143	27	0.10394593166158472
1143	28	-0.024284466004502292
1143	29	-0.05328667958645639
1143	30	-0.01910349846423287
1143	31	-0.15478554081304452
1143	32	-0.03953049793684471
1143	33	0.1610229724600174
1143	34	0.05170513362965323
1143	35	0.3021757807409031
1143	36	0.08661542896808783
1143	37	0.19856448733685994
1143	38	0.040168626304328825
1143	39	-0.0361828619185971
1143	40	-0.008185680772740511
1143	41	0.2767132092480722
1143	42	0.09859914192281138
1143	43	0.09173084333296799
1143	44	-0.02207753675098445
1143	45	0.1014039635378694
1143	46	0.1701566386996589
1143	47	0.17391736173393468
1143	48	0.08672236992482851
1143	49	0.2157333024148329
1143	50	0.1293447987381171
1143	51	-0.10918479476397636
1143	52	0.232326759241829
1143	53	0.17572203715985069
1143	54	0.08922069085479478
1143	55	0.21531610978328786
1143	56	0.14622482002558712
1143	57	-0.08385436491109743
1143	58	-0.12078620591785949
1143	59	-0.08513218292643643
1143	60	0.028778956492516272
1143	61	0.19923347996321183
1143	62	-0.012707168711422412
1143	63	0.050728149584152504
1143	64	0.01670518847703306
1143	65	-0.024252796227877127
1143	66	-0.00826084368188873
1143	67	0.06926009292367752
1143	68	-0.06221335995889632
1143	69	-0.13623125304867756
1143	70	0.03927863920008434
1143	71	0.0305415210785398
1143	72	-0.035977868796173595
1143	73	-0.07568131329210814
1143	74	-0.19002666719497796
1143	75	-0.11071403406702984
1143	76	0.08600051852867097
1143	77	-0.17454935814963335
1143	78	-0.10336823917899096
1143	79	-0.0423562833931328
1143	80	-0.07719273365226798
1143	81	0.16368675694274515
1143	82	0.09441359321326814
1143	83	-0.08299752056267096
1143	84	0.18450986151020743
1143	85	0.11575660086664641
1143	86	0.031048628382038146
1143	87	-0.0803441381448593
1143	88	-0.0072287016861452
1143	89	0.0845190974737946
1143	90	0.06014687538880281
1143	91	0.12897348725287827
1143	92	0.1544416978284744
1143	93	0.41345816208132646
1143	94	0.06828033774306874
1143	95	-0.059156241291518086
1143	96	0.20008578302709878
1143	97	0.15470353868781928
1143	98	-0.21413408255989452
1143	99	0.16849982168347566
1143	100	0.06688912800602509
1143	101	0.10151572177156964
1144	1	0.04343324072583954
1144	2	0.13565420541873152
1144	3	0.08432764488997435
1144	4	0.05753730238737376
1144	5	0.22612107765148437
1144	6	0.009431759346966828
1144	7	-0.1901966534706574
1144	8	-0.07507029253580555
1144	9	0.07455996915835073
1144	10	0.09844552786882588
1144	11	0.10427967170888053
1144	12	-0.013625292402991818
1144	13	0.03014302379827427
1144	14	0.02576693000496988
1144	15	-0.06684446017823831
1144	16	0.07375621541851274
1144	17	-0.010069561131558658
1144	18	0.13273305485402886
1144	19	-0.005656352356368188
1144	20	-0.10120409933255559
1144	21	-0.1214861225509054
1144	22	0.24343419094088858
1144	23	-0.20469324993267435
1144	24	-0.09443046571529834
1144	25	0.05342752914426541
1144	26	0.05445220756617175
1144	27	0.06596754172169028
1144	28	-0.026631333283333447
1144	29	-0.012005564418849701
1144	30	0.03576982823119579
1144	31	-0.02776632777325716
1144	32	0.09878494993718334
1144	33	-0.02299812131879264
1144	34	0.012124059027009082
1144	35	0.22070437903717277
1144	36	0.14418964440489646
1144	37	0.12545463005176316
1144	38	0.09014539364585517
1144	39	0.06159196568032854
1144	40	-0.006853675019890204
1144	41	0.1035827007109944
1144	42	0.21110568763214843
1144	43	0.07167257730058907
1144	44	-0.12085099989219117
1144	45	0.08937165907941136
1144	46	0.2868826777157736
1144	47	-0.17060747508429586
1144	48	0.15366340322497507
1144	49	0.06385809498038242
1144	50	0.07401271923079378
1144	51	-0.0893979451862208
1144	52	0.20342311945866953
1144	53	-0.1764717895908987
1144	54	0.2209941171187637
1144	55	0.0570050871775436
1144	56	0.043823374437948814
1144	57	-0.10529257710271622
1144	58	0.039242558325973675
1144	59	0.05893832634818352
1144	60	-0.06918837027667024
1144	61	0.04825070163227707
1144	62	0.12337278113553651
1144	63	0.013936469088520198
1144	64	0.025066732895659527
1144	65	-0.04202024837966434
1144	66	0.11177529600908542
1144	67	0.011699153291708342
1144	68	-0.1529947885830083
1144	69	-0.03205232470114794
1144	70	0.1098284787841095
1144	71	0.1548045295234246
1144	72	0.020025376400568007
1144	73	-0.04453111231117646
1144	74	0.05412349690871565
1144	75	0.0062664578752915645
1144	76	0.1847688188568739
1144	77	-0.026150198950603
1144	78	0.1297622693580891
1144	79	0.09688994590951694
1144	80	0.09484104589561326
1144	81	0.14125802220070227
1144	82	-0.05897579351830018
1144	83	0.21132338514223648
1144	84	0.0721463994753222
1144	85	-0.07255774069031418
1144	86	0.42784104642237963
1144	87	0.1425839143683234
1144	88	-0.0962621493389122
1144	89	0.10494244813943254
1144	90	0.19160315742590228
1144	91	0.11347472264026948
1144	92	-0.0893736209752305
1144	93	0.17549968584870612
1144	94	0.08913883978975434
1144	95	0.007789954821625145
1144	96	0.07548497910335783
1144	97	0.12035903155206995
1144	98	0.030460083461420595
1144	99	0.22361358795555475
1144	100	-0.1887637834517335
1144	101	-0.09730936949958391
1145	1	-0.04729505111094312
1145	2	0.09639736674596122
1145	3	-0.17063076387425014
1145	4	-0.11752682069690223
1145	5	0.12156193819547667
1145	6	0.045662622116097396
1145	7	-0.08441605256552265
1145	8	-0.11503873993594027
1145	9	-0.18873635250918852
1145	10	-0.031443458984618644
1145	11	0.05769879868806527
1145	12	-0.0697935816759454
1145	13	-0.07366044108798775
1145	14	-0.16256246835789057
1145	15	-0.030540397125477625
1145	16	-0.028998409582989382
1145	17	-0.07100151363805196
1145	18	-0.020085101438411357
1145	19	0.022736253176773857
1145	20	-0.1277430260415926
1145	21	0.1415206756067775
1145	22	-0.0838799668315815
1145	23	0.014214929598125536
1145	24	0.0777613656428997
1145	25	-0.1462311608765674
1145	26	0.07707983553829933
1145	27	-0.1630255246454695
1145	28	-0.07484992608253549
1145	29	0.10715575698829838
1145	30	-0.026962814834391224
1145	31	-0.2270244192269928
1145	32	-0.16058077142611893
1145	33	-0.09400530987799272
1145	34	0.012346573322005838
1145	35	-0.12850467551015043
1145	36	0.00584256507800518
1145	37	-0.06644045973876445
1145	38	-0.11357864346997104
1145	39	-0.1575755103775336
1145	40	0.029843702989651888
1145	41	-0.06382816883918707
1145	42	0.06323856544849349
1145	43	-0.0798658486602406
1145	44	-0.0849602817245696
1145	45	-0.23873604803642223
1145	46	0.07381486111271585
1145	47	-0.14346983560771065
1145	48	-0.02537575018643423
1145	49	0.041812791652610315
1145	50	-0.01674215778362509
1145	51	0.05540459795916064
1145	52	-0.11034279477463116
1145	53	0.02104770408164569
1145	54	-0.09782917193385998
1145	55	0.018816025776338563
1145	56	0.040286089090500354
1145	57	-0.3227017896315445
1145	58	-0.3364693690593441
1145	59	-0.12855891953666543
1145	60	-0.0268258001673658
1145	61	-0.17475050271269055
1145	62	0.056180019296121486
1145	63	-0.22036562083420108
1145	64	-0.09585030277691686
1145	65	-0.20027161378345681
1145	66	-0.2626521666979258
1145	67	0.01693534074416192
1145	68	-0.07253165293778352
1145	69	-0.03325703384656009
1145	70	0.09603186413334441
1145	71	-0.14871735098822114
1145	72	-0.14974866051495184
1145	73	-0.32826779377449355
1145	74	-0.1621807919359597
1145	75	-0.19919836210481634
1145	76	-0.1482425789007209
1145	77	-0.08353922131165348
1145	78	-0.1364893771930653
1145	79	-0.14232566752889397
1145	80	-0.018443130351734283
1145	81	-0.12976256820146403
1145	82	-0.17387583871310142
1145	83	-0.2766409950898989
1145	84	0.03960796295326219
1145	85	-0.20756783395329848
1145	86	-0.14635873062631077
1145	87	-0.28887476334320894
1145	88	-0.0179502279989876
1145	89	0.05363851801256203
1145	90	-0.027879334777900056
1145	91	-0.17213129740932231
1145	92	-0.4305554085989911
1145	93	-0.131218971228364
1145	94	-0.06671658200229302
1145	95	-0.20946557352964845
1145	96	0.004764036429378393
1145	97	0.12228955246495588
1145	98	0.03634961075875509
1145	99	-0.09642970582413568
1145	100	-0.16471876491311832
1145	101	-0.21510719905654696
1146	1	0.12561881407618358
1146	2	0.1613694726678645
1146	3	0.004812392794725895
1146	4	0.11771516196672849
1146	5	0.08141688377586576
1146	6	0.15573446784718925
1146	7	0.15368702351021568
1146	8	0.10322771973001466
1146	9	-0.1351073294107792
1146	10	-0.09003722207655329
1146	11	0.06239020241132209
1146	12	0.06080678617360036
1146	13	0.03948252755989046
1146	14	0.10382122947966366
1146	15	0.034162096453535185
1146	16	0.10338795384178212
1146	17	0.1224879813489892
1146	18	0.1478435421545541
1146	19	0.14514323598749712
1146	20	-0.033256561214273006
1146	21	0.21751299984764216
1146	22	0.2658590044781661
1146	23	0.1382731018126364
1146	24	0.07495985506899672
1146	25	0.21375494142642282
1146	26	0.1521043110510547
1146	27	0.10028742266803192
1146	28	0.16148875319682077
1146	29	0.18465366507208358
1146	30	-0.018801827963841333
1146	31	0.29687779490851085
1146	32	0.2869109214228587
1146	33	0.016157027288628
1146	34	-0.044385970861462454
1146	35	0.08920319504762375
1146	36	-0.09971588065897663
1146	37	0.10389123419760438
1146	38	0.2009416569615965
1146	39	0.1838676678902189
1146	40	0.09471563526481219
1146	41	-0.035646231153151575
1146	42	0.2740914304706479
1146	43	0.14239489552196005
1146	44	-0.06721800207773754
1146	45	0.21724694404241518
1146	46	0.19386869420703334
1146	47	0.3026793814179385
1146	48	0.12460765971705712
1146	49	0.36861237025298976
1146	50	-0.008936433585880366
1146	51	0.2857365823618636
1146	52	0.05224983326423427
1146	53	0.18141305114981776
1146	54	0.27380909916581686
1146	55	0.2000651576357697
1146	56	0.020400316839193522
1146	57	0.15863667924592306
1146	58	-0.040485289593711116
1146	59	-0.044620851428270214
1146	60	0.13394657216429806
1146	61	0.2321004809813516
1146	62	-0.05133758463962579
1146	63	0.11861306228825441
1146	64	0.19224649848117537
1146	65	0.19398318552106275
1146	66	0.181306636238169
1146	67	0.29946636012832073
1146	68	0.07119891048870386
1146	69	0.1475705494325581
1146	70	0.0537098017627784
1146	71	0.2427471095245579
1146	72	0.08538719021812113
1146	73	0.11270814332389989
1146	74	-0.016100802720451668
1146	75	-0.151962949938671
1146	76	0.15874458881789622
1146	77	0.030698954381009003
1146	78	0.14149770599239986
1146	79	0.3654109778158059
1146	80	0.06724257687979929
1146	81	-0.02306236632735903
1146	82	0.21405535949404708
1146	83	0.26093324605749046
1146	84	0.23731275754701642
1146	85	0.17987515737330284
1146	86	0.14563590542868354
1146	87	0.18859435878187725
1146	88	0.21961846449659106
1146	89	0.3423244445834186
1146	90	0.0708524072716088
1146	91	0.1832002680515501
1146	92	0.04290732624583171
1146	93	0.3480318639554554
1146	94	0.20566636285713713
1146	95	-0.02372277849126192
1146	96	0.21322353331934352
1146	97	0.3084710261496397
1146	98	0.07417316884475866
1146	99	0.1403554723490359
1146	100	0.20992694994501448
1146	101	0.20118840927864312
1147	1	0.1084129380067651
1147	2	-0.08726004665754772
1147	3	-0.04202645007206485
1147	4	0.044455445665406046
1147	5	-0.0028718942868479758
1147	6	-0.03168537037124963
1147	7	-0.08704681801101799
1147	8	0.04748496905367716
1147	9	-0.16898835527169354
1147	10	-0.04652666264757954
1147	11	0.10452672050211476
1147	12	0.005390866933950633
1147	13	-0.10831499586739568
1147	14	-0.048432745532728916
1147	15	0.19850133848945717
1147	16	-0.03588946383005265
1147	17	-0.09419114139345908
1147	18	-0.12378936317452371
1147	19	-0.06771398290185715
1147	20	0.18852255620591762
1147	21	0.13950223390018124
1147	22	-0.05871234784687118
1147	23	0.019948877531305698
1147	24	-0.033638135517364276
1147	25	-0.03443680368103941
1147	26	-0.0024907065686079477
1147	27	0.05049510305687477
1147	28	0.0804045723630864
1147	29	-0.015713495564817492
1147	30	-0.10512055907826579
1147	31	0.07637976676652869
1147	32	0.07072841754923331
1147	33	-0.014780266801942332
1147	34	0.13826482698954123
1147	35	0.1840825110404012
1147	36	0.008862619979325359
1147	37	0.09856223263016517
1147	38	-0.04061526005845195
1147	39	-0.05144422000359583
1147	40	0.06456468561709983
1147	41	0.17326952054791178
1147	42	0.16728201742542836
1147	43	-0.08490137642578333
1147	44	0.016721456146683522
1147	45	0.052129603310895334
1147	46	0.11351013913181163
1147	47	0.07430291657967558
1147	48	0.11719548254743017
1147	49	-0.016509003398553546
1147	50	0.1509328638239822
1147	51	0.08511380356002718
1147	52	0.09795601030342027
1147	53	0.2811476130495194
1147	54	0.1658018039283391
1147	55	-0.10133339606016278
1147	56	-0.05703924370745028
1147	57	0.18440988671417102
1147	58	0.23303364301679608
1147	59	0.045080135287832945
1147	60	0.11832312995461791
1147	61	-0.09397609502457271
1147	62	0.15935100272144354
1147	63	-0.009226004712942881
1147	64	-0.0015045744029791308
1147	65	0.14987068654240687
1147	66	0.16229494151971835
1147	67	0.22829056904257072
1147	68	-0.20143247987171264
1147	69	0.031318256552609114
1147	70	0.20478538453096462
1147	71	-0.006994836067001131
1147	72	-0.06693799806602385
1147	73	0.10049019473088805
1147	74	-0.023574448187801522
1147	75	-0.13546770736002856
1147	76	0.25803088191223367
1147	77	0.012877645720948294
1147	78	-0.16377934736733124
1147	79	0.0057824562258161905
1147	80	0.14456969541841147
1147	81	0.16678322081106955
1147	82	0.2510337878696163
1147	83	0.3159841035777191
1147	84	0.07392852296599983
1147	85	0.003541351533662862
1147	86	0.2035735241018486
1147	87	0.1484379444525672
1147	88	0.21198290253767027
1147	89	0.03085933271486141
1147	90	-0.001966536358217752
1147	91	0.27811331664673844
1147	92	0.139980760622052
1147	93	0.18123239078374098
1147	94	0.03395092509416742
1147	95	-0.12369571744799401
1147	96	0.09781980279336011
1147	97	-0.05184863898306702
1147	98	0.08374198372847985
1147	99	0.04889364378711747
1147	100	0.10447433713007115
1147	101	-0.006966484834720177
1148	1	0.1658011042474712
1148	2	0.337929331095431
1148	3	0.1548714185967981
1148	4	0.0971616543127638
1148	5	0.05621886954852329
1148	6	0.1384413620459597
1148	7	-0.10368411716061132
1148	8	0.11248317430327148
1148	9	0.15723930231519745
1148	10	0.21422270324443105
1148	11	0.08421296988993276
1148	12	0.12504535332691802
1148	13	0.10138765523534943
1148	14	0.0768267129505702
1148	15	-0.06785745850012148
1148	16	0.17530546835959626
1148	17	0.13410073927458654
1148	18	0.13434553814393269
1148	19	0.17636464128631957
1148	20	0.14085874156982214
1148	21	0.17138562194305962
1148	22	0.19851365916417762
1148	23	-0.005108513607602561
1148	24	-0.017146497270672967
1148	25	0.026829212515558254
1148	26	0.13777405441745572
1148	27	0.09768700609427583
1148	28	0.031191252713952622
1148	29	0.11194342247343059
1148	30	0.09196607423007208
1148	31	0.1263786148563284
1148	32	0.001177565916009371
1148	33	-0.04831943286355056
1148	34	0.07110623273616312
1148	35	0.11064637777256792
1148	36	0.17376934126387056
1148	37	-0.05166692318315569
1148	38	0.3164159626533518
1148	39	-0.030353858965213476
1148	40	0.13064717279187477
1148	41	0.14259006445761457
1148	42	0.060036204990595365
1148	43	0.08267480385485726
1148	44	0.05943280008403207
1148	45	0.121286575971979
1148	46	0.028402554434826754
1148	47	0.08765021156009567
1148	48	0.08467668597403133
1148	49	0.09607275435696039
1148	50	0.08471957910373362
1148	51	0.12511630060407697
1148	52	-0.0021739697573792682
1148	53	-0.010777645071264885
1148	54	0.14361898611817026
1148	55	0.11511647615212439
1148	56	0.1235869644048222
1148	57	0.2433735688434311
1148	58	0.07056674185589173
1148	59	0.14107141346968888
1148	60	0.11916513915355154
1148	61	0.09652309826670091
1148	62	0.11712048839725497
1148	63	0.21167024087728237
1148	64	0.05774522735698895
1148	65	0.26268877168120497
1148	66	-0.011291237341460203
1148	67	0.1817742056007816
1148	68	0.0870318454693475
1148	69	0.11940222857680283
1148	70	0.02876235821761952
1148	71	0.20329863349395794
1148	72	0.12055433801529603
1148	73	-0.17176340981908567
1148	74	0.042697546794329355
1148	75	-0.00904593432498757
1148	76	0.06260151295836636
1148	77	-0.162377688180662
1148	78	0.1543834524730343
1148	79	0.0763090872749288
1148	80	0.02224575002936291
1148	81	0.02261980116870177
1148	82	0.07644581871702627
1148	83	0.1351676444902239
1148	84	-0.08649540971488534
1148	85	-0.11896021097678755
1148	86	0.22438445402038099
1148	87	0.1796498803231259
1148	88	0.18171144560908203
1148	89	0.16570119773923153
1148	90	-0.05436581667444784
1148	91	-0.023561560786305336
1148	92	-0.016606939503766682
1148	93	0.5281974046698323
1148	94	0.16810238716547588
1148	95	0.12230325252133412
1148	96	0.31786214849870476
1148	97	0.15780496304012814
1148	98	0.32196147241412376
1148	99	0.12268278179413272
1148	100	0.06545430801275387
1148	101	0.09578167563900308
1149	1	0.05080534407152015
1149	2	-0.06344092657597855
1149	3	0.12766154953384756
1149	4	0.09487244633565695
1149	5	0.06315035072474018
1149	6	0.06717147905322207
1149	7	0.037830962802026136
1149	8	-0.04972388058574495
1149	9	0.18484048263469077
1149	10	0.17242145372150475
1149	11	0.06773557312704526
1149	12	0.18978323418711796
1149	13	-0.034353541746426686
1149	14	0.021181064227789648
1149	15	-0.0602458234130836
1149	16	0.001764495026677082
1149	17	0.1732244396682745
1149	18	0.0037596998987865504
1149	19	-0.1301976559112319
1149	20	0.04640496604734068
1149	21	0.2746606075751785
1149	22	0.07141917865771319
1149	23	0.16558190201395462
1149	24	0.2044418551678575
1149	25	0.10952582971513891
1149	26	0.10259391015948438
1149	27	0.22721994232464482
1149	28	0.1318963555018371
1149	29	0.04278751129737657
1149	30	0.03293524900141165
1149	31	0.26695959698075455
1149	32	0.08254654644251502
1149	33	0.18369324354208771
1149	34	-0.06497429867491888
1149	35	-0.07878539670146267
1149	36	-0.005992515764212669
1149	37	0.17776250490838663
1149	38	-0.015683292295953777
1149	39	-0.10159849607043014
1149	40	0.2008418779867398
1149	41	0.022768627134979624
1149	42	0.2050300197481505
1149	43	0.22510022082038716
1149	44	0.10043954667621335
1149	45	0.23425820998977542
1149	46	0.03133107738705121
1149	47	0.11741214284079149
1149	48	0.06958187281587414
1149	49	0.17173690683024034
1149	50	0.06011449161188409
1149	51	0.04618503327537837
1149	52	0.06766655048610914
1149	53	-0.007497907272082216
1149	54	-0.004434036185827495
1149	55	0.20533488278020684
1149	56	0.0985549244034516
1149	57	0.02113624859043739
1149	58	0.15949463811608666
1149	59	0.19024965983093978
1149	60	0.04578128434413742
1149	61	0.08586710615529825
1149	62	0.2828233561815736
1149	63	0.22233737088023986
1149	64	0.3388678377223542
1149	65	0.2561181581912919
1149	66	0.20030865395271746
1149	67	0.2688636072286954
1149	68	0.160755777234165
1149	69	0.32513542112718596
1149	70	0.1875552780827192
1149	71	0.19357673922075946
1149	72	0.36945428559295124
1149	73	0.07305338671540085
1149	74	0.23233722857734307
1149	75	0.03336195902450356
1149	76	0.4101200649730643
1149	77	0.38624811875958187
1149	78	0.09572314777002333
1149	79	0.17101309409428467
1149	80	0.13100280588366076
1149	81	0.10134538876673105
1149	82	0.07932310736811132
1149	83	0.3428566507972448
1149	84	0.0639151329677432
1149	85	0.057446170589557255
1149	86	-0.0052343182275578215
1149	87	0.0537055727509923
1149	88	0.36854512124694594
1149	89	0.31019454990302364
1149	90	0.17463962901199181
1149	91	0.4373177089244251
1149	92	0.3597401884795204
1149	93	0.36812362727619075
1149	94	0.2830899795542905
1149	95	0.2706763035759465
1149	96	0.3331262576084626
1149	97	0.17236367235155825
1149	98	0.2681186770706532
1149	99	0.14443434147020895
1149	100	0.3519728555722992
1149	101	0.1853904683361165
1150	1	-0.0713623428921153
1150	2	0.04411419707624731
1150	3	-0.09993483382314139
1150	4	0.06433444307249658
1150	5	0.010956973474598897
1150	6	-0.019585111079976514
1150	7	0.17570166945657206
1150	8	-0.035488237515032495
1150	9	0.048816311971172865
1150	10	0.036446543921130115
1150	11	0.007724646171951122
1150	12	0.14022232760810738
1150	13	-0.07028560952340257
1150	14	-0.0320109650660001
1150	15	-0.11610540308357287
1150	16	0.06004830626502411
1150	17	-0.019860977175653716
1150	18	0.042157049962902704
1150	19	-0.19303809699001562
1150	20	0.01566170918776777
1150	21	0.022821162162927067
1150	22	0.1348918008134561
1150	23	-0.07512458832867708
1150	24	-0.18489137665824273
1150	25	-0.02147224015467941
1150	26	0.10036149740719225
1150	27	0.09111740210613561
1150	28	-0.13134996523415055
1150	29	-0.0018846278033635144
1150	30	-0.03684052450609698
1150	31	0.09885167687888696
1150	32	-0.14016181581291676
1150	33	-0.15998337829719134
1150	34	0.012940712901382767
1150	35	0.01900040213806875
1150	36	0.029605921621502773
1150	37	0.00608167947545013
1150	38	-0.24199814683459664
1150	39	-0.0782376512914098
1150	40	0.09913685502072411
1150	41	0.0012729777648488039
1150	42	0.13011693531652213
1150	43	0.12253163999599792
1150	44	0.0028925883852366496
1150	45	0.0071857830861787875
1150	46	0.10313848831072647
1150	47	-0.06052854409448116
1150	48	0.10509522325616416
1150	49	0.0500424227034344
1150	50	0.18204781628724476
1150	51	-0.17504177120228803
1150	52	0.21895860321613014
1150	53	-0.09136751227459428
1150	54	0.21074562415305564
1150	55	0.026583630733270525
1150	56	0.00519066121908196
1150	57	-0.20884854025212007
1150	58	0.17080373809026383
1150	59	-0.0854298042108681
1150	60	0.2816766303867695
1150	61	0.16790808820792336
1150	62	-0.09302583392505426
1150	63	0.10486215431903645
1150	64	-0.09830664873314987
1150	65	0.1144342129036886
1150	66	-0.036495032551151496
1150	67	0.12198114812640881
1150	68	-0.13142383682936298
1150	69	0.018353693026249118
1150	70	-0.032033975883898336
1150	71	-0.13404755862534046
1150	72	0.2589046985631924
1150	73	-0.19855907061051425
1150	74	-0.17655629779886794
1150	75	-0.2443700409814653
1150	76	0.1672789372276995
1150	77	-0.038980608384498794
1150	78	0.1421843518547945
1150	79	0.28063120298467936
1150	80	0.03134584062152612
1150	81	0.08553862271254076
1150	82	0.03495772909692363
1150	83	0.05064270340486132
1150	84	0.12319386436617208
1150	85	-0.060417161863057345
1150	86	0.04799876178551443
1150	87	0.023978134599495604
1150	88	0.057272444456430094
1150	89	0.167419401859199
1150	90	0.24695308334791832
1150	91	0.019686350354604087
1150	92	0.15467393261859286
1150	93	0.043808017404309396
1150	94	0.1497676925963276
1150	95	0.01977878557707413
1150	96	-0.11825625597932543
1150	97	-0.03456255428125843
1150	98	0.12695719548302264
1150	99	0.24768361785798731
1150	100	-0.00702090919663334
1150	101	0.27479669580486643
1151	1	-0.13480339865567004
1151	2	0.13042200562442474
1151	3	-0.0027589151014879576
1151	4	0.021702308578504415
1151	5	0.10077936926594333
1151	6	-0.16586588434166316
1151	7	0.1713149036230206
1151	8	-0.018844475223069423
1151	9	-0.04907692302020905
1151	10	-0.007427863861728667
1151	11	0.033132940867822924
1151	12	-0.05696802743157292
1151	13	0.014536945629892273
1151	14	0.03464095280822477
1151	15	0.16017722627614717
1151	16	-0.1445356934200035
1151	17	-0.08378124370383233
1151	18	-0.03932790345653814
1151	19	0.1636113273383657
1151	20	-0.07128242226146853
1151	21	0.044222159956234464
1151	22	0.045742849883815495
1151	23	0.05084372301583073
1151	24	0.04824053566643727
1151	25	0.06648355846430576
1151	26	-0.03250887383116208
1151	27	-0.01060089470831116
1151	28	0.023724588036806438
1151	29	0.013918828288673524
1151	30	0.02901495857622649
1151	31	0.07064311145518332
1151	32	-0.06513645851403993
1151	33	0.22882453805465985
1151	34	-0.10157978573278825
1151	35	-0.03300671477923345
1151	36	0.09468484328478866
1151	37	0.1421955351535189
1151	38	0.12474657594123073
1151	39	-0.23682041732744352
1151	40	-0.0700474180169195
1151	41	0.1691568572722133
1151	42	0.04346003035061585
1151	43	0.23794606543991392
1151	44	-0.002154873353838127
1151	45	0.14273943463095407
1151	46	0.09939741961072457
1151	47	-0.12668812727860512
1151	48	-0.008084760132696545
1151	49	-0.019068168866880342
1151	50	-0.06186146364046152
1151	51	0.12273447336768584
1151	52	-0.05446188548135922
1151	53	-0.03891155710592642
1151	54	-0.09051146042314429
1151	55	0.03441636442819629
1151	56	0.058534543688701035
1151	57	0.20984930386188694
1151	58	-0.0223140753887634
1151	59	0.21733315707167122
1151	60	0.1703973663765126
1151	61	0.0690061858011859
1151	62	0.0865402141047582
1151	63	0.10732345280022315
1151	64	-0.015110335431295141
1151	65	-0.1097003110821646
1151	66	-0.13539655998859246
1151	67	0.0201117386843066
1151	68	0.036430420103350514
1151	69	0.06161652588180999
1151	70	0.03279934088828895
1151	71	0.16118001961668682
1151	72	0.034979407446400046
1151	73	-0.17632264121817087
1151	74	0.08440321114134264
1151	75	-0.28320861107354034
1151	76	0.0953092047495474
1151	77	-0.04493887055178192
1151	78	0.0520406073738755
1151	79	0.11292618383311748
1151	80	0.04799447751437924
1151	81	0.17025093689181858
1151	82	0.08208312070549084
1151	83	0.1723547382320092
1151	84	0.01074394620322039
1151	85	0.1355170460236721
1151	86	-0.101764726328895
1151	87	0.14943611272753543
1151	88	0.15615147373590332
1151	89	0.18867641144154135
1151	90	-0.030855671060315615
1151	91	0.03896877160636336
1151	92	0.11207067076065869
1151	93	0.0017180885172365379
1151	94	0.12569616345277268
1151	95	0.11485300137564991
1151	96	0.10286801447102789
1151	97	0.03503174768527373
1151	98	0.12427391517659458
1151	99	-0.1653038187956355
1151	100	0.034439821206063925
1151	101	0.01787335640327825
1152	1	0.07048654205168958
1152	2	0.08850861173704061
1152	3	-0.1181193059103407
1152	4	0.21516905421523802
1152	5	-0.011606812955932355
1152	6	-0.13196466696911813
1152	7	-0.09194997555556483
1152	8	0.13715958981379828
1152	9	-0.10171784879237578
1152	10	0.03118292001536105
1152	11	0.037883418081953835
1152	12	0.026394237831610212
1152	13	0.06883884621128544
1152	14	-0.0070083810445567
1152	15	-0.06551711679549044
1152	16	-0.007401507222347448
1152	17	0.14270453564053298
1152	18	-0.17593917640256507
1152	19	-0.10233283140262728
1152	20	0.10156532574343657
1152	21	-0.10878129049019947
1152	22	0.25082637746553615
1152	23	0.13620168707577562
1152	24	0.0787647599203467
1152	25	0.15864757693735498
1152	26	0.012113552861954702
1152	27	-0.11182812301703393
1152	28	0.14252296611312687
1152	29	0.03192437540897686
1152	30	-0.024750267878495436
1152	31	-0.05386565784839803
1152	32	-0.06128081009324404
1152	33	-0.03929197936540163
1152	34	0.13540702893146772
1152	35	0.0256514325420909
1152	36	0.08522665914382799
1152	37	0.20681957967924802
1152	38	0.02777443334508689
1152	39	0.06793238435881932
1152	40	0.11530227092222134
1152	41	0.24557099638536073
1152	42	0.05606536380544469
1152	43	0.09411925906937313
1152	44	-0.03515791469317975
1152	45	0.1533698965593544
1152	46	0.14475586716086752
1152	47	0.2022451352668
1152	48	0.08522178288444593
1152	49	0.27658423142953836
1152	50	0.3150195224564101
1152	51	0.08103716241003411
1152	52	0.1042017475942032
1152	53	-0.0389461452513018
1152	54	0.1467152397655127
1152	55	-0.015471642504309102
1152	56	-0.07959265700529272
1152	57	0.04238391757645843
1152	58	0.10915658093989578
1152	59	0.05709037060605482
1152	60	0.1251530968976695
1152	61	0.23217483183335474
1152	62	0.22692010723483236
1152	63	-0.025146540588977473
1152	64	0.05802127711081084
1152	65	0.11071803811491776
1152	66	0.17788761230872296
1152	67	0.10642515377087847
1152	68	0.17742137046842998
1152	69	-0.031019825329195783
1152	70	0.2574657094026591
1152	71	-0.058869761278565136
1152	72	0.16216745631238183
1152	73	0.19064679569240184
1152	74	0.06411038343958353
1152	75	0.15839869632302594
1152	76	0.1715611886865176
1152	77	0.12213488866823496
1152	78	0.310963000687579
1152	79	-0.03605016512779713
1152	80	0.016623401572012142
1152	81	0.1591693414113351
1152	82	0.1863195176621062
1152	83	-0.01052691917241333
1152	84	0.027501344765582303
1152	85	0.13385160822794262
1152	86	0.380088677581611
1152	87	0.11358940515636107
1152	88	0.034392647947655064
1152	89	0.30472707749579087
1152	90	-0.017530681032297935
1152	91	-0.07387337906963864
1152	92	0.13790057704724035
1152	93	0.11092848392854648
1152	94	0.31580153642362774
1152	95	0.14676000761360797
1152	96	0.04004552882929602
1152	97	-0.10066163770384406
1152	98	0.1693210694183378
1152	99	0.06693326248557696
1152	100	0.19511402970005776
1152	101	-0.13459713907190007
1153	1	-0.0448093487219694
1153	2	-0.05201920818910111
1153	3	-0.2530421288869036
1153	4	-0.0957679293772955
1153	5	-0.09814024861798742
1153	6	-0.015496933380518385
1153	7	-0.07166518942289457
1153	8	-0.0685270602691972
1153	9	-0.011003994884831059
1153	10	-0.06573101739686393
1153	11	0.03428734743069839
1153	12	-0.03973813467332121
1153	13	3.879690881447573E-4
1153	14	-0.020954217799385333
1153	15	-0.14907067597410162
1153	16	-0.19070445978854167
1153	17	-0.007941792421760852
1153	18	-0.15070002622467626
1153	19	-0.02553518953030931
1153	20	-0.06399241977837278
1153	21	0.09955121736265937
1153	22	-0.12191221493442583
1153	23	0.014611098849194093
1153	24	0.05089604556837912
1153	25	0.1468628634778284
1153	26	-0.14690194364371223
1153	27	-0.06369610045410923
1153	28	0.15194992220096282
1153	29	-0.03655834828774829
1153	30	-0.0576611095075279
1153	31	-0.016194123778582536
1153	32	-0.023575948213867548
1153	33	-0.07014427329075801
1153	34	0.03962512611721536
1153	35	-0.11587474043479773
1153	36	-0.025781979239255293
1153	37	-0.0017773287961091455
1153	38	0.04917792295190537
1153	39	-0.020376682934653445
1153	40	-0.12385475768137155
1153	41	0.06602112548434036
1153	42	0.10063501383567086
1153	43	0.037768968978568296
1153	44	-0.08092625494048633
1153	45	-0.18376459689034164
1153	46	0.08492985684220855
1153	47	-0.1322109132214564
1153	48	0.09467429029294294
1153	49	-0.05884647033378343
1153	50	0.1517243648945623
1153	51	-0.015136527321018889
1153	52	-0.11201167629202047
1153	53	-0.05416621525822052
1153	54	-0.024320486720561973
1153	55	-0.110783993512797
1153	56	-0.2072863077798388
1153	57	0.09798618349720556
1153	58	-0.032261461810428216
1153	59	0.1375666620355318
1153	60	-0.17023127921036263
1153	61	0.05041199437771127
1153	62	0.14206417132050575
1153	63	-0.03421503756957378
1153	64	-0.005758892657347303
1153	65	-0.19136707925914465
1153	66	-0.2351046787837774
1153	67	0.08141522486094743
1153	68	0.08989106299161875
1153	69	-0.14222806026062784
1153	70	-0.07251589549800741
1153	71	0.031995178698970506
1153	72	-0.038280432417167276
1153	73	-0.003946878133881171
1153	74	-0.16079011916230002
1153	75	-0.140433256529235
1153	76	-0.059844161722999445
1153	77	0.06487030566857044
1153	78	0.08179468691736247
1153	79	-0.11675012319030031
1153	80	0.03583947594487569
1153	81	-0.01540987184868925
1153	82	-0.09706166267930172
1153	83	-0.07100578424940096
1153	84	-0.05030279695537132
1153	85	0.07542980961864032
1153	86	0.07147871571417852
1153	87	0.012930347722360125
1153	88	-0.1256848947559135
1153	89	-0.15727449816898798
1153	90	0.35937685003430886
1153	91	0.04673477939298465
1153	92	-0.035189253434559475
1153	93	-0.011242748802324343
1153	94	-0.04531342692966689
1153	95	0.013100308619272027
1153	96	0.04878519142225457
1153	97	0.035683912431828446
1153	98	-0.06722639169690581
1153	99	-0.08992444350574402
1153	100	-0.013623596193426124
1153	101	0.08838960664338913
1154	1	-0.009194626163449016
1154	2	0.08985231326540344
1154	3	0.07020574501864729
1154	4	0.11066837433107679
1154	5	0.12559700621464032
1154	6	0.02016022266397499
1154	7	0.006559080856078481
1154	8	-0.21015179750262547
1154	9	0.004271687842972938
1154	10	-0.05221669656062744
1154	11	0.03635393264244158
1154	12	-0.22955763416290864
1154	13	0.03280156902039977
1154	14	-0.047015450436319384
1154	15	-0.09120331225678058
1154	16	-0.11980889920589988
1154	17	-0.06805124475992841
1154	18	-0.054891170467818995
1154	19	0.08717931592881456
1154	20	0.056680597642618125
1154	21	0.03721605424033925
1154	22	0.10925238883824306
1154	23	-0.05609537216436422
1154	24	-0.055233825093239375
1154	25	0.156843293824096
1154	26	0.21026926895828524
1154	27	0.04598478298129294
1154	28	0.10771710753014219
1154	29	0.04986563482074757
1154	30	-0.2502819635186526
1154	31	0.17626779077191657
1154	32	0.03186489010803939
1154	33	-0.18159359086538984
1154	34	0.03466450271719168
1154	35	0.059650257634295656
1154	36	0.068571482393331
1154	37	-0.07636348598797582
1154	38	0.1838994020194491
1154	39	0.10687091924769021
1154	40	-0.060957536981646854
1154	41	-0.02662718001442954
1154	42	0.1724458721552864
1154	43	0.20802104807979305
1154	44	0.02603590760395491
1154	45	-0.061039510976492295
1154	46	0.06820920224985372
1154	47	0.024084643452837895
1154	48	0.2279426085775853
1154	49	0.09030760509546099
1154	50	0.2064375061543302
1154	51	0.2072350392655835
1154	52	0.14426089557736788
1154	53	0.047730729065513344
1154	54	0.2567403132064854
1154	55	0.3376381973392526
1154	56	0.14082647223696654
1154	57	0.09716468609764917
1154	58	-0.006133601156044222
1154	59	-0.1398642137227597
1154	60	0.13037646880917464
1154	61	0.20581235338733705
1154	62	0.08260257409059335
1154	63	0.09893975252891352
1154	64	0.09632341899985875
1154	65	0.14308137382626285
1154	66	0.12185511083546885
1154	67	0.07744397168657713
1154	68	-0.12521618857474692
1154	69	-0.057573627962042906
1154	70	0.3143643406406227
1154	71	0.23679369873809009
1154	72	0.2572308306025093
1154	73	0.04689141585387091
1154	74	0.16876508298766169
1154	75	-0.011584348586637816
1154	76	0.4427938797110684
1154	77	0.04068507978004732
1154	78	-0.24153582061877188
1154	79	0.06022431342607604
1154	80	0.21782553058915255
1154	81	0.18210460532144168
1154	82	0.07314202735896913
1154	83	0.19053337878730758
1154	84	-0.17646722857465136
1154	85	-0.1408134682564821
1154	86	-0.0646713573812221
1154	87	0.0920395795180724
1154	88	0.2421825341005288
1154	89	0.41659447727635524
1154	90	0.23136805066932453
1154	91	0.18785515370099404
1154	92	0.2405279050479976
1154	93	0.13079738992539802
1154	94	0.16299925575067675
1154	95	0.1575535726942121
1154	96	0.3388340736814257
1154	97	0.29561581413130966
1154	98	0.024955889903246486
1154	99	-0.08619774121108037
1154	100	0.31654800817386786
1154	101	0.29774935420137183
1155	1	0.03008509132860837
1155	2	0.12739655579702003
1155	3	0.049710228664508804
1155	4	-0.06288717496084217
1155	5	-0.13194989388884437
1155	6	0.016338956451775744
1155	7	-0.013835769897099226
1155	8	-0.1711700501893887
1155	9	0.10006507371032569
1155	10	0.07568096276281722
1155	11	-0.010242160726910754
1155	12	-0.031544370463329585
1155	13	-0.020849169663783584
1155	14	-0.09324512101820659
1155	15	-0.10870704695057753
1155	16	0.07801511316388599
1155	17	0.008480785020985593
1155	18	0.055510807409909546
1155	19	1.518905924910996E-4
1155	20	0.11932681442800686
1155	21	-0.0675768363522593
1155	22	-0.0010690565587196943
1155	23	0.15491986055437224
1155	24	0.01898088255371988
1155	25	0.06596641590731167
1155	26	-0.19980614970994992
1155	27	-0.04640610557383695
1155	28	-0.07970613494913437
1155	29	0.21953146529182277
1155	30	-0.002000325326932284
1155	31	0.06518934005578103
1155	32	0.11975803961256304
1155	33	0.009558305473206019
1155	34	-0.17101142652696666
1155	35	0.031983323868232105
1155	36	-0.16194871716615467
1155	37	0.052919332004584874
1155	38	-0.026660822182975608
1155	39	-0.02304407871886127
1155	40	-0.043184018477298025
1155	41	0.04106842331478333
1155	42	0.12245936134581115
1155	43	0.05497712163816715
1155	44	0.11435185263248826
1155	45	-0.025101891436086987
1155	46	0.08439623088317916
1155	47	0.04321513425804113
1155	48	0.0392590327743747
1155	49	0.1608701647398263
1155	50	-0.13398939652618935
1155	51	0.008996284619868788
1155	52	-0.014621635719564097
1155	53	0.04152972804677546
1155	54	0.021653921987741853
1155	55	0.023931971775823513
1155	56	-0.09054737161860515
1155	57	-0.04619118290821689
1155	58	0.014543113279806619
1155	59	-0.09075148032956548
1155	60	0.11656514835835452
1155	61	-0.0776901652659987
1155	62	-0.10180472698411336
1155	63	0.09018587186999127
1155	64	0.03589989868352461
1155	65	-0.056848562915476464
1155	66	0.029242757958243715
1155	67	0.06403531363957171
1155	68	-0.12133049637794358
1155	69	-0.11073311851357204
1155	70	-0.09262265739035769
1155	71	0.1741756683209772
1155	72	0.22774788939524626
1155	73	0.032999562922292114
1155	74	-0.23010424098242765
1155	75	-0.15832660840857926
1155	76	-0.05260167570131813
1155	77	-0.040427234844251814
1155	78	0.08522472007630455
1155	79	0.04039721666227081
1155	80	0.2871277569095838
1155	81	0.003197672682837549
1155	82	-0.008795745193147297
1155	83	-0.07367758409930047
1155	84	-0.17238423179997397
1155	85	-0.11163655047612053
1155	86	0.07189159687230529
1155	87	-0.34986428885964216
1155	88	-0.055662819376664174
1155	89	0.0702846768761134
1155	90	-0.09440596713640304
1155	91	0.28505785798169825
1155	92	0.05810170300005524
1155	93	0.04563429151873066
1155	94	-0.007628937865518992
1155	95	-0.015236918030460345
1155	96	0.14429175990272114
1155	97	0.06689148889283558
1155	98	0.06179144660415403
1155	99	-0.033754989738341123
1155	100	0.06629735082749733
1155	101	-0.13951785659642724
1156	1	-0.07491001456874358
1156	2	-0.07925978673863199
1156	3	-0.12811573000436738
1156	4	-0.14976157998349038
1156	5	-0.1287789799201633
1156	6	-0.027474240894335367
1156	7	-0.1376966706805618
1156	8	0.06143973503989031
1156	9	-0.028530240798822604
1156	10	0.11478551436901796
1156	11	0.07705469409081189
1156	12	-0.0735447355702803
1156	13	-0.1200711579578595
1156	14	-0.06485932563851549
1156	15	-0.16159638216195304
1156	16	-0.10539451397335853
1156	17	-0.2129371655385981
1156	18	0.06243404820955334
1156	19	-0.2179124110569859
1156	20	0.1477499915335514
1156	21	-0.0062210846293453415
1156	22	-0.030650704236315107
1156	23	-0.04738895097167983
1156	24	0.028646780656941928
1156	25	-0.10785171364904045
1156	26	-0.1513264064316715
1156	27	-0.12187618077643236
1156	28	-0.17421221891574845
1156	29	0.09581682504738609
1156	30	-0.4261573401892491
1156	31	-0.13905424798017663
1156	32	0.2747034786246374
1156	33	-0.1781836096397953
1156	34	0.04109502646623753
1156	35	0.07779118107148975
1156	36	-0.1523764548422477
1156	37	0.05681755644519626
1156	38	0.047604690416662265
1156	39	0.005743479481402858
1156	40	0.030751228389078733
1156	41	-0.18280093372315775
1156	42	-0.001778623060566531
1156	43	-0.06716966369673116
1156	44	-0.16331706649486932
1156	45	0.07837181451199626
1156	46	0.12785847552152774
1156	47	-0.05561888253179603
1156	48	-0.09454613294462177
1156	49	-0.06875307464439828
1156	50	0.10201051201560318
1156	51	0.055149287660853474
1156	52	0.07829336585736257
1156	53	-0.10022395396249095
1156	54	0.16426665783286154
1156	55	0.07691966084841795
1156	56	0.10135770638036234
1156	57	-0.09748399178924672
1156	58	-0.17630874366649607
1156	59	0.06766465231676477
1156	60	-0.006449764046827511
1156	61	0.0012727422628628915
1156	62	0.19501379780233208
1156	63	-0.045082262168534726
1156	64	0.0651694270967198
1156	65	0.12805669618525428
1156	66	0.001909094843085768
1156	67	-0.05639263816485851
1156	68	0.12115532306396659
1156	69	0.11610572668870134
1156	70	0.1369867906775326
1156	71	0.07120716006596695
1156	72	-0.03138005663860355
1156	73	-0.10021003568870412
1156	74	0.02483840347344568
1156	75	0.03951236490776466
1156	76	0.1825163144538564
1156	77	0.08370259660771495
1156	78	-0.003332951397844397
1156	79	-0.0561136891840448
1156	80	-0.15110837728282434
1156	81	-0.11001270259702522
1156	82	0.1529107051869687
1156	83	-0.09956606243441257
1156	84	0.0879914654327223
1156	85	-0.12743341454854118
1156	86	0.021349688872724926
1156	87	-0.037338362092256716
1156	88	-0.07077048056176238
1156	89	-0.015832294536302527
1156	90	-0.26349222347269574
1156	91	-0.03385399264237776
1156	92	0.09598173088755146
1156	93	-0.11464911277334267
1156	94	-0.03457462947643819
1156	95	0.2088269691536695
1156	96	-0.01448621333268818
1156	97	0.12381224362624721
1156	98	-0.3478164553845886
1156	99	-0.11207369762265529
1156	100	0.3079295603742054
1156	101	0.058062348073967485
1157	1	-0.17328587559335773
1157	2	-0.025166689149983767
1157	3	-0.15072712510743713
1157	4	-0.14045803647608324
1157	5	-0.04975788760979327
1157	6	-0.14994362060722466
1157	7	-0.1539963523917578
1157	8	-0.0976336839562606
1157	9	-0.06842694818588768
1157	10	0.14369170532427233
1157	11	-0.10099946888357181
1157	12	-0.054128181058935354
1157	13	-0.1759748000650987
1157	14	-0.09211973420077868
1157	15	0.06519831595466741
1157	16	-0.14848973967816192
1157	17	-0.11054706656547353
1157	18	-0.061233902412560326
1157	19	-0.25850384088882095
1157	20	-0.02462833687745558
1157	21	-0.21279196737368977
1157	22	0.1630830758426569
1157	23	-0.33528686023960574
1157	24	0.07108406117714594
1157	25	-0.04417482983043186
1157	26	-0.18019545235414824
1157	27	-0.15147378422305025
1157	28	-0.23270461236696605
1157	29	0.004819217959813216
1157	30	-0.34841903871391366
1157	31	-0.2304549338393045
1157	32	-0.12592739849646506
1157	33	-0.1772895544448474
1157	34	-0.08005552069664645
1157	35	-0.04218065490266554
1157	36	0.0046352309482813325
1157	37	-0.09540021348104943
1157	38	-0.012702660824380985
1157	39	-0.13956641766547762
1157	40	-0.1720772003594817
1157	41	-0.17133672618025741
1157	42	-0.2496746419773146
1157	43	-0.3260392815056079
1157	44	-0.15912445883449777
1157	45	-0.22202263999204774
1157	46	-0.09547401132186195
1157	47	-0.09991819573485117
1157	48	-4.2356205967308824E-4
1157	49	-0.13192059340953222
1157	50	0.04869047243592206
1157	51	-0.030562323821229143
1157	52	-0.04525395535136312
1157	53	-0.03493659392065496
1157	54	-0.026706988869698023
1157	55	0.14795493888358635
1157	56	-0.24403777145094807
1157	57	0.05154813186031504
1157	58	-0.15759206041634855
1157	59	-0.3247189242092645
1157	60	-0.03321846064049794
1157	61	-0.023237462783235685
1157	62	-0.0731806943248543
1157	63	0.10586375010072402
1157	64	-0.10078943055008693
1157	65	-0.12636213759679293
1157	66	-0.016706818714169458
1157	67	0.12405131117593271
1157	68	-0.23771056185299955
1157	69	-0.24928334086615678
1157	70	-0.38564602717959673
1157	71	-0.06882998128909179
1157	72	-0.07249960792660914
1157	73	-0.2034040855693391
1157	74	-0.07905809207660042
1157	75	0.011128411047046427
1157	76	-0.16509719993882754
1157	77	-0.0675067408444221
1157	78	0.12142728385157397
1157	79	-0.13927406212753368
1157	80	-0.1461725011942434
1157	81	-0.047591762213514244
1157	82	-0.010941550996804494
1157	83	-0.2870870599513964
1157	84	-0.12338510189917429
1157	85	-0.4141099510059334
1157	86	-0.11592511247030757
1157	87	-0.05659898102044991
1157	88	0.11413160825789248
1157	89	-0.14123208634023854
1157	90	0.024976836645798528
1157	91	-0.02699724025465855
1157	92	-0.10094357982973179
1157	93	-0.19940451549078375
1157	94	-0.20000205571366791
1157	95	-0.09866549656486967
1157	96	-0.01566970556523728
1157	97	0.2002997504829125
1157	98	0.04868985200747744
1157	99	-0.07606324331867853
1157	100	-0.26942598176582067
1157	101	-0.1400942653140902
1158	1	0.044203112679738865
1158	2	-0.0068760241304488545
1158	3	-0.16195966224868386
1158	4	-0.21804172987187087
1158	5	-0.049543577249018256
1158	6	-0.14820610957135472
1158	7	-0.10239026894888781
1158	8	-0.17006092893157643
1158	9	-3.364237866350095E-4
1158	10	0.07002539732722823
1158	11	-0.11825869565030445
1158	12	0.04340011849421188
1158	13	-0.03299599004844822
1158	14	-0.15177564164544322
1158	15	-0.020876079082839283
1158	16	0.010880655852595567
1158	17	-0.19226319856431218
1158	18	-0.009549820398177644
1158	19	0.09560595955740325
1158	20	-0.04628705449922421
1158	21	0.1498791048503847
1158	22	0.022723903563495185
1158	23	-0.06177149804952364
1158	24	0.07886683292695551
1158	25	0.12468093483970932
1158	26	0.011638691483391028
1158	27	0.06455440223216868
1158	28	-0.22739959523885034
1158	29	-0.05239310566591371
1158	30	-0.21319885803207939
1158	31	0.07757293913593344
1158	32	-0.0644132679409708
1158	33	0.21702702392867224
1158	34	-0.0806323387040635
1158	35	-0.05129460227293947
1158	36	0.015416119218301105
1158	37	0.08598917878751422
1158	38	-0.09433188012925342
1158	39	-0.06797338598357072
1158	40	-0.06259840538541539
1158	41	0.04336437029395057
1158	42	-0.19214475273900433
1158	43	-0.2031380466396513
1158	44	-0.26206103076756904
1158	45	0.05973085703676162
1158	46	-0.011879599436667831
1158	47	-0.0052130730486723564
1158	48	-0.058191161230212174
1158	49	-0.23482002316568895
1158	50	-0.166008766929437
1158	51	-0.0047559393038696385
1158	52	-0.07646192665680474
1158	53	0.0486169615699481
1158	54	-0.2166539386984141
1158	55	0.017082250009117672
1158	56	0.07527835193090482
1158	57	-0.08836124865645445
1158	58	-0.13048347117651105
1158	59	-0.12816178115579646
1158	60	-0.013693189660465066
1158	61	0.07471834322614512
1158	62	-0.07277844454891635
1158	63	0.1480654343498813
1158	64	0.02895487898984328
1158	65	0.12836002592015205
1158	66	0.007022946692124776
1158	67	-0.07631067648023304
1158	68	-0.022978637371956268
1158	69	-0.004505252373434132
1158	70	-0.06605579453214006
1158	71	0.1082111763285667
1158	72	0.03719015461231123
1158	73	-0.10619112309816359
1158	74	-0.08164913033787258
1158	75	0.11475619889241528
1158	76	-0.1015562207893339
1158	77	-0.09089628391021876
1158	78	-0.021408528783972258
1158	79	-0.006578063788531097
1158	80	0.16577684281919858
1158	81	0.05845360992694992
1158	82	-0.05240187739482849
1158	83	-0.025485422427095727
1158	84	-0.04875569725484041
1158	85	0.13455391489297597
1158	86	0.04516199447724745
1158	87	-0.18926712272676838
1158	88	0.2694445923829534
1158	89	0.2560020100295972
1158	90	-0.030422205903164468
1158	91	0.16484098922234125
1158	92	0.12096681318278968
1158	93	0.11638347250635661
1158	94	-0.06526732328405416
1158	95	-0.0733371318643492
1158	96	-0.12912605626464568
1158	97	0.2124099572645548
1158	98	-0.0534310777206386
1158	99	0.0948576263876788
1158	100	0.1193203843364472
1158	101	0.1625751057982825
1159	1	-0.12441663934697544
1159	2	-0.006440162602245891
1159	3	-0.03815939523708778
1159	4	-0.15613454238904723
1159	5	0.026619326554040867
1159	6	-0.027054425304399388
1159	7	-0.06979866748819319
1159	8	-0.024665839390614508
1159	9	-0.005762045910280733
1159	10	0.030676085869643543
1159	11	0.029637956903457052
1159	12	-0.08442685561695384
1159	13	0.013231320277533598
1159	14	-0.19295601703582577
1159	15	-0.32658133570652126
1159	16	-0.16582369637698235
1159	17	-0.09347150770373958
1159	18	-0.15691408331697687
1159	19	-0.0735491521998668
1159	20	-6.864343432653186E-4
1159	21	-0.19821981121322807
1159	22	-0.10564734056499248
1159	23	-0.16661290237012594
1159	24	0.06316319500537304
1159	25	-0.15875380250731297
1159	26	-0.027069079326217604
1159	27	0.027463105948797306
1159	28	-0.015862704424023377
1159	29	-0.15278679183670363
1159	30	-0.0815894671838322
1159	31	-0.04198751641732912
1159	32	0.10035575515003359
1159	33	-0.005174737635023519
1159	34	0.08598037122600033
1159	35	0.07908665404779214
1159	36	-0.18305754865669854
1159	37	0.04053260826778882
1159	38	0.06812492354297461
1159	39	0.007597726272678074
1159	40	-0.02575808217961395
1159	41	0.005111024110000528
1159	42	-0.02156399509731699
1159	43	0.0010790435874028503
1159	44	0.11889679536006525
1159	45	0.06893221318240705
1159	46	-0.10836315475989267
1159	47	-0.15237314189548812
1159	48	-0.04432155733701393
1159	49	-0.0922888482998303
1159	50	0.15881722259503306
1159	51	0.15361846797642897
1159	52	0.0795601649142128
1159	53	0.019308058262893724
1159	54	0.0206507589532805
1159	55	0.11777962845424383
1159	56	-0.3996466160291874
1159	57	0.03780544201848102
1159	58	0.03872138968193184
1159	59	-0.002655194226299784
1159	60	0.10453889063904143
1159	61	-0.1014699548942275
1159	62	0.07923476049609235
1159	63	0.01982041928407341
1159	64	0.017218546255968192
1159	65	0.2016545599047319
1159	66	0.13570233823833888
1159	67	0.00963126706121642
1159	68	-0.04904865143536341
1159	69	0.08312667556016606
1159	70	0.0010312396640514976
1159	71	0.09998401153726633
1159	72	0.05845900915039692
1159	73	-0.1119531085476666
1159	74	0.2008047329397229
1159	75	-0.048958440263248804
1159	76	-0.048684806622866006
1159	77	-0.015680840601177692
1159	78	0.2988019321897184
1159	79	-0.05386866833663362
1159	80	0.03307891193629331
1159	81	-0.0026531367936897254
1159	82	-0.2938929247841884
1159	83	0.18052115039444772
1159	84	-0.11968380757607378
1159	85	0.08539066507378124
1159	86	0.026295204749615664
1159	87	-0.008619226074216613
1159	88	0.05664318336960861
1159	89	-0.08932060917889828
1159	90	0.041535785064773734
1159	91	0.11184260346929165
1159	92	0.18336035381889104
1159	93	0.13570765695523335
1159	94	-0.092111789773206
1159	95	0.2303610826626823
1159	96	0.1128149606069826
1159	97	0.27189428926777737
1159	98	-0.1361022034908217
1159	99	0.16350693086554458
1159	100	-0.24404853569224372
1159	101	0.11329750729877475
1160	1	0.028909173856234816
1160	2	-0.18238723052613892
1160	3	-0.035821834843041245
1160	4	-0.1191644219956487
1160	5	-0.003891425043370589
1160	6	-0.2134048727127933
1160	7	-0.2856919386931551
1160	8	-0.050581516058464615
1160	9	-0.1342939310898501
1160	10	-0.3588728022306782
1160	11	-0.11556707484560746
1160	12	-0.13991523495021596
1160	13	-0.18148262828506745
1160	14	-0.019867360898821573
1160	15	-0.18039067016025
1160	16	-0.0014006499570200504
1160	17	-0.22591955351505533
1160	18	-0.1570793392829728
1160	19	-0.36637055107686933
1160	20	-0.24905619161619086
1160	21	0.03266748790671414
1160	22	-0.24124391829099778
1160	23	-0.19384546251702517
1160	24	-0.20156100090262186
1160	25	-0.08567304029367762
1160	26	-0.23563612566354664
1160	27	-0.10668453107533082
1160	28	-0.016071118756137537
1160	29	-0.1695329756411752
1160	30	-0.03418018643829157
1160	31	-0.18331272171466395
1160	32	-0.0861415044781566
1160	33	-0.32218953615922885
1160	34	-0.21264269245730105
1160	35	0.17224380288070762
1160	36	-0.1933845710319133
1160	37	-0.2509601031325843
1160	38	-0.23540602100553087
1160	39	-0.02122320929741761
1160	40	-0.21560214399419664
1160	41	-0.11276590888681426
1160	42	-0.0862406799150861
1160	43	-0.17506205254657203
1160	44	0.04542502572687823
1160	45	-0.1698191304445018
1160	46	-0.026697197562661756
1160	47	-0.24010377171990882
1160	48	-0.08194495522099743
1160	49	-0.2772091676274684
1160	50	-0.1633345281222418
1160	51	-0.18214329194059076
1160	52	-0.18298213581770995
1160	53	-0.12638720826030436
1160	54	-0.08131733631678628
1160	55	-0.24436148391022527
1160	56	-0.3813500509187051
1160	57	-0.057058859963184716
1160	58	-0.14888028146901888
1160	59	-0.23952343136565446
1160	60	-0.3120522181473362
1160	61	-0.08758513387603273
1160	62	-0.07012232739868551
1160	63	-0.0020003768512992792
1160	64	-0.06971125610822071
1160	65	0.10643171149683184
1160	66	0.14445426468763145
1160	67	0.19043715548540519
1160	68	-0.11233430891433471
1160	69	-0.09531472460052015
1160	70	0.011430561524392147
1160	71	-0.049439842718776106
1160	72	-0.12330189645229694
1160	73	-0.4222979106942262
1160	74	0.0315343011421092
1160	75	-0.27966388404560405
1160	76	-0.04618420351236807
1160	77	-0.16161993344920944
1160	78	-0.016512352934370256
1160	79	-0.10977498295891053
1160	80	-0.16425958171131327
1160	81	-0.074006826612667
1160	82	-0.18487636746434077
1160	83	-0.22998684201853337
1160	84	-0.22367739505439488
1160	85	-0.1096117436794728
1160	86	-0.03654226969656804
1160	87	-0.20317013192036626
1160	88	0.02496272938785893
1160	89	-0.07932778748492098
1160	90	-0.06810933512574024
1160	91	-0.008721214474697092
1160	92	-0.3473115961203561
1160	93	0.0817814629255409
1160	94	-0.19770039242335002
1160	95	-0.2801581235479844
1160	96	-0.09283059633144575
1160	97	-0.45471221635793313
1160	98	-0.5276356386828169
1160	99	-0.09166082238369455
1160	100	0.0562370472739957
1160	101	-0.16545869072214003
1161	1	0.053411657763106746
1161	2	-0.13041972528098
1161	3	-0.10779034928800257
1161	4	-0.3191002102721825
1161	5	-0.07390734119624653
1161	6	0.11552513336643244
1161	7	-0.0473562829064349
1161	8	-0.07189374565622586
1161	9	-0.14110177852397499
1161	10	-0.12513399607706788
1161	11	-0.019242465915148443
1161	12	-0.18105509839772083
1161	13	-0.03576785513414649
1161	14	-0.0872149971440237
1161	15	-0.07883633611844942
1161	16	-0.15403675931065663
1161	17	0.0672302533229896
1161	18	-0.13046936524676767
1161	19	-0.10642914750913945
1161	20	-0.09990385475490626
1161	21	-0.203935893060482
1161	22	-0.03695230538824745
1161	23	0.07178812365228282
1161	24	0.06747576964323088
1161	25	-0.24118814160088675
1161	26	-0.13511686833848557
1161	27	-0.007186302997283178
1161	28	-0.06873840979586987
1161	29	-0.05076272810812554
1161	30	-0.19509764886639402
1161	31	-0.03381548250455779
1161	32	0.11575945087917461
1161	33	0.027980244147585154
1161	34	-0.14192255446678814
1161	35	-0.04187919047982547
1161	36	0.05586079334928229
1161	37	-0.01762164986620718
1161	38	0.0272398901549451
1161	39	-0.1292334646896549
1161	40	-0.14024560165318434
1161	41	-0.10676505162149397
1161	42	-0.10845712295897414
1161	43	0.009065526573493798
1161	44	-0.05756584692966271
1161	45	-0.16799776509328979
1161	46	-0.149024042628497
1161	47	-0.07334588891757932
1161	48	0.12035080796971442
1161	49	0.13180657237752058
1161	50	0.13935961021982735
1161	51	-0.06684720547323764
1161	52	0.1003812054986497
1161	53	0.1615885088399196
1161	54	0.08962003839965149
1161	55	-0.08123450236212904
1161	56	-0.06269244191265244
1161	57	-0.06153852412515448
1161	58	0.06020447597276046
1161	59	-0.1763379125325315
1161	60	0.07950584401899619
1161	61	0.07303215630421533
1161	62	0.26754631386165073
1161	63	0.130813643706432
1161	64	0.05919239248175501
1161	65	0.2077287550404776
1161	66	0.09420498679227052
1161	67	0.07042851259482319
1161	68	0.15392328064706362
1161	69	0.12239259156200433
1161	70	0.11346916360153614
1161	71	0.12638568179249177
1161	72	0.0329806403063273
1161	73	0.1510037271113589
1161	74	-0.1565073466482687
1161	75	-0.07573343898294382
1161	76	-0.05909013148914255
1161	77	0.05936968491615602
1161	78	-0.028152160284413696
1161	79	0.0530810302915512
1161	80	0.11155878968050104
1161	81	0.0810199402863887
1161	82	0.1375345036506772
1161	83	-0.0416734865900068
1161	84	0.03857814431576401
1161	85	-0.03694640080198752
1161	86	0.02548063618149854
1161	87	0.19134418328304292
1161	88	0.18502958055695018
1161	89	0.04912190603071309
1161	90	0.05346670965020195
1161	91	0.21075386485191672
1161	92	0.1806910181876944
1161	93	0.15885216624354115
1161	94	0.05918383812741723
1161	95	-0.21019248254992817
1161	96	0.24203039933473036
1161	97	0.07803030997229143
1161	98	0.1167480442938853
1161	99	0.24258947801960318
1161	100	0.109224842425661
1161	101	0.08865523093031413
1162	1	-0.07440678588999106
1162	2	-0.26440553987725224
1162	3	-0.034833572510898136
1162	4	-0.17474746038355704
1162	5	-0.03888143512192954
1162	6	-0.1410001016599267
1162	7	-0.2643842116050834
1162	8	-0.21735899524683333
1162	9	-0.2331914475768997
1162	10	-0.07970586109853173
1162	11	-0.07384919276493207
1162	12	-0.2723401481926899
1162	13	-0.3016128564792453
1162	14	-0.19271548778154823
1162	15	-0.38804779985904503
1162	16	-0.07474703198572286
1162	17	-0.31941670899525576
1162	18	-0.3157488127440473
1162	19	-0.15737284800304252
1162	20	-0.17816143166447063
1162	21	-0.23565133343370803
1162	22	-0.34637853451175005
1162	23	-0.18898961614105758
1162	24	-0.36051784671858655
1162	25	-0.3013277053080188
1162	26	-0.16387327727355228
1162	27	-0.10362121641435351
1162	28	-0.26686022644818763
1162	29	-0.22714180252564375
1162	30	-0.051035508079799285
1162	31	-0.13552904368067686
1162	32	-0.03229800186446852
1162	33	-0.361819676742158
1162	34	-0.2544363363406248
1162	35	-0.14120367450318128
1162	36	-0.19425527194614745
1162	37	-0.32248111089145226
1162	38	-0.21206093588453712
1162	39	-0.3364520220707803
1162	40	-0.20655103444767065
1162	41	-0.32008677560930465
1162	42	-0.175385450456659
1162	43	-0.1222071854758795
1162	44	-0.2153526971681643
1162	45	-0.25452418470842275
1162	46	-0.1830606011784397
1162	47	-0.24726792720626634
1162	48	-0.1316850045333453
1162	49	0.008824479943179142
1162	50	-0.14125238851936928
1162	51	-0.1850856862859942
1162	52	-0.2758888717324055
1162	53	-0.2367993991180981
1162	54	0.04314736269519415
1162	55	-0.10658883239081973
1162	56	-0.20028120863182863
1162	57	-0.17814786683231887
1162	58	-0.37267430192209616
1162	59	-0.27090038720044873
1162	60	0.003416195992052451
1162	61	-0.11156131854523466
1162	62	-0.1221800160926918
1162	63	-0.19666902253070617
1162	64	-0.22987693186897928
1162	65	-0.19953624723201813
1162	66	-0.11473507282765638
1162	67	-0.11899755883381857
1162	68	-0.1609614434704696
1162	69	-0.29087795668858973
1162	70	-0.12033787383203531
1162	71	-0.39987774033994583
1162	72	-0.11997173603321443
1162	73	-0.24599609060089023
1162	74	-0.20375610635002062
1162	75	-0.5745538250988105
1162	76	-0.11028764561738313
1162	77	-0.2484071310481184
1162	78	-0.012523848574986118
1162	79	-0.19174925342966986
1162	80	-0.418304580863186
1162	81	-0.2380016456996401
1162	82	-0.29346057157634675
1162	83	-0.5373084365021796
1162	84	-0.2790868903968118
1162	85	-0.15021148605202228
1162	86	-0.2724425037184375
1162	87	-0.25648087604495373
1162	88	-0.04099221174652712
1162	89	-0.16591606370051437
1162	90	-0.13721641510351645
1162	91	-0.05889045626513223
1162	92	-0.22318166724127764
1162	93	-0.2424249368567999
1162	94	-0.05161782810652937
1162	95	-0.12961979488694197
1162	96	-0.2183503624178087
1162	97	-0.17237260978561864
1162	98	-0.11592696931199242
1162	99	-0.34066411615605574
1162	100	-0.13943329632817125
1162	101	-0.1074188053053362
1163	1	0.02387297072605321
1163	2	-0.032054334436253384
1163	3	-0.10251360810356402
1163	4	-0.24377271577009907
1163	5	0.028589077521502304
1163	6	-0.035436517723027805
1163	7	-0.01193866836248958
1163	8	-0.1914778509816557
1163	9	0.08310124811200126
1163	10	0.01282644488518514
1163	11	-0.05967359716596832
1163	12	-0.17380101790783442
1163	13	-0.03736093867895818
1163	14	-0.07576157664589545
1163	15	0.0169847989507943
1163	16	0.028867126443230973
1163	17	-0.07610884013413255
1163	18	-0.052624345804723305
1163	19	0.08071268945986532
1163	20	-0.2570863652889912
1163	21	-0.10603346543653913
1163	22	-0.14083427241391178
1163	23	-0.034813334626171866
1163	24	-0.09594133701484253
1163	25	0.1185457900576452
1163	26	-0.032972034360177815
1163	27	0.006942057361108311
1163	28	-0.19654447461406477
1163	29	0.0857490500734599
1163	30	0.058812988836670854
1163	31	-0.07720482621984814
1163	32	-0.033805142792637355
1163	33	-0.003376510966589308
1163	34	0.0800822322090795
1163	35	0.09298938384034017
1163	36	-0.022054394536006328
1163	37	-0.07645918894380799
1163	38	-0.10310300520664839
1163	39	-0.07585569876749787
1163	40	-0.1247246390163923
1163	41	-0.2531275139546807
1163	42	-0.019799480548130077
1163	43	-0.09530316441563258
1163	44	-0.026537287073843174
1163	45	-0.12129082768038302
1163	46	-0.03262424808467301
1163	47	-0.1136934863073904
1163	48	-0.2294377678280739
1163	49	0.06093347460596732
1163	50	-0.033100315338508324
1163	51	0.06242088754338937
1163	52	0.0072643399564285005
1163	53	0.006389277796955639
1163	54	-0.2385020814224319
1163	55	-0.08019831122403076
1163	56	-0.10628486572559126
1163	57	-0.21276525600021046
1163	58	-0.16534066136340186
1163	59	-0.04318642313307208
1163	60	0.01069027805945666
1163	61	-0.007740260889129047
1163	62	-0.10030079763953381
1163	63	0.0981151491536778
1163	64	0.03007582988900026
1163	65	0.18444285594603826
1163	66	0.008260895448550798
1163	67	-0.12648678611205355
1163	68	-0.36943677795287044
1163	69	-0.02629582472324188
1163	70	0.07410429567877941
1163	71	-0.06022042468125477
1163	72	-0.15084657305790472
1163	73	-0.05273684493223385
1163	74	-0.06786566848641229
1163	75	0.04040090351367809
1163	76	0.11815721245893229
1163	77	0.16753415454946463
1163	78	-0.16440999552853697
1163	79	0.10437638987419007
1163	80	0.09403412816434553
1163	81	-0.0742813876978019
1163	82	0.08892930565407653
1163	83	0.09517725343646788
1163	84	0.08582712367120848
1163	85	0.12570924830529862
1163	86	-0.039300058660579396
1163	87	0.13496365350387407
1163	88	-0.08905392768700438
1163	89	0.16268526191633015
1163	90	-0.09297408888153313
1163	91	0.1340014683118511
1163	92	0.03680932589562502
1163	93	0.23279522622252102
1163	94	0.03848266232335362
1163	95	-0.18648297396478597
1163	96	0.12552702280324723
1163	97	0.08320978061635742
1163	98	-0.0012455763179630708
1163	99	0.0702992190145082
1163	100	-0.06624044582092381
1163	101	-0.011811871857354106
1164	1	-0.007858921194525692
1164	2	-0.01841762234336386
1164	3	-0.22140509820552268
1164	4	-0.17282901106609927
1164	5	-0.24174915716557877
1164	6	-0.16675510669925586
1164	7	-0.1070012940413747
1164	8	-0.11539715997628974
1164	9	-0.23570775830977908
1164	10	-0.015738044231980552
1164	11	-0.13318358366193905
1164	12	-0.42715196348482465
1164	13	-0.061978521044700585
1164	14	-0.3637232346342074
1164	15	-0.09937652821825083
1164	16	-0.031064011846297035
1164	17	-0.04124621710887766
1164	18	-0.11375514619864191
1164	19	-0.12586212227979843
1164	20	-0.06515369673923033
1164	21	-0.09795721483947517
1164	22	-0.38695260074465665
1164	23	-0.22741973046528585
1164	24	-0.22998837408901096
1164	25	-0.2443717144682651
1164	26	-0.2888196039295181
1164	27	-0.22765472349028926
1164	28	-0.12858315570075263
1164	29	-0.20305439846674744
1164	30	-0.06183726856548333
1164	31	-0.26984807803758315
1164	32	-0.2806933925169517
1164	33	-0.03776350758763414
1164	34	-0.43353310341620244
1164	35	-0.05599574993211576
1164	36	-0.05297361212780061
1164	37	-0.2089265787739194
1164	38	-0.3140883719088876
1164	39	-0.3646849464927442
1164	40	-0.3790150434886428
1164	41	-0.3165253255940996
1164	42	-0.20614773121595675
1164	43	-0.17325724481474225
1164	44	-0.17557217641745382
1164	45	-0.16280687624771417
1164	46	-0.02158993664280473
1164	47	-0.1242199223637428
1164	48	-0.020220750980470825
1164	49	-0.04829290366021155
1164	50	-0.12290654134526591
1164	51	-0.009813144972433463
1164	52	-0.09025215677960574
1164	53	-0.04313889196463094
1164	54	-0.030657212659200184
1164	55	-0.22004869069319
1164	56	-0.08275969456642684
1164	57	-0.25632607426189935
1164	58	0.006372817310257517
1164	59	-0.17823373146723753
1164	60	-0.1830792924651945
1164	61	-0.13948748489681861
1164	62	-0.060006156203975536
1164	63	-0.06517268424551048
1164	64	-0.10110749764566407
1164	65	-0.14004344542382796
1164	66	-0.1620041432649728
1164	67	-0.20337093745154533
1164	68	-0.1384581485235188
1164	69	-0.06059694691407458
1164	70	-0.2142874715801426
1164	71	-0.03706270762902619
1164	72	-0.15960502781940278
1164	73	0.060687060740050924
1164	74	0.02505820475261089
1164	75	-0.17951540393004706
1164	76	-0.1757773254260684
1164	77	-0.15921731526696448
1164	78	-0.2283831289943521
1164	79	0.06546384763723978
1164	80	-0.1429431803467338
1164	81	-0.0023495742067467518
1164	82	-0.13531094520245546
1164	83	-0.14266101073539517
1164	84	-0.23989901281974824
1164	85	-0.09522612694753008
1164	86	-0.034264057740656995
1164	87	-0.1346964311764225
1164	88	-0.35968701020311755
1164	89	0.028438096878204533
1164	90	-0.12302018833960204
1164	91	-0.19796069976320751
1164	92	-0.28699219139129895
1164	93	-0.05111301123612577
1164	94	-0.21644866761726433
1164	95	-0.07616934432903832
1164	96	-0.12192880899196012
1164	97	0.07230925637691854
1164	98	-0.011643016449113475
1164	99	-0.19597158987102148
1164	100	-0.1638166492423352
1164	101	-0.11463526095624132
1165	1	-0.1024639869924755
1165	2	0.05815525929062915
1165	3	-0.18746319727157612
1165	4	-0.16718301343318842
1165	5	-0.03499754297712343
1165	6	-0.13115946823059943
1165	7	-0.31433369382106946
1165	8	-0.24320294761822225
1165	9	-0.08703323846493305
1165	10	-0.15986881400358754
1165	11	0.09319243143116296
1165	12	-0.17397924824992828
1165	13	-0.33520262079041174
1165	14	-0.021611958165614453
1165	15	-0.11676860316816118
1165	16	-0.12379415820718975
1165	17	0.09016036795973292
1165	18	-0.0353190633740752
1165	19	0.03470422057265665
1165	20	-0.10990860961406668
1165	21	-0.12126700426258452
1165	22	-0.19275196092839764
1165	23	-0.10775299739521671
1165	24	-0.10347598790247758
1165	25	-0.09730698873382693
1165	26	-0.24179281601806224
1165	27	0.046019796354556775
1165	28	-0.05087873089087935
1165	29	-0.18514891784286647
1165	30	-0.13897555559221786
1165	31	-0.04654810264590026
1165	32	-0.030020325734668063
1165	33	-0.08151431321707747
1165	34	-0.2759446599508877
1165	35	-0.1172968268389667
1165	36	-0.24599363861103996
1165	37	-0.12935309365023073
1165	38	0.0102441274759002
1165	39	-0.09972806963980219
1165	40	-0.20942345367414106
1165	41	-0.2838394742048962
1165	42	-0.149615980627118
1165	43	-0.17490805278783483
1165	44	-0.18315314950064732
1165	45	-0.2884528445850165
1165	46	0.06906168574842297
1165	47	-0.06081615260384865
1165	48	-0.027063474535317766
1165	49	-0.15605975742821698
1165	50	-0.14933411672289054
1165	51	-0.1800309285832924
1165	52	-0.0636370894582825
1165	53	-0.09696885434905766
1165	54	-0.168327566667422
1165	55	-0.11120302585847242
1165	56	-0.04922353791690881
1165	57	0.017728556203195467
1165	58	-0.12616055039659813
1165	59	0.14796782823136567
1165	60	-0.05622048561705384
1165	61	0.07976310394506214
1165	62	-0.07908199669520855
1165	63	0.0975359005418639
1165	64	-0.20268931444259408
1165	65	-0.12693438956294045
1165	66	0.18388480291311993
1165	67	-0.06443574521371431
1165	68	0.068856673886458
1165	69	-0.36228027302115606
1165	70	-0.07616376791115442
1165	71	0.02991073296532676
1165	72	-0.06599088623954685
1165	73	-0.02462690037880577
1165	74	0.04669814405209394
1165	75	-0.08580385442631666
1165	76	-0.1235505656384035
1165	77	-0.0034986645058623367
1165	78	-0.014038823476234086
1165	79	-0.09512007258494037
1165	80	-0.12191918137794033
1165	81	-0.15599189816938974
1165	82	-0.11859120464443151
1165	83	-0.19007157121912144
1165	84	-0.2538268811535289
1165	85	-0.07596132973178271
1165	86	-0.15364955289516047
1165	87	-0.1773969889649578
1165	88	0.04610487959848797
1165	89	0.039962992292856825
1165	90	0.08538955772599621
1165	91	-0.001352692685387069
1165	92	-0.20665994980793556
1165	93	0.12224233287017938
1165	94	-0.10288714096411411
1165	95	-0.06878245470320365
1165	96	-0.1033619798322789
1165	97	-0.08379536412766697
1165	98	-0.2972686829243827
1165	99	-0.04466192934862079
1165	100	-0.09463651635741854
1165	101	0.036653892634817
1166	1	-0.09103841345246622
1166	2	-0.17411907852489605
1166	3	-0.2757355089279372
1166	4	-0.03230387227657161
1166	5	-0.05450707807180066
1166	6	-0.026321237915226448
1166	7	-0.12726027914847293
1166	8	-0.15523559359084516
1166	9	-0.06747718440990269
1166	10	-0.12912236559699153
1166	11	-0.19923350650736893
1166	12	-0.12211060745642044
1166	13	-0.07942328606323201
1166	14	-0.25264579037172297
1166	15	-0.12428141526515901
1166	16	0.05941042959604914
1166	17	-0.15461335606395465
1166	18	-0.15525011193728488
1166	19	-0.02760534243339663
1166	20	-0.04268871190409129
1166	21	-0.010458840701922156
1166	22	0.02289184856095261
1166	23	-0.020219820331135452
1166	24	-0.2291107778822976
1166	25	-0.10473193168348871
1166	26	-0.20488002097801683
1166	27	-0.1053348099270508
1166	28	-0.041786858528574555
1166	29	0.02279858809476565
1166	30	-0.2951913932307022
1166	31	-0.051771148138861633
1166	32	0.17217691982600059
1166	33	-0.241151878828191
1166	34	-0.07366988278963049
1166	35	0.10846614872048832
1166	36	-0.2555339020634193
1166	37	-0.13141543422587887
1166	38	-0.0675407430075623
1166	39	-0.1577178302997453
1166	40	0.0936656637319615
1166	41	-0.09985957039577187
1166	42	-0.06615062820722528
1166	43	-0.08406169199194835
1166	44	-0.25352599896787353
1166	45	-0.1784639316039005
1166	46	-0.13184595085579787
1166	47	-0.09412114382985237
1166	48	-0.0012376983793842555
1166	49	-0.016523551462931607
1166	50	-0.006383935945038388
1166	51	0.06429440435032063
1166	52	0.028803837923035758
1166	53	-0.10243224780383997
1166	54	-0.018228972315341707
1166	55	-0.12016567888647245
1166	56	0.010519729109674358
1166	57	-0.15405045806003415
1166	58	-0.033895361309951966
1166	59	-0.1084291749138302
1166	60	-0.05259200670952424
1166	61	0.10661746600213462
1166	62	-0.07243883071814139
1166	63	0.0021901225251781398
1166	64	0.01681815314273649
1166	65	-0.04171165419639067
1166	66	0.031116537114122877
1166	67	-0.04708675738876167
1166	68	-0.122346590710805
1166	69	-0.09439567105547297
1166	70	-0.09295194382519156
1166	71	-0.02909856824236101
1166	72	-0.03283062066797271
1166	73	0.13444985332139225
1166	74	-0.14138318142815365
1166	75	-0.1253191268594378
1166	76	-0.09485741245404711
1166	77	-0.13598337139764993
1166	78	-0.004300854442355728
1166	79	0.18058229910672452
1166	80	-0.06998851530395456
1166	81	0.14549231510454064
1166	82	-0.06468606714214076
1166	83	0.0364654281528729
1166	84	-0.169829145076271
1166	85	-0.07273601514731354
1166	86	0.016521972849204758
1166	87	0.03747538109854531
1166	88	0.2140964751729868
1166	89	-0.037586699002154944
1166	90	0.0746540154312143
1166	91	-0.12366654577333946
1166	92	0.08794979488050814
1166	93	0.1662389318173041
1166	94	-0.03704213697123748
1166	95	-0.014050313461304142
1166	96	-0.010313721579684909
1166	97	0.1949850121073453
1166	98	-0.07528924947363436
1166	99	-0.32576825360128225
1166	100	0.03361108856221762
1166	101	-0.02498631421949682
1167	1	-0.3412246026788921
1167	2	-0.12134918914291859
1167	3	-0.3052485081752465
1167	4	-0.06149804077144694
1167	5	-0.05458263038280364
1167	6	-0.15020209569838272
1167	7	-0.022559131036665292
1167	8	-0.1816320600092567
1167	9	-0.14810434414354035
1167	10	-0.11336064247543476
1167	11	-0.09174447811953712
1167	12	-0.318576081466901
1167	13	-0.21762508439712036
1167	14	-0.32273075838948984
1167	15	-0.10598566763253814
1167	16	-0.04223311648944161
1167	17	-0.24489137912440384
1167	18	-0.18652574660031007
1167	19	-0.050940806971503605
1167	20	-0.06329673801496938
1167	21	-0.05563496730492545
1167	22	-0.28850531199432083
1167	23	-0.008781200445199033
1167	24	-0.13569601174975077
1167	25	-0.03161542718671484
1167	26	-0.06942794900310645
1167	27	-0.2662548104181397
1167	28	-0.3367495026327987
1167	29	-0.2864271990422651
1167	30	-0.09995213322781638
1167	31	-0.23567793925277414
1167	32	-0.22374703299535526
1167	33	-0.227094238081321
1167	34	-0.26428383031288405
1167	35	-0.3022938225318583
1167	36	-0.13167778766211313
1167	37	-0.14550934008203598
1167	38	-0.2184119083736249
1167	39	-0.17429721830713873
1167	40	-0.15182948250426165
1167	41	-0.14352653958648176
1167	42	0.012510282632547387
1167	43	-0.13106051809791808
1167	44	-0.1874014830929127
1167	45	-0.13834867655346272
1167	46	-0.2397777157861185
1167	47	-0.04897674919747175
1167	48	-0.16991163254876795
1167	49	-0.3568478030936788
1167	50	-0.04387563699587815
1167	51	-0.22897549022587071
1167	52	-0.24244633561117723
1167	53	-0.12353778588268227
1167	54	-0.1458568469627295
1167	55	0.00302803062811563
1167	56	-0.12669497828094478
1167	57	-0.051014482882749235
1167	58	-0.2796198088100681
1167	59	-0.023665148391188495
1167	60	-0.037431679983555455
1167	61	-0.08325153573462529
1167	62	-0.1436899486562453
1167	63	-0.15905588618789324
1167	64	-0.3447808737435025
1167	65	-0.07551338037781363
1167	66	-0.26771665188282157
1167	67	-0.12423624424690871
1167	68	-0.16817473375777325
1167	69	-0.1144007897245416
1167	70	-0.11791858275785927
1167	71	-0.0750887709964303
1167	72	-0.15618336779721886
1167	73	-0.13435318085942072
1167	74	-0.019209428112112903
1167	75	-0.1234930275024837
1167	76	-0.20956603080060887
1167	77	-0.08056971777288169
1167	78	-0.06689216649323271
1167	79	0.0820295980643877
1167	80	-0.030658626526403054
1167	81	-0.07849762132763516
1167	82	0.12735241920508855
1167	83	0.0816585540258572
1167	84	-0.13952020223253925
1167	85	-0.13660378349259616
1167	86	-0.1455796657859807
1167	87	-0.011167085533308807
1167	88	0.0186908112051114
1167	89	-0.4066178067218047
1167	90	-0.2001233177421966
1167	91	-0.19471027261773344
1167	92	-0.09982716336456576
1167	93	-0.11819058684837103
1167	94	-0.024949611833562813
1167	95	-0.16649712227334135
1167	96	0.13367916139262093
1167	97	0.1798809718530734
1167	98	-0.16472108665085017
1167	99	0.015437315737322876
1167	100	0.0434260892846865
1167	101	0.06579885372856609
1168	1	0.0349047879085731
1168	2	-0.18842366673673894
1168	3	0.021989457052804084
1168	4	-0.021325318600048604
1168	5	-0.09563903849198852
1168	6	-0.12207671630325478
1168	7	0.022952415480638422
1168	8	0.016989642300231367
1168	9	0.05759755237802011
1168	10	-0.2809294450351061
1168	11	-0.034790135544973566
1168	12	-0.11700276870574555
1168	13	-0.07825125484602324
1168	14	-0.14031557321598598
1168	15	-0.12140677113105625
1168	16	0.02785797657958966
1168	17	-0.011046131230614264
1168	18	-0.13189131860149672
1168	19	0.007822204787714782
1168	20	-0.08657388980074643
1168	21	-0.18458466775604165
1168	22	-0.010790850384090334
1168	23	-0.19983096465859518
1168	24	-0.004986204690396789
1168	25	-0.08542773282886174
1168	26	-0.09432104919783768
1168	27	-0.13350843420921876
1168	28	0.038164676396768016
1168	29	-0.08019761468247566
1168	30	-0.12116059573473592
1168	31	-0.023352030831468085
1168	32	-0.06650829344276588
1168	33	-0.21303632816490392
1168	34	0.05734420138280427
1168	35	-0.10773665491544904
1168	36	-0.12654315556664386
1168	37	-0.16131014939457344
1168	38	-0.22618995063262304
1168	39	-0.11436851352267752
1168	40	0.0011200726415054874
1168	41	-0.16355841116714487
1168	42	-0.12752124480387295
1168	43	-0.012182390089641615
1168	44	-0.09714430218871684
1168	45	-0.05080755848617713
1168	46	0.04801596591678248
1168	47	-0.11443107217493065
1168	48	-0.11023396186995171
1168	49	-0.06356846216814205
1168	50	-0.022858365734698793
1168	51	0.08860349326763384
1168	52	0.08217613337521357
1168	53	-0.11890139817359824
1168	54	-0.09486767125510198
1168	55	-0.22498856094819075
1168	56	-0.033645258041538284
1168	57	0.010435148261542793
1168	58	0.14563923142900137
1168	59	0.07187885284007933
1168	60	0.21971519217546387
1168	61	0.08581391189665766
1168	62	-0.0628091688253889
1168	63	-0.048439514290329555
1168	64	0.2729465697523139
1168	65	0.22288759163848226
1168	66	0.23197734652838164
1168	67	0.10527202142862535
1168	68	-0.1797418041247525
1168	69	-0.014119451806443806
1168	70	-0.02465472832322746
1168	71	-0.017718778653637912
1168	72	0.11281009633004402
1168	73	0.2273122096056781
1168	74	0.11506991950511747
1168	75	-0.09991455831342932
1168	76	0.13134593232242509
1168	77	0.19065169794093606
1168	78	0.03429962413706278
1168	79	0.16199610135813458
1168	80	-0.003634126324222109
1168	81	0.003578868554043879
1168	82	0.0806642817615213
1168	83	0.09625485849026205
1168	84	0.2276583789945832
1168	85	0.04873815727061981
1168	86	-0.02928491389008059
1168	87	-0.1003597135812555
1168	88	0.05843277949986714
1168	89	-0.06514527086628163
1168	90	0.15235915719024007
1168	91	0.16235658600493963
1168	92	-0.051384655050135564
1168	93	0.25266039582683675
1168	94	-0.13318565272172123
1168	95	-0.21153757356115932
1168	96	0.14232750620220713
1168	97	-0.06930010824363109
1168	98	0.10964618982029606
1168	99	-0.02620604949627392
1168	100	0.1966184573125389
1168	101	-0.06495416255231845
1169	1	0.08351170351797066
1169	2	-0.10349788448723274
1169	3	0.14747517469174198
1169	4	-0.005714908586249123
1169	5	-0.16795211853101932
1169	6	-0.09928278175556216
1169	7	-0.040722297213626746
1169	8	0.04745217600158469
1169	9	0.007893598410191771
1169	10	0.06582384155502297
1169	11	-0.12456742608885918
1169	12	-0.053943449185794634
1169	13	-0.0928743684420823
1169	14	-0.037036594532409595
1169	15	0.030692129220405207
1169	16	-0.08982272657665646
1169	17	0.14130292739882577
1169	18	0.05600212578458752
1169	19	0.08295237568601976
1169	20	0.1728293845863078
1169	21	0.11691988281927479
1169	22	0.10110515693356348
1169	23	-0.08144837034006258
1169	24	-0.13727058797402947
1169	25	0.021436149250376957
1169	26	-0.17494936753406165
1169	27	0.040641356299893516
1169	28	-0.14121652766664994
1169	29	0.025879402440125432
1169	30	0.060932148779741624
1169	31	0.044316831245581056
1169	32	-0.1566563440848583
1169	33	-0.0019057899359324892
1169	34	0.2758003952007897
1169	35	-0.16287702647956337
1169	36	-0.11488478908686517
1169	37	0.14304883478371977
1169	38	0.05476389735611775
1169	39	0.2196642341583086
1169	40	-0.24070734405797367
1169	41	0.09995104083380824
1169	42	0.010301677048623503
1169	43	-0.06031299519260358
1169	44	0.08263662165171581
1169	45	0.14545561411902952
1169	46	0.09756178479647559
1169	47	0.22766961338830782
1169	48	0.10187396551822303
1169	49	-0.042572695044356124
1169	50	0.26672927701794436
1169	51	0.1817862134083441
1169	52	0.2198832165125424
1169	53	0.02789064103932759
1169	54	0.23941504417966541
1169	55	0.02576681988396956
1169	56	0.027679910186570567
1169	57	-0.04346262445337601
1169	58	-0.01061157234497756
1169	59	0.03974542188214514
1169	60	0.2727376967037429
1169	61	0.07984555072678745
1169	62	0.038722702920573226
1169	63	0.05219651265512226
1169	64	-0.11715059187527288
1169	65	0.1373429867790108
1169	66	0.11239635497565104
1169	67	-0.06549710762999439
1169	68	-0.19039629858117024
1169	69	0.25153377852188186
1169	70	0.1389335435403254
1169	71	0.09440090407783686
1169	72	0.037210473796598365
1169	73	0.0617672541816745
1169	74	-0.07820164207125657
1169	75	-0.010129646801445347
1169	76	-0.28209330198366445
1169	77	-0.13174649878559563
1169	78	0.1482216658248987
1169	79	-0.018237889036022636
1169	80	-0.15114787121650153
1169	81	-0.0332528892393924
1169	82	0.23911068644598288
1169	83	-0.14476016300943684
1169	84	-0.10421992100368271
1169	85	-0.04218799421479247
1169	86	0.1319595292333986
1169	87	-0.05317487061987691
1169	88	-0.06376067991857326
1169	89	0.026553265736374954
1169	90	0.036102050875634006
1169	91	-0.1220316512594195
1169	92	0.06579420735652519
1169	93	0.12941333756815254
1169	94	0.08603835363263812
1169	95	0.0854892772052338
1169	96	-0.052281535276243574
1169	97	0.05482602868573139
1169	98	-0.07093417357413756
1169	99	0.09103987742969366
1169	100	0.03963832689110092
1169	101	0.0018706773073233762
1170	1	-0.010470935409408355
1170	2	0.1499698772064164
1170	3	-0.03236760405835071
1170	4	-0.09062447407019647
1170	5	-0.27829709636814925
1170	6	-0.18122060800188677
1170	7	-0.21564937971484
1170	8	-0.2434128695797355
1170	9	-0.17139037869804952
1170	10	-0.11021702205724893
1170	11	-0.003565848678206862
1170	12	-0.07911551384319893
1170	13	-0.17874253482737146
1170	14	0.10073056100288369
1170	15	-0.1975833103007787
1170	16	-0.10131676417842073
1170	17	-0.17979665051864657
1170	18	-0.22302603330800252
1170	19	-0.026787170002897653
1170	20	-0.12071959063187165
1170	21	0.010480018781599654
1170	22	-0.010576434680281466
1170	23	-0.07495793895819247
1170	24	-0.127543540789695
1170	25	-0.0881963756042552
1170	26	-0.16901812001130168
1170	27	0.002854593018895457
1170	28	-0.1913217711906512
1170	29	-0.17777016089576136
1170	30	-0.09363765995491491
1170	31	-0.07179121851757486
1170	32	-0.1238082100886615
1170	33	-0.05011523582410149
1170	34	-0.17320360393846101
1170	35	-0.13194150767886725
1170	36	-0.05359491283734741
1170	37	-0.20943307391756605
1170	38	-0.10804689783543608
1170	39	-0.2124797791917743
1170	40	0.06899604387763958
1170	41	0.15703862936010182
1170	42	-0.33876091599739055
1170	43	-0.03907279954322718
1170	44	0.04553058732019366
1170	45	0.10429540125459624
1170	46	-0.10681093360533822
1170	47	0.20425230819584783
1170	48	0.07967134679485355
1170	49	-0.14956792076849013
1170	50	0.009550567895601603
1170	51	0.2115574984189692
1170	52	0.056065661044215176
1170	53	0.04628714023495206
1170	54	-0.09525897991454713
1170	55	-0.12582933852674216
1170	56	0.13327736737154794
1170	57	0.0013546432053530566
1170	58	-0.06273262972611349
1170	59	0.05498289538015655
1170	60	-0.07970025701203554
1170	61	-0.03975596484111321
1170	62	0.17407864083779145
1170	63	0.221793957609151
1170	64	-0.05971671450662086
1170	65	0.014416563220358114
1170	66	0.15500478905827464
1170	67	0.057618131257704874
1170	68	0.08899343804438331
1170	69	-0.0947504772227461
1170	70	0.06652018932773984
1170	71	-0.2674594696618513
1170	72	0.062355401028163726
1170	73	0.1560109475012439
1170	74	0.1065468952788251
1170	75	-0.01458782898377109
1170	76	0.08939952016719843
1170	77	0.12040777327589325
1170	78	0.04212579732598698
1170	79	0.1316428782880763
1170	80	0.39291967727636035
1170	81	-0.04931480537863564
1170	82	0.15064420709125415
1170	83	0.052272837247031134
1170	84	0.163786621027036
1170	85	0.3227801881089576
1170	86	-0.11738028599513228
1170	87	0.025038630593471112
1170	88	-0.05908176726553904
1170	89	-0.14313094253687098
1170	90	0.09955929012797782
1170	91	-0.0029900839851677574
1170	92	0.10167867530817887
1170	93	0.29190651021225733
1170	94	0.07948256309840218
1170	95	0.11037544334819671
1170	96	0.1392238388896132
1170	97	0.06365906968655821
1170	98	-0.07588235829056345
1170	99	0.07415390086649154
1170	100	0.14772363625584717
1170	101	0.3944448838338346
1171	1	-0.03804841489363753
1171	2	-0.06477178587113741
1171	3	0.027728567398440873
1171	4	-0.17934497572568375
1171	5	-0.02117552326191685
1171	6	-0.15070230700781906
1171	7	-0.16885380324711718
1171	8	-0.15696652096803376
1171	9	-0.08851566108747733
1171	10	-0.1904856019223189
1171	11	-0.08607156587119391
1171	12	-0.10309167263753238
1171	13	-0.1362700855090182
1171	14	-0.1892706073056516
1171	15	-0.2336157962184231
1171	16	0.037258508629328446
1171	17	-0.1999355134344185
1171	18	-0.14832716194031548
1171	19	-0.08064850681775937
1171	20	-0.06776475327545484
1171	21	-0.27406981420426035
1171	22	-0.21946228862320538
1171	23	-0.04400393214190501
1171	24	-0.13639299594534293
1171	25	-0.049420485328091956
1171	26	-0.06549441665062261
1171	27	-0.01969491839292914
1171	28	-0.2604343541048877
1171	29	-0.12724486547372038
1171	30	-0.2928080452229693
1171	31	-0.06499690675347836
1171	32	-0.004547043777435533
1171	33	-3.1714498675938785E-4
1171	34	-0.12113367353957472
1171	35	-0.08761017537914739
1171	36	-0.1388311174463439
1171	37	-0.20688014626362872
1171	38	0.04793732884263591
1171	39	0.03532424418519042
1171	40	-0.13348570563932327
1171	41	0.08681171916601471
1171	42	-0.20940062853951247
1171	43	-0.1743232127889982
1171	44	0.02122321498489299
1171	45	-0.11597509880073886
1171	46	-0.2539788650398904
1171	47	0.11797214472519357
1171	48	-0.08007730107117084
1171	49	0.02064923424214271
1171	50	-0.05985698400447603
1171	51	-0.08855088822406287
1171	52	0.057957318357345855
1171	53	-0.016999323233427788
1171	54	0.11980849857874176
1171	55	-0.1563252758591318
1171	56	0.20635718675028158
1171	57	0.015868659630307036
1171	58	-0.13190921898237207
1171	59	0.11971335734785526
1171	60	-0.030316665076369986
1171	61	0.12661541152272804
1171	62	0.02199051104526717
1171	63	0.0593327518144946
1171	64	0.0432814428047692
1171	65	0.24603546483297123
1171	66	0.10034375854845479
1171	67	-0.035381541384552406
1171	68	-0.17986365931427883
1171	69	-0.11203913001649113
1171	70	0.14849457676584166
1171	71	0.19417663269123153
1171	72	7.994222767280235E-4
1171	73	0.01278441864614166
1171	74	0.14616836331440197
1171	75	-0.006428948277324764
1171	76	0.09353891826852845
1171	77	0.12071604478462206
1171	78	0.018948561065855074
1171	79	-0.01877549569635306
1171	80	0.12086920326312622
1171	81	0.08884982433118438
1171	82	0.303598543193182
1171	83	0.12555084493781266
1171	84	0.4520260726083549
1171	85	0.008251866652138062
1171	86	0.07677138512949
1171	87	-0.017112630273629748
1171	88	0.17843207988963172
1171	89	0.22123441337502214
1171	90	0.06362628394673209
1171	91	-0.0169619744047651
1171	92	0.007231919523604802
1171	93	-0.08239370960711767
1171	94	0.3029240761466312
1171	95	0.0021314650532886503
1171	96	0.07059593050504986
1171	97	0.13550194722662212
1171	98	0.18368186648274332
1171	99	-4.1618665639475694E-4
1171	100	0.20533898358857527
1171	101	0.20828937849798024
1172	1	-0.059993947948711934
1172	2	-0.09639304003631821
1172	3	-0.05970908888705395
1172	4	-0.1501599925383701
1172	5	-0.13635752073134455
1172	6	-0.0860117527795552
1172	7	-0.1481957684823243
1172	8	-0.05269240852937429
1172	9	-0.02066793036166814
1172	10	0.10123797406521362
1172	11	-0.12406835258097004
1172	12	-0.23529834105255532
1172	13	0.01114807904993853
1172	14	-0.0299723094610016
1172	15	-0.253564226144654
1172	16	-0.09690980215654577
1172	17	-0.3436887502027801
1172	18	5.234613701858848E-4
1172	19	0.09435033388822944
1172	20	-0.1692978660246922
1172	21	0.11171205849005617
1172	22	0.07026496359279832
1172	23	-0.28829309397038827
1172	24	-0.18643319129905223
1172	25	-0.1441307144318671
1172	26	-0.18872951329287702
1172	27	-0.15422251290267042
1172	28	0.03738457547121499
1172	29	0.023403735170731466
1172	30	-0.019488602634915253
1172	31	0.068974616309454
1172	32	-0.18984820887765608
1172	33	0.054037182803917005
1172	34	0.005249247312406169
1172	35	-0.05132135023302453
1172	36	-0.11898244525688995
1172	37	-0.09451981196610149
1172	38	0.042295171534817655
1172	39	-0.12921016580429523
1172	40	-0.13973264422635623
1172	41	-0.12270836428756837
1172	42	0.19479200209148928
1172	43	0.07498189274183176
1172	44	0.054387206962189794
1172	45	-0.013714455994616515
1172	46	-0.006442121264910838
1172	47	0.1311908242055324
1172	48	-0.004307013523387582
1172	49	-0.025973479269616462
1172	50	-0.015856418191063426
1172	51	0.043684616411752586
1172	52	-0.1304714076623128
1172	53	-0.062481836988112605
1172	54	0.02118433702108291
1172	55	-0.12915649005496732
1172	56	0.07760618868581304
1172	57	0.07013569940129827
1172	58	-0.20945644121650275
1172	59	0.08407334716945059
1172	60	-0.05431034916466615
1172	61	0.22910986152442803
1172	62	-0.1519577559952836
1172	63	0.1730495575249975
1172	64	0.08508967648103294
1172	65	0.3119893572746477
1172	66	0.16623062626073448
1172	67	0.14632405872642806
1172	68	0.035421330224799874
1172	69	0.17593495791138736
1172	70	0.08757455324483487
1172	71	0.010425219618994674
1172	72	0.07780654988908253
1172	73	0.055858718286430076
1172	74	0.07325442033919671
1172	75	0.16113716168141679
1172	76	0.206357124990717
1172	77	0.19519454757686816
1172	78	-0.15767562932802548
1172	79	0.07271053218047996
1172	80	0.2755642271056118
1172	81	0.19668248228645524
1172	82	0.13725797261789552
1172	83	0.16955764560977826
1172	84	0.13564168266783128
1172	85	0.21717301400639855
1172	86	0.26237377183333876
1172	87	0.19768720933463868
1172	88	0.10182047611645118
1172	89	0.11928707221096602
1172	90	0.10230422895294566
1172	91	-0.031048078580681704
1172	92	0.24230167395201363
1172	93	0.11412747312996174
1172	94	-0.021039953395685984
1172	95	0.26149612517361476
1172	96	0.1061665778821066
1172	97	0.34951541530043784
1172	98	0.011793440835184299
1172	99	0.19077886816554468
1172	100	-0.2134104830387571
1172	101	0.19854117715725295
1173	1	-0.06326509620895138
1173	2	0.03275329160737073
1173	3	-0.14687057826505168
1173	4	0.0073865677086146775
1173	5	0.038914436674595265
1173	6	0.02813828090211956
1173	7	0.15290895107602154
1173	8	0.07653287373874207
1173	9	0.14218953233809373
1173	10	0.04794198188957921
1173	11	0.04760644154840321
1173	12	0.07631977359867648
1173	13	0.05878280082755083
1173	14	0.014026362911586432
1173	15	0.12183774447864693
1173	16	-0.14080909886752835
1173	17	0.07815150636711365
1173	18	-0.024635078161097113
1173	19	0.08262282745139515
1173	20	-0.16635194720242907
1173	21	-0.10319861143152309
1173	22	0.1825975617557205
1173	23	-0.06117728597359218
1173	24	0.05412189836489745
1173	25	0.016643001687612013
1173	26	0.04114956655919855
1173	27	0.23355742303341742
1173	28	0.0768473184358669
1173	29	0.17811985661329288
1173	30	0.161731361267762
1173	31	0.07026217922937406
1173	32	0.07541214160812615
1173	33	-0.003297860471633385
1173	34	-0.009538479596990612
1173	35	0.03404312866339154
1173	36	-9.233736926645975E-4
1173	37	0.16990546873086743
1173	38	0.04701139117467079
1173	39	0.18298613451445078
1173	40	0.0535977955600444
1173	41	0.1256074539217451
1173	42	0.00452413951271069
1173	43	0.18253581778587602
1173	44	0.043866741664125186
1173	45	0.056390948980848066
1173	46	-0.12434446994779336
1173	47	0.008977614312748017
1173	48	0.07908330697294019
1173	49	0.06005991959404611
1173	50	0.1455638289126071
1173	51	0.17411222634853374
1173	52	0.2551340473937671
1173	53	0.06954638884209885
1173	54	-0.1100948398499142
1173	55	0.05955789133153644
1173	56	0.07754844867689314
1173	57	0.20400257136577693
1173	58	0.058901444713590934
1173	59	0.11946050964080257
1173	60	-0.02171945283939891
1173	61	-0.11581520412046586
1173	62	-0.09070581905366026
1173	63	0.11100772154983218
1173	64	0.11161119445408474
1173	65	0.019476115369542413
1173	66	0.043814737152970906
1173	67	0.21630337837629554
1173	68	-0.14929327897942812
1173	69	0.03744849244442605
1173	70	0.04655715072038191
1173	71	0.03670752898367624
1173	72	-0.039529396801569305
1173	73	-0.21501419673952427
1173	74	-0.12219865215593728
1173	75	0.018066453737844768
1173	76	0.09038690626606183
1173	77	0.037969681665273924
1173	78	0.07758230550432188
1173	79	-0.10325862601339963
1173	80	0.04032003989443922
1173	81	0.040328037189539145
1173	82	0.22469991346777363
1173	83	0.006012409062314816
1173	84	-0.040424101663411705
1173	85	0.20181849231559568
1173	86	0.13801671861629927
1173	87	0.04480384218869915
1173	88	0.20149779980811644
1173	89	0.0655641182006832
1173	90	0.15054502442958295
1173	91	0.2279303946085136
1173	92	0.2808217228935419
1173	93	0.21724877231944362
1173	94	-0.05548520742226515
1173	95	-0.052868764187493866
1173	96	0.5002111083910208
1173	97	0.08755999294405825
1173	98	0.013682363984017343
1173	99	0.5058641328759919
1173	100	0.11618441384425893
1173	101	0.2856225375432899
1174	1	0.10360639503981162
1174	2	-0.11110197092978069
1174	3	-0.039776807133918624
1174	4	0.0886897395411097
1174	5	-0.045566071573425404
1174	6	0.03497179507865411
1174	7	-0.046839047854646765
1174	8	-0.1276324169470442
1174	9	-0.04955576180730503
1174	10	-0.006380956891071321
1174	11	-0.06522477670575455
1174	12	-0.24218402410854623
1174	13	0.06032547196025462
1174	14	-0.10762685845622144
1174	15	-0.06901001699703357
1174	16	0.014203402901593165
1174	17	-0.1951220307686441
1174	18	-0.04963389874891533
1174	19	-0.28994207953229534
1174	20	-0.06804401054472464
1174	21	-0.11749112137789552
1174	22	-0.12261032929804117
1174	23	-0.13310806234131434
1174	24	-0.27495218444556
1174	25	-0.1989342812612307
1174	26	-0.0432279396916897
1174	27	0.0037100389696291813
1174	28	-0.08200416998230509
1174	29	0.020119117514987295
1174	30	-6.791999751811773E-4
1174	31	-0.08767329906157784
1174	32	-0.1711832885628084
1174	33	-0.026426919615225586
1174	34	0.08257007350014334
1174	35	-0.24000429943178148
1174	36	0.12133174102482513
1174	37	-0.17511112166714327
1174	38	-0.05680793860470601
1174	39	0.005542392475483382
1174	40	-0.07059548650817504
1174	41	-0.10942462608957726
1174	42	-0.06556675385269983
1174	43	-0.03922197812864425
1174	44	0.009256104938806686
1174	45	-0.053582160421427716
1174	46	-0.13849584356984224
1174	47	-0.10273080354512842
1174	48	-0.04773338092314816
1174	49	0.1034607153041307
1174	50	-0.10982726416660427
1174	51	-0.11762913642292716
1174	52	0.021875017027831234
1174	53	0.027862030992714892
1174	54	-0.2891095589139354
1174	55	0.08436328832167561
1174	56	-0.07668760673975328
1174	57	-0.1054346917689486
1174	58	0.045610648846249546
1174	59	0.07426189662952964
1174	60	-0.008361037340350208
1174	61	0.10328065850160328
1174	62	-0.05913177555693494
1174	63	-0.00865976284261194
1174	64	-0.0887265105670636
1174	65	0.005364841761640093
1174	66	0.004868974387804315
1174	67	0.2544219800652101
1174	68	-0.2236009640292025
1174	69	-0.193830698007055
1174	70	-0.14484100310642134
1174	71	-0.06160001453663
1174	72	0.017347755625657157
1174	73	0.07246083903598333
1174	74	-0.07146977542809907
1174	75	-0.01014665818050986
1174	76	0.199999901815751
1174	77	-0.09308620674661228
1174	78	-0.07744316979878363
1174	79	0.07247103698922785
1174	80	-0.023335194336823406
1174	81	-0.06678657022345647
1174	82	-0.006600899540352145
1174	83	0.08598952846600838
1174	84	-0.06767638579167112
1174	85	-0.07024555762857432
1174	86	-0.06842562385354967
1174	87	-0.02992862781491823
1174	88	0.10145769979396846
1174	89	0.026750056462390148
1174	90	0.03190913255809136
1174	91	-0.061781986074286976
1174	92	0.142674815312283
1174	93	-0.019283126848677057
1174	94	-0.07472613774259429
1174	95	0.15839540841554367
1174	96	-0.14957502486682728
1174	97	0.1480646241025596
1174	98	0.011279115096598957
1174	99	0.015695319679153386
1174	100	0.0029714591808627233
1174	101	0.35054131535775923
1175	1	0.006713897839361493
1175	2	-0.18278916764497666
1175	3	-0.13542816958259607
1175	4	-0.09458760275079214
1175	5	-0.19472620595192325
1175	6	-0.24755899999413344
1175	7	-0.24524330317379395
1175	8	-0.3133453695412953
1175	9	-0.1922116035392918
1175	10	-0.12829211777199134
1175	11	-0.25927106263333854
1175	12	-0.21386188898350156
1175	13	-0.08375814132828907
1175	14	-0.1417813937305752
1175	15	-0.01492267097239619
1175	16	0.013008927351016553
1175	17	-0.09580792102620705
1175	18	0.05960462308758707
1175	19	-0.17293013477679153
1175	20	0.0575812227512813
1175	21	-0.03745192764889538
1175	22	-0.07605377834619276
1175	23	-0.07560526278924584
1175	24	-0.1747282202798317
1175	25	-0.07746171687153947
1175	26	-0.13731155298022912
1175	27	0.007508097946860914
1175	28	-0.153514061732956
1175	29	-0.06891597020430851
1175	30	-0.35316146947872795
1175	31	-0.12252772235385123
1175	32	0.1061216759761976
1175	33	-0.3394728322692018
1175	34	-0.1266777801765997
1175	35	-0.2476564084276731
1175	36	-0.21443720261085986
1175	37	-0.27085580251821284
1175	38	0.0367437597902196
1175	39	-0.18535906329159246
1175	40	-0.3650430415660324
1175	41	-0.28132645513026944
1175	42	-0.32667164373698654
1175	43	-0.21796404606443787
1175	44	-0.1508876054008752
1175	45	-0.04294386254908744
1175	46	0.055419796594399884
1175	47	-0.24907272217147636
1175	48	-0.37638213045655533
1175	49	-0.09704320406876832
1175	50	-0.09393514023976479
1175	51	-0.06808639659463722
1175	52	-0.08162442306175421
1175	53	-0.31334737550223934
1175	54	0.057260355233133
1175	55	-0.3338524638246483
1175	56	-0.04390485198051408
1175	57	-0.05312972722993692
1175	58	-0.2356603477942869
1175	59	-0.3021192157258312
1175	60	-0.22285338523136033
1175	61	0.07848595898686028
1175	62	-0.09255842729265851
1175	63	-0.1623458397369788
1175	64	-0.03270747361298021
1175	65	-0.2769606528258919
1175	66	0.056735342435580094
1175	67	-0.06444700089783595
1175	68	-0.015500926701840001
1175	69	-0.10033499065356466
1175	70	0.051444924478502685
1175	71	-0.012654512483628366
1175	72	-0.10449808237359548
1175	73	-0.08624576790690952
1175	74	-0.03223871906378406
1175	75	0.1631456150557753
1175	76	-0.18146706346980324
1175	77	0.11711349463450205
1175	78	-0.09234611866030207
1175	79	-0.17643713770282687
1175	80	0.01832214048960168
1175	81	-0.10847190057059919
1175	82	-0.10133774164561515
1175	83	-0.04806235656572255
1175	84	-0.03298060378345724
1175	85	0.05514637966145841
1175	86	-0.26432894598867307
1175	87	-0.27094673158497784
1175	88	0.21278655384398348
1175	89	-0.08843284760629189
1175	90	-0.21220247625116428
1175	91	-0.14916533807130605
1175	92	-0.1671982716604674
1175	93	-0.043452593067414114
1175	94	-0.35688365920582754
1175	95	-0.22773747698945357
1175	96	0.03532605762664076
1175	97	0.03425350054899212
1175	98	-0.032608529546926945
1175	99	-0.1904170356773207
1175	100	0.002495535328684184
1175	101	-0.29708839722156455
1176	1	0.1301624445793479
1176	2	-0.0964661388262229
1176	3	-0.07800244988387561
1176	4	-0.07397472287770768
1176	5	-0.1803676581337399
1176	6	-0.06467234965450075
1176	7	-0.13090323878983412
1176	8	-0.00938837433158568
1176	9	0.038028064991117105
1176	10	-0.100744869493262
1176	11	-0.05186074579646771
1176	12	-0.0090731392337986
1176	13	-0.15190810359127482
1176	14	-0.0870896820105358
1176	15	-0.005777991891022793
1176	16	-0.1841415432064153
1176	17	-0.12931877234237987
1176	18	-0.09537204157670232
1176	19	-0.193780988865484
1176	20	-0.15098661915374834
1176	21	-0.08546803904238942
1176	22	-0.19256795668052717
1176	23	-0.10522650641630804
1176	24	-0.12278591940032868
1176	25	-0.07987765575298056
1176	26	-0.07833245466376582
1176	27	-0.1520093303913228
1176	28	-0.0954468128381123
1176	29	-0.0687380671499227
1176	30	-0.21278979842224288
1176	31	0.012774866867225398
1176	32	-0.13237700707911415
1176	33	0.1573164411778052
1176	34	-0.15118527366889367
1176	35	-0.06418907019622822
1176	36	-0.03271731905649489
1176	37	0.031090349076755786
1176	38	-0.017508970367039467
1176	39	0.07095765035380452
1176	40	-0.0799145046838774
1176	41	-0.14539542914563697
1176	42	0.1481254235581133
1176	43	-0.19699381979639696
1176	44	-0.06933638318378854
1176	45	-0.06313701443670539
1176	46	-0.10954485383765444
1176	47	0.00532248445791339
1176	48	-0.044825517237818246
1176	49	-0.1287107178928366
1176	50	0.031545814121557214
1176	51	0.10041783149094385
1176	52	-0.1826818295278727
1176	53	-0.068696789423349
1176	54	0.09152248113613126
1176	55	0.04160461610080546
1176	56	0.06481778868612054
1176	57	0.03364229501179494
1176	58	-0.08931313648242423
1176	59	-0.16116531649134913
1176	60	0.054286457351395256
1176	61	-0.05503991011961773
1176	62	-0.1853880100291292
1176	63	0.06565810339565559
1176	64	0.01190845602675239
1176	65	-0.06489867170979835
1176	66	0.05750317509888703
1176	67	0.1056352503844522
1176	68	-0.031504500165787874
1176	69	0.010839785619872089
1176	70	-0.017212562082505656
1176	71	0.0011580038819118954
1176	72	0.04354421388504903
1176	73	0.09951813702662804
1176	74	-0.1660002519565964
1176	75	-0.009116141178530768
1176	76	0.0015366486198971074
1176	77	0.19502502059602733
1176	78	-0.05585134793189894
1176	79	-0.17601509928808667
1176	80	0.06712302769444989
1176	81	0.00346993822304853
1176	82	0.07731774254334312
1176	83	0.17627262487383177
1176	84	-0.01148051906771741
1176	85	-0.18749644337506055
1176	86	0.1029507545796946
1176	87	-0.25709185734934437
1176	88	0.006203370688552923
1176	89	-0.06875723187689431
1176	90	0.16820123275797272
1176	91	0.09070651011808906
1176	92	-0.011613193953031953
1176	93	0.31067845448122
1176	94	0.07253349650170549
1176	95	-0.22140459033911952
1176	96	0.023431967704730994
1176	97	0.01884370740942387
1176	98	-0.1929461602787157
1176	99	-0.18679582285597718
1176	100	-0.12279442354567749
1176	101	0.16205166100125723
1177	1	-0.07007173169886727
1177	2	0.05344151275304654
1177	3	-0.11771424997744617
1177	4	-0.13713027593510674
1177	5	-0.0892384107199291
1177	6	-0.09828511645752513
1177	7	-0.19904552739982506
1177	8	-0.022617196538909923
1177	9	-0.2196845916904664
1177	10	-0.19712368722764495
1177	11	-0.08303041593092075
1177	12	-0.11026769158739569
1177	13	-0.024521908274955706
1177	14	-0.2543966785612284
1177	15	-0.08625768117599364
1177	16	-0.3198909508385981
1177	17	-0.169058280920531
1177	18	-0.07210958126911038
1177	19	-0.2028875802389578
1177	20	-0.04730780324020856
1177	21	0.13261040130242918
1177	22	-0.23565623353737664
1177	23	-0.13141814937903007
1177	24	-0.03854183456802929
1177	25	0.043093390463980086
1177	26	-0.06923853002609093
1177	27	-0.04154589411173504
1177	28	-0.06848566567518333
1177	29	-0.2084276212887346
1177	30	-0.054348725264723896
1177	31	-0.12757810755942955
1177	32	-0.21322007334752158
1177	33	-0.16983130283696113
1177	34	-0.122471366938818
1177	35	-0.06366340066028187
1177	36	-0.019353912781234328
1177	37	-0.13161624736341793
1177	38	-0.12160578856217796
1177	39	0.04934503238492738
1177	40	-0.08496774059945977
1177	41	0.11505640915397919
1177	42	-0.07454391684536432
1177	43	-0.011077013333832042
1177	44	-0.06027254204365562
1177	45	-0.12499976877090546
1177	46	0.00786628703149006
1177	47	-0.05931586835976077
1177	48	0.03203306894862834
1177	49	0.049802381491161896
1177	50	0.01662123265821691
1177	51	-0.1603174250223347
1177	52	0.02366325510570988
1177	53	0.09365672175623274
1177	54	0.18148163882986523
1177	55	-0.05250527258233717
1177	56	-0.12425857668903717
1177	57	-0.18583186128464035
1177	58	0.04240429080853403
1177	59	0.10179532716882989
1177	60	-0.1817977479415589
1177	61	-0.11057167156381809
1177	62	0.13582774327352354
1177	63	-0.0220471669956126
1177	64	0.04334650262608619
1177	65	-0.02475461925684641
1177	66	-0.09735717018049428
1177	67	-0.048726342172571435
1177	68	-0.01556420482501153
1177	69	-0.18557378647087575
1177	70	0.0314023699406647
1177	71	-0.22662553110321682
1177	72	-0.35497108634429964
1177	73	-0.13842095339090577
1177	74	-0.08903399851579508
1177	75	-0.09058779421130936
1177	76	-0.05281235636842041
1177	77	-0.08579176219558349
1177	78	-0.016968427362620275
1177	79	-0.08905954132233518
1177	80	-0.1150317582337621
1177	81	-0.12780969501162076
1177	82	0.047577038542002015
1177	83	-0.217544899713495
1177	84	0.04019026296862904
1177	85	-0.2888350798484538
1177	86	-0.10447416928135311
1177	87	-0.007464536466883942
1177	88	-0.07688487450145232
1177	89	-0.14548756736330404
1177	90	-0.25938501781698164
1177	91	-0.1359686854840163
1177	92	0.1660330256992495
1177	93	-0.15795831182779807
1177	94	-0.10324042126426036
1177	95	0.06045719815647743
1177	96	-0.16121895684823073
1177	97	0.08736045639668077
1177	98	0.009446111112431765
1177	99	-0.132832361638755
1177	100	-0.19124942219588092
1177	101	-0.11243887892627669
1178	1	0.17003195531089688
1178	2	-0.034705664796341296
1178	3	-0.16482446128920003
1178	4	0.005751817545842641
1178	5	-0.21859240187264817
1178	6	0.011405436864336593
1178	7	0.006541088948225138
1178	8	-0.07700440607086989
1178	9	-0.006939950394880157
1178	10	0.11822638862282275
1178	11	0.07167970388758249
1178	12	0.0017654735142542677
1178	13	-0.13665081281152425
1178	14	-0.18686272210705113
1178	15	-0.15083653381698525
1178	16	0.05606659372931233
1178	17	0.0017500843826994128
1178	18	-0.0088246130413836
1178	19	-0.1625900909755984
1178	20	-0.1695197927817773
1178	21	0.0029655865942856963
1178	22	-0.09363699672087478
1178	23	-0.0713490647641919
1178	24	-0.02870150310929631
1178	25	-0.04494322606433343
1178	26	-0.2256551351698235
1178	27	-0.043589270084503084
1178	28	-0.22191952675045457
1178	29	0.03942535178124018
1178	30	-0.10766317242556767
1178	31	-0.06780545466775578
1178	32	-0.21988898595183315
1178	33	-0.1282571542469526
1178	34	0.0032613501904137365
1178	35	-0.05258326354859122
1178	36	-0.0076893244748248435
1178	37	0.158990191854663
1178	38	0.019852631480773653
1178	39	-0.03147307110099007
1178	40	-0.019827270018105025
1178	41	-0.0019227593069643945
1178	42	-0.035235868603905374
1178	43	0.08086649318907035
1178	44	0.10620631776777856
1178	45	-0.058048260594404155
1178	46	0.09053869112080548
1178	47	-0.08162355727790072
1178	48	0.04638396960033475
1178	49	0.05399648979049232
1178	50	-0.05494739989823927
1178	51	-0.19520183067071883
1178	52	-0.19403099479985286
1178	53	0.15580122901661042
1178	54	0.024702505700375355
1178	55	0.15558458949278986
1178	56	-0.06468781783584632
1178	57	0.09487856538075334
1178	58	-0.06285060241796003
1178	59	-0.024532256323773538
1178	60	-0.053947947492183346
1178	61	-0.15718395769734173
1178	62	-0.13198710226752297
1178	63	-0.10583840054815852
1178	64	-0.03505808581652303
1178	65	-0.03768064472033217
1178	66	0.01957953643902499
1178	67	0.18521396849588712
1178	68	-0.2583325726759469
1178	69	-0.0944646951903394
1178	70	0.2230018153729958
1178	71	0.006111026419162613
1178	72	-0.0845135920496034
1178	73	-0.19909892478845137
1178	74	-0.20028722771880325
1178	75	-0.08118049341842948
1178	76	-0.02162894084204936
1178	77	-0.31003194559868774
1178	78	-0.05793529150356136
1178	79	-0.12892920750415726
1178	80	-0.2438093098599481
1178	81	-0.19663232829473287
1178	82	-0.022630812171776427
1178	83	-0.13157689591275812
1178	84	-0.06888940065346816
1178	85	0.002398672989180284
1178	86	-0.05259381072715286
1178	87	-0.08119091155957392
1178	88	-0.004294353666907114
1178	89	-0.04094050502170887
1178	90	-0.06777115138190482
1178	91	-0.02335146977105751
1178	92	-0.1995702388953049
1178	93	0.06729935343589233
1178	94	0.07762459053892456
1178	95	0.056217022765039815
1178	96	0.19619958751978572
1178	97	0.20928642938373798
1178	98	0.10061569048783525
1178	99	-0.10573810155837293
1178	100	0.0902553613709074
1178	101	-0.09813003953258459
1201	1	0.3010909141048401
1201	2	0.2539608191952496
1201	3	0.22735861950757652
1201	4	0.24002974860015058
1201	5	0.155559925149511
1201	6	0.09006705184785346
1201	7	0.11036464081820441
1201	8	0.09258179298568336
1201	9	0.21632758626977733
1201	10	-0.02968291796149458
1201	11	0.3079219950215162
1201	12	0.10611991292805101
1201	13	0.031119171972108006
1201	14	0.2587438692769197
1201	15	0.13336843828381006
1201	16	-0.08455538634793669
1201	17	0.16627933204001977
1201	18	0.1901131167821788
1201	19	0.10083905029475915
1201	20	0.14185679595346556
1201	21	0.011235854816270319
1201	22	0.025365597354095826
1201	23	-0.152696726983379
1201	24	0.06504851474246465
1201	25	0.18265100599865036
1201	26	0.0918392279584026
1201	27	0.19421559751447148
1201	28	0.07651353619456813
1201	29	0.234238991782739
1201	30	0.15270365411035414
1201	31	0.19559855132433768
1201	32	0.1067431933358165
1201	33	0.2033141072183966
1201	34	-0.05919219952973975
1201	35	0.07880188260638477
1201	36	0.15466515035685546
1201	37	0.21024864097371676
1201	38	0.10492831247067613
1201	39	0.2839632459104706
1201	40	0.22246043637442625
1201	41	0.13841283093315582
1201	42	0.09464230336823931
1201	43	0.061543176771905905
1201	44	0.20744817189061848
1201	45	0.16279981511915054
1201	46	0.06588745738804391
1201	47	0.09165790852012634
1201	48	0.09636623209147643
1201	49	0.07512688037938631
1201	50	0.29958874663129365
1201	51	0.22162867548333054
1201	52	0.17964109607255807
1201	53	0.07764193876069925
1201	54	0.16128875026701195
1201	55	0.22627717875587194
1201	56	0.20073310381768295
1201	57	0.14782755238143608
1201	58	0.04143262037409556
1201	59	0.10509722872863847
1201	60	0.154300117900668
1201	61	0.12501666638114983
1201	62	-0.010542387407262765
1201	63	-0.04486364303218693
1201	64	0.2766239346333137
1201	65	0.17844199868071797
1201	66	-0.01928341212334317
1201	67	0.31645515805720237
1201	68	0.18085043176290583
1201	69	0.07613834012301623
1201	70	0.15202207459768857
1201	71	0.13315767121179078
1201	72	0.08244178121594103
1201	73	0.24808357237478873
1201	74	0.23899250945758865
1201	75	0.18154486006069703
1201	76	0.030112410289603986
1201	77	0.017548519186881606
1201	78	0.31867838860013364
1201	79	0.11740032779976417
1201	80	0.1666448332051047
1201	81	0.06915648243148098
1201	82	0.29090588714345955
1201	83	0.0066183872999445725
1201	84	0.08665265209519646
1201	85	0.16814222117265132
1201	86	0.005463731160695318
1201	87	-0.004284576841065757
1201	88	0.06525419959788792
1201	89	0.05954919494114108
1201	90	0.06219499406414286
1201	91	0.349615690797485
1201	92	0.10532449474977312
1201	93	-0.0948151937396915
1201	94	0.08433989904686001
1201	95	0.43823021764361414
1201	96	0.10776948939508912
1201	97	-0.09037445382043074
1201	98	0.10073984352892751
1201	99	0.0875076302523965
1201	100	-0.11521601744953358
1201	101	0.3197534824454564
1202	1	0.10455164507369119
1202	2	-0.017245531484512355
1202	3	0.21930978996596195
1202	4	0.13647173348789465
1202	5	0.08443347669417989
1202	6	0.08658447972426586
1202	7	0.1125061660406459
1202	8	0.13016787216168524
1202	9	0.12531549446048018
1202	10	0.12978699721291775
1202	11	0.2392315633583948
1202	12	0.08037210364137337
1202	13	0.2549724430945517
1202	14	0.10703411638228744
1202	15	0.16631545619264898
1202	16	0.14488958440767163
1202	17	0.3331366537866245
1202	18	0.35934202391450043
1202	19	-0.045038750264559724
1202	20	0.18025973431682019
1202	21	0.24398175209186235
1202	22	0.12106880518268781
1202	23	0.06299122843882543
1202	24	0.03326708645835197
1202	25	0.13458990900844725
1202	26	0.19250183399038434
1202	27	0.1870309496621374
1202	28	0.22933318376933443
1202	29	0.09023589033876789
1202	30	0.1405752608822084
1202	31	0.10497814422341634
1202	32	0.130643968969828
1202	33	0.2625553273017047
1202	34	0.21793055595033906
1202	35	0.22380967716848232
1202	36	0.16160481325683662
1202	37	0.22606564121851846
1202	38	0.17710022419965554
1202	39	0.06013764025070145
1202	40	-0.08907924672861611
1202	41	0.0435534197160834
1202	42	0.260785055335532
1202	43	0.09142806478593712
1202	44	0.15080532118309975
1202	45	0.08444467248276055
1202	46	0.19898891046187117
1202	47	0.32090157663285623
1202	48	0.1751152435517156
1202	49	0.1573930457915509
1202	50	0.0945104961441885
1202	51	0.22555535108666902
1202	52	0.20110549089511665
1202	53	0.0992741464555209
1202	54	0.014015299919691415
1202	55	0.1929326518307306
1202	56	0.2772706983603115
1202	57	0.006530570009978476
1202	58	0.14705280451323688
1202	59	0.20234497021673548
1202	60	0.21592748413952023
1202	61	0.21965256978135983
1202	62	0.36538938810571153
1202	63	0.15050475809518105
1202	64	0.09369771132388394
1202	65	0.04601398121143063
1202	66	0.1787769113259614
1202	67	0.12949086925525677
1202	68	0.07414037400214823
1202	69	0.28178591671039044
1202	70	0.1826830516435436
1202	71	0.12240527073237217
1202	72	0.14793794399806615
1202	73	0.3261187420942093
1202	74	0.16248694860858137
1202	75	0.13743883217500752
1202	76	0.2601074141254571
1202	77	0.16187268560555879
1202	78	0.1728064123487485
1202	79	0.33691630960972674
1202	80	0.20736002181713076
1202	81	0.09338305529038848
1202	82	0.13830355905837166
1202	83	0.23227064153462607
1202	84	0.05464371178252492
1202	85	0.17648954649573767
1202	86	0.2427332956025694
1202	87	0.3744661637105864
1202	88	0.17812346299584192
1202	89	0.2895758684513652
1202	90	0.37973517041326943
1202	91	0.16461273769134976
1202	92	0.22394599026824125
1202	93	0.21147533184039702
1202	94	0.12168936571315925
1202	95	0.20326598708474108
1202	96	0.12919129396589568
1202	97	0.09853442579203886
1202	98	0.17581699285781127
1202	99	0.057420711557007564
1202	100	0.052132366259513674
1202	101	0.2718969642713418
1203	1	0.08371499433059171
1203	2	0.2938921189047363
1203	3	0.13289237135307985
1203	4	0.216404721810612
1203	5	0.2807489402469088
1203	6	-0.05979401461402034
1203	7	0.27142336349287177
1203	8	0.24265791993239105
1203	9	0.12817399587591183
1203	10	0.14035737053210084
1203	11	0.1722530601736807
1203	12	0.22359242388199618
1203	13	0.22394470954890977
1203	14	0.1572409015910594
1203	15	0.08144063312116856
1203	16	0.0977768367077374
1203	17	0.11211422809660121
1203	18	0.20042150905250367
1203	19	0.18730378335186515
1203	20	0.13371426368695438
1203	21	0.2752947828774239
1203	22	0.21779673334970795
1203	23	0.304484283994384
1203	24	0.2324355224102277
1203	25	0.19252183576004
1203	26	0.20112046456362975
1203	27	0.053761752917623085
1203	28	0.2981672248167513
1203	29	0.30744550640388013
1203	30	0.1749635305212749
1203	31	0.18275371039468524
1203	32	0.25264945375397474
1203	33	0.34532248936822896
1203	34	0.13197536309825608
1203	35	0.2318300681805141
1203	36	0.04272654007920096
1203	37	0.27862336414845856
1203	38	0.0997006311352493
1203	39	0.1537582612698074
1203	40	0.2251159496620403
1203	41	0.38108217060072747
1203	42	0.2154062071402052
1203	43	0.23462184574842837
1203	44	0.23483973378041156
1203	45	0.37111863745091256
1203	46	0.10727469425521718
1203	47	0.27082859361799194
1203	48	0.27143402451420684
1203	49	0.19794948598971018
1203	50	0.10999395332748918
1203	51	0.1870214250427935
1203	52	0.30227543073941376
1203	53	0.17112813619366563
1203	54	0.23929617394658464
1203	55	0.3755682233098554
1203	56	0.3987852064990207
1203	57	0.30537721721450595
1203	58	0.14951874577296564
1203	59	0.24513955620399486
1203	60	0.2190325796809205
1203	61	0.2443119823786759
1203	62	0.11429464288278268
1203	63	0.33213515441507013
1203	64	0.3077347778490136
1203	65	-0.030834921831740303
1203	66	0.1326947722601446
1203	67	-0.07719371142415099
1203	68	0.20736091540342017
1203	69	0.3479837227967266
1203	70	0.19589850634984174
1203	71	0.0821462916099378
1203	72	0.14772231236324984
1203	73	0.2574859572392896
1203	74	0.25357085695961246
1203	75	0.35192485482185276
1203	76	0.19414514413253414
1203	77	0.22657986890350656
1203	78	0.2914989105794632
1203	79	0.37237499680009734
1203	80	0.46709772528492977
1203	81	0.2014056579089285
1203	82	0.19478798934853359
1203	83	0.3493243393407113
1203	84	0.12859651609958433
1203	85	0.11368987381350593
1203	86	0.21051571775402067
1203	87	0.40060845847349924
1203	88	0.162941890101294
1203	89	0.33784639215978984
1203	90	0.08436185123421325
1203	91	0.3807231853205124
1203	92	0.28112044178982387
1203	93	0.2948606379267318
1203	94	0.27395515658364644
1203	95	0.26309768382925824
1203	96	0.004569478679272265
1203	97	-0.12232544681943125
1203	98	0.14490426285073
1203	99	0.4202646163694652
1203	100	0.1548073043345326
1203	101	0.38735056476674146
1204	1	-0.022553558377204297
1204	2	0.17729664636877374
1204	3	-0.01856182910063353
1204	4	0.02768974570287952
1204	5	0.1780815737057324
1204	6	0.08833427358947432
1204	7	0.18780042691598453
1204	8	0.1694720127502265
1204	9	0.020062239190899334
1204	10	0.1252791474893371
1204	11	0.06162914618584381
1204	12	-0.043399895598646765
1204	13	0.09334948438238655
1204	14	0.09867694150803885
1204	15	0.01846248609925283
1204	16	-0.03729668028231714
1204	17	0.03612731454317242
1204	18	0.15404652715270117
1204	19	0.027973732188620204
1204	20	-0.027434857849875982
1204	21	-0.057787410143141926
1204	22	-0.0041109978502120725
1204	23	-0.018155600405656003
1204	24	0.10869046979897234
1204	25	0.03137346839832844
1204	26	-0.03301018269961986
1204	27	-0.059743110003509514
1204	28	-0.19914791177944835
1204	29	0.120285639380036
1204	30	-0.020161179875486823
1204	31	-0.15659039859266954
1204	32	0.17054391750529874
1204	33	-0.018250249313112477
1204	34	0.05060665593540392
1204	35	0.040213026236308735
1204	36	-0.0057216692074106845
1204	37	-0.05633219985386262
1204	38	-0.1146615780548288
1204	39	0.08450009807837944
1204	40	-0.05781058161510799
1204	41	-0.0016390742105443223
1204	42	-0.14833320424120444
1204	43	0.07418541969378367
1204	44	0.15427723981381547
1204	45	0.23333763180364997
1204	46	-0.027254308302943286
1204	47	0.1624672049704401
1204	48	-0.03587197147961518
1204	49	0.12169031522033436
1204	50	-0.25045197533358277
1204	51	-0.19335961439151816
1204	52	0.15742705010421787
1204	53	0.130417009395714
1204	54	0.00837227926562889
1204	55	-0.1949313121182712
1204	56	0.0871238492251507
1204	57	0.05445787775123989
1204	58	0.19910575948085096
1204	59	0.2182879054655089
1204	60	0.2130414125798481
1204	61	-0.11791229119985758
1204	62	0.19594013231225915
1204	63	0.07252696346999699
1204	64	-0.017931611281213122
1204	65	0.21658881598079205
1204	66	-0.008095392089700226
1204	67	0.12151257658627657
1204	68	-0.06979391373066335
1204	69	0.20295886518498918
1204	70	0.07074088375113519
1204	71	-0.030949054224599593
1204	72	-0.10173694408042167
1204	73	0.0671547838634794
1204	74	0.1058136229119242
1204	75	0.026974932049384392
1204	76	0.22005030510366907
1204	77	-0.04896253383807192
1204	78	0.1394149739060424
1204	79	0.18126249800678096
1204	80	-0.11150089668630869
1204	81	-0.02030447941127278
1204	82	0.02431424670928095
1204	83	-0.021731324816059328
1204	84	0.303792149124007
1204	85	0.1855303325933093
1204	86	-0.07462205495570373
1204	87	-0.13288219578849692
1204	88	0.06533277604588505
1204	89	0.03014596258164204
1204	90	0.1039764375842509
1204	91	0.1937066115682171
1204	92	0.23043384076655826
1204	93	-0.009488991622447429
1204	94	0.1468804208466068
1204	95	0.1377319088992408
1204	96	-0.05935591228510617
1204	97	-0.24457421600564544
1204	98	0.1184515707472471
1204	99	-0.14903578062831713
1204	100	0.08308449687241648
1204	101	0.06992655545116833
1205	1	0.04375912669193838
1205	2	0.2551437865243287
1205	3	0.20110247951011928
1205	4	0.029400540850062384
1205	5	-0.03710530980074367
1205	6	0.09977782405569968
1205	7	0.241835027300759
1205	8	0.2000487504069426
1205	9	0.030500622996171955
1205	10	0.10002331059308744
1205	11	0.026964681099926224
1205	12	0.23329588538380364
1205	13	0.16940908204747984
1205	14	0.03434180448795132
1205	15	0.01182644882538142
1205	16	0.18146007236621386
1205	17	0.22142222552370328
1205	18	0.15778553849789745
1205	19	-0.012143519869027841
1205	20	0.2038317117525139
1205	21	0.11430546755438087
1205	22	0.011811467959965682
1205	23	0.16985229190366624
1205	24	-0.03941029424690612
1205	25	0.05679695725804379
1205	26	0.13146458977804087
1205	27	0.1060922512976461
1205	28	0.062091848411185424
1205	29	0.13925862580543935
1205	30	0.07311068603871007
1205	31	0.11602212567960635
1205	32	-0.08693149726565963
1205	33	0.03538347659902996
1205	34	0.09010173292863044
1205	35	0.26331978849688653
1205	36	0.17282469140376122
1205	37	0.19841235071220353
1205	38	0.15736155642589011
1205	39	0.15292296252766846
1205	40	0.051083466814695555
1205	41	0.040747812872503175
1205	42	0.2851290844986991
1205	43	0.30003571319649325
1205	44	0.10635262209754615
1205	45	0.1157182300752666
1205	46	0.16456487197581993
1205	47	0.21691385662542473
1205	48	0.167599392819902
1205	49	0.2046735664166235
1205	50	0.1256249091117425
1205	51	0.3134880369162403
1205	52	0.3418009929654531
1205	53	0.24747384564668806
1205	54	0.07729586424580503
1205	55	0.4201904479143934
1205	56	0.21105888669723072
1205	57	0.14098119329607783
1205	58	0.2000803762284633
1205	59	0.21313912738752805
1205	60	0.21606659912060167
1205	61	0.16959666886619118
1205	62	0.051142484506563335
1205	63	0.28953342961995077
1205	64	0.21235587085453744
1205	65	0.22646686966816532
1205	66	0.1315735958736326
1205	67	0.01032504929626299
1205	68	0.08135140997174517
1205	69	0.06662056289583518
1205	70	0.08679896137176257
1205	71	0.2137229663764728
1205	72	0.15783076719458222
1205	73	0.11511591245179176
1205	74	-0.2910603013213162
1205	75	0.049388881884937064
1205	76	-0.001768890077492813
1205	77	0.23780652222922072
1205	78	0.11884072494958531
1205	79	-0.00876839466168633
1205	80	0.058468389473986804
1205	81	0.033856046226063086
1205	82	0.27541739662888176
1205	83	0.1445138523957894
1205	84	0.12765103534867706
1205	85	0.18261169818934064
1205	86	-0.016148030578364114
1205	87	0.18334293769972732
1205	88	0.09765309412264145
1205	89	0.025054558731163468
1205	90	0.3072868559988464
1205	91	0.3023227302985916
1205	92	0.28263321099127126
1205	93	0.05840260238261408
1205	94	0.21107547533722482
1205	95	0.37385591472310153
1205	96	0.08955554214411166
1205	97	0.06456706318628846
1205	98	-0.058990522264572576
1205	99	0.04436975978475033
1205	100	0.15458545137093438
1205	101	0.11374034702326696
1206	1	0.088002572711666
1206	2	0.17163842549349084
1206	3	0.23820766219436962
1206	4	-0.031400830775965005
1206	5	0.019506897113565458
1206	6	0.0824256988200247
1206	7	0.07379617238556335
1206	8	0.15000904042547347
1206	9	0.003454935617490662
1206	10	0.034083841364839884
1206	11	0.049330603995827005
1206	12	-0.003091804301938339
1206	13	0.050378504261750834
1206	14	0.13725335646256553
1206	15	0.06351615803684751
1206	16	0.023145212913142643
1206	17	0.1587721214270843
1206	18	0.07225397841262549
1206	19	-0.06895482669041542
1206	20	0.08236426843731692
1206	21	0.0992435412499475
1206	22	0.16117123159207836
1206	23	-0.12922766852568657
1206	24	0.011003048893535095
1206	25	0.05736235699419012
1206	26	0.19340482753926125
1206	27	-3.026323847379331E-4
1206	28	0.1516688399419195
1206	29	-0.06633164491909582
1206	30	0.09612597529824285
1206	31	0.14319724633121922
1206	32	-0.038662419791222646
1206	33	0.23823731526723435
1206	34	0.04558732036869628
1206	35	0.04555069012246804
1206	36	0.009266134397755366
1206	37	0.14167804385488125
1206	38	0.05377570476595395
1206	39	0.14609049904948535
1206	40	-0.1392725443524938
1206	41	0.00439356317114914
1206	42	0.04877182813208236
1206	43	0.16714917521020567
1206	44	0.014429331661752087
1206	45	0.05538875822902156
1206	46	-0.1079878674995669
1206	47	0.011033186036407017
1206	48	-0.054422303569971575
1206	49	0.20739826514509474
1206	50	-0.18433514624022962
1206	51	0.06716258520145146
1206	52	-0.017426572728354017
1206	53	0.18098181000963365
1206	54	-0.05366274130684445
1206	55	0.20180754982641247
1206	56	0.3168176040098274
1206	57	0.23068101810282116
1206	58	0.0021853352461462805
1206	59	-0.11282592049544604
1206	60	0.14137296731096427
1206	61	0.15590020859120557
1206	62	0.04200368877133798
1206	63	-0.028140188799028465
1206	64	0.07450283518595313
1206	65	0.1579358016493302
1206	66	0.10094264350141202
1206	67	0.1186665654035508
1206	68	0.07490357964740468
1206	69	0.18010274327081532
1206	70	-0.059777070226090245
1206	71	0.06335450321508773
1206	72	-0.10004761246217697
1206	73	0.13371140377389423
1206	74	-0.06776297219339966
1206	75	0.08283876627499609
1206	76	0.18063962479853757
1206	77	0.24164002044025068
1206	78	0.3546461482403842
1206	79	0.2342676919214739
1206	80	0.2109393183208894
1206	81	0.06912386310108332
1206	82	0.16466174831485603
1206	83	0.1582073793388119
1206	84	-0.16287679573833458
1206	85	-0.03555889999771722
1206	86	0.155267822760905
1206	87	0.19952723014705498
1206	88	-0.08751421946594462
1206	89	-0.01370905651248222
1206	90	0.10267155148598306
1206	91	0.08955716292252447
1206	92	0.2853571763867535
1206	93	-0.09901502415582542
1206	94	0.1675873622983417
1206	95	0.25726623579828356
1206	96	0.2115957185253592
1206	97	0.06014213191792095
1206	98	0.2909695477540666
1206	99	0.09502583614524696
1206	100	0.3041674148993465
1206	101	0.26953364098639554
1207	1	0.2056714093912575
1207	2	0.3012767251383792
1207	3	0.07080985588793709
1207	4	0.2401901875493735
1207	5	-0.09086805951516652
1207	6	0.09722292269266575
1207	7	0.109860194327986
1207	8	0.1417355876697215
1207	9	-0.03776365282739391
1207	10	0.21316511202626742
1207	11	0.3551960473257125
1207	12	0.1570198120571078
1207	13	0.02470198114063038
1207	14	0.30440178369907755
1207	15	0.28192168831983366
1207	16	0.13013579162089428
1207	17	0.06641361246490618
1207	18	0.11592717464850466
1207	19	0.2699828221336844
1207	20	0.28359083994200773
1207	21	0.1462608339123932
1207	22	0.24344545152720087
1207	23	0.054425917946318236
1207	24	0.0569953606210305
1207	25	0.33981729436104047
1207	26	0.1634397900454303
1207	27	0.06788038841607857
1207	28	0.29375668472633976
1207	29	0.17984431380335764
1207	30	0.21489706014297383
1207	31	0.3494077372802451
1207	32	0.11415165456291732
1207	33	0.18157040752192444
1207	34	0.21733589426646915
1207	35	0.32951215538013656
1207	36	0.21432420841134103
1207	37	0.21590365501212716
1207	38	0.2348860641592836
1207	39	0.12857647147680495
1207	40	0.42173332118237994
1207	41	0.10222852439563468
1207	42	0.10216677994534251
1207	43	0.24726943378078658
1207	44	0.08732382252654958
1207	45	0.25512894259009755
1207	46	-0.1414921835701506
1207	47	0.11984046014190852
1207	48	0.050014428392387345
1207	49	0.2026618937936604
1207	50	0.3275833240150874
1207	51	0.414163124424185
1207	52	0.31312556754645726
1207	53	0.44676570162312146
1207	54	0.28537561125327215
1207	55	0.390554914363868
1207	56	0.13471192550925082
1207	57	0.32338704650310746
1207	58	0.27272464037206134
1207	59	0.03404480245666974
1207	60	0.25105434984509145
1207	61	0.32033952223115847
1207	62	0.16346264787921427
1207	63	0.09234066238556693
1207	64	0.24396708215545715
1207	65	0.1536077381730223
1207	66	0.1530518832522887
1207	67	0.14248977358655424
1207	68	0.21256924873675587
1207	69	0.19450703947529036
1207	70	-3.545420679529343E-4
1207	71	0.423625963867849
1207	72	0.3087311899506844
1207	73	0.26528321515030484
1207	74	0.28617294177997366
1207	75	-0.07953630387431332
1207	76	-0.10663517647179788
1207	77	0.40929013537983394
1207	78	0.1593819702987176
1207	79	0.5741244912088561
1207	80	0.38871546856353945
1207	81	0.16107992331459542
1207	82	0.087153561558857
1207	83	0.3247578094810848
1207	84	0.2771381084145972
1207	85	0.3550862722194026
1207	86	0.444349065957681
1207	87	0.334432884478737
1207	88	0.17184587237586157
1207	89	0.3956875175464134
1207	90	0.3443755319384749
1207	91	0.3258788033314559
1207	92	0.2804988619658886
1207	93	0.3100636922926654
1207	94	0.579802542379511
1207	95	0.34068921071481384
1207	96	0.12616342942873615
1207	97	0.3359008201327498
1207	98	0.21079655704535583
1207	99	0.4169273423984876
1207	100	0.3934117981484704
1207	101	0.3680812184664788
1208	1	0.10138326356135963
1208	2	0.25511006762268096
1208	3	-0.08263914574094144
1208	4	0.09657299104138417
1208	5	-0.24996687171890386
1208	6	-0.06998365136615803
1208	7	0.06501310708261343
1208	8	-0.015234708272735986
1208	9	-0.07792910241468576
1208	10	-0.02768483032259894
1208	11	0.15678831658393477
1208	12	0.05397436832644331
1208	13	0.09374973091642858
1208	14	-0.024529931742272026
1208	15	0.015441701497238114
1208	16	-0.09328886842046558
1208	17	-0.07224741720254713
1208	18	-0.18180338410989094
1208	19	0.12234651839460042
1208	20	0.2120796483023355
1208	21	0.13495023159536856
1208	22	0.04897995984543968
1208	23	0.012563878011476959
1208	24	-0.10111148613678012
1208	25	0.04950634430704781
1208	26	0.0846407637089257
1208	27	0.09016666744753365
1208	28	0.11216295131247733
1208	29	0.054948177344051885
1208	30	0.08914622282896545
1208	31	0.15072913774510965
1208	32	0.18432680418132463
1208	33	0.03207462612036238
1208	34	0.2514598716452596
1208	35	0.07193423484718409
1208	36	0.05191457426722934
1208	37	0.14239206072965516
1208	38	0.10239828070790225
1208	39	0.15537418007323112
1208	40	0.06073293684152503
1208	41	0.10434605948961462
1208	42	0.05040887808037553
1208	43	0.07729011497919203
1208	44	0.1614155884812689
1208	45	0.11004759044236323
1208	46	0.11254980109282542
1208	47	0.07512880729321125
1208	48	0.2319174646851465
1208	49	0.16883623812646675
1208	50	0.06530912426765667
1208	51	-0.006367998034136235
1208	52	0.16207778116676508
1208	53	0.10741285841588422
1208	54	0.24210066112607365
1208	55	0.26925144980558
1208	56	0.2569048646186758
1208	57	0.06823779413758047
1208	58	0.06033605346527082
1208	59	0.028312633127072218
1208	60	0.11657531472366145
1208	61	0.13282693964362835
1208	62	0.17452434373748105
1208	63	0.06253045356037035
1208	64	0.2001760171652478
1208	65	0.25196422346740377
1208	66	-0.20329614654327344
1208	67	-0.05223377552671593
1208	68	0.020261556429062466
1208	69	0.12629568860869256
1208	70	-0.2835753184364833
1208	71	0.22326541554156165
1208	72	-0.06655386285042653
1208	73	0.2833673674956998
1208	74	0.28197630567755994
1208	75	0.16415776080476263
1208	76	0.0926894817393702
1208	77	0.31349226206589975
1208	78	0.21788779946835746
1208	79	0.22149358654368712
1208	80	0.04265862272082188
1208	81	0.10943183312260629
1208	82	0.0750230320835783
1208	83	0.2856758350672024
1208	84	0.25021777678334445
1208	85	0.09369788663401835
1208	86	0.07674167929248199
1208	87	0.3175822832598243
1208	88	0.19650225334915916
1208	89	0.24890408446748324
1208	90	0.05840031277267599
1208	91	0.2504747878846132
1208	92	0.3179794161488019
1208	93	0.13290818066177934
1208	94	0.22244607538706873
1208	95	0.26594223511131077
1208	96	0.18098507696986843
1208	97	-0.08407758357156325
1208	98	0.037252019260989755
1208	99	0.23886771466005996
1208	100	0.39151937698409967
1208	101	0.1688810134846861
1209	1	0.07686383019236587
1209	2	0.1686901944771435
1209	3	0.11912968523143519
1209	4	0.15300593862477285
1209	5	-0.10242021974747217
1209	6	0.037045209645008015
1209	7	0.016155769729699898
1209	8	-0.05260058723153804
1209	9	0.058695531555081004
1209	10	0.014566134052259372
1209	11	0.10130515667599838
1209	12	0.14279302263182103
1209	13	0.07676484755986479
1209	14	0.1939417637205736
1209	15	-0.006776198596767813
1209	16	0.00565869335895286
1209	17	0.15038000453991884
1209	18	-0.03765068332002386
1209	19	0.12907931362296665
1209	20	0.037760653629355545
1209	21	0.25972575106115414
1209	22	0.2606497060284596
1209	23	0.09451250951762802
1209	24	-0.0133679612251143
1209	25	0.0055189649214426595
1209	26	0.0681334755202272
1209	27	0.035827790984768626
1209	28	0.10401249802927737
1209	29	-0.06674350363966397
1209	30	-0.11850070251707479
1209	31	0.12096264072197727
1209	32	0.11516086687379357
1209	33	0.015606237085606267
1209	34	0.032616473155847814
1209	35	-0.04080631860133366
1209	36	0.1538552098361876
1209	37	-0.08048496391728577
1209	38	-0.0379174507582718
1209	39	-0.027272475139795915
1209	40	0.08510001519090338
1209	41	-5.703613560044118E-4
1209	42	0.1786680328882042
1209	43	0.019999224944939442
1209	44	0.13926143977844418
1209	45	-0.01007407746691058
1209	46	0.14484690418638735
1209	47	0.09171065219364039
1209	48	0.06323128360958208
1209	49	0.12059048191610344
1209	50	0.07006778743340192
1209	51	-0.06772709125163345
1209	52	0.10030052204437823
1209	53	0.01783567060861202
1209	54	-0.053268178490554874
1209	55	0.2042671715469666
1209	56	0.08645201363485455
1209	57	0.1228079044599042
1209	58	0.058009667953044186
1209	59	0.019067600873192703
1209	60	-0.004813817284940569
1209	61	0.004316020867221937
1209	62	0.08723896441670576
1209	63	0.17487553227712738
1209	64	0.01995515641341683
1209	65	-0.18723855998316452
1209	66	-0.1591661369265438
1209	67	0.046677048162869994
1209	68	-0.16416905720509334
1209	69	-0.03771827186544385
1209	70	0.005377321843596405
1209	71	-0.05020968359725231
1209	72	0.0528233184736564
1209	73	0.20477270748511245
1209	74	0.19656781053454608
1209	75	-0.019251750038378646
1209	76	0.02922227048454573
1209	77	0.04044505362045925
1209	78	0.11844967613642865
1209	79	-0.21255397847732382
1209	80	-0.12130347221471993
1209	81	0.005450072503677461
1209	82	-0.06106781905152303
1209	83	0.11328126798237292
1209	84	-0.1174473015012083
1209	85	-0.006199462820852375
1209	86	0.020611280684207145
1209	87	0.0859410631230304
1209	88	0.25818766724696474
1209	89	0.04339229046011184
1209	90	0.17253259150672307
1209	91	0.09908360286510742
1209	92	0.0701972081895974
1209	93	0.2009471230370039
1209	94	0.15096671895195612
1209	95	0.03150243695469612
1209	96	0.24725410784066781
1209	97	-0.024190175011590043
1209	98	-0.013188297551010919
1209	99	-0.04064215600025278
1209	100	0.13548730679274001
1209	101	0.2189971706804954
1210	1	0.16648737936373692
1210	2	0.14699493077288395
1210	3	0.006825210375978941
1210	4	0.09429101571666365
1210	5	0.02388825232665681
1210	6	0.13434736345999454
1210	7	0.030945157822117153
1210	8	0.1017276494428998
1210	9	0.10225833134870754
1210	10	0.24613267675771056
1210	11	0.1055409886544254
1210	12	0.19531541313764933
1210	13	-0.04368493673406704
1210	14	0.25500643916100785
1210	15	0.11943597214406765
1210	16	0.11246471875504227
1210	17	-0.05030840732447217
1210	18	0.04861391101328394
1210	19	0.16358158464024086
1210	20	0.25875687665539715
1210	21	0.11502336765665433
1210	22	0.13549970332667272
1210	23	0.05401958222638825
1210	24	0.06079048549857902
1210	25	0.07801674865325481
1210	26	0.06552085601517632
1210	27	0.21245905977801982
1210	28	0.020204301038127426
1210	29	0.14910416477130184
1210	30	0.15537993269365558
1210	31	0.20032421281627677
1210	32	0.05066251389409615
1210	33	0.27543722111224156
1210	34	0.3061893007716421
1210	35	0.2680220704610434
1210	36	0.16294213231129362
1210	37	0.18911739539404948
1210	38	0.06081923625115593
1210	39	0.1500564433124083
1210	40	0.33821701292907136
1210	41	0.15392051757021363
1210	42	0.1469253300771527
1210	43	0.2930548787337983
1210	44	0.1831759177743919
1210	45	0.10094102953724615
1210	46	0.15413463277499062
1210	47	0.28086394768767775
1210	48	0.4021335090442264
1210	49	0.008649455425924657
1210	50	0.09751937416728396
1210	51	0.2933675981043393
1210	52	0.2462063154434162
1210	53	0.16420977382473723
1210	54	0.3915648002220351
1210	55	0.17796050066444025
1210	56	0.24457915957185605
1210	57	0.06275403634743526
1210	58	0.2754584351978977
1210	59	-0.1313019376597353
1210	60	0.302762654444642
1210	61	0.16529725298571663
1210	62	0.06585471835181522
1210	63	0.07514515817676681
1210	64	0.1446703764289694
1210	65	0.04648263588678958
1210	66	0.291357180568788
1210	67	-0.0674371784152612
1210	68	0.3259843989695099
1210	69	-0.0153285685466642
1210	70	0.45122182122735666
1210	71	0.14147419693274088
1210	72	0.33457319930075613
1210	73	0.10691450263826852
1210	74	0.019142590749048338
1210	75	0.24571423508235313
1210	76	0.17248049056127002
1210	77	0.16513637663849323
1210	78	0.4340583924057668
1210	79	0.24721997375971227
1210	80	0.24367572758896472
1210	81	-0.013950366095393463
1210	82	0.07913051532774773
1210	83	0.21433453706488592
1210	84	0.10855409415478334
1210	85	0.05460662570610708
1210	86	0.1434065374511988
1210	87	0.04039552587840234
1210	88	0.09038045395609373
1210	89	0.2792888264476545
1210	90	0.32430812950571664
1210	91	0.3642646609635207
1210	92	0.11272280695651204
1210	93	0.3583726959273932
1210	94	0.09601111475828361
1210	95	0.21124174211204405
1210	96	-0.05039904650058702
1210	97	0.24576243581564228
1210	98	0.11120805804986844
1210	99	0.1695750944575849
1210	100	0.25833000088316993
1210	101	0.17023124551625557
1211	1	-0.003917051059175947
1211	2	0.19387014845202089
1211	3	-0.20813692951148965
1211	4	0.024178476620356548
1211	5	-0.042912940423846635
1211	6	0.13116447607525572
1211	7	0.04557898555358264
1211	8	0.06450241366190568
1211	9	-0.035023046426118754
1211	10	0.04605476911174122
1211	11	0.015983019558035494
1211	12	0.1123421418288828
1211	13	0.07603049229081904
1211	14	-0.004687643964970789
1211	15	-0.01942526992381488
1211	16	0.03169587558950582
1211	17	0.05872936811370266
1211	18	0.14493461116166628
1211	19	0.059305113454946934
1211	20	-0.004852490861523506
1211	21	-0.10682742925026645
1211	22	-0.0602909317255822
1211	23	0.16833539261155295
1211	24	-0.008663475262089548
1211	25	-0.014463209487210804
1211	26	0.14466605028402313
1211	27	-0.011418493864006507
1211	28	-0.08518451619318057
1211	29	0.05337763254990335
1211	30	0.12690836093312896
1211	31	0.16542896928974926
1211	32	-0.05576374514394189
1211	33	0.09629631483970513
1211	34	0.054993049312685116
1211	35	-0.001477954597497444
1211	36	0.13752607454311772
1211	37	0.14680844146069916
1211	38	-0.11809261502882862
1211	39	0.05972880601827768
1211	40	0.03345084170992152
1211	41	0.1942182745862837
1211	42	0.18045203334798288
1211	43	0.17484477161892897
1211	44	0.26410868181138625
1211	45	-0.0207121395905574
1211	46	0.05019939201304169
1211	47	0.21966935533952636
1211	48	-0.01081392392055136
1211	49	0.13129736732551578
1211	50	-0.025292820459981158
1211	51	0.15266921196502636
1211	52	0.14845628319298498
1211	53	-0.030219558096391097
1211	54	-0.12121297645006734
1211	55	0.029084163763990034
1211	56	0.25012243513423726
1211	57	0.16655104803014353
1211	58	0.010735997922509455
1211	59	0.11376664042802531
1211	60	0.023373822377230624
1211	61	0.15419007605593293
1211	62	0.09758299616765953
1211	63	-0.04438644788410784
1211	64	0.014648196451453543
1211	65	0.014284668686528335
1211	66	-0.12222965235151406
1211	67	0.06736258934540729
1211	68	0.06464278443577598
1211	69	0.03132121270219557
1211	70	0.18049655097955508
1211	71	0.1881941782899048
1211	72	0.1316753460671123
1211	73	-0.24251775398582964
1211	74	-0.015603929867616273
1211	75	0.06915770599282212
1211	76	-0.15882168345285663
1211	77	0.2510457493842466
1211	78	0.16653156936052227
1211	79	0.2727456739650833
1211	80	0.17588160134781816
1211	81	0.2273111226136919
1211	82	0.09882164570689866
1211	83	-0.05128385623194731
1211	84	-0.0380371206635175
1211	85	0.07132438345675496
1211	86	0.12363037085838613
1211	87	0.02338357901409438
1211	88	0.2613528177294384
1211	89	0.2650425467367654
1211	90	0.050512509160206776
1211	91	0.11606421721923255
1211	92	0.34093648378308217
1211	93	0.18657710923451276
1211	94	0.04616795229406989
1211	95	7.463555075588602E-4
1211	96	0.036307133660031354
1211	97	0.03620027642412538
1211	98	0.07121751697167866
1211	99	0.20874964974080257
1211	100	0.35034099335167923
1211	101	0.26183804457767934
1212	1	0.006927269105361233
1212	2	0.2165647915774045
1212	3	-0.028120203721996972
1212	4	0.07936924883763652
1212	5	-0.03982163032366515
1212	6	0.13373545235294415
1212	7	0.0484503905198963
1212	8	-0.217153453941485
1212	9	0.059738372752789815
1212	10	0.09167587653810472
1212	11	0.07301319530881756
1212	12	0.11367782177989483
1212	13	0.09985968702638814
1212	14	-0.02094509690743962
1212	15	-0.1545297122241749
1212	16	0.01587462199302081
1212	17	0.05784902539389947
1212	18	0.11687702707052239
1212	19	0.010314293862371926
1212	20	0.03189369311638046
1212	21	0.09377732792246718
1212	22	-0.07755330418782336
1212	23	-0.14359660939901175
1212	24	-0.02281973284502925
1212	25	-0.188038411987705
1212	26	0.06556303213119463
1212	27	-0.1222423762115099
1212	28	-0.02015109350156763
1212	29	-0.16850700861113665
1212	30	-0.08784615416341524
1212	31	0.147890722406693
1212	32	-0.01161481051028801
1212	33	0.06754471159045039
1212	34	-0.26247377353838175
1212	35	0.10483588649883302
1212	36	-0.21956700346434843
1212	37	0.16129509838268774
1212	38	-0.0798695640599476
1212	39	-0.002562121613074453
1212	40	-0.06225736114877378
1212	41	-0.08480559216203432
1212	42	0.09568492335642276
1212	43	-0.056599062659984156
1212	44	0.03237164068732312
1212	45	-0.11388980849503128
1212	46	-0.10051903697601716
1212	47	-0.06349010007569689
1212	48	-0.08439837038068987
1212	49	0.0778293658695901
1212	50	0.13697405843259247
1212	51	-0.02058461850075588
1212	52	0.12157910941809291
1212	53	0.057506702259729536
1212	54	-0.08807807530266132
1212	55	-0.008182715128583595
1212	56	-0.05128986857605611
1212	57	0.14140856105834843
1212	58	-0.11939078876157083
1212	59	-0.020063146498706885
1212	60	-0.25760030320196137
1212	61	0.060565736132424774
1212	62	-0.05814342018027929
1212	63	-0.028600581320667118
1212	64	-0.14332565758642346
1212	65	-0.20575984675666348
1212	66	0.10953880379167202
1212	67	-0.17326634655928785
1212	68	-0.10837669720918797
1212	69	-0.04174976068675562
1212	70	-0.005279233890398416
1212	71	-0.032272814996666455
1212	72	-0.3631870344836017
1212	73	0.06261921549754845
1212	74	-0.014845997394743904
1212	75	-0.055545115148113666
1212	76	0.317338650138538
1212	77	-0.2752970079733714
1212	78	0.03267758925814235
1212	79	0.10721921601931683
1212	80	-0.03970595339374938
1212	81	0.006327767518541805
1212	82	-0.0308126112520668
1212	83	0.12104918919055763
1212	84	-0.1009689869034247
1212	85	-0.2435971006609705
1212	86	0.13888940394020466
1212	87	-0.0871214589439191
1212	88	0.015255140852048044
1212	89	0.2569529987663941
1212	90	0.13466215153451344
1212	91	-0.03211934470952116
1212	92	0.09268200335138488
1212	93	-0.011046832043234645
1212	94	-0.07704428035329158
1212	95	-0.10136834469927436
1212	96	-0.1022717375369453
1212	97	-0.2543637351077166
1212	98	-0.31429712603815574
1212	99	-0.3521406013482533
1212	100	0.15370463916936217
1212	101	-0.0033917400380616414
1213	1	0.10485144646879263
1213	2	0.10275764330764048
1213	3	0.05140946400860713
1213	4	-0.025503997390750044
1213	5	0.18410788011285462
1213	6	0.016338956451775744
1213	7	0.06942676196356246
1213	8	0.216255608264305
1213	9	0.24280084261432222
1213	10	0.10626719895653025
1213	11	0.1350424611932226
1213	12	0.1783111945324265
1213	13	0.21194607247725372
1213	14	0.11406159096139845
1213	15	0.19460646197040887
1213	16	0.26493100101435374
1213	17	0.23575351229371222
1213	18	0.22033663578713458
1213	19	0.039234303506681556
1213	20	0.04371084161576988
1213	21	0.06496352048716147
1213	22	0.07284768090941895
1213	23	0.13452903642523495
1213	24	0.3019035673455619
1213	25	0.14328162406363987
1213	26	0.10945468291536997
1213	27	0.001172484060830925
1213	28	0.14034484211119036
1213	29	-0.026857659601972728
1213	30	0.08381105954987333
1213	31	0.3022326705570535
1213	32	0.11550995125232077
1213	33	0.07582848389291286
1213	34	0.143347112130634
1213	35	0.09400541392770378
1213	36	0.17195102794854478
1213	37	0.2670229853605761
1213	38	0.04895515062925426
1213	39	-0.15643405323033477
1213	40	-0.043184018477298025
1213	41	0.284908695192442
1213	42	0.20147380484623767
1213	43	0.15523200693977657
1213	44	0.39557530208023195
1213	45	0.23233226319432987
1213	46	0.14047099723831735
1213	47	0.22673255142031934
1213	48	0.10382997584999032
1213	49	0.024931337212215965
1213	50	0.20585767229284357
1213	51	0.0939580518246288
1213	52	0.41273605332036567
1213	53	0.31000891241380657
1213	54	0.21791560423073264
1213	55	0.2847645970944299
1213	56	0.1031654576082417
1213	57	0.1152361747808257
1213	58	0.061272085242428886
1213	59	0.21596049927961047
1213	60	-0.06610265113187808
1213	61	0.2256233436549877
1213	62	0.23719272416287396
1213	63	0.20063616923617644
1213	64	-0.015077161639332815
1213	65	0.2498634166936995
1213	66	0.2119105574484763
1213	67	0.1472978455002334
1213	68	0.008661007445340374
1213	69	-0.2713108585305619
1213	70	0.06540622961048825
1213	71	-0.08155925096534844
1213	72	0.23199597775548852
1213	73	0.3422603955476049
1213	74	0.08255506233108179
1213	75	0.30131655216916187
1213	76	0.2379675681389557
1213	77	0.4039228076366328
1213	78	0.2509001661255823
1213	79	0.2706436057871642
1213	80	0.36869105342615427
1213	81	0.30566156393177835
1213	82	0.33190094129793835
1213	83	0.1421253046007891
1213	84	0.2337330154387658
1213	85	0.27408987263348195
1213	86	0.038756507662448314
1213	87	0.239345566705353
1213	88	0.4405139010991235
1213	89	0.36935009743685754
1213	90	0.3779814585220507
1213	91	0.2944036523742213
1213	92	0.14561232322095918
1213	93	0.32515850562238313
1213	94	0.2956845710554674
1213	95	0.3033697089873826
1213	96	0.2904259994949072
1213	97	0.18668758065154378
1213	98	0.23426383402981088
1213	99	0.07924416064398798
1213	100	0.3313780645063389
1213	101	0.3056818035565101
1214	1	0.15571351823102475
1214	2	0.11301541593957154
1214	3	0.2212082772834023
1214	4	0.16726585354587087
1214	5	0.11104905102803286
1214	6	-0.008996375784057875
1214	7	0.0619409706205758
1214	8	0.04561078197453128
1214	9	0.08580721312476669
1214	10	0.148765024447151
1214	11	0.08247394477274383
1214	12	0.09178608755521367
1214	13	0.06514136666954329
1214	14	0.15239459567016667
1214	15	0.06143889480032527
1214	16	-0.01427672419831083
1214	17	0.12799445189804715
1214	18	0.15333327011882858
1214	19	-0.04875429424206601
1214	20	-0.12060060219717883
1214	21	0.15183827920043313
1214	22	0.34551727912352703
1214	23	0.025316217832120458
1214	24	0.12459481152539098
1214	25	0.2860873233148453
1214	26	0.025758510808856272
1214	27	-0.14601035027381926
1214	28	-0.08506770187914015
1214	29	0.12981010888820066
1214	30	0.19795576994992814
1214	31	0.17851471190319046
1214	32	-0.06144302491476594
1214	33	0.06446876759384423
1214	34	0.1454396155613651
1214	35	-0.003972049035340319
1214	36	0.19185089778437714
1214	37	0.0017011201235632711
1214	38	0.1267425688621131
1214	39	0.16010350062774847
1214	40	0.03477534189793374
1214	41	0.035789042566030105
1214	42	0.20785224553647197
1214	43	0.21684641028432594
1214	44	0.12179510902200974
1214	45	0.09451901398888651
1214	46	0.0969534142618187
1214	47	-0.07309597504273313
1214	48	0.06718611344552272
1214	49	0.24548372207136282
1214	50	0.19963459232243963
1214	51	0.07432925220066267
1214	52	0.35029654397187215
1214	53	0.1679464934510051
1214	54	-3.939629977409709E-4
1214	55	-0.15002229017244417
1214	56	0.1490091257937891
1214	57	0.10929425806209991
1214	58	0.17753885726120444
1214	59	-0.07856377430088202
1214	60	0.11062323163962873
1214	61	0.09317382417379605
1214	62	-0.03615923563511103
1214	63	0.12758635179403655
1214	64	0.061500894145623874
1214	65	0.08686118432957812
1214	66	0.09222909378468103
1214	67	0.12701516108327127
1214	68	0.1370495202683628
1214	69	0.09764489754806505
1214	70	0.033399758530109125
1214	71	-0.04209834905852006
1214	72	0.05216143872443979
1214	73	0.0019800469484323457
1214	74	0.2966911576007263
1214	75	0.04090242753670026
1214	76	-0.059691315232008435
1214	77	0.18496476260077088
1214	78	0.021908918593418036
1214	79	0.13242411172962676
1214	80	0.2559189964394051
1214	81	-0.012432480850321781
1214	82	0.20641706114412983
1214	83	-0.04502921154789874
1214	84	0.06179159399992784
1214	85	0.07827048181331264
1214	86	0.11049855551859622
1214	87	0.06990433541216845
1214	88	0.1207054814132249
1214	89	0.14295852858556657
1214	90	0.1184948121544096
1214	91	0.2600494681423626
1214	92	0.292166144896413
1214	93	0.26780949299202206
1214	94	0.16192295639979903
1214	95	0.3367881242431565
1214	96	0.40789600604456666
1214	97	-0.03342359418189744
1214	98	0.07434574625713708
1214	99	0.047770818344666566
1214	100	0.11038915567569063
1214	101	0.33508787502459825
1215	1	0.09348867059213717
1215	2	0.15711469649298238
1215	3	0.13045108078212309
1215	4	0.11305650752489527
1215	5	0.06240168841084426
1215	6	0.12855479194840314
1215	7	0.061295431723145555
1215	8	0.26684390962677185
1215	9	0.06459272070414812
1215	10	0.12311064286092943
1215	11	0.1255379748858374
1215	12	0.060536794291849105
1215	13	0.04992307664200979
1215	14	0.2526318782553574
1215	15	0.2208870024649272
1215	16	0.31622218437416905
1215	17	0.14277454259553224
1215	18	0.14433697635882936
1215	19	0.14847412213413946
1215	20	0.0010013402091004764
1215	21	0.11857059133513559
1215	22	0.20758255128384917
1215	23	0.21139208131729248
1215	24	0.07834289033252162
1215	25	-0.025494111290420562
1215	26	0.25265964366811033
1215	27	0.15585471074751922
1215	28	0.24349712294515768
1215	29	-0.008860981987496075
1215	30	0.2760851545440133
1215	31	0.2582282721099176
1215	32	0.358253872138242
1215	33	0.20134002075889157
1215	34	0.12083278728683666
1215	35	0.03464449307983131
1215	36	0.20149815817917727
1215	37	0.27729629414135104
1215	38	0.13849253471260425
1215	39	0.19826230355836572
1215	40	0.20447029401172045
1215	41	0.1482456093593143
1215	42	0.04748576470949928
1215	43	0.08372861843262314
1215	44	0.20619353027413467
1215	45	0.2879729818005927
1215	46	0.3680670864608544
1215	47	0.13551187364642203
1215	48	-0.041539426682192016
1215	49	-0.05077267700483645
1215	50	0.3082045373123208
1215	51	0.2392865132920221
1215	52	0.1916314778846413
1215	53	0.0773962746679615
1215	54	0.08387165961348586
1215	55	-0.12445583793155635
1215	56	0.24979207690887506
1215	57	0.17920858122776906
1215	58	0.1593009360122437
1215	59	0.24520618733405541
1215	60	0.3630535462765181
1215	61	0.23865129770679516
1215	62	0.21197810059422295
1215	63	0.38593905159583386
1215	64	0.11307489275069571
1215	65	0.22964541458143373
1215	66	0.21117180673064695
1215	67	0.29118648580399054
1215	68	0.2424199950054131
1215	69	0.09419611322553578
1215	70	0.0425140151155432
1215	71	0.09966546656848152
1215	72	0.008375519541644394
1215	73	0.14359188592917604
1215	74	0.21127304542206105
1215	75	0.016194281498002283
1215	76	0.20758205185582312
1215	77	0.21042700228422007
1215	78	-0.09059360304289754
1215	79	0.3548014064186731
1215	80	0.2891222751546252
1215	81	0.15352637870968522
1215	82	0.1542022276806847
1215	83	0.19217629977662654
1215	84	0.07671714805883312
1215	85	0.11572693552874114
1215	86	-0.013818341118287947
1215	87	0.3016564180802277
1215	88	0.1912027435720347
1215	89	0.3466698344720385
1215	90	0.16852733334746262
1215	91	0.4022579963842361
1215	92	0.2742766843863649
1215	93	0.4051222021295331
1215	94	0.08239176816858418
1215	95	0.4200854385082451
1215	96	0.14516782622724378
1215	97	0.055517481396634594
1215	98	-0.03576567614476289
1215	99	0.12041601710388505
1215	100	0.22588236060081357
1215	101	0.17948550020857823
1216	1	0.056769392966891985
1216	2	-0.010412792290729556
1216	3	0.02352652419529022
1216	4	0.021184482460128606
1216	5	-0.21254532143358773
1216	6	0.0830953985496734
1216	7	-0.11332990517013997
1216	8	0.022024265004787935
1216	9	-0.004152305145694868
1216	10	0.0900778793422603
1216	11	0.14820598088224557
1216	12	0.12559440675373423
1216	13	-0.016412954235711652
1216	14	0.005523022941638089
1216	15	0.21795930199037628
1216	16	0.17810767168126063
1216	17	0.21750554505147335
1216	18	0.0672707200042808
1216	19	0.061220086833749576
1216	20	0.12584281938309516
1216	21	-0.005473045394758458
1216	22	-0.0028449760790323353
1216	23	0.14548806521655422
1216	24	-0.055271258601067075
1216	25	0.03363471886140701
1216	26	0.2734330436441894
1216	27	0.1913216491170715
1216	28	0.043612770531169076
1216	29	0.23541153984030672
1216	30	0.23756677458144537
1216	31	0.0976417967623675
1216	32	0.10702846635999919
1216	33	-0.01965478229398343
1216	34	-0.012727045051143193
1216	35	-0.05331062198771974
1216	36	0.03268038046534372
1216	37	0.20218651436636748
1216	38	0.09378350170088368
1216	39	0.04873159354873735
1216	40	0.13504649057304619
1216	41	0.210400701225403
1216	42	0.09962897706850526
1216	43	-0.03303911247360958
1216	44	0.36716273977881997
1216	45	-0.13741876765242012
1216	46	0.13235824139893992
1216	47	0.1356557586679017
1216	48	0.32816810003320995
1216	49	0.12830734015344802
1216	50	0.13003135550190592
1216	51	0.22744513573682212
1216	52	0.12482818039966048
1216	53	0.08277721475873534
1216	54	0.2267099175615641
1216	55	0.19092574064899992
1216	56	0.002913797342074531
1216	57	0.05449012374714357
1216	58	0.15078330245322036
1216	59	0.05944522891593351
1216	60	-0.04709106716288147
1216	61	0.12986630779223418
1216	62	-0.07223222693305331
1216	63	0.033191612074752186
1216	64	0.11516410326257187
1216	65	0.2654213460346071
1216	66	0.021904010626514037
1216	67	-0.0799911861183702
1216	68	-8.428136841658329E-4
1216	69	0.06577450493272607
1216	70	0.14856842703497364
1216	71	0.06931364071252233
1216	72	-0.12450481578240158
1216	73	0.14646491009556684
1216	74	0.07752472370594177
1216	75	0.08248714686928338
1216	76	0.09134957322949333
1216	77	0.1439157913928497
1216	78	0.2059893974813818
1216	79	0.028225932879578863
1216	80	0.24684885584400007
1216	81	0.021996404312226048
1216	82	-0.08255338091249342
1216	83	0.02359665177334591
1216	84	0.16631830777210865
1216	85	-0.01584224753707275
1216	86	-0.03875901102896506
1216	87	0.19107610281016463
1216	88	-0.08281009277044404
1216	89	-0.04640749743203543
1216	90	-0.024291904799333963
1216	91	0.15430273743167078
1216	92	0.1422754865435607
1216	93	-0.1317397914514018
1216	94	0.17004220670315107
1216	95	0.042866753959067694
1216	96	0.06814365624148166
1216	97	-0.05422830074885354
1216	98	-0.027195164840350117
1216	99	0.03803716604377172
1216	100	0.03884262405428984
1216	101	0.21096394578272282
1217	1	0.052225847412827875
1217	2	-0.005353778494992412
1217	3	-0.09643335923891527
1217	4	0.06043574699047127
1217	5	-0.14200256443170645
1217	6	-0.07555530264242094
1217	7	-0.06215683117492432
1217	8	-0.08786185542379599
1217	9	0.12087872914811726
1217	10	-0.1728262737289583
1217	11	0.12754691332645507
1217	12	-0.19486655893175708
1217	13	-0.10800994731383895
1217	14	0.02394423010471769
1217	15	-0.057457806950303336
1217	16	-0.012799775531881608
1217	17	0.009784694664524807
1217	18	0.004602061669231716
1217	19	-0.06494147926157723
1217	20	-0.02985928923541792
1217	21	-0.009394744912114561
1217	22	0.0127743541942138
1217	23	0.014239641473103859
1217	24	-0.10425394954162215
1217	25	0.02977299071842765
1217	26	-0.0699002188896074
1217	27	0.027947845220253953
1217	28	0.041363843991995
1217	29	-0.15220772689183804
1217	30	-0.03251680873673024
1217	31	-0.058668592939120856
1217	32	-0.24218556058749385
1217	33	0.17725694180627727
1217	34	0.06835603797011913
1217	35	-0.14162668112592058
1217	36	0.03767763802436974
1217	37	-0.058026066307178326
1217	38	-0.03905380649111834
1217	39	-0.08354491089833971
1217	40	-3.3567433288084203E-4
1217	41	0.07859254465442689
1217	42	-0.05028161025293798
1217	43	0.08992326637662984
1217	44	-0.10544024811642316
1217	45	0.015456476003599562
1217	46	-0.04476507099141003
1217	47	0.033720485986449944
1217	48	0.07373740240012694
1217	49	0.07974551975093647
1217	50	0.09244108385835403
1217	51	-0.006251530122490578
1217	52	0.02360792356868302
1217	53	0.027942317201798517
1217	54	0.04454829577853303
1217	55	0.14749075881086782
1217	56	0.12100742872124215
1217	57	-0.06081769450317864
1217	58	0.22129000523598563
1217	59	0.24195240004657137
1217	60	0.16395605266723834
1217	61	0.12043902192350942
1217	62	-0.006087727691351574
1217	63	-0.03065255659259236
1217	64	0.16752268281915406
1217	65	0.1759790387644884
1217	66	0.25580914840628566
1217	67	-0.1326085707131881
1217	68	-0.011721906574287289
1217	69	-0.034795348064228904
1217	70	-0.05152891935664883
1217	71	-0.010874512335142583
1217	72	0.06796295808196362
1217	73	0.19493820132637296
1217	74	-0.036718602649173704
1217	75	0.10267572471417452
1217	76	0.024363689884168593
1217	77	-0.13702189674280163
1217	78	0.12174353840661922
1217	79	0.05339856030224155
1217	80	0.02954115289578141
1217	81	0.052067407920688424
1217	82	0.01988379505690574
1217	83	-0.004878327937234417
1217	84	-0.013324873259520587
1217	85	0.05291386226979711
1217	86	0.04776540329969947
1217	87	0.09710310099477937
1217	88	0.07176005615668402
1217	89	-0.005941812570547711
1217	90	0.03399920017859159
1217	91	0.034175790883118395
1217	92	-0.26476343934056246
1217	93	0.03505487959222364
1217	94	0.04607459338714648
1217	95	0.15114864012304707
1217	96	0.1764312539649282
1217	97	-5.346441674305424E-4
1217	98	0.024877122798066864
1217	99	-0.02170717384542087
1217	100	0.08312898522510892
1217	101	0.1092917618091036
1218	1	-0.07084566717414731
1218	2	0.09774176299090698
1218	3	0.17199317333771091
1218	4	0.05695613780552122
1218	5	0.07371345493129411
1218	6	-0.009844912058980526
1218	7	0.1654623961615158
1218	8	0.147435134965626
1218	9	0.19187424749048887
1218	10	0.1470679518972986
1218	11	0.2216338938605702
1218	12	0.09602876892984114
1218	13	0.11350793434031203
1218	14	0.1405150878211998
1218	15	-0.02850595034180259
1218	16	0.11215518076562603
1218	17	0.15005639504611423
1218	18	0.030295510254596536
1218	19	0.1404692950663744
1218	20	0.24087585092119213
1218	21	0.14844413410072832
1218	22	0.16477905256434155
1218	23	0.22896492381430278
1218	24	0.2552693978639624
1218	25	0.23602368309422417
1218	26	0.16491845989668263
1218	27	0.1153388224033165
1218	28	0.03118176778568227
1218	29	0.15781180596075473
1218	30	0.08594898165972609
1218	31	0.27694491979458036
1218	32	0.14390275361726879
1218	33	0.15017093136134463
1218	34	0.04616087139505254
1218	35	-0.04385325395685413
1218	36	0.16554627326168259
1218	37	-0.056847882846312814
1218	38	0.014735780571918156
1218	39	-0.01808911710665484
1218	40	0.11793189684065908
1218	41	0.04088026021558733
1218	42	-0.11034885756068746
1218	43	0.2304229906831381
1218	44	0.04203269917898922
1218	45	-0.011548020376835666
1218	46	0.009554177944465891
1218	47	0.16364564566155337
1218	48	0.2207711792070839
1218	49	0.278576636793467
1218	50	0.08083951383283505
1218	51	0.2703411317085127
1218	52	0.12034321346698817
1218	53	0.14758162285279042
1218	54	0.12349233314142083
1218	55	0.25557804924206806
1218	56	0.2296200719117394
1218	57	0.05753354529162635
1218	58	-0.020170094796498006
1218	59	0.10472006108307852
1218	60	0.17171784343427987
1218	61	0.08808260652424593
1218	62	-0.017491437586741654
1218	63	0.10807001747074452
1218	64	0.12174696966535237
1218	65	0.1564411588734913
1218	66	0.16774882225307408
1218	67	-0.026569904678289902
1218	68	0.019951514328610642
1218	69	-0.12891428785711412
1218	70	0.13861825662090155
1218	71	0.1844608363466591
1218	72	-0.01996414464424845
1218	73	-0.13802843841431667
1218	74	-0.007933365097620992
1218	75	0.17751676779974446
1218	76	0.0361932838345993
1218	77	0.10520235275775036
1218	78	0.009180874469535638
1218	79	0.2427338274699693
1218	80	0.1846419493456466
1218	81	0.2718271712498037
1218	82	0.19878023466979755
1218	83	0.27232335527433804
1218	84	-0.06039762958938155
1218	85	0.3031325946686394
1218	86	0.10286172904426394
1218	87	0.026628985390956927
1218	88	0.17416326673355087
1218	89	-0.06408432249632057
1218	90	0.3094154740127024
1218	91	-0.04457505455598465
1218	92	0.25143640369997655
1218	93	0.11846710860509546
1218	94	0.32229631236076983
1218	95	0.24854035165087396
1218	96	0.30437458050362665
1218	97	-0.3041066658832108
1218	98	-0.03935811458291738
1218	99	0.21068978313041242
1218	100	0.2419122782891776
1218	101	-0.012811997694960553
1219	1	0.07359508929430802
1219	2	0.001469654827339184
1219	3	0.08663868128336816
1219	4	0.15290773610851716
1219	5	0.12011531526469099
1219	6	0.20852406939508228
1219	7	0.07285315435927942
1219	8	0.1087450678197115
1219	9	-0.03997425600913829
1219	10	0.026335327922907936
1219	11	0.2865496350776482
1219	12	0.08574275643285745
1219	13	0.07852817625825281
1219	14	0.19261333187986196
1219	15	0.09510945158751838
1219	16	0.06163304847328277
1219	17	0.04936414807099254
1219	18	0.15164923525821905
1219	19	0.2590778621681977
1219	20	0.1899767121148912
1219	21	0.08055579973615323
1219	22	0.19953644561319095
1219	23	0.1606438105984509
1219	24	0.027481048089555316
1219	25	0.09768148684839417
1219	26	0.09522657852009786
1219	27	0.05039845443988611
1219	28	-0.01554205104041273
1219	29	0.1953751994612105
1219	30	0.15018893598435312
1219	31	-0.035847353056730924
1219	32	0.04293345574572527
1219	33	0.0070453517953126266
1219	34	0.1509936711790658
1219	35	0.1936300664021715
1219	36	0.11988900984729867
1219	37	-0.026190843064519242
1219	38	0.05339470212685882
1219	39	0.21220029605427726
1219	40	0.06988294176618126
1219	41	0.08871083399523627
1219	42	0.12616098200149395
1219	43	0.13851887057414558
1219	44	0.1568925684652882
1219	45	0.17472579174028624
1219	46	-0.012284675854331795
1219	47	0.15867937253391062
1219	48	0.019047705336511456
1219	49	0.05761569028619817
1219	50	0.20178110299315932
1219	51	0.0371812539658265
1219	52	0.08934284786845126
1219	53	0.049268029848519745
1219	54	0.16756877673503112
1219	55	0.06236021897068866
1219	56	0.1884423412265761
1219	57	8.608830986958083E-4
1219	58	-0.021591565082061948
1219	59	0.188948241650003
1219	60	-0.06865948177874515
1219	61	0.14396431556973965
1219	62	0.31020400054389796
1219	63	0.03446212126668513
1219	64	0.01658605470204577
1219	65	0.017989590901223096
1219	66	0.019135099831629532
1219	67	0.07187732464072383
1219	68	0.09221073401204194
1219	69	0.01978092012209487
1219	70	0.2250067098638553
1219	71	0.11831230918000557
1219	72	-0.24195905234012116
1219	73	0.02392899678972782
1219	74	0.15740119377850448
1219	75	0.1353977883828179
1219	76	0.022204567592481794
1219	77	0.20004248805274472
1219	78	0.00976431106317932
1219	79	0.03300195298163544
1219	80	0.1498606538665186
1219	81	0.03979505362666913
1219	82	0.11215710302046489
1219	83	0.10916971208220616
1219	84	0.2641676766487322
1219	85	0.1957016731448462
1219	86	-0.011614252725422602
1219	87	0.14788203046098403
1219	88	0.025330076543177427
1219	89	0.09387054210999679
1219	90	0.2501838031477206
1219	91	0.0913450287548514
1219	92	0.3875100420174533
1219	93	0.1002172409285862
1219	94	0.02566570395880774
1219	95	0.2629031771426753
1219	96	0.0756522251581444
1219	97	-0.10285254882540329
1219	98	0.0849106204407164
1219	99	0.12505570507340735
1219	100	-0.0015882978137113923
1219	101	0.13717828741576454
1220	1	0.033712778018532674
1220	2	0.055281007793624326
1220	3	0.136677093575301
1220	4	0.08521456223614621
1220	5	0.04493038232728708
1220	6	-0.11204948151709004
1220	7	0.0737637890247882
1220	8	-0.16887355169881602
1220	9	-0.056470655424327276
1220	10	0.03156230552028205
1220	11	0.1361227410247423
1220	12	0.12409257163613319
1220	13	0.038623344300681595
1220	14	0.19669938267853126
1220	15	0.07652189789658337
1220	16	0.03633106247605866
1220	17	-0.04141635700977986
1220	18	-0.010059430663808655
1220	19	-0.04423285967414614
1220	20	-0.010880889977350705
1220	21	0.1635372474164285
1220	22	0.19785066360975634
1220	23	0.16341676035371933
1220	24	-0.00934934756612904
1220	25	0.17471820100826818
1220	26	0.047197592223206186
1220	27	0.001688762373888153
1220	28	0.016825617251740255
1220	29	0.09185670616746933
1220	30	0.056271154634750076
1220	31	0.18654655909444529
1220	32	0.1195259312953425
1220	33	0.23626811584576757
1220	34	0.14054879690440458
1220	35	0.24432194170297095
1220	36	0.07810479067021703
1220	37	0.0771583818789523
1220	38	0.1140076642321759
1220	39	0.303946647794632
1220	40	0.2752555773216159
1220	41	0.27366048029340106
1220	42	0.2590431752253082
1220	43	0.10545887293518774
1220	44	0.11801497018703344
1220	45	0.3221625204296359
1220	46	0.13909280891242304
1220	47	0.23053160780239068
1220	48	0.07935881765840946
1220	49	0.3433188713324995
1220	50	-0.0022740726772454423
1220	51	0.16049143095295904
1220	52	0.19808069078669632
1220	53	0.20495422957427678
1220	54	0.21057129214989345
1220	55	0.3107462670450829
1220	56	0.28611381169996264
1220	57	0.2846007692239638
1220	58	0.3378446913994395
1220	59	0.3088363647146366
1220	60	0.24337655131213154
1220	61	-0.04831508617924385
1220	62	0.07735758614519028
1220	63	0.30371612368220724
1220	64	0.14719547524853738
1220	65	0.16231519637157277
1220	66	0.10132287509701854
1220	67	-0.022173764615637026
1220	68	0.20490967426867002
1220	69	0.3022331317801843
1220	70	0.22083275575882766
1220	71	-0.056600014536634546
1220	72	0.0736243513703414
1220	73	0.09121970428420667
1220	74	0.2761897990399902
1220	75	0.21949873189041114
1220	76	0.007943164227093291
1220	77	0.2107790414803432
1220	78	0.04393980892461968
1220	79	0.11647812918780431
1220	80	0.21368608225892416
1220	81	0.18722052197512085
1220	82	0.2441083203177996
1220	83	0.12290442208302466
1220	84	0.08012503264804138
1220	85	0.1393643714494388
1220	86	6.878513237609241E-4
1220	87	0.1521813012630986
1220	88	0.27698961468758654
1220	89	0.19635998554040413
1220	90	0.3164836006432026
1220	91	0.16360808484769507
1220	92	0.10224928339739137
1220	93	0.4761778660591247
1220	94	-0.13451337178514677
1220	95	0.07995569210348918
1220	96	0.12141788293459399
1220	97	0.04132703545007388
1220	98	0.04046351225971989
1220	99	-0.15412737535630328
1220	100	0.11712039535107976
1220	101	0.06068315932938617
1221	1	0.1670612837169898
1221	2	0.06659112387985999
1221	3	0.11919782326020822
1221	4	0.061670580019566046
1221	5	0.032977381374600157
1221	6	0.08219137095812101
1221	7	-0.22069935624178783
1221	8	-0.039434223517034184
1221	9	0.042417880618863535
1221	10	0.039339024760955965
1221	11	-0.04854399621105898
1221	12	0.13705894544087016
1221	13	-0.07372060968823746
1221	14	0.04197089744512539
1221	15	-0.13054630717734028
1221	16	0.19011462692332515
1221	17	0.09212303821269074
1221	18	0.0738797387374106
1221	19	-0.01750550354697822
1221	20	0.04587222388595791
1221	21	0.10066014357393982
1221	22	0.026630170331472414
1221	23	0.12982373258476088
1221	24	0.16879538974024655
1221	25	-0.016420432067484114
1221	26	0.05780060552548605
1221	27	0.061872242138186095
1221	28	0.14155445533084787
1221	29	0.18035958185993195
1221	30	-0.025881204138762826
1221	31	0.19070872697842844
1221	32	0.4385429031735413
1221	33	0.05137555736159527
1221	34	0.12566576525414064
1221	35	0.24158597614071198
1221	36	0.1714578833627769
1221	37	-0.11206641611688184
1221	38	0.09428500095282999
1221	39	0.0025740780193928003
1221	40	-0.048502935080911413
1221	41	0.01346712084948365
1221	42	0.11329955291135008
1221	43	0.16311738886616922
1221	44	-0.04187564764578866
1221	45	0.12123524192852386
1221	46	0.08365580951226548
1221	47	-2.3794867056636804E-4
1221	48	0.057749841263792234
1221	49	0.21603613607263128
1221	50	0.0014999649361087108
1221	51	0.1764104175801009
1221	52	0.1678693362120569
1221	53	0.16064668926166092
1221	54	0.04928269965139265
1221	55	-0.11711160670672882
1221	56	0.2785530340280431
1221	57	0.3166878515428664
1221	58	0.11383777562370767
1221	59	0.06266650479437885
1221	60	0.13393722313034573
1221	61	0.1735719326274321
1221	62	-0.056181103385874565
1221	63	0.33768034512817025
1221	64	0.12321467005465081
1221	65	0.0011924413523374255
1221	66	0.2659218659583189
1221	67	0.09827011527568175
1221	68	0.011076711423321228
1221	69	0.038593175533044644
1221	70	0.04170851878765802
1221	71	0.2018213537989908
1221	72	0.2089914873217893
1221	73	0.1669749705062884
1221	74	0.09412071185181503
1221	75	0.2614916044072615
1221	76	-0.024851020875757968
1221	77	0.10059520887033813
1221	78	0.3127468376109732
1221	79	0.29228067673376756
1221	80	0.3304631896298673
1221	81	0.4254287715076046
1221	82	0.37855664606495054
1221	83	0.1209609479642566
1221	84	0.4137462880730496
1221	85	0.23626709188978623
1221	86	0.0342745278701031
1221	87	0.23193360358129667
1221	88	0.144531338691678
1221	89	0.2589181168695731
1221	90	0.15225156931050066
1221	91	0.32419592578485634
1221	92	0.21592558275168017
1221	93	0.06811675318378008
1221	94	0.2517355255720375
1221	95	0.3327364690697223
1221	96	0.24687358315688357
1221	97	0.042890141903619394
1221	98	0.17321323880430128
1221	99	-0.17318739440997177
1221	100	0.23097594032126523
1221	101	0.14951629859758953
1222	1	0.06506495224304842
1222	2	0.21076922328183656
1222	3	0.09809123498943961
1222	4	-0.07939178492339494
1222	5	0.0906184688664311
1222	6	0.14993346855096235
1222	7	-0.0013039092344016012
1222	8	0.02677513373710383
1222	9	0.24914937466378717
1222	10	-0.052587705225477066
1222	11	0.1518932116888294
1222	12	-0.002759638407567877
1222	13	0.15436874153544267
1222	14	0.1687360615237239
1222	15	0.07770536376089865
1222	16	0.14820297307137764
1222	17	0.2986409536858261
1222	18	0.1386317363252303
1222	19	0.25380209985017643
1222	20	0.06248109870378471
1222	21	0.0872423838875207
1222	22	0.2733259841914588
1222	23	0.05861412406171951
1222	24	0.03672845170316208
1222	25	0.03456202936273911
1222	26	0.012936542004709395
1222	27	0.1835492108300798
1222	28	-0.041268802119276415
1222	29	0.05421002660590091
1222	30	0.14734358102631973
1222	31	0.07169520871118351
1222	32	0.027165447019967814
1222	33	0.170238314284056
1222	34	0.09964686983226301
1222	35	0.2670520799650262
1222	36	0.13910701145967153
1222	37	0.1129825813201748
1222	38	-0.00441342610380957
1222	39	0.21249668719573833
1222	40	0.16059048669907838
1222	41	0.09525515039870669
1222	42	-0.0935952659237671
1222	43	0.10906944675852515
1222	44	0.031293858359539684
1222	45	0.1742278546226288
1222	46	0.023388961931985364
1222	47	0.2186926508570508
1222	48	-0.08417940141172409
1222	49	-0.00670118741096104
1222	50	0.13393124288977276
1222	51	0.10913316746703572
1222	52	0.07915884824783603
1222	53	0.2375475385505652
1222	54	0.21620063522604482
1222	55	0.30757053812467205
1222	56	0.1024889102027231
1222	57	0.017577343477128693
1222	58	0.19860334173256433
1222	59	0.07984073465517127
1222	60	0.04920934735768867
1222	61	0.12993908675577615
1222	62	0.10582452503766149
1222	63	0.11759390862382446
1222	64	0.30799782498705497
1222	65	0.37552029702347767
1222	66	0.25203925879213074
1222	67	0.15462973133679014
1222	68	0.21256924873675587
1222	69	-0.010391698078692002
1222	70	0.17740629254512896
1222	71	0.23300382527997243
1222	72	0.14738035108378966
1222	73	0.18641062053895752
1222	74	0.1479048216060761
1222	75	0.12686172350872482
1222	76	0.2005371895870809
1222	77	0.17302347159711218
1222	78	0.05896524054579544
1222	79	0.12821464326474796
1222	80	0.36424629430849365
1222	81	0.21300603669681095
1222	82	0.02706913412968248
1222	83	0.2517338511252234
1222	84	0.09795152451709299
1222	85	0.30916020209632933
1222	86	0.16587661842741852
1222	87	0.11585993153747154
1222	88	0.042176949023854604
1222	89	0.19127652683992125
1222	90	0.17127262564498835
1222	91	0.06609250350232543
1222	92	0.29311539128477193
1222	93	0.26795091570451035
1222	94	0.13209383503482997
1222	95	0.2678588370279087
1222	96	0.05996720595199889
1222	97	0.17270822321424362
1222	98	-0.05030301829404493
1222	99	0.06296768876003256
1222	100	0.16819640366112765
1222	101	0.03699808160175877
1223	1	0.02627014138941064
1223	2	0.15527266403058348
1223	3	0.10164997634542772
1223	4	0.03143066569880659
1223	5	0.0032449421937812417
1223	6	0.08117538289675963
1223	7	-0.10394167614000338
1223	8	-0.0581184411439537
1223	9	0.04290356234788817
1223	10	-0.13497920470082647
1223	11	-0.0073399206356654645
1223	12	0.04072169136912862
1223	13	0.14230294380005404
1223	14	0.03327843983331036
1223	15	-0.1345085568385045
1223	16	-0.07966393126611848
1223	17	0.0035899008124928855
1223	18	0.0018888380053567744
1223	19	-0.08421617214806787
1223	20	0.02936942291375999
1223	21	0.040883930770618804
1223	22	-0.07186982032849443
1223	23	-0.10922404064753266
1223	24	0.021772888562367143
1223	25	0.07646204748302665
1223	26	-0.027479086959104393
1223	27	0.014921970550773267
1223	28	-0.07350396138822646
1223	29	0.06804360645950425
1223	30	0.09308383715456614
1223	31	0.04733921658297646
1223	32	0.023122093164346325
1223	33	-0.009739393540961316
1223	34	0.08105776644966767
1223	35	-0.12267013172213836
1223	36	-0.047368717882143585
1223	37	-0.028156595175701682
1223	38	0.0041536800853236855
1223	39	-0.04665827502555686
1223	40	0.11385382513137898
1223	41	-0.0900775255472368
1223	42	-0.13388131371920053
1223	43	0.15894239400319066
1223	44	0.008160986040181228
1223	45	0.06635943323730942
1223	46	0.18044449852444444
1223	47	0.21589664743526527
1223	48	0.15502006087910303
1223	49	0.14830844162870704
1223	50	0.11258616929188747
1223	51	0.24589818940101793
1223	52	0.0644803570361745
1223	53	-0.1906402635421145
1223	54	0.09444279819912538
1223	55	0.09479299211808723
1223	56	0.050919819209354955
1223	57	0.1394026048518313
1223	58	-0.07281863776201192
1223	59	-0.019657586057164167
1223	60	0.0197470143909797
1223	61	-0.03079318380127205
1223	62	0.017682992903637285
1223	63	0.08275659093293797
1223	64	-0.18483623105100122
1223	65	-0.05085126170101972
1223	66	0.20803960434191282
1223	67	0.04666228044067822
1223	68	0.13246912358030727
1223	69	0.04965073712018864
1223	70	-0.015512676030908779
1223	71	0.05463903427438055
1223	72	0.02000733009374045
1223	73	0.11756930795546339
1223	74	0.03094991585267337
1223	75	0.06390423877402185
1223	76	0.11197320177402759
1223	77	0.10721625466348428
1223	78	0.11900030120663985
1223	79	0.033307499233700355
1223	80	-0.014782837223762613
1223	81	0.07855135217954512
1223	82	-0.17566639808019602
1223	83	0.010530621498965331
1223	84	0.16886929631095882
1223	85	0.11910571479528897
1223	86	0.09453849796539515
1223	87	0.09624471386218403
1223	88	0.2557130189428989
1223	89	0.0821839321403175
1223	90	0.0766004133257212
1223	91	0.1845676175969686
1223	92	0.344385286734898
1223	93	0.1490522924254165
1223	94	0.0029751555406818397
1223	95	0.023435041289971537
1223	96	0.1521563059633806
1223	97	-0.08483066167132591
1223	98	-0.005460559496647477
1223	99	-0.05173271536465052
1223	100	0.22382043706989663
1223	101	0.36524719771070124
1224	1	0.05215249433059199
1224	2	0.0977810077936212
1224	3	0.08084376024196871
1224	4	0.14067555514394314
1224	5	0.021721162469127364
1224	6	0.1087129298304248
1224	7	0.10059003015953749
1224	8	-0.0428629134009455
1224	9	0.013972606987017855
1224	10	0.15955875942098885
1224	11	0.0837113935070164
1224	12	-0.04158118722911297
1224	13	-0.008451123784425363
1224	14	0.12435895714661882
1224	15	-0.14904547798994372
1224	16	0.04739489226329141
1224	17	0.05221839476326551
1224	18	-0.013640990947500597
1224	19	0.007859338907415747
1224	20	0.1863531525758404
1224	21	-0.10543438378924463
1224	22	-0.0497379888725078
1224	23	0.13465789510549087
1224	24	-0.09284225536755031
1224	25	0.09429266909337741
1224	26	-0.06867120210304023
1224	27	0.13369230847317937
1224	28	0.15372278037230558
1224	29	0.12011911751498872
1224	30	0.21517186385460718
1224	31	-0.026343511827541022
1224	32	0.08028834264285933
1224	33	0.18421137825711753
1224	34	0.13152397420936524
1224	35	0.1047120126249581
1224	36	0.07828209563475497
1224	37	0.15997753081511945
1224	38	0.1314367422463647
1224	39	0.24990409460314567
1224	40	-0.09727988367129115
1224	41	0.057401615045172605
1224	42	-0.1138646261931271
1224	43	0.026114901303984084
1224	44	0.22727028933596927
1224	45	0.1878894707842491
1224	46	-0.06817669463367082
1224	47	-0.020213073048672925
1224	48	0.01396874673642401
1224	49	-0.11441162512139869
1224	50	0.17909117554970777
1224	51	0.04059781393167583
1224	52	0.12359487518386203
1224	53	0.1471350806381082
1224	54	0.3001989517243615
1224	55	0.4013668344209691
1224	56	0.196007428721245
1224	57	0.09353693943672425
1224	58	0.0498659679951885
1224	59	0.21472288953732743
1224	60	0.0765325796809222
1224	61	0.4061175379342288
1224	62	0.11783630954944613
1224	63	0.1236629321928504
1224	64	0.08558200007123418
1224	65	0.2211095226127071
1224	66	0.11884060559347631
1224	67	0.16270212190918443
1224	68	0.10340258207008901
1224	69	0.06909483390784033
1224	70	0.27148878412761945
1224	71	-0.03594398616783678
1224	72	0.09032647902991187
1224	73	0.17199984612818042
1224	74	0.3696472458484976
1224	75	0.10011929926630359
1224	76	0.09730486635475444
1224	77	0.21671875779239969
1224	78	0.3151100216905789
1224	79	0.09952777457787931
1224	80	0.15494494750714694
1224	81	0.25060704679781765
1224	82	0.21923243379298185
1224	83	0.293560450451821
1224	84	-0.011577095011531924
1224	85	0.36115515159128364
1224	86	-0.006741226690429869
1224	87	0.08335151402905439
1224	88	0.04936550121240657
1224	89	0.15687416993756642
1224	90	0.1513062956786584
1224	91	0.11096624087606699
1224	92	0.2305648862342693
1224	93	0.15628424903784577
1224	94	0.14780932325031415
1224	95	0.18660462827369884
1224	96	0.22602781201260314
1224	97	0.05517455318057074
1224	98	0.08111954062851368
1224	99	0.3125215608139058
1224	100	0.041092026556754035
1224	101	0.3598852869889626
1225	1	0.07134111833727985
1225	2	-0.06640866180069338
1225	3	0.052243802065476075
1225	4	0.025418340589368427
1225	5	0.06736629003081873
1225	6	0.054332963289226655
1225	7	-0.19501327389733802
1225	8	0.05512851278056985
1225	9	-0.04372605466082291
1225	10	0.05331764691575813
1225	11	0.0574671442389274
1225	12	0.0428353748787913
1225	13	-0.19411716309851812
1225	14	-0.028280106006874917
1225	15	-0.04928178079212131
1225	16	0.07262283036450867
1225	17	0.080789076486397
1225	18	-0.06814747359074147
1225	19	2.830110111418094E-4
1225	20	-0.03400234721504347
1225	21	0.058586946198211365
1225	22	-0.11546362668095611
1225	23	-0.07603010154862488
1225	24	-0.02584204625002684
1225	25	0.02895598987965542
1225	26	0.04183172554230197
1225	27	0.006516440635451204
1225	28	0.29927380504817336
1225	29	0.11239222500140045
1225	30	0.019465046623324156
1225	31	-4.746285151142615E-4
1225	32	0.08150854339568525
1225	33	-0.0151612691707399
1225	34	-0.1356874436074449
1225	35	-0.20357113250260284
1225	36	-0.06791405660280248
1225	37	0.37291249526514036
1225	38	0.06146915546258924
1225	39	0.12586394403852807
1225	40	-0.021887788313705414
1225	41	-0.11094740210246101
1225	42	0.05429095724476696
1225	43	-0.09719647468932635
1225	44	0.18979015550075218
1225	45	0.12853250717069642
1225	46	0.040495409088620704
1225	47	0.179646818210216
1225	48	0.06177301273391578
1225	49	0.21901371992251484
1225	50	0.3579964453113149
1225	51	0.20886004730683538
1225	52	0.09804385050799169
1225	53	0.3943360425787219
1225	54	0.051101293840631
1225	55	0.166079297825398
1225	56	0.1385733007413208
1225	57	0.03825463077926372
1225	58	0.05144480530175599
1225	59	0.22499892466907312
1225	60	0.04460242493395583
1225	61	0.017232134337405114
1225	62	0.21227273782213274
1225	63	0.009837127090378317
1225	64	0.07446635808043567
1225	65	-0.06733464300837255
1225	66	-0.10975412464491541
1225	67	0.12654883876405165
1225	68	0.010143485457795975
1225	69	0.0658231902441031
1225	70	0.19711509111214554
1225	71	0.07504827648376988
1225	72	0.036932501614607816
1225	73	0.32281122212148716
1225	74	0.14648852564774728
1225	75	0.09241436409273263
1225	76	0.1447661796128088
1225	77	0.2696537222424169
1225	78	0.17114306225937526
1225	79	0.260050568388003
1225	80	0.30027639878276347
1225	81	0.199895001628434
1225	82	0.09638948105354217
1225	83	-0.1653552751859877
1225	84	0.08779137006584392
1225	85	0.2613736794039099
1225	86	0.09710758133968511
1225	87	0.16646109161165867
1225	88	0.02253363170174083
1225	89	-0.01422474265130802
1225	90	0.19847902675352458
1225	91	0.34319857044528135
1225	92	0.06430913550235573
1225	93	0.12700570449581505
1225	94	0.20573383182413352
1225	95	0.30983653960787194
1225	96	-0.0045075288489613285
1225	97	0.08914464937463151
1225	98	-0.05631145058855225
1225	99	0.05850545876455726
1225	100	-0.12201964220108863
1225	101	0.08073744089946189
1226	1	0.19196583880753337
1226	2	0.24413182267034728
1226	3	0.23060103841441304
1226	4	-0.02606354500927921
1226	5	0.08774533018051045
1226	6	0.13322156613074299
1226	7	-0.03478223617281628
1226	8	0.0997791676688422
1226	9	0.18494802139014155
1226	10	0.0010335469958633325
1226	11	0.1547867521920665
1226	12	0.22544207506368252
1226	13	0.15417633129288077
1226	14	0.1677856182414743
1226	15	0.09331627155734878
1226	16	0.23183283626664064
1226	17	0.23832544309868808
1226	18	0.20401815378017574
1226	19	0.14953157738074196
1226	20	0.08271336987630207
1226	21	0.10672260186335336
1226	22	0.048137759839008254
1226	23	0.2639105765374481
1226	24	-0.15230353131127572
1226	25	0.16071139036375115
1226	26	0.11341021592176048
1226	27	0.18762078040520436
1226	28	0.18511468732313574
1226	29	0.19731998114502147
1226	30	0.15213871160499082
1226	31	0.07204379838280062
1226	32	0.18570796933181555
1226	33	0.2103570810012343
1226	34	-0.021251133744385697
1226	35	0.10230986747939852
1226	36	0.19107008839140605
1226	37	0.08076002141270067
1226	38	0.10139321250684219
1226	39	0.3554870448747707
1226	40	-0.261005681136119
1226	41	0.1531597289886193
1226	42	0.2522225725810756
1226	43	0.2337639471320898
1226	44	0.01910271725071766
1226	45	0.2562621550021049
1226	46	0.19253022833609634
1226	47	0.13770376773695148
1226	48	0.1302384221786852
1226	49	0.012372049485094294
1226	50	0.13035353799573102
1226	51	0.22874867059694992
1226	52	0.13976948167501746
1226	53	0.31630453320810403
1226	54	0.22994090742849949
1226	55	0.09993174596854004
1226	56	0.19371950561217233
1226	57	0.15031086338156996
1226	58	0.11581874693375482
1226	59	0.1764626861663885
1226	60	0.19008530290143
1226	61	0.026548656474417953
1226	62	0.24898653938647186
1226	63	0.253156246024858
1226	64	0.23332576661253057
1226	65	0.23709642886705495
1226	66	0.017527052173775814
1226	67	0.08984622275887943
1226	68	0.32372679157001727
1226	69	0.07268133620620887
1226	70	0.2197270485098457
1226	71	0.24820317917552615
1226	72	0.2210013641114017
1226	73	0.19745046599167182
1226	74	0.10651832817194418
1226	75	0.05252875740810481
1226	76	0.028788359877530922
1226	77	-0.0060619219680120295
1226	78	0.27241257079212033
1226	79	0.3194595199463137
1226	80	0.3756076442615708
1226	81	0.05797262696219008
1226	82	0.3239813542554373
1226	83	0.08420573531043374
1226	84	0.11569829153255995
1226	85	0.3860405813168697
1226	86	0.19849244095130558
1226	87	0.22018603137130555
1226	88	0.15248640941689473
1226	89	0.12995851316085805
1226	90	0.10429556995084255
1226	91	0.17545398290141634
1226	92	0.09319094835991137
1226	93	0.37896916337131614
1226	94	0.1943098804309784
1226	95	0.4320674364642585
1226	96	0.25256493417446535
1226	97	0.25504257101034966
1226	98	0.2593160164608008
1226	99	0.19108090055481597
1226	100	0.2564423539003897
1226	101	0.18409025982640514
1227	1	0.013817066317741933
1227	2	0.1831737602025001
1227	3	0.20154512876591468
1227	4	0.2928637970096091
1227	5	0.12286101723801579
1227	6	0.07043650195722506
1227	7	0.025822190472347017
1227	8	-0.026018548088835303
1227	9	0.3515675657916546
1227	10	0.10703851085235527
1227	11	0.23267801828009027
1227	12	0.07301733253069642
1227	13	0.11047744764414347
1227	14	0.3243086848382788
1227	15	0.15663599107862325
1227	16	0.22931361869814992
1227	17	0.25256576244934337
1227	18	0.15531934978703532
1227	19	0.1182957304728447
1227	20	0.10734603066548942
1227	21	0.10786333999234898
1227	22	0.20669965950062164
1227	23	0.14309177305550236
1227	24	0.21347285425401452
1227	25	0.347941600806827
1227	26	0.23765298446308236
1227	27	0.1444446475319694
1227	28	0.21312614582405587
1227	29	0.2621767910242738
1227	30	0.35085333292317245
1227	31	0.1842454422291553
1227	32	0.2295192461479587
1227	33	0.3613235134337671
1227	34	0.22472639007307293
1227	35	0.3142560707174056
1227	36	0.28252661455669426
1227	37	0.317714229600206
1227	38	0.2713239786658548
1227	39	0.3675999471377054
1227	40	0.43911691845131884
1227	41	0.2962512868787144
1227	42	0.1643451210488749
1227	43	0.20109570007510058
1227	44	0.3225551657498755
1227	45	0.5569723502703496
1227	46	0.21241051385676002
1227	47	0.32071905933507594
1227	48	0.09877533799463123
1227	49	0.41632709852054717
1227	50	0.2790265895980255
1227	51	0.36588269034558607
1227	52	0.3168545456209486
1227	53	0.2969161866288914
1227	54	0.33265705813408175
1227	55	0.18140488776547414
1227	56	0.13860273663912892
1227	57	0.17135009402407775
1227	58	0.3044428427333514
1227	59	0.16395763328819868
1227	60	0.19111224732510834
1227	61	0.33705246322399063
1227	62	0.34980426095287953
1227	63	0.4796631416608008
1227	64	0.30643069438767156
1227	65	0.1886322149741062
1227	66	0.17630883628751093
1227	67	0.3970384576164889
1227	68	0.2963564292981289
1227	69	0.15596852473314726
1227	70	0.3025944257977784
1227	71	0.2900799630012756
1227	72	0.2929217869478009
1227	73	0.17952533139560245
1227	74	0.3942042211312824
1227	75	0.2142796818944248
1227	76	0.2667057880137449
1227	77	0.23512296111595532
1227	78	0.3719491503038981
1227	79	0.4048636215266299
1227	80	0.25564491957808855
1227	81	0.25822783998312815
1227	82	0.17881314877691779
1227	83	0.44528611725813505
1227	84	0.2857123896973093
1227	85	0.5627327943786042
1227	86	0.2398692327426133
1227	87	0.37294305152381924
1227	88	0.3736211917584171
1227	89	0.479256169658278
1227	90	0.2507463180219105
1227	91	0.09721013139414936
1227	92	0.28624949732210325
1227	93	0.40857373374668526
1227	94	0.4900551688026127
1227	95	0.22646952144504695
1227	96	0.11851349836926062
1227	97	0.4762466799785017
1227	98	0.19982886893461682
1227	99	0.17894699022320992
1227	100	0.13130289096116599
1227	101	0.4047229493266258
1228	1	0.18334495134667605
1228	2	-0.01470235327126801
1228	3	-0.08658413770589846
1228	4	-0.20576925905461252
1228	5	-0.027481555223609178
1228	6	-0.015520292576674422
1228	7	0.1337361754729045
1228	8	0.06699149591685938
1228	9	0.22537166411402865
1228	10	0.04530889807877969
1228	11	0.17841466583092114
1228	12	0.11744266191120545
1228	13	0.18713539867813722
1228	14	0.09181320007506599
1228	15	0.030186357839227185
1228	16	0.09651302870256018
1228	17	0.0888587164493444
1228	18	0.042251965236637545
1228	19	0.09699134112594265
1228	20	0.02983069001344063
1228	21	0.008140214103157462
1228	22	0.14524259903652847
1228	23	0.07314097885480209
1228	24	-0.03750809008745648
1228	25	0.22088168739620784
1228	26	0.1721843164771073
1228	27	-0.0034721396688084383
1228	28	0.0764418596845644
1228	29	-0.07271227460924479
1228	30	0.03305594594002059
1228	31	0.14386308828338912
1228	32	0.11718656782311854
1228	33	0.1245330643358713
1228	34	0.001167623682462704
1228	35	0.09502537923616217
1228	36	0.22425270018273125
1228	37	0.08202827956720427
1228	38	-0.007998920537886534
1228	39	0.11865617447003274
1228	40	-0.04907550208504574
1228	41	0.12950782691427776
1228	42	-0.062295019981256416
1228	43	0.04669865061069345
1228	44	-0.025250509332913396
1228	45	0.2632125434409289
1228	46	0.10822652222711326
1228	47	0.0863010700461686
1228	48	0.23604306731323987
1228	49	0.006364858516981542
1228	50	0.1587986076073875
1228	51	0.2302234378917447
1228	52	0.21494124234969547
1228	53	0.034626761170557074
1228	54	0.25649262892902414
1228	55	0.3974053812872995
1228	56	-0.00628042485612923
1228	57	0.11852861996917596
1228	58	-0.039942684251066396
1228	59	0.11977557949850137
1228	60	0.030007343962672905
1228	61	0.12035769323095735
1228	62	-0.004422425891483783
1228	63	0.045489055320970806
1228	64	0.050747002844389044
1228	65	0.28510841335036474
1228	66	0.10729873094012277
1228	67	0.16694366378383307
1228	68	0.058659098986339586
1228	69	-0.06534360203225731
1228	70	0.002738090838661833
1228	71	0.03026372320542947
1228	72	0.1630136670498814
1228	73	0.12567150447537756
1228	74	0.3113319380281965
1228	75	0.23451059155692633
1228	76	0.06865262009851847
1228	77	0.0780484860231212
1228	78	0.33761418142435673
1228	79	0.2330441361973996
1228	80	0.2003345759042645
1228	81	0.09027288151772694
1228	82	0.20207907827440152
1228	83	0.16151524801144035
1228	84	0.11818995989695935
1228	85	0.24811715935612
1228	86	-0.05015082180967312
1228	87	0.04901707143338285
1228	88	0.0010488068141825124
1228	89	0.0967147134761106
1228	90	0.14025249645514748
1228	91	0.05360489866863105
1228	92	-0.055806439334226354
1228	93	0.13373017249874408
1228	94	0.10436367710499894
1228	95	0.09155055173459914
1228	96	0.1434265918240314
1228	97	0.03858692145566778
1228	98	-0.10105877329273483
1228	99	0.03360725132971254
1228	100	0.17198498274088792
1228	101	0.21742688432673418
1229	1	-0.015060437664949688
1229	2	0.09143485394746875
1229	3	-0.03747006361533067
1229	4	0.0895495796701411
1229	5	-0.05078441166688208
1229	6	0.1594292063075713
1229	7	-0.04463014821281064
1229	8	0.1493695280706291
1229	9	0.1709932312902538
1229	10	-0.012132990857715242
1229	11	0.19853859529073503
1229	12	0.19312338356240843
1229	13	-2.487826473043242E-4
1229	14	0.15131547888574914
1229	15	-0.12218371656296512
1229	16	0.06655877186195625
1229	17	0.24027580836416007
1229	18	0.10561764896331738
1229	19	0.04442009698991711
1229	20	0.07538325291028514
1229	21	0.14202938432669754
1229	22	0.06503347155112493
1229	23	-0.060252918718362025
1229	24	0.11867669669488379
1229	25	-0.0849046553213384
1229	26	0.05506068195493441
1229	27	-0.0036460415825629866
1229	28	0.047354329982113086
1229	29	-0.021547549151677003
1229	30	0.04862225404412612
1229	31	0.13069940901973354
1229	32	0.1089644853407421
1229	33	0.2498189590820914
1229	34	0.0900328928269829
1229	35	0.06732628241314131
1229	36	0.11179937545637841
1229	37	0.1636480993769993
1229	38	0.17592113466553627
1229	39	-0.12758754419284202
1229	40	0.09345311521388311
1229	41	0.05711454704071173
1229	42	-0.015180122291234
1229	43	0.28658034166072355
1229	44	0.06344085789784515
1229	45	0.13933038494255356
1229	46	0.15249777582340585
1229	47	0.1720444520349389
1229	48	-0.01936458659690743
1229	49	0.17961290107704286
1229	50	0.31686988235015434
1229	51	0.26312289754371676
1229	52	0.22259431777025895
1229	53	0.020437756223394388
1229	54	0.264304302894935
1229	55	0.39845992249231443
1229	56	0.07669304745034111
1229	57	0.2757442972962565
1229	58	0.22118703822930286
1229	59	0.22664039232439848
1229	60	-0.002190943173033588
1229	61	0.3985645836421412
1229	62	0.05588814901432926
1229	63	0.10604587533666177
1229	64	0.04941421857736117
1229	65	0.07825556497613917
1229	66	0.14371240046526879
1229	67	0.16170156449557993
1229	68	0.05955921529194086
1229	69	0.23982225865700713
1229	70	0.21720506060476907
1229	71	0.023283995994923146
1229	72	-0.03236582866239246
1229	73	0.05943574356408021
1229	74	0.38318403514615795
1229	75	0.1702893104145744
1229	76	0.11225469913067343
1229	77	-0.08147243507271185
1229	78	0.2673675467741887
1229	79	0.17814538884766762
1229	80	0.2719042563142864
1229	81	0.076228562962811
1229	82	0.02461426210958706
1229	83	0.19108274699585337
1229	84	0.22173394177777084
1229	85	0.28736195203721593
1229	86	0.06128274209441287
1229	87	0.2635689053334076
1229	88	0.05952715115666507
1229	89	0.3873284620222961
1229	90	0.06399302923495753
1229	91	0.00552867119936451
1229	92	0.2309299921428547
1229	93	0.20830766040908344
1229	94	0.386474317676182
1229	95	0.2129507821198544
1229	96	0.17717608403044238
1229	97	0.14537243500888763
1229	98	0.1546619040621806
1229	99	0.3647874471015342
1229	100	0.18518344238729867
1229	101	0.12282006959765823
1230	1	0.062012158079376434
1230	2	0.058015480490581695
1230	3	-0.019771426641455037
1230	4	-0.05744310540906383
1230	5	0.03779904214121643
1230	6	0.04229532527296698
1230	7	-0.19345783700733676
1230	8	0.012359054085507637
1230	9	0.07251748679805559
1230	10	0.1590019301865837
1230	11	0.053108364467135516
1230	12	-0.0038877038332572056
1230	13	-0.017432991229192396
1230	14	0.028719107209141725
1230	15	0.001134458094533386
1230	16	-0.029937329495773213
1230	17	-0.10264647948989136
1230	18	-0.04848537055011093
1230	19	0.07223268891436163
1230	20	-0.12353846893311982
1230	21	0.02472054187422401
1230	22	4.14852589209147E-4
1230	23	-0.00853857564620597
1230	24	0.0848335123134305
1230	25	0.0552847491267201
1230	26	-0.020215248233370176
1230	27	-0.07037779017903745
1230	28	0.17391695850208322
1230	29	0.09110355547525018
1230	30	0.11698581411165776
1230	31	0.19550135408881886
1230	32	0.11293701570107828
1230	33	0.06097947607565146
1230	34	-0.001721475283481766
1230	35	0.09734296996829528
1230	36	0.1801043826988078
1230	37	-0.019118967725937352
1230	38	0.0882107453031935
1230	39	0.08582739597871836
1230	40	0.14783440005803783
1230	41	-0.09842824461857447
1230	42	0.009522896385725232
1230	43	0.09786528340763567
1230	44	0.04480467866485327
1230	45	-0.04711226605054719
1230	46	-0.11487045592309642
1230	47	-0.13109885879273264
1230	48	0.2199017743868339
1230	49	-0.06859531276902686
1230	50	-0.042586259492672696
1230	51	0.12398047337311624
1230	52	0.13197371358874932
1230	53	-0.005379508774147723
1230	54	0.11273229895237336
1230	55	0.2431262480655434
1230	56	0.043475123594106435
1230	57	0.03350359220871724
1230	58	0.14739618892057393
1230	59	0.012998559955555322
1230	60	0.050672499091788836
1230	61	0.1536130221637677
1230	62	0.16534673055819837
1230	63	-0.043914183271930085
1230	64	0.1655886000434421
1230	65	0.30199183468717905
1230	66	0.06795968298683164
1230	67	0.06263994322361555
1230	68	0.11586228750290672
1230	69	-0.2369503932701491
1230	70	0.20396863684403144
1230	71	0.14400981402668833
1230	72	0.013550739138295853
1230	73	-0.10568113205717822
1230	74	-0.039670178078139884
1230	75	0.37178700803384146
1230	76	0.2189055332993135
1230	77	0.2058145615995386
1230	78	0.10751310630917033
1230	79	0.14944718544351332
1230	80	0.11814662876322757
1230	81	0.2430459102131337
1230	82	-0.03261868472862517
1230	83	0.07674476335997582
1230	84	0.019898519827989958
1230	85	0.0018120225097177922
1230	86	0.05311253182006226
1230	87	0.21825564074852366
1230	88	0.10002758263522082
1230	89	0.16423383368635314
1230	90	-0.02391532444083566
1230	91	-0.01680609481936557
1230	92	0.3554540761745244
1230	93	0.22779529530712495
1230	94	0.3110485201379092
1230	95	0.118087537819342
1230	96	0.2383843494587623
1230	97	-0.04925680710843494
1230	98	-0.09500002307859035
1230	99	0.24317078965925987
1230	100	0.11667907671654376
1230	101	0.23884214401272175
1231	1	-0.13297031268695747
1231	2	0.019912586740993277
1231	3	0.03436130410161553
1231	4	0.1027106428632436
1231	5	-0.20805953928525867
1231	6	-0.2506116315730864
1231	7	-0.22173453124396758
1231	8	-0.007520808137783774
1231	9	0.050700677162460295
1231	10	0.10928682959642799
1231	11	0.09153595491052613
1231	12	-0.061511011790521763
1231	13	-0.01042480799495138
1231	14	-0.0011147270639071394
1231	15	0.050129960606547286
1231	16	0.02381594489487071
1231	17	-0.08926406137708653
1231	18	-0.006816429543988534
1231	19	0.04271898803022367
1231	20	-0.004699479003107854
1231	21	0.07732000217566792
1231	22	0.031069028671346643
1231	23	0.1657280705440911
1231	24	0.09751739375526114
1231	25	-0.06128627827504829
1231	26	0.11581125403731107
1231	27	0.130701080403
1231	28	-0.014215816118920088
1231	29	-0.13681070704641485
1231	30	0.15929467087214988
1231	31	-0.04944000305560792
1231	32	-0.11166779770801583
1231	33	0.09459734316939716
1231	34	0.11914678122690958
1231	35	0.1434663985898723
1231	36	-0.014858255242437224
1231	37	-0.16983825865855806
1231	38	0.0588139352288195
1231	39	0.05685146302419497
1231	40	-0.08434128718006662
1231	41	0.009445474694295797
1231	42	0.052942391350732976
1231	43	0.04347455042678661
1231	44	-0.024256026453507218
1231	45	-0.02357544149645463
1231	46	-0.14921178235297106
1231	47	0.19183955853027612
1231	48	0.37558278182414284
1231	49	0.0657287257557968
1231	50	-0.050426368309942404
1231	51	0.11254518235273281
1231	52	0.06402469974526781
1231	53	-0.006575445677682978
1231	54	0.07564632014541672
1231	55	-0.17230860417552663
1231	56	0.2035337445107146
1231	57	0.15311588680514632
1231	58	0.08497123115308369
1231	59	0.04107376673031382
1231	60	0.06602380775110106
1231	61	0.006977187057032097
1231	62	-0.09376895360844628
1231	63	-0.028942330965044505
1231	64	0.09080129831684758
1231	65	-0.012609775632910214
1231	66	-0.017405008441613745
1231	67	-0.18392068510836168
1231	68	0.08877977505254364
1231	69	0.18991062338152176
1231	70	-0.1443094614864151
1231	71	-0.09795275809766224
1231	72	0.10437911060886051
1231	73	-0.026701908257784623
1231	74	0.07204198269060669
1231	75	0.04675965014349259
1231	76	-0.07322144943471898
1231	77	0.028938056038008142
1231	78	0.17926791642742046
1231	79	0.017808476332263012
1231	80	0.024006351015920302
1231	81	0.25419476609606306
1231	82	0.20206576712631374
1231	83	0.12786746799567794
1231	84	0.016107115514785164
1231	85	0.026163923521103527
1231	86	-0.0034868407255146394
1231	87	0.2091936192922148
1231	88	0.16240058893170328
1231	89	0.05219873134107189
1231	90	0.0776571728716462
1231	91	0.1391153636830822
1231	92	0.2230824300939176
1231	93	-0.02103154043583544
1231	94	0.31971283202224754
1231	95	0.18436778616843696
1231	96	-0.023621310794410988
1231	97	0.20537630756653869
1231	98	0.1035318213302645
1231	99	0.06607419239285406
1231	100	0.07449553532867981
1231	101	0.045122129094224306
1232	1	0.0057387108096804695
1232	2	-0.09288072626223709
1232	3	0.06526400478830396
1232	4	-0.08161984571752612
1232	5	-0.02305964898008739
1232	6	-0.06441580436437988
1232	7	-0.15594220549420612
1232	8	0.0682156610050555
1232	9	-0.10255546026321838
1232	10	0.1581682494862946
1232	11	0.04393787676392691
1232	12	0.042798415383082045
1232	13	-0.1774996856852198
1232	14	0.027885426508852618
1232	15	-0.06389263652822308
1232	16	0.045927614230784286
1232	17	-0.13682738820185847
1232	18	-0.08266627926207093
1232	19	-0.06449094593348548
1232	20	0.12739942185470454
1232	21	-0.0869926719648717
1232	22	0.13380376463589272
1232	23	-0.1302559578888065
1232	24	0.019806417690666933
1232	25	0.10197086834306646
1232	26	-0.005208995628116497
1232	27	0.005487153547512946
1232	28	-0.12037232870091685
1232	29	0.07109521866824764
1232	30	0.02778197918043901
1232	31	0.12797321736518086
1232	32	-0.0212855770458944
1232	33	0.18019581621737757
1232	34	-0.011725643686979481
1232	35	-0.25947236975658683
1232	36	0.016702965441616868
1232	37	-0.1258300973632842
1232	38	-0.15939242268346732
1232	39	-0.11092124929014346
1232	40	-0.05308264871228374
1232	41	-0.0759188657106975
1232	42	-0.2539202049064784
1232	43	-0.08804551275743222
1232	44	0.11650121888995102
1232	45	-0.1921727079013209
1232	46	-0.15905553303856124
1232	47	-0.2378099884300795
1232	48	-0.17609655825176418
1232	49	-0.0035682181462703966
1232	50	-0.035083133190042304
1232	51	-0.00440635447182558
1232	52	-0.10145688249294693
1232	53	-0.10208647000799687
1232	54	-0.038163907800438324
1232	55	-0.16037521087568507
1232	56	-0.15994296727708956
1232	57	-0.059034965523672156
1232	58	-0.117714273772215
1232	59	-0.045359089064866964
1232	60	-0.16941920578524616
1232	61	-0.06397764061238576
1232	62	0.08531338333018823
1232	63	-0.05558571307601312
1232	64	0.048873302002590435
1232	65	-0.12985476806396434
1232	66	-0.07376603606277143
1232	67	-0.2783354631957238
1232	68	-0.16258706639455056
1232	69	-0.24612088097335771
1232	70	0.07141340549763697
1232	71	-0.0452357049395502
1232	72	-0.06481524668913607
1232	73	0.03437722559184664
1232	74	0.04703261475221154
1232	75	0.06499251032646214
1232	76	-0.10122785561273417
1232	77	-0.2168615534483962
1232	78	-0.2776473772256409
1232	79	-0.3774390171408939
1232	80	0.036445920134632104
1232	81	-0.056245461191622326
1232	82	-0.019279793523956812
1232	83	-0.38678170600226025
1232	84	-0.05179802039710779
1232	85	-0.10990119132937792
1232	86	-0.17865070286105578
1232	87	-0.026012804436973624
1232	88	-0.012519311904171104
1232	89	-0.027512727380759827
1232	90	0.07029059469213905
1232	91	-0.30359225571974235
1232	92	0.06199846967181344
1232	93	-0.43414718072455827
1232	94	0.151815506382178
1232	95	-0.10783993195973096
1232	96	-0.32851852673965
1232	97	-0.06593042111427394
1232	98	-0.12001044408734174
1232	99	0.19064890554087555
1232	100	-0.2926581471267298
1232	101	-0.051278739688818575
1233	1	0.17347902494283574
1233	2	0.0471517560929442
1233	3	-0.028867124111776832
1233	4	-0.056501315604350566
1233	5	0.026568101244635045
1233	6	0.12056667132702614
1233	7	0.044382547166343045
1233	8	0.1684125968031367
1233	9	0.04694879746320879
1233	10	0.11103835125772576
1233	11	0.09986785609204674
1233	12	0.1499494250157838
1233	13	0.010987651725777425
1233	14	-0.010470974826169765
1233	15	-0.05061010384028464
1233	16	-0.03889762474350533
1233	17	0.04328982333469611
1233	18	0.19707329476678836
1233	19	0.16973008720673732
1233	20	0.04662526141937917
1233	21	0.14524588831960017
1233	22	0.05026201112748652
1233	23	0.052447010751748735
1233	24	0.049045499734489795
1233	25	-0.039142705056285365
1233	26	-0.046647392579224345
1233	27	-0.011324698329545413
1233	28	-0.08462755976374581
1233	29	0.05073136241294662
1233	30	0.09683853052127489
1233	31	-0.06891153903842451
1233	32	0.1345230365204131
1233	33	0.28012974560405723
1233	34	0.15640492659031935
1233	35	0.2575351418766587
1233	36	0.08042495277761219
1233	37	-0.011502061021609222
1233	38	0.02703198034159726
1233	39	0.01276123746028901
1233	40	-0.0014465503379597067
1233	41	0.11177236334449248
1233	42	0.0019176867320425117
1233	43	0.21752646592982927
1233	44	-0.04283175148035667
1233	45	-0.10331801220895187
1233	46	0.11682330536632435
1233	47	0.17250801538670402
1233	48	-0.010010845100310917
1233	49	0.12106456535479282
1233	50	0.06574083541365638
1233	51	0.15270665746909629
1233	52	0.0754826302859044
1233	53	0.1877983459442305
1233	54	0.16875337349306818
1233	55	0.02818656231212202
1233	56	0.0988985851838251
1233	57	0.06081585100135101
1233	58	0.12418569588634654
1233	59	0.11057322967338479
1233	60	0.07064822593942921
1233	61	0.018192367866198822
1233	62	0.0842138605698537
1233	63	0.07738742198876736
1233	64	0.1284901633365365
1233	65	-0.04259796038049046
1233	66	0.18047325865470043
1233	67	-0.0831992386350322
1233	68	0.005086255539474394
1233	69	-0.1153099279969183
1233	70	0.10266225351537628
1233	71	-0.016369156235867877
1233	72	0.1256666150843344
1233	73	-0.01061920149086859
1233	74	0.20309962680087779
1233	75	0.07506827885814005
1233	76	0.10094432213706739
1233	77	0.11823236323457564
1233	78	0.16493995366336378
1233	79	0.10136450927175389
1233	80	0.07611841689490717
1233	81	0.22140636652571288
1233	82	-0.0049002192682436885
1233	83	-0.005232066554981429
1233	84	0.15104195260752107
1233	85	0.018008893087881006
1233	86	0.006132922969435128
1233	87	-0.07418249957638778
1233	88	0.18790291617839472
1233	89	0.03165308150219204
1233	90	0.19334711200519195
1233	91	0.3111193021005576
1233	92	0.17922134881930418
1233	93	0.18461758237118175
1233	94	0.2818739491006568
1233	95	0.15349238337574178
1233	96	0.21704822017586878
1233	97	0.11747047154791801
1233	98	0.07749709164892238
1233	99	0.1527086356438403
1233	100	0.30639814900573015
1233	101	0.1207866475331798
1234	1	-0.043845257215224365
1234	2	0.12091338553392461
1234	3	0.12868383893786728
1234	4	0.12801675806693424
1234	5	0.08579508040055117
1234	6	0.1106508162834885
1234	7	-0.036755388615056006
1234	8	0.23849037496330538
1234	9	0.016745232057282067
1234	10	0.0982588718436972
1234	11	0.16310993201179258
1234	12	0.23326985268094802
1234	13	0.001949382117764742
1234	14	0.17397109879922823
1234	15	-0.04454013791124822
1234	16	0.14665290238134077
1234	17	0.20037044647771296
1234	18	-0.09060838836177965
1234	19	-0.12363869369517033
1234	20	0.17790458596538627
1234	21	0.1394082244176147
1234	22	0.13022266317920383
1234	23	0.16720708004085338
1234	24	0.13348011675162041
1234	25	0.13803634531597453
1234	26	0.11888500925165602
1234	27	0.07728561932196953
1234	28	0.10333632730878861
1234	29	-0.09363861154628239
1234	30	0.2761527519940117
1234	31	0.004754014872851542
1234	32	-0.184856401595475
1234	33	0.12445870821776595
1234	34	0.17690199556967912
1234	35	0.24425951121967415
1234	36	0.145569897770784
1234	37	0.07386033014058313
1234	38	-0.08339321840568914
1234	39	0.10936446559808388
1234	40	0.03459898085934299
1234	41	0.10065484719806506
1234	42	-0.01091915120718312
1234	43	-0.029695947487475394
1234	44	0.026351233686725095
1234	45	0.1374945860175245
1234	46	0.1525175155967915
1234	47	-0.0018403917670539727
1234	48	0.2411750424081518
1234	49	0.23616735183194493
1234	50	0.3348598658251447
1234	51	-0.014638273758031062
1234	52	0.2799284895739689
1234	53	0.1948964634374306
1234	54	0.05462138005488271
1234	55	0.3493699260454761
1234	56	0.26013053158801824
1234	57	0.08233963758175378
1234	58	0.06643426479114112
1234	59	-0.10746373216025518
1234	60	-0.11194690317461209
1234	61	0.22684547497750884
1234	62	0.23561455575518409
1234	63	0.247402392563842
1234	64	0.11096283199928081
1234	65	0.38343105156155133
1234	66	0.07087545663338801
1234	67	0.12417907525375682
1234	68	0.2589436163590122
1234	69	0.09284272598203813
1234	70	0.22028164528557426
1234	71	0.19502425441675797
1234	72	0.17836189218336784
1234	73	0.22158388210344526
1234	74	0.16953341785524145
1234	75	0.16945459999704582
1234	76	0.07460672132945945
1234	77	0.3758854244590637
1234	78	0.17822132017287373
1234	79	0.23409213657900096
1234	80	0.26126169849084846
1234	81	0.1747652817612817
1234	82	0.1781939290150163
1234	83	0.43102110250353576
1234	84	0.1639203754775096
1234	85	0.2533150728953828
1234	86	0.13596394475420226
1234	87	0.20045943983006964
1234	88	0.11895796889087507
1234	89	0.365290415019075
1234	90	0.23562894885460395
1234	91	0.07356180017904279
1234	92	0.10622115380031971
1234	93	0.07683230974610922
1234	94	0.31690853629135063
1234	95	0.31458523535633276
1234	96	0.3356455748006866
1234	97	0.12395055093211482
1234	98	0.4503002601338508
1234	99	0.0627618643552239
1234	100	0.3907266527512405
1234	101	0.25418967147462723
1235	1	0.10025497180807008
1235	2	0.2714634402260572
1235	3	0.050427093575301285
1235	4	0.2102814109997979
1235	5	0.06406350481147172
1235	6	0.15907329019078276
1235	7	0.08223417430368585
1235	8	0.28031276227473256
1235	9	0.23541404842845992
1235	10	0.1592434441056767
1235	11	-0.05452058847496488
1235	12	0.1753332271852983
1235	13	0.09563671405341267
1235	14	0.13108193011959202
1235	15	0.02959190939744616
1235	16	0.06148273010113314
1235	17	0.19213956593443982
1235	18	0.1177216216651118
1235	19	0.20457105061912984
1235	20	0.05047477419746116
1235	21	0.11320300359814439
1235	22	0.21636561473109595
1235	23	0.14441014735774615
1235	24	0.248295132019841
1235	25	0.0864548312555371
1235	26	0.08752249159065428
1235	27	0.017115731896602426
1235	28	0.08542323082275516
1235	29	0.08233758598345986
1235	30	0.09289708907983396
1235	31	0.2171474791634509
1235	32	0.26710140570592245
1235	33	0.1798757926715311
1235	34	0.15560055078594104
1235	35	0.0659845351474786
1235	36	0.11489245599511122
1235	37	0.09288293622052635
1235	38	0.17519800350762438
1235	39	0.18662706757611858
1235	40	0.02220209831068587
1235	41	0.08326873216228847
1235	42	0.33892816659966485
1235	43	0.20691445085353166
1235	44	0.03575001906569497
1235	45	0.17580613745091256
1235	46	0.266035017078039
1235	47	0.11978692695132764
1235	48	0.25343946745714874
1235	49	0.2154982847885094
1235	50	-0.05812729291876195
1235	51	0.12130727339113889
1235	52	0.2702277580667456
1235	53	0.19517562117864884
1235	54	0.07915165442706495
1235	55	0.13370917676331118
1235	56	0.23333850980232285
1235	57	0.22248964213942912
1235	58	0.3130416436708643
1235	59	0.12182874539318078
1235	60	0.0836159130142562
1235	61	0.2691806009972879
1235	62	0.2357754987386329
1235	63	0.1724129321928487
1235	64	0.18437704511627828
1235	65	0.1498144775676593
1235	66	0.11882934433221237
1235	67	0.21271338317044552
1235	68	0.02844762711513482
1235	69	-0.06708759852459423
1235	70	0.18053157692041566
1235	71	0.27431502284117215
1235	72	0.20691431686775275
1235	73	0.29319353982187124
1235	74	0.38971481341606307
1235	75	0.24513056052756355
1235	76	0.31311567716556965
1235	77	0.07352055959420056
1235	78	0.4988938054743599
1235	79	0.07681381061391335
1235	80	0.341206208768412
1235	81	0.1879156053563804
1235	82	0.10178874009928762
1235	83	0.18946135135271902
1235	84	0.07724047255603494
1235	85	0.2766731696093032
1235	86	0.20307859312939058
1235	87	0.31110489240743533
1235	88	0.35900514085204804
1235	89	0.4258719176853134
1235	90	0.230945935318303
1235	91	0.4653468715066964
1235	92	0.17967524659462697
1235	93	0.36902073552433023
1235	94	0.5868070709980628
1235	95	0.24491543908451519
1235	96	0.2406336678684582
1235	97	0.25408221083822724
1235	98	0.1755677388267074
1235	99	-0.008390601348253313
1235	100	0.18833301754774112
1235	101	0.4113042059078822
1236	1	0.22663650494363452
1236	2	0.14630740075549653
1236	3	0.19484215432100882
1236	4	0.20991448825384396
1236	5	0.0734265807068013
1236	6	0.3930171471185133
1236	7	0.1464757304807236
1236	8	0.04268693997148887
1236	9	0.2786727187032625
1236	10	0.11206574168603822
1236	11	0.23267801828009027
1236	12	0.16602110295382033
1236	13	0.1230455247283544
1236	14	0.16008581093798568
1236	15	0.23958529983438126
1236	16	0.3265067481493418
1236	17	0.27309362168688267
1236	18	0.31283924924241546
1236	19	0.19789355200614978
1236	20	0.18107874955950365
1236	21	0.33827808653612834
1236	22	-0.06812229274068926
1236	23	0.35842482709823287
1236	24	0.2645830343964519
1236	25	0.3864837038650535
1236	26	0.23765298446308236
1236	27	0.31369475226594545
1236	28	0.2566954797159724
1236	29	0.3225035610284621
1236	30	0.24109212638776967
1236	31	0.3777938293259311
1236	32	0.2999004778195129
1236	33	0.27334697384432616
1236	34	0.2632684931313065
1236	35	0.23968548001778345
1236	36	0.3604486924787693
1236	37	0.31268699876652306
1236	38	0.20345636241114562
1236	39	0.3483288956085886
1236	40	0.1291043503742344
1236	41	0.3180359538246762
1236	42	0.15261491577028607
1236	43	0.20528505910316852
1236	44	0.19519865129658598
1236	45	0.21847214080239752
1236	46	0.45036610665106025
1236	47	0.35423393155961946
1236	48	0.21272590355810195
1236	49	0.2755646351774388
1236	50	0.15334581875596598
1236	51	0.35415248506699726
1236	52	0.2330673650595756
1236	53	0.24999536551452195
1236	54	0.21284138993132018
1236	55	0.3523307361106731
1236	56	0.20228099386577725
1236	57	0.26519173625281667
1236	58	0.26590073967511785
1236	59	0.08519768356050861
1236	60	0.26149347899666253
1236	61	0.25577889807946264
1236	62	0.33220895303499276
1236	63	0.4478240130474802
1236	64	0.14472143590421638
1236	65	0.03278805912994898
1236	66	0.3371802229653511
1236	67	0.37860527789298004
1236	68	0.1757028892897523
1236	69	0.20624083306996965
1236	70	0.19283321926238273
1236	71	0.27416039869461173
1236	72	0.3121928384769177
1236	73	0.3387209744622126
1236	74	0.3028761943193814
1236	75	0.4279369923259324
1236	76	0.32200532718425023
1236	77	0.23009573028227237
1236	78	0.19348245570817113
1236	79	0.2816964661014083
1236	80	0.31932317680472977
1236	81	0.25822783998312815
1236	82	0.11178340432782363
1236	83	0.1964381909908539
1236	84	0.30163195400397314
1236	85	0.26863979060817655
1236	86	0.5364758519298789
1236	87	0.24014037033403923
1236	88	0.22196639494233494
1236	89	0.33011498825902663
1236	90	0.2105284713524469
1236	91	0.21870154320814095
1236	92	0.20078657314950732
1236	93	0.27451424484848985
1236	94	0.22109831920059975
1236	95	0.10832959685350829
1236	96	0.023833984334906688
1236	97	0.26091362593577117
1236	98	0.09425702142728198
1236	99	0.2811673505080847
1236	100	0.1220863010994151
1236	101	0.28909664015193215
1237	1	0.07355820066322849
1237	2	0.01636660278318658
1237	3	-0.03810369974411287
1237	4	-0.18184358194721995
1237	5	0.15401935314414317
1237	6	-0.02685248422663733
1237	7	-0.016781229409005505
1237	8	0.07504418472014152
1237	9	-0.046885082644152476
1237	10	0.08161338711757793
1237	11	0.1091463273970632
1237	12	0.09960183295181935
1237	13	-0.013351958857491297
1237	14	-0.05317757730014705
1237	15	-0.0031547333831269952
1237	16	0.07177902587498863
1237	17	0.01021247966236416
1237	18	-0.03116012803866397
1237	19	-0.03800356993043863
1237	20	0.10821119015412961
1237	21	0.18233527522258441
1237	22	-0.07496415449533345
1237	23	0.11727097791690966
1237	24	0.12228126585722521
1237	25	0.12606719936477617
1237	26	0.10386707207928936
1237	27	0.08783809831312084
1237	28	0.04525896687195541
1237	29	0.12427708550385574
1237	30	0.017367410131569727
1237	31	0.025860733127231583
1237	32	-0.12195765596534613
1237	33	-0.07222564331560477
1237	34	0.07879780858654328
1237	35	0.12960066954910587
1237	36	0.16653192166119624
1237	37	0.1523522698547879
1237	38	0.05607313751428222
1237	39	-0.012350602682872136
1237	40	0.11990000498563091
1237	41	-0.039959206110012246
1237	42	0.023101274989890896
1237	43	-0.03040040836894775
1237	44	0.17187362962824437
1237	45	0.21175342346344195
1237	46	0.011116972728885344
1237	47	0.15345081004110028
1237	48	0.06581286643023532
1237	49	-0.13630445741089403
1237	50	-0.03344361916149552
1237	51	0.10163121685443599
1237	52	0.04280329550397255
1237	53	0.1966496944168128
1237	54	0.11286596633814128
1237	55	0.07898861591018402
1237	56	0.036665048762998254
1237	57	0.30476867221334203
1237	58	-0.0503949923388447
1237	59	-0.061554076363854904
1237	60	0.011316852471459526
1237	61	0.29054690467048516
1237	62	0.010064910802057625
1237	63	-0.04756358137709071
1237	64	0.10298457487986212
1237	65	0.061687114818688826
1237	66	0.012654105941422245
1237	67	0.01813183659255202
1237	68	0.22175505249458638
1237	69	0.026083351653142017
1237	70	0.0018001967928995555
1237	71	0.11209185238470099
1237	72	0.006432950846196661
1237	73	0.08231995747125609
1237	74	0.008994845013425845
1237	75	-0.10420046412966144
1237	76	-0.00766381840516317
1237	77	0.2932131906386033
1237	78	-0.06239519751610345
1237	79	0.17250620185693322
1237	80	0.04830785634500501
1237	81	-0.20396323851880993
1237	82	-0.011646132664921538
1237	83	0.22813073576845255
1237	84	-0.030136593967689862
1237	85	-0.08657797297378522
1237	86	0.03665995632975694
1237	87	0.09553314242153732
1237	88	0.019174130300783077
1237	89	0.2797464733474513
1237	90	0.04701262831609654
1237	91	-0.07384760741899754
1237	92	0.18883036988075474
1237	93	0.2772758983071597
1237	94	0.08603653271447342
1237	95	0.205033647062848
1237	96	0.22277798598616272
1237	97	0.048220830146469496
1237	98	0.3614727069472323
1237	99	0.15642030820430364
1237	100	0.07978374541548305
1237	101	0.04342912832508006
1238	1	0.08957546351826551
1238	2	0.2473818481297556
1238	3	-0.11727248625663123
1238	4	-0.13232164373560806
1238	5	0.07441724090050172
1238	6	0.16891601106291887
1238	7	0.027305716434049998
1238	8	-0.08422845961943182
1238	9	0.16816728485817123
1238	10	-0.08612051228769246
1238	11	0.15752091731653906
1238	12	0.07124794442354698
1238	13	-0.16011078764996967
1238	14	-0.13227969831557118
1238	15	0.05080046038540331
1238	16	0.09512598470026745
1238	17	0.17347189616382508
1238	18	-0.011890290667388115
1238	19	0.16274729408949185
1238	20	0.12475651392038145
1238	21	-0.05130273112818173
1238	22	0.07477181504905417
1238	23	0.09072232087579835
1238	24	0.14198267460444214
1238	25	0.25916661867320556
1238	26	0.11658790153841636
1238	27	-0.07020825175091261
1238	28	0.10032642182888907
1238	29	-9.59313857556765E-4
1238	30	0.007202676179538514
1238	31	0.05521811282232392
1238	32	0.030911591942583527
1238	33	0.16124219058204403
1238	34	-0.09079395296150494
1238	35	0.16455795100031168
1238	36	0.08392635333783716
1238	37	0.06373803501680442
1238	38	0.14236811479538147
1238	39	0.18923182569557895
1238	40	0.19372151688892814
1238	41	0.025167721487747485
1238	42	-0.014648939918615156
1238	43	0.02972134388101466
1238	44	0.1051274321931146
1238	45	0.052014120644187756
1238	46	0.09469445382570996
1238	47	0.152770120228638
1238	48	0.02853457306695617
1238	49	0.08233907515871408
1238	50	0.2899805312920023
1238	51	0.08458941057033798
1238	52	0.14461028134632414
1238	53	0.23551743357928245
1238	54	0.23690063239663317
1238	55	0.18271837503721144
1238	56	0.16974692451956486
1238	57	0.3513520654871485
1238	58	0.0328491612724946
1238	59	0.18164165704433088
1238	60	0.21570624914870962
1238	61	0.1299970897549585
1238	62	-0.018487219862315385
1238	63	0.2361209153861239
1238	64	0.034622616317733446
1238	65	0.13822436855107867
1238	66	0.10654368682596527
1238	67	-0.15787911058381354
1238	68	-0.05129629748173414
1238	69	-0.023363149285437146
1238	70	0.006943966200452678
1238	71	0.27925909506465274
1238	72	0.20137689919798163
1238	73	0.12698584052593986
1238	74	0.3280295987896764
1238	75	0.2709666382018767
1238	76	0.2672208327413088
1238	77	0.3052971891649463
1238	78	0.3451520384973037
1238	79	0.2512644692557515
1238	80	0.0778090931654134
1238	81	0.17044598237205122
1238	82	0.1806540024204324
1238	83	0.036914792188518675
1238	84	0.18850693860191825
1238	85	0.15473358296382855
1238	86	0.1637559721891222
1238	87	0.02272126192821844
1238	88	0.11691452082025222
1238	89	0.19515848366305732
1238	90	0.25587212200919396
1238	91	0.11915251538587057
1238	92	0.3205578834331462
1238	93	0.3449817280294454
1238	94	0.32521128403462995
1238	95	0.3935584097863085
1238	96	0.2364759912843155
1238	97	0.16247847474920007
1238	98	-0.03157653780286296
1238	99	0.1640131574525654
1238	100	0.16658222263518496
1238	101	0.14238528698896147
1239	1	0.10061757170407049
1239	2	0.19958882878901818
1239	3	-0.053151430054981574
1239	4	0.16761825694235455
1239	5	0.11420861541768801
1239	6	0.002471817325194081
1239	7	-0.019354553696587118
1239	8	0.0542920426843736
1239	9	0.06585152794059468
1239	10	-0.047058764627529115
1239	11	-0.06298454961302014
1239	12	-0.14369745657248956
1239	13	-0.0418796055911983
1239	14	-0.13283886803113631
1239	15	-0.050118250888310456
1239	16	-0.06957708598848455
1239	17	0.15565315009576608
1239	18	0.0882724343975454
1239	19	0.04879827659039648
1239	20	-0.025637646253102275
1239	21	0.17987511014634805
1239	22	0.04262922149971615
1239	23	0.1314144823074983
1239	24	0.2058601703957308
1239	25	0.17784766700219734
1239	26	-0.011702360614123108
1239	27	0.03830230429083059
1239	28	0.24741265908414078
1239	29	0.013688753650498597
1239	30	-0.04577962087981291
1239	31	-0.05819106515250638
1239	32	0.04888620964411672
1239	33	0.06681280025627956
1239	34	0.08597713188397904
1239	35	0.09253928155009561
1239	36	-0.22266102439870394
1239	37	-0.028593150908008624
1239	38	-0.07738488050562609
1239	39	-0.1250770848196936
1239	40	-0.024397198602287062
1239	41	-0.049048614984101846
1239	42	0.13710149676797556
1239	43	-0.050354149302457074
1239	44	0.10530667578515107
1239	45	0.21552539717487917
1239	46	0.08817420457167913
1239	47	-0.027797765645914296
1239	48	0.1027600474474255
1239	49	0.03331735856743023
1239	50	0.1078918865492895
1239	51	0.14696126018847622
1239	52	0.14739558618344262
1239	53	0.0973891584298272
1239	54	-0.026690425105414306
1239	55	0.12174638272711746
1239	56	-0.01533719695839153
1239	57	-0.03619120778201079
1239	58	0.13843769530593875
1239	59	0.09701899995138064
1239	60	-0.21470330488620704
1239	61	0.06909328030143769
1239	62	-0.01524712834265074
1239	63	-0.2352486110944767
1239	64	0.0075487503849061
1239	65	0.23295812152529294
1239	66	0.09685398911501153
1239	67	0.052939470298980495
1239	68	-0.08605057560452423
1239	69	-0.031207340914406245
1239	70	0.13856218437856427
1239	71	-0.11650337554466716
1239	72	-0.2516496815723457
1239	73	-0.01595916683710641
1239	74	0.22009789411282554
1239	75	-0.051458492452646
1239	76	-0.015836078856452218
1239	77	-0.07748136767811786
1239	78	0.35851236380684526
1239	79	0.12788829318933637
1239	80	0.15305766185261405
1239	81	0.16559972768448006
1239	82	-0.04162808481848401
1239	83	0.011139915110959464
1239	84	-0.12885438484841671
1239	85	0.002067949583754114
1239	86	0.17406283018954127
1239	87	-0.10831933498808866
1239	88	0.004967759681662187
1239	89	0.08949754927675713
1239	90	0.06966263193964295
1239	91	0.07218225927840649
1239	92	0.038378562520342996
1239	93	0.14708098680446824
1239	94	-0.07699306068946044
1239	95	0.032128467671441285
1239	96	-0.16343684712582984
1239	97	-0.07396701938321115
1239	98	-0.0487832197228073
1239	99	0.1806300928088902
1239	100	0.14146843810004128
1239	101	0.03305864541639636
1240	1	0.014852916271514971
1240	2	0.031145986696579087
1240	3	-0.10366045916731537
1240	4	0.01805952138867184
1240	5	0.004474327026088076
1240	6	0.004883815906374878
1240	7	-0.06676229051556959
1240	8	0.053476749046311056
1240	9	0.11923632006718776
1240	10	0.013535552669935669
1240	11	-0.14941096936218656
1240	12	-0.05980903533038173
1240	13	0.0031838973126170345
1240	14	-0.09724441838081077
1240	15	-0.2231172079477517
1240	16	0.0627535420523273
1240	17	-0.24846725924517443
1240	18	0.024439177828874392
1240	19	-0.12169762311789611
1240	20	-0.1347016997448378
1240	21	-0.11840906733355183
1240	22	-0.05416836861934371
1240	23	-0.04249400362868272
1240	24	-0.05346461823674531
1240	25	-0.13499003132856302
1240	26	0.018828797896965455
1240	27	-0.03716212190656876
1240	28	-0.11067595380490758
1240	29	-0.04285556602931706
1240	30	0.07405372039468716
1240	31	-0.06424435570939835
1240	32	0.049792562052147105
1240	33	-0.10903756689056365
1240	34	0.05908726534860875
1240	35	0.09106222359542215
1240	36	0.08509644162631247
1240	37	-0.005243988172217939
1240	38	-0.15842612695195157
1240	39	0.01167624650187804
1240	40	0.15372222603334507
1240	41	-0.049381085376765554
1240	42	-0.07327390889354746
1240	43	-0.07942307337956578
1240	44	0.09897915009545954
1240	45	0.08195065221884335
1240	46	0.00838448680092796
1240	47	0.0015379818036507231
1240	48	0.09624722774908179
1240	49	0.09377402888704012
1240	50	-0.02180544892286207
1240	51	0.02669486034518087
1240	52	-0.06078276194693899
1240	53	0.16634394139759934
1240	54	-0.14114071072289391
1240	55	-0.06807409384907714
1240	56	0.07037451732883682
1240	57	-0.27296095085863215
1240	58	-0.22977538221578442
1240	59	-0.35578343957659797
1240	60	-0.1897754371967153
1240	61	0.04546352949540733
1240	62	0.005315212503035127
1240	63	-0.08415352350335326
1240	64	-0.13801504634226802
1240	65	-0.159860941522318
1240	66	0.061498833441575584
1240	67	-0.13496665446212575
1240	68	-0.15114383143202303
1240	69	-0.07524060913013386
1240	70	0.12573983897994623
1240	71	0.10045896741866045
1240	72	0.055073314472949164
1240	73	0.03837115414506087
1240	74	0.08079703487803158
1240	75	0.03764039631271032
1240	76	-0.12058542900389568
1240	77	-0.5144099341907236
1240	78	0.07935052801968823
1240	79	0.05172186740487916
1240	80	-0.1405719301299797
1240	81	0.028592278865332332
1240	82	0.06913749708412098
1240	83	0.06730517619021725
1240	84	-0.20512139880899838
1240	85	0.09789565792039667
1240	86	-0.05582350517143908
1240	87	-0.19848392900891554
1240	88	-0.06365137642472263
1240	89	0.10610412774347111
1240	90	0.012614312556294749
1240	91	-0.08218776756275048
1240	92	-0.022483636972481236
1240	93	0.0012842490378446314
1240	94	0.03992957641487038
1240	95	-0.012203388603936105
1240	96	0.1455636769915074
1240	97	-0.16842249323293146
1240	98	-0.2046715986119949
1240	99	-0.15548476830001334
1240	100	0.07062789153565774
1240	101	0.08078191146153557
1241	1	0.014890589568686607
1241	2	0.06841025949429991
1241	3	0.06041859017393847
1241	4	0.054893242218774674
1241	5	0.1711259243738894
1241	6	0.02617891622498547
1241	7	0.1379199621323295
1241	8	-0.09009080455740559
1241	9	-0.11546616852318436
1241	10	0.07022202472710859
1241	11	-0.07870357247938387
1241	12	-0.009064180426392454
1241	13	0.11217812791625192
1241	14	0.06095759660239963
1241	15	-0.20537200860218974
1241	16	0.03083026641295561
1241	17	0.0696503675523843
1241	18	-0.12180425625361835
1241	19	-0.01309304204496442
1241	20	0.0891422682220977
1241	21	0.0508581332175595
1241	22	0.05621439207987322
1241	23	0.07540619442522001
1241	24	0.0014264521154458976
1241	25	0.020381104467524835
1241	26	-0.028790249722085548
1241	27	0.16809707037793942
1241	28	0.17217516132468802
1241	29	-0.1371938076550805
1241	30	0.1359541767797765
1241	31	0.07649662422688408
1241	32	0.02567949910545053
1241	33	0.19169437145439616
1241	34	-0.032370583613761994
1241	35	0.07386167248890274
1241	36	0.1671596466551648
1241	37	-0.058270768504605996
1241	38	0.1265217762599633
1241	39	0.07143470684803788
1241	40	0.14311127279129465
1241	41	0.07435739735809932
1241	42	-0.02104149694142876
1241	43	0.0755196632087447
1241	44	0.15784852062848387
1241	45	0.2912398109203025
1241	46	-0.06514948374931606
1241	47	0.027950192257449658
1241	48	0.22638371272282143
1241	49	-0.07961570675405483
1241	50	-0.06606188567478455
1241	51	0.021754276516716686
1241	52	0.15201324253079918
1241	53	-0.07070505541631178
1241	54	0.09817514220055301
1241	55	-0.04239166898039315
1241	56	-0.020999373999849524
1241	57	-0.21214333267211316
1241	58	0.015342158471376877
1241	59	-0.09520908325178823
1241	60	-0.16319531147554045
1241	61	0.018192367866198822
1241	62	0.0076832483249589245
1241	63	0.22959830634250977
1241	64	0.02304798646579087
1241	65	0.1912455770344721
1241	66	0.3046229185186462
1241	67	-0.13847134747857126
1241	68	0.3214127861517184
1241	69	0.19676490193505458
1241	70	-0.011283324715911647
1241	71	0.1468961498865866
1241	72	0.0567890640639277
1241	73	0.13989100259076537
1241	74	-0.06050581537598987
1241	75	0.13969412919827562
1241	76	0.038019152069040274
1241	77	0.1615997101733484
1241	78	-0.07400562456792414
1241	79	0.2323168902241335
1241	80	0.2113224985275579
1241	81	0.2970866386345534
1241	82	0.023161005221552955
1241	83	-0.25608240669103566
1241	84	0.057504537641534625
1241	85	-0.06447410010940047
1241	86	0.03334380732317754
1241	87	0.26552838477735463
1241	88	0.04334509304914036
1241	89	0.03930614272668009
1241	90	0.04283690792355799
1241	91	0.1589084177468152
1241	92	0.0032009406560362663
1241	93	9.377284737155378E-5
1241	94	0.0089147654271855
1241	95	0.16709782555260944
1241	96	-0.003189875062226122
1241	97	0.11917115182002647
1241	98	-0.06791107161638621
1241	99	0.2564501322424775
1241	100	0.09211243472001485
1241	101	0.0051403890297763155
1242	1	0.12903192695470267
1242	2	0.19485547587872531
1242	3	0.1639111361284904
1242	4	0.24266137074678085
1242	5	0.10961123339111367
1242	6	0.051354773802053444
1242	7	0.23121059753542283
1242	8	0.13240304404586567
1242	9	0.02608253606503297
1242	10	0.34305166722240443
1242	11	0.009314230386443967
1242	12	0.09515640142336679
1242	13	0.2718148336623827
1242	14	0.23840151033810741
1242	15	-0.029861080826819375
1242	16	0.003990636944145365
1242	17	0.15560491958596145
1242	18	0.06823844167661264
1242	19	-0.15316902988691083
1242	20	0.008693578107752842
1242	21	0.014601077203664659
1242	22	0.23529747212039354
1242	23	0.17618271780052908
1242	24	0.08596980137004095
1242	25	0.03599479675295214
1242	26	0.14166567732958413
1242	27	-0.009375067413344595
1242	28	0.03554902150705885
1242	29	0.17611202531640657
1242	30	0.20095200569857496
1242	31	0.30484443143487283
1242	32	0.1076110376783248
1242	33	-0.00713613947338132
1242	34	0.07671900967035583
1242	35	0.09283258000084516
1242	36	0.13257287577659582
1242	37	0.10864774358108065
1242	38	0.23230553657260344
1242	39	0.14139345630527345
1242	40	0.15440451349182638
1242	41	-0.0029352643874531736
1242	42	0.01734104756573629
1242	43	0.11056525591391164
1242	44	0.07546177869767234
1242	45	0.1383327331955968
1242	46	0.05994387274220969
1242	47	0.14968054397260744
1242	48	0.2640396687222406
1242	49	0.030978445800585064
1242	50	-0.043976200336814486
1242	51	0.13495951605933953
1242	52	0.16233600993563613
1242	53	0.11389039978704574
1242	54	0.039507462362664114
1242	55	0.035852650023805666
1242	56	0.14483721595528465
1242	57	0.18587736496863982
1242	58	0.025504265867525078
1242	59	0.07479381152314346
1242	60	0.0672063385461712
1242	61	0.23338704148032718
1242	62	-0.023067945769703613
1242	63	0.1020139960226345
1242	64	0.24251462418470737
1242	65	0.15210243041412497
1242	66	0.16259947084170534
1242	67	-0.10898227525393622
1242	68	0.23725009980058331
1242	69	0.056275684971673456
1242	70	-0.01661405275181238
1242	71	0.2012723258889011
1242	72	0.24468818115757074
1242	73	0.16696438513527312
1242	74	-0.1765761584068244
1242	75	0.1914136255074368
1242	76	-0.0635461974750342
1242	77	0.27971521169310876
1242	78	0.06351427700972323
1242	79	0.15477600152823356
1242	80	0.1753882099184949
1242	81	0.3140290326134192
1242	82	0.1879381075518438
1242	83	0.09737250718941226
1242	84	0.057997373073575886
1242	85	0.22361969059837605
1242	86	0.019411255579079523
1242	87	0.04281959913544142
1242	88	0.1195428061769448
1242	89	0.26018977277444577
1242	90	0.20839849426022283
1242	91	0.26743787208173586
1242	92	0.166079070631433
1242	93	0.13405020648465182
1242	94	0.19825258566166326
1242	95	0.10804079848646353
1242	96	0.1265242659133179
1242	97	0.11622065247134827
1242	98	0.10854861864269338
1242	99	0.038213050175613716
1242	100	0.09584379960639922
1242	101	0.09983209549960037
1243	1	-0.006977940452017606
1243	2	0.017020138228403425
1243	3	-0.01391114171881469
1243	4	0.03348032922749411
1243	5	-0.02566801059140289
1243	6	-0.0013190394790356663
1243	7	0.22219062691998204
1243	8	0.15994399196989662
1243	9	-0.09845066667026714
1243	10	-0.04083979130364668
1243	11	0.05877533212593988
1243	12	-0.003627223034740723
1243	13	-0.07390935055339298
1243	14	0.11508359482777308
1243	15	-0.08203354278107611
1243	16	0.0021775009589433125
1243	17	0.2265044135185974
1243	18	0.03326864247108574
1243	19	0.16442796635839585
1243	20	0.05284079110951723
1243	21	0.054433476398308756
1243	22	0.0734930426705418
1243	23	0.023605039180516485
1243	24	-0.03948121529934667
1243	25	-0.040114833037911524
1243	26	0.06827466319960251
1243	27	-0.10521007856859654
1243	28	-0.16338080019035317
1243	29	0.11464170916034533
1243	30	0.022669732567308643
1243	31	-0.09747948795712347
1243	32	0.12781818066503092
1243	33	0.11251487356828704
1243	34	-0.07283024573948182
1243	35	-0.004678439207950191
1243	36	-0.16354654886652753
1243	37	0.142400804472409
1243	38	0.3148318829113208
1243	39	-0.09429027879838969
1243	40	-0.14520187855620037
1243	41	0.004914402768960713
1243	42	0.061906899808576554
1243	43	0.17998318774899502
1243	44	-0.01044923325567737
1243	45	0.250321269590728
1243	46	0.14623507007220837
1243	47	-0.00436055812966174
1243	48	0.0036533162163934207
1243	49	0.0037980935486743306
1243	50	-0.06448299324824802
1243	51	-0.03191284250480919
1243	52	0.09522530996647305
1243	53	-0.07692928423827539
1243	54	0.1188029585444852
1243	55	0.037583799467853396
1243	56	-0.004312264373389496
1243	57	0.2218063341511325
1243	58	0.06293075912903134
1243	59	-0.07537941225294986
1243	60	0.26064596416514973
1243	61	-0.12199414152016175
1243	62	0.2034224135562681
1243	63	-3.5454436299175995E-4
1243	64	0.13951848770976483
1243	65	0.26116919865703636
1243	66	0.16512364054658946
1243	67	0.1965235200336508
1243	68	0.23217709187401425
1243	69	-0.05150832039736031
1243	70	-0.29413994562514745
1243	71	0.22078875040504897
1243	72	0.041737391220877385
1243	73	0.039663955250091476
1243	74	0.17295713502156218
1243	75	0.1467795720710754
1243	76	0.17184877087308337
1243	77	0.2735836341777329
1243	78	0.25741607454650506
1243	79	0.06494124431360149
1243	80	0.392338383142274
1243	81	0.0803107978634614
1243	82	0.04518938178956944
1243	83	0.14112865164533872
1243	84	0.16128735511635028
1243	85	0.24714620018463052
1243	86	0.18670080229507846
1243	87	-0.11814464965380722
1243	88	-0.0030343282846132524
1243	89	0.16003486899980146
1243	90	0.25307100156101114
1243	91	0.2642505546015528
1243	92	0.08942891010468657
1243	93	0.11364571536350354
1243	94	0.22495552955892606
1243	95	-0.04788599406219163
1243	96	0.1027285792760324
1243	97	0.031873189156698345
1243	98	0.02758799757651076
1243	99	0.10019632637230558
1243	100	-0.0731449725907325
1243	101	0.24877914888154606
1244	1	0.21020403780269703
1244	2	0.05857752436116925
1244	3	-0.038650009228433646
1244	4	0.08069821161519997
1244	5	0.026928610784054285
1244	6	0.13103734217820318
1244	7	0.0014573481997501858
1244	8	0.3428486413993923
1244	9	0.14084672196861447
1244	10	0.14195114118253116
1244	11	0.05347916467665215
1244	12	0.18255928289266166
1244	13	0.06666145055712036
1244	14	-0.002336030109120202
1244	15	0.1750652555133101
1244	16	0.3057126492726425
1244	17	0.03396931518241075
1244	18	0.1226306035016691
1244	19	0.1411884241523893
1244	20	0.1516122859658111
1244	21	0.039474990325736314
1244	22	0.060953033500751985
1244	23	0.1243336243606592
1244	24	0.339286744915654
1244	25	0.1747174779293985
1244	26	0.18676989107169817
1244	27	0.07338998618487125
1244	28	0.007804485271769579
1244	29	0.12437428602249412
1244	30	0.3548390969330555
1244	31	0.0023176323242566355
1244	32	-0.011083081882766521
1244	33	0.13615133860829332
1244	34	0.2546470271688648
1244	35	0.07701306048675605
1244	36	-0.018363330590112525
1244	37	0.111542951375867
1244	38	-0.02326235149478606
1244	39	0.020286422555564343
1244	40	0.24313713700273354
1244	41	-0.03199869648130971
1244	42	0.0842265661036734
1244	43	0.22914874440791522
1244	44	0.27577921032152375
1244	45	0.12528043651633425
1244	46	0.23987626486788116
1244	47	0.02622278081708629
1244	48	0.33067789428669414
1244	49	0.03087866091654945
1244	50	0.06906922709318053
1244	51	0.06931913933524925
1244	52	0.09667827931866668
1244	53	0.014341962541251974
1244	54	0.18223166200473884
1244	55	0.11399144501286429
1244	56	0.17283410671614519
1244	57	0.06171026144182434
1244	58	0.1190460869416583
1244	59	0.1267506437146153
1244	60	0.05539267597092845
1244	61	0.29954008112312636
1244	62	0.07406613112973304
1244	63	0.01796836974595095
1244	64	-0.026971809047999784
1244	65	0.10797726546175568
1244	66	0.06577631785629023
1244	67	0.0419452541663361
1244	68	0.12250977549971509
1244	69	0.20447503781608134
1244	70	0.1877511743853404
1244	71	0.0076506045996467265
1244	72	0.02044117741564122
1244	73	0.3702977787251811
1244	74	-0.020248675986678677
1244	75	0.2257005793569249
1244	76	0.13006612378890736
1244	77	0.3529457473137825
1244	78	0.05124001319440197
1244	79	0.09902083603356004
1244	80	0.2293537552103473
1244	81	0.0490770269734071
1244	82	-0.04617892276323943
1244	83	0.029126154218459988
1244	84	0.1572674249544832
1244	85	0.07952742573458238
1244	86	0.007320653796689669
1244	87	-0.10857286999813454
1244	88	-0.07350479048966463
1244	89	0.16034415011315417
1244	90	0.12904348061210413
1244	91	0.29950135840650915
1244	92	0.07339482109691176
1244	93	0.05073199755101854
1244	94	0.23706095168418528
1244	95	-0.025432330095036093
1244	96	0.12475055344562946
1244	97	-0.0656488679465852
1244	98	-0.24067244464477966
1244	99	0.15316089811212663
1244	100	0.23961935592519978
1244	101	0.15360024025999053
1245	1	0.058062858476247925
1245	2	0.08771798258354124
1245	3	-0.1559279484415086
1245	4	0.02734222181061341
1245	5	-0.01045670867932813
1245	6	-0.1604957536429623
1245	7	-0.15168588020461016
1245	8	0.011569859708302488
1245	9	-0.030152042872920504
1245	10	-0.12645664674147383
1245	11	-0.20130261209522615
1245	12	-0.07328987070250292
1245	13	-0.15002675403652432
1245	14	0.012258116810478725
1245	15	-0.10382138835409194
1245	16	-0.07882359513166648
1245	17	-0.1063600366092814
1245	18	-0.16147012260015714
1245	19	-0.10027791599454616
1245	20	-0.04919306591155248
1245	21	-0.052143067262633735
1245	22	-0.16724499167363405
1245	23	0.015932404909413833
1245	24	0.008369229226289576
1245	25	-0.19377455779738284
1245	26	-0.027109577453174438
1245	27	-0.050040184524021925
1245	28	0.11293146384569752
1245	29	0.028452450848320154
1245	30	-0.025570433064160625
1245	31	-0.05822726532893796
1245	32	-0.13715563494817218
1245	33	0.11586403932154354
1245	34	-0.08659227228923072
1245	35	-0.1875428893358233
1245	36	-0.08918289035964477
1245	37	-0.09760650279832106
1245	38	-0.06771591881806671
1245	39	0.03713098535944681
1245	40	-0.04829528983376008
1245	41	0.1940752845129623
1245	42	0.03745190041751556
1245	43	-0.13498453847193304
1245	44	-0.24529273587411637
1245	45	-0.15722957683480132
1245	46	-0.24564168062806857
1245	47	-0.14554920750245515
1245	48	-0.13701164542043642
1245	49	0.09746512557887854
1245	50	-0.2839690485399302
1245	51	-0.04566269026999947
1245	52	-0.07639812201502139
1245	53	0.03383676131037561
1245	54	-0.03368760289748707
1245	55	-0.13324801151740928
1245	56	0.10209986569603302
1245	57	-0.06713532947083678
1245	58	0.06310126211283063
1245	59	0.15222989233844686
1245	60	-0.08009207017902042
1245	61	-0.08680963293411992
1245	62	0.04201698181835667
1245	63	0.007549486814696138
1245	64	-6.715013293288052E-4
1245	65	-0.1642966398522816
1245	66	-0.10438068292192781
1245	67	-0.25283709377708874
1245	68	-0.22608621344812008
1245	69	-0.09815306525182166
1245	70	-0.11994679010206966
1245	71	-0.08460645115383159
1245	72	0.001376899197978787
1245	73	0.03454886573602067
1245	74	-0.16944939280696047
1245	75	0.10373974744557302
1245	76	-0.013451436166249664
1245	77	-0.07957676041488781
1245	78	-0.1523269530993403
1245	79	-0.26890359797113916
1245	80	-0.07681275557408185
1245	81	-0.20686494199770067
1245	82	-0.006740955562761997
1245	83	-0.1471188212568606
1245	84	0.033044753727963894
1245	85	-0.0259386859437285
1245	86	0.10241143437399813
1245	87	-0.06383335992052253
1245	88	0.03372124350932637
1245	89	0.06154503828490476
1245	90	0.05335111360583511
1245	91	0.09226175908334966
1245	92	-0.1475093434576067
1245	93	0.06094811458406468
1245	94	-0.14285594285613
1245	95	0.02381051062663886
1245	96	-0.25428031123669115
1245	97	-0.2635719454188674
1245	98	-0.05174460502975364
1245	99	-0.44691121229533337
1245	100	0.006078020954511487
1245	101	-0.2105558894816255
1246	1	1.8202300747560685E-4
1246	2	0.0037988953575052165
1246	3	0.11510980226354661
1246	4	0.024446140038890007
1246	5	0.10165443901654214
1246	6	0.04079839263565077
1246	7	-0.1318986126570465
1246	8	0.04011408830263008
1246	9	0.05799163026924958
1246	10	0.0924960109826003
1246	11	0.12559100736277884
1246	12	0.03090035734783214
1246	13	0.12337596309802734
1246	14	0.07032147844133618
1246	15	-0.17517551774008666
1246	16	0.17812743059378988
1246	17	-0.020219140727931517
1246	18	0.08483998577027307
1246	19	0.015715670537176152
1246	20	-0.008859794613258032
1246	21	-0.0489749857199655
1246	22	-0.08957330971293942
1246	23	-0.022698720453846022
1246	24	-0.11384026786045354
1246	25	-0.03865452000372471
1246	26	-0.13392531908202443
1246	27	0.05390667531020199
1246	28	-0.12686353422167684
1246	29	-0.010900189696819496
1246	30	0.06674199446221252
1246	31	-0.2066231824692224
1246	32	-0.023265036119205718
1246	33	-0.03765119982352161
1246	34	-0.12320487303652072
1246	35	-0.13773829969758822
1246	36	-0.03324828483088993
1246	37	-0.12534188996852436
1246	38	-0.03055502379566377
1246	39	0.11436746768661976
1246	40	-0.030194420866067162
1246	41	0.027817571887872816
1246	42	0.1256356577364599
1246	43	0.05027021078723237
1246	44	0.06533672885896635
1246	45	-0.014834833588267315
1246	46	0.0787767409143143
1246	47	-0.11339024511000417
1246	48	0.14843779841161364
1246	49	0.1468717366048935
1246	50	-0.020149312809181197
1246	51	0.03881757543082642
1246	52	0.11645830505325705
1246	53	0.07052094094475336
1246	54	-0.06184960023475128
1246	55	-0.06464537455120478
1246	56	0.04093928562073046
1246	57	-0.02445283909819551
1246	58	0.04249799525242537
1246	59	0.004881890105188802
1246	60	0.21111804248614874
1246	61	-0.13623055973754816
1246	62	0.19229542368913854
1246	63	0.10964674820647957
1246	64	0.057755481047948365
1246	65	0.07967283891026256
1246	66	0.1676935300682061
1246	67	-0.1501414328892281
1246	68	0.07798662522738908
1246	69	0.033945770875476455
1246	70	0.19695584829570834
1246	71	0.09219769469530803
1246	72	0.14159564427693283
1246	73	-0.1457798245135038
1246	74	0.13901266322498884
1246	75	-0.01146360817265446
1246	76	0.05277335017076723
1246	77	0.12120058629892583
1246	78	0.20637918693759616
1246	79	-0.033629522412468305
1246	80	0.032067321158486095
1246	81	-0.12896563917605874
1246	82	0.21500614191336354
1246	83	-0.022164989639037458
1246	84	-0.010503841178483242
1246	85	0.15445299372643007
1246	86	0.1536662122647101
1246	87	-0.05462974661830344
1246	88	0.09280388849236232
1246	89	0.16202891156164156
1246	90	0.26350958926185086
1246	91	-0.04463143090133315
1246	92	0.04899617527458844
1246	93	0.09021099520479936
1246	94	0.24651602398853356
1246	95	0.23457311208971277
1246	96	0.09291594375593348
1246	97	0.18311180474218247
1246	98	0.07321352132129988
1246	99	0.3323810156691067
1246	100	0.17113177669871504
1246	101	0.17764934150344658
1247	1	0.06662299895035062
1247	2	0.1349398564076978
1247	3	0.1995342364324415
1247	4	0.13693710453982533
1247	5	0.05643153915711707
1247	6	0.08846950410192278
1247	7	0.23528263854617393
1247	8	0.11673729981867353
1247	9	0.1899658550325114
1247	10	0.30989102665623847
1247	11	0.3029366955681354
1247	12	-0.025603930654845897
1247	13	0.007279153401071881
1247	14	0.0948493622638864
1247	15	0.18080171461843975
1247	16	0.02027335708206124
1247	17	0.04853147223305854
1247	18	0.04710883136948496
1247	19	-0.0024853661387780335
1247	20	-0.0322609199188264
1247	21	-0.0545637370230736
1247	22	-0.006489943385659558
1247	23	0.11501681479277437
1247	24	0.20542178159051616
1247	25	0.1442287032085119
1247	26	0.05052744750606308
1247	27	0.08762443356201999
1247	28	0.027718871346010587
1247	29	0.11480639541122173
1247	30	0.06542417373378129
1247	31	0.10385726997772338
1247	32	0.20900014079496287
1247	33	0.1680777606309647
1247	34	0.08245325636998757
1247	35	0.07046538860221574
1247	36	0.14861969336040914
1247	37	0.16471633678527553
1247	38	0.09158421914757042
1247	39	0.22726017136220378
1247	40	-0.10853610257676394
1247	41	0.02116671810131976
1247	42	0.1430081527692053
1247	43	0.026585761289766197
1247	44	0.17037263475175024
1247	45	0.07731200099036073
1247	46	0.13437838710051153
1247	47	0.13551187364642203
1247	48	-0.030452006639549722
1247	49	0.1129799882403617
1247	50	0.23997426012682155
1247	51	0.11732489282293557
1247	52	0.24621569963304069
1247	53	-0.019831870321382894
1247	54	0.09154756579685852
1247	55	0.1911091940513856
1247	56	0.14744666113062266
1247	57	-0.08518374286604313
1247	58	-0.08121079106664553
1247	59	-0.029420678337579886
1247	60	0.20953542260913594
1247	61	0.17042102052129593
1247	62	0.1454535803383621
1247	63	0.1957471539412481
1247	64	0.14719003134344177
1247	65	0.1818842205515807
1247	66	0.10200336323384818
1247	67	-0.0354659662215937
1247	68	-0.04158853377923322
1247	69	0.09078459936626615
1247	70	0.03824962279144728
1247	71	0.19518785462818045
1247	72	0.11327957071434724
1247	73	0.17941278145156048
1247	74	0.2249191008591609
1247	75	0.3002028102826486
1247	76	0.11888269151467057
1247	77	0.10381719418187885
1247	78	0.11836162083769608
1247	79	0.2353984213440441
1247	80	0.18507110244673441
1247	81	0.35821721026619
1247	82	0.265929306571941
1247	83	-0.10888979830439638
1247	84	0.04345488793089913
1247	85	0.42873333211722553
1247	86	0.1405526610139063
1247	87	0.08715748417831293
1247	88	0.1869383512479459
1247	89	0.2647935018494323
1247	90	0.2725785060553463
1247	91	0.25982729275950334
1247	92	0.08152615133732866
1247	93	0.2430752938139662
1247	94	0.1881486978061062
1247	95	0.10281464959566478
1247	96	0.1281102569308743
1247	97	0.14933411252669515
1247	98	0.05037504880193211
1247	99	0.18097038810601873
1247	100	0.14656466337267204
1247	101	0.4072040503151868
1248	1	0.001106327452149003
1248	2	-0.14046655679765507
1248	3	-0.12485615504816394
1248	4	-0.04576239487722944
1248	5	-0.014592899369077372
1248	6	-0.08700816292687819
1248	7	0.12455762863476139
1248	8	-0.13578010950428876
1248	9	-0.09466038750683481
1248	10	0.1332574040630874
1248	11	0.030661838233825733
1248	12	0.06796561497333897
1248	13	-0.07213282645278696
1248	14	-0.28231618050691765
1248	15	0.11736070583047109
1248	16	0.0790424992095069
1248	17	-4.340830003926044E-4
1248	18	-0.16530342212072924
1248	19	0.02261368028818822
1248	20	-0.16509538617892616
1248	21	-0.0963598391047924
1248	22	0.0020832733045352825
1248	23	-0.11083342213296277
1248	24	-0.027817901280300816
1248	25	0.014826341266186205
1248	26	0.025182038049443634
1248	27	-0.09460184654588488
1248	28	-0.24043753305420523
1248	29	0.053738346655187286
1248	30	0.04982455339293779
1248	31	0.06600189266208645
1248	32	0.0831017691570537
1248	33	0.010683212225771399
1248	34	0.1990472694232608
1248	35	0.0659763074153048
1248	36	0.04973275213623651
1248	37	0.023405103877387035
1248	38	-0.1329713475460963
1248	39	-0.020820174774236477
1248	40	-0.14000012932991268
1248	41	0.026229442237038825
1248	42	0.03618196423465747
1248	43	-0.0191889953499782
1248	44	0.10204157269048153
1248	45	0.14426494727725725
1248	46	0.12381186953405177
1248	47	0.12439302606187397
1248	48	0.14836095342850797
1248	49	-0.18530531423618157
1248	50	0.12895881637986406
1248	51	0.16315816971312813
1248	52	0.004972469423591974
1248	53	0.2634343182492884
1248	54	0.199577393062782
1248	55	-0.007420755583268601
1248	56	0.11338354053826549
1248	57	-0.03894082422274181
1248	58	0.057923994255247635
1248	59	0.265747878948595
1248	60	0.2436249134378059
1248	61	0.20426450955642395
1248	62	0.19200932945626903
1248	63	-0.014703226214606957
1248	64	0.08621626521312464
1248	65	0.16072409271011878
1248	66	-0.029600732822451903
1248	67	0.017036090566527662
1248	68	0.030443031032390877
1248	69	0.029324609426687687
1248	70	0.1777774330052182
1248	71	-0.07547914076334905
1248	72	0.14572037991936782
1248	73	0.25073343359112243
1248	74	0.358572489389374
1248	75	0.07703691891899211
1248	76	0.0528660692348879
1248	77	0.29541104919434247
1248	78	0.0995339945834175
1248	79	0.14125162040591732
1248	80	0.2274195345465415
1248	81	-0.08036605781887118
1248	82	-0.016871971120195894
1248	83	0.1209672695962496
1248	84	0.23445848313332363
1248	85	0.39821466027404284
1248	86	0.19485873095463546
1248	87	0.12687756231368041
1248	88	-0.0260283996770454
1248	89	-0.0673623823707814
1248	90	0.11830756632669193
1248	91	-0.1450725138888629
1248	92	0.059771790088568366
1248	93	0.1192850961365366
1248	94	0.1303686201584071
1248	95	0.31852860116654114
1248	96	0.06427008223708697
1248	97	0.058265404514749264
1248	98	0.06675168802367892
1248	99	-0.033318125759578265
1248	100	-0.06225401325689006
1248	101	0.19600663387587502
1249	1	-0.20428696497340582
1249	2	0.036264614350997704
1249	3	-0.14556621962573502
1249	4	-0.02736010778386344
1249	5	-0.04781795170976011
1249	6	0.02004238050629681
1249	7	-0.031639621839310905
1249	8	-0.037187762408713354
1249	9	0.05833484454813487
1249	10	0.06398570793982827
1249	11	0.06810886258955406
1249	12	-0.004917396605016222
1249	13	0.024812465516696136
1249	14	0.015610035662575683
1249	15	-0.03381827062727183
1249	16	-0.029671544319967325
1249	17	0.1023873622639897
1249	18	0.062063639481031885
1249	19	-0.038130019735092446
1249	20	0.06329016724365744
1249	21	-0.02872313846281571
1249	22	-0.04716393077644909
1249	23	0.1220076218814512
1249	24	0.002076496429978647
1249	25	0.047890598342725355
1249	26	-0.02546225761065557
1249	27	-0.07694689198699223
1249	28	0.15396364893715742
1249	29	-0.023920284268157843
1249	30	0.12674937320174706
1249	31	0.08965231791074046
1249	32	0.0805392773566993
1249	33	0.0634463509347114
1249	34	0.03757301073510888
1249	35	0.16527140290393305
1249	36	-0.01305670217945476
1249	37	-0.07190555805459553
1249	38	0.0627000439432237
1249	39	-0.14994059909832202
1249	40	0.14016259547739907
1249	41	-0.08346910684151254
1249	42	0.06756189091932185
1249	43	0.06605953748459825
1249	44	-0.02823877019811505
1249	45	0.12444181475893856
1249	46	0.0821669924528976
1249	47	0.04914413143795571
1249	48	-0.015050522748765616
1249	49	0.11548196130367927
1249	50	-0.3230406910019141
1249	51	-4.418754557207194E-4
1249	52	0.18755878084966326
1249	53	0.17717606424466936
1249	54	0.02407082402807248
1249	55	0.01621943723949215
1249	56	0.11583055210346771
1249	57	0.04968879448418306
1249	58	-0.17017285857944842
1249	59	0.024556079068531744
1249	60	0.17008593027050978
1249	61	0.1411549264875802
1249	62	0.055780658125804905
1249	63	0.06005853184772292
1249	64	0.3085062163496346
1249	65	0.07227719589427295
1249	66	0.15197549198979488
1249	67	-0.011599718758056099
1249	68	0.14268141439680448
1249	69	-0.06058808239932034
1249	70	0.08062237630478819
1249	71	0.003810831203459486
1249	72	0.15280706574259995
1249	73	0.20355866119864174
1249	74	0.11420936836790929
1249	75	-0.12855700214296206
1249	76	0.0848113374505246
1249	77	0.03507438045561173
1249	78	0.0959340078855746
1249	79	0.12025541334693202
1249	80	-0.15260106917389749
1249	81	0.2025433424549945
1249	82	0.22801227273459546
1249	83	0.03663709698619044
1249	84	4.2463061400610513E-4
1249	85	-9.076899387707726E-4
1249	86	-0.04888459741231088
1249	87	0.23653097908513843
1249	88	-0.04116800468348458
1249	89	-0.07876934458644769
1249	90	0.20426286743592215
1249	91	0.09754159319128064
1249	92	-0.014494791648964167
1249	93	0.3320866649136036
1249	94	0.1633780606676325
1249	95	0.19672326502952586
1249	96	0.2893381370054158
1249	97	0.2797093532956154
1249	98	-0.07845264803987817
1249	99	0.0836410603825044
1249	100	0.12449726095422164
1249	101	0.24626794445229194
1250	1	-0.16840234988622882
1250	2	-0.0488931279298086
1250	3	0.02603262067730583
1250	4	-0.022081593810383993
1250	5	0.1380410515002879
1250	6	-0.0014631265076019417
1250	7	-0.028726017642426882
1250	8	-0.01929590529168479
1250	9	0.07953065222816491
1250	10	0.0758445041926521
1250	11	-0.05233214042384304
1250	12	0.02513669582679512
1250	13	-0.06146328767687237
1250	14	-0.005423373199093362
1250	15	-0.05256447073428916
1250	16	0.09150927553260857
1250	17	0.031865215079101006
1250	18	0.11323694332480017
1250	19	-0.0524885057361999
1250	20	0.076447049289456
1250	21	-0.08077582638421177
1250	22	0.020279083257236152
1250	23	0.10601299540425657
1250	24	-0.049343535777282455
1250	25	-0.06706456522160664
1250	26	-0.01232783889347644
1250	27	0.028204685767242665
1250	28	0.03652794469155651
1250	29	-0.1878941133855676
1250	30	-0.10418579726361799
1250	31	0.07085345786943265
1250	32	-0.0637673551804383
1250	33	0.12398944057039074
1250	34	0.08526597164854621
1250	35	0.020347949458077608
1250	36	-0.014127208675958514
1250	37	0.1334335700810243
1250	38	0.23606649043244943
1250	39	0.03891817911018336
1250	40	0.07841900664027435
1250	41	0.028958379876584672
1250	42	0.06128688895838508
1250	43	0.3058257421063715
1250	44	0.1475028971037844
1250	45	0.12436300898313846
1250	46	0.11404908428224303
1250	47	0.14758248819759245
1250	48	0.002829182075736014
1250	49	0.1241969963041214
1250	50	-0.1336862465587032
1250	51	0.2497292693307429
1250	52	-0.06942795878967445
1250	53	0.09706999314344245
1250	54	-0.066319400815118
1250	55	0.024801533524680508
1250	56	-0.07361485040807736
1250	57	0.2398706995733022
1250	58	0.059501051221822365
1250	59	0.10956283832094016
1250	60	-0.004638995223047004
1250	61	0.11750251446004967
1250	62	0.2666700696860218
1250	63	-0.05345934693647081
1250	64	0.14718784727567424
1250	65	0.26468186576251185
1250	66	0.2368047541210032
1250	67	0.03431863919471567
1250	68	0.2757361288050433
1250	69	0.08465501316520374
1250	70	0.0158731204485818
1250	71	0.2028193514335257
1250	72	0.13533501509478896
1250	73	0.08197423793355796
1250	74	0.22739692574606352
1250	75	0.27965728475498963
1250	76	0.3038947084375536
1250	77	-0.015066346774396777
1250	78	0.24109166915109626
1250	79	0.25493963970805567
1250	80	0.14303180196723986
1250	81	0.0688176741985842
1250	82	0.0916705473226429
1250	83	0.27306215766479625
1250	84	0.23343784310200277
1250	85	0.2281387196663971
1250	86	0.09423295171333024
1250	87	0.10904293528385978
1250	88	0.23019563352141148
1250	89	0.3269051131727352
1250	90	-0.014434207949165057
1250	91	0.09390584821708359
1250	92	0.16642596177844382
1250	93	0.29654673303272716
1250	94	0.27065076584528214
1250	95	0.01023565686951855
1250	96	0.2668600783378281
1250	97	0.3265115143414761
1250	98	-0.03544789428399753
1250	99	0.22919569653733873
1250	100	-0.004149117275943581
1250	101	0.32241089518358734
1251	1	-0.017919406733547305
1251	2	0.09838713376428387
1251	3	-0.15678278563090942
1251	4	0.027859909472390143
1251	5	0.002225188928719035
1251	6	0.03643582312924565
1251	7	-0.02991399630005276
1251	8	0.05944726778973575
1251	9	0.023822333762979042
1251	10	-0.013667441326781216
1251	11	-0.11567025734142078
1251	12	-0.1895593293056166
1251	13	0.15164594265215925
1251	14	-0.18369971412171537
1251	15	6.942401578839963E-4
1251	16	-0.05641874017846504
1251	17	-0.0964909811354957
1251	18	-0.037159829026300883
1251	19	0.26644288794394555
1251	20	0.022737967071094545
1251	21	0.06704907896600076
1251	22	0.052059537730883676
1251	23	-0.07212525128507252
1251	24	0.06592464138252296
1251	25	0.013378087557569529
1251	26	0.03752307457225612
1251	27	0.06282877669291054
1251	28	0.061642682586857234
1251	29	-0.2965691194709166
1251	30	0.06980373040622823
1251	31	-0.020787716601766704
1251	32	0.17286024370699948
1251	33	0.09364479787172542
1251	34	-0.006430440515970304
1251	35	0.005651040522572259
1251	36	0.11291396218637573
1251	37	-0.054649302662014065
1251	38	0.11360599735133547
1251	39	-0.017067432575458952
1251	40	0.09615914422631988
1251	41	-0.07138972806670552
1251	42	-0.03597564143615273
1251	43	0.15406643998675662
1251	44	-0.0377297106640313
1251	45	-0.0023916623765245504
1251	46	0.04161479228033471
1251	47	0.16993791918601175
1251	48	-0.13670712326644718
1251	49	-0.041549962768797855
1251	50	0.17911634092215678
1251	51	0.19800506155894482
1251	52	0.13061313805415153
1251	53	0.057245089266238836
1251	54	0.09740990944654015
1251	55	-0.030372452320477805
1251	56	-0.021356678267544282
1251	57	0.05572848387158302
1251	58	0.31990479456982257
1251	59	-0.0254870615699474
1251	60	-0.019732879047865026
1251	61	0.017772700430633392
1251	62	0.1334338073924144
1251	63	0.2153648303809419
1251	64	0.02377800237206884
1251	65	-0.032985962000466884
1251	66	0.08036203211058535
1251	67	-0.10133224679947261
1251	68	0.12197390792571383
1251	69	0.2086095017249221
1251	70	-0.001344836809970218
1251	71	0.10389711248042488
1251	72	-0.001636420020993512
1251	73	0.2881143126222838
1251	74	0.06934310434720459
1251	75	0.08024368810725235
1251	76	0.05029882666536878
1251	77	0.014366873984513973
1251	78	0.029497424624139512
1251	79	0.18582918383873448
1251	80	0.25464655809098247
1251	81	0.18269864875352937
1251	82	-0.029968745384472584
1251	83	-0.0013266648774887813
1251	84	0.1005109118909715
1251	85	0.23291457063068322
1251	86	-0.11445836790411335
1251	87	0.18433080652258838
1251	88	-0.29569777172403633
1251	89	0.32847828267843227
1251	90	-0.008851886662441188
1251	91	-0.11643597367670822
1251	92	0.16410745166423624
1251	93	0.3657363629291339
1251	94	-0.019538246493716827
1251	95	0.07247822620295352
1251	96	-0.01868602175213141
1251	97	-0.023137928844164435
1251	98	-0.014604503087333853
1251	99	0.10693700516248583
1251	100	0.24701667424153584
1251	101	0.1737916718034569
1252	1	-0.02999657222206764
1252	2	-0.08915678613540479
1252	3	-0.16196335105915693
1252	4	0.03614940436725789
1252	5	-0.00529002464787709
1252	6	-0.15015232597689732
1252	7	-0.24685367797783897
1252	8	-0.07914871930090328
1252	9	-0.10342834783697441
1252	10	-0.08990076744234443
1252	11	-0.07465400481135731
1252	12	-0.15785879874400877
1252	13	-0.3523577077946882
1252	14	-0.014948439176599493
1252	15	0.060950959233942115
1252	16	0.02143508037787001
1252	17	-0.025494659248415985
1252	18	-0.07225222081781624
1252	19	-0.09460681471949073
1252	20	0.1114365215369375
1252	21	-0.12050848953244042
1252	22	-0.05259533531685889
1252	23	-0.19164750606309866
1252	24	0.1195964648832728
1252	25	-0.01104294441667264
1252	26	-0.15375207712084915
1252	27	-0.031085018019624044
1252	28	0.3192618283985311
1252	29	-1.0017741417126018
1252	30	-0.009902241888589458
1252	31	-0.11161250142423285
1252	32	-0.04635801619994595
1252	33	0.07149939307826259
1252	34	0.13622434473808198
1252	35	-0.20327359375953336
1252	36	-0.08137088997163033
1252	37	-0.21915992108740312
1252	38	-0.10099128967610937
1252	39	-0.09674832095906538
1252	40	-0.17775052639610323
1252	41	0.00781382824169441
1252	42	-0.07692291321037459
1252	43	0.08506281351717604
1252	44	-0.09074381925744746
1252	45	0.2648799937997808
1252	46	0.019417006378155577
1252	47	0.1486988551257582
1252	48	-0.061262833711062115
1252	49	-0.040570952469266786
1252	50	0.15256096320825208
1252	51	-0.10898106593150914
1252	52	-0.08241160906867151
1252	53	0.019374285426479787
1252	54	-0.15541562715549873
1252	55	0.0017220431996491925
1252	56	0.06628318759255336
1252	57	-0.022418597117358274
1252	58	0.06888050412173641
1252	59	0.12659263444255942
1252	60	0.001997165686340452
1252	61	0.21147951598752712
1252	62	0.10185832750583756
1252	63	-0.07431376725136118
1252	64	-0.014424056648159933
1252	65	-0.04899023511851652
1252	66	-0.00850583875595845
1252	67	-0.16692556798678737
1252	68	0.013338808377625355
1252	69	-0.06102594420246277
1252	70	-0.012748425506124761
1252	71	-0.09996315390333876
1252	72	-0.010265654360424037
1252	73	0.15337792792951888
1252	74	0.35378469775102417
1252	75	-0.021479318376563583
1252	76	0.0036409073979370987
1252	77	0.08943822480109276
1252	78	0.10582186435838281
1252	79	0.09745708909975548
1252	80	0.10149083606351184
1252	81	0.1443696946530295
1252	82	-0.31845069289934
1252	83	0.08980207792794914
1252	84	0.03635364462078883
1252	85	0.20129445613738284
1252	86	-0.07731020203601702
1252	87	0.018680714542092858
1252	88	0.1630201969513223
1252	89	0.033319588207483264
1252	90	-0.01874785851828875
1252	91	0.041673451934919115
1252	92	0.028837296096035914
1252	93	0.3259529108591366
1252	94	0.01453050039154391
1252	95	0.005021686845736895
1252	96	0.22356664627226053
1252	97	0.06099719818556082
1252	98	-0.019419507397714142
1252	99	-0.08624821259353155
1252	100	0.005749287494474231
1252	101	-0.1597096253667445
1253	1	-0.1631258707152199
1253	2	0.03397022555260776
1253	3	-0.12302692333801701
1253	4	-0.002678919838437821
1253	5	-0.005348957333552562
1253	6	-0.006616527533914507
1253	7	0.05081025567046282
1253	8	-0.07300561953202589
1253	9	-0.22208623726949384
1253	10	-0.039491628175909455
1253	11	-0.146133567733294
1253	12	-0.20947406954060455
1253	13	-0.08124710687110337
1253	14	-0.006042734185307097
1253	15	-0.16940136241559856
1253	16	-0.14930701048511708
1253	17	0.08214263718750914
1253	18	-0.02451132216666707
1253	19	-0.09315193663874055
1253	20	-0.10457707998229893
1253	21	-0.020673989145130633
1253	22	-0.0831065582875894
1253	23	-0.04609968065208392
1253	24	-0.021575518228715396
1253	25	-0.08300119982840215
1253	26	-0.0548850851192455
1253	27	-0.2539380650292884
1253	28	-0.02741710687223531
1253	29	-0.09987735887683868
1253	30	0.13136989063402638
1253	31	-0.05712399103825305
1253	32	-0.11533709780815826
1253	33	2.085593705771771E-4
1253	34	-0.2912896269181857
1253	35	-0.2118806582700401
1253	36	-0.11558330253296845
1253	37	-0.12325185607705436
1253	38	0.0885315273062659
1253	39	-0.09119527114738446
1253	40	0.09173526784385899
1253	41	-0.08646906853481084
1253	42	0.03507124413808782
1253	43	-0.1360327378785442
1253	44	-0.058871359712654225
1253	45	-0.08353582872244658
1253	46	-0.07690467208258411
1253	47	-0.09062533520511806
1253	48	-0.12253583395420264
1253	49	0.05682163773977322
1253	50	-0.08016710492950097
1253	51	-0.04683347570891527
1253	52	-0.10324268647928392
1253	53	-0.033789866507767385
1253	54	0.06821692212605512
1253	55	-0.1426800295677566
1253	56	-0.003305467684675989
1253	57	-0.12494086183177444
1253	58	-0.1560008396158068
1253	59	-0.0422679490814204
1253	60	-9.903237722141967E-4
1253	61	0.08834093469251059
1253	62	-0.12943113231101933
1253	63	0.15384792162202388
1253	64	-0.1420060901331368
1253	65	-0.033738962235780434
1253	66	0.04010205732004124
1253	67	0.07994489851242292
1253	68	-0.16036944048100565
1253	69	-0.11910284051076303
1253	70	-0.1527518783107169
1253	71	-0.11889500801420638
1253	72	-0.05786590997642804
1253	73	0.15276799271028096
1253	74	0.07859544880832914
1253	75	-0.1913905668365885
1253	76	-0.21127864315898393
1253	77	-0.26851203854305083
1253	78	-0.04635932291829903
1253	79	0.08155032567020015
1253	80	0.01888962685880813
1253	81	-0.022911275964688116
1253	82	0.054040397147453234
1253	83	0.11473205016993404
1253	84	-0.18119654532865326
1253	85	-0.05755344601266188
1253	86	-0.220009373272525
1253	87	-0.06581339083352589
1253	88	0.07551419747738208
1253	89	0.05114654484947323
1253	90	0.11473829004088998
1253	91	0.23510824228550575
1253	92	0.13006629567753691
1253	93	0.1877535936467254
1253	94	0.04733539795081043
1253	95	0.09145135131809923
1253	96	-0.052400658741447614
1253	97	0.23505651230671276
1253	98	-0.21565811969566084
1253	99	0.1328016876638003
1253	100	-0.22923919261167924
1253	101	0.18001742229551354
1254	1	-0.31263829477359195
1254	2	0.016763737363966413
1254	3	0.004276082623320576
1254	4	-0.11772938728795879
1254	5	-0.2753126763401923
1254	6	-0.18392888426674148
1254	7	-0.23763308132600258
1254	8	-0.14041346099993035
1254	9	-0.12011402598124477
1254	10	-0.2771437117949631
1254	11	-0.30501368371848514
1254	12	-0.0714492018317543
1254	13	-0.1163849906757477
1254	14	-0.17447844807663415
1254	15	-0.06171467203655823
1254	16	-0.24726391144353244
1254	17	-0.11439561815445387
1254	18	-0.3259338862016392
1254	19	-0.43054700762445464
1254	20	-0.4181877067333417
1254	21	-0.3369915306581035
1254	22	-0.09681746093092158
1254	23	-0.16767431494785967
1254	24	-0.16598954545460032
1254	25	-0.20944785323181492
1254	26	-0.27406645624513004
1254	27	-0.3847021032089373
1254	28	-0.27189151336541073
1254	29	-0.3524237075341503
1254	30	-0.19774164358712198
1254	31	-0.22206732536306362
1254	32	-0.40984294070451455
1254	33	-0.4537274029841072
1254	34	-0.2884640909408702
1254	35	-0.25739273323294753
1254	36	-0.22118575047588962
1254	37	-0.29619980701133386
1254	38	-0.042185133631200245
1254	39	-0.07954830640780841
1254	40	-0.1626723296134429
1254	41	-0.04526547285148297
1254	42	-0.14664755233746973
1254	43	-0.27996836182435203
1254	44	-0.015825751102113372
1254	45	0.05730887544585528
1254	46	-0.19137663846967712
1254	47	-0.18971180935869825
1254	48	-0.17690460344610415
1254	49	-0.20044925500064892
1254	50	-0.054652857025409673
1254	51	-0.06011406475408165
1254	52	-0.2923184918478725
1254	53	-0.1017886767334133
1254	54	-0.19392278374320426
1254	55	-0.16228031525609055
1254	56	-0.07865558728549615
1254	57	-0.4146854699988225
1254	58	-0.4255552619963865
1254	59	-0.20497101666879303
1254	60	-0.207796260532497
1254	61	-0.2374025406953706
1254	62	-0.11577152532839818
1254	63	-0.2472111200396725
1254	64	-0.4281788817035519
1254	65	-0.23004745576415786
1254	66	-0.20030289342365393
1254	67	-0.16976558379146667
1254	68	-0.12946950442246674
1254	69	-0.1294161180719371
1254	70	-0.22198285305294263
1254	71	-0.2918671818993772
1254	72	-0.25710823032139274
1254	73	-0.11362497835932572
1254	74	-0.15215772466540045
1254	75	-0.028355146114208196
1254	76	0.013362153633607932
1254	77	-0.2315282233926652
1254	78	-0.43916546272391344
1254	79	-0.1921009813895438
1254	80	0.015409002547869477
1254	81	-0.15277051568462952
1254	82	-0.3068676785350206
1254	83	-0.3667856601912547
1254	84	-0.1618466822061393
1254	85	-0.10879781105965947
1254	86	-0.12750014272524623
1254	87	-0.15147999397431278
1254	88	-0.17978501830458526
1254	89	-0.2933989275069706
1254	90	0.08842789073622725
1254	91	-0.09277077119919142
1254	92	-0.08963800621167195
1254	93	0.07643167953489893
1254	94	-0.03589679862556494
1254	95	-0.13676731780886087
1254	96	-0.22690956512864346
1254	97	-0.09554223985509225
1254	98	-0.1654186508907287
1254	99	-0.34277961863006823
1254	100	-0.17092706920286815
1254	101	-0.25845717299419135
1255	1	0.07682851871737739
1255	2	0.05078930213645805
1255	3	-0.08904812973393206
1255	4	0.06621929539632276
1255	5	0.007246825307639426
1255	6	0.06555859834028155
1255	7	0.061619024913547094
1255	8	0.11511135286873042
1255	9	0.017379313353103498
1255	10	0.0806749511124707
1255	11	0.00484424477598111
1255	12	-3.6184794087290584E-4
1255	13	0.07243892300417798
1255	14	-0.04516890333828627
1255	15	0.0022950863089334916
1255	16	-0.07105683040791178
1255	17	0.12813467152493274
1255	18	0.2220069602789323
1255	19	0.11808973731944405
1255	20	-0.016143657292303715
1255	21	0.011044419556846208
1255	22	0.11594328150888344
1255	23	-0.05457576433020961
1255	24	-0.1370939922171175
1255	25	-0.040722218188633974
1255	26	0.09808585163295902
1255	27	-9.925773909955637E-4
1255	28	-0.02158737133618871
1255	29	0.22100880984449134
1255	30	0.060400135512054476
1255	31	0.13787845045801106
1255	32	0.08534328380265066
1255	33	-0.028478257358933945
1255	34	-0.020384079101283703
1255	35	0.2917650397056377
1255	36	0.034603519142478945
1255	37	-0.028441227160207916
1255	38	-0.008613945404285062
1255	39	0.22124394998382968
1255	40	-0.11368602290282581
1255	41	-0.01829206140456563
1255	42	0.13552995767189202
1255	43	0.09431105896738501
1255	44	-0.04113251798006701
1255	45	0.048081233154867675
1255	46	0.10923788072432927
1255	47	-0.042643953525065115
1255	48	0.05719857801389594
1255	49	0.06838434822327599
1255	50	0.044508373905017606
1255	51	0.2693153809244464
1255	52	0.005747505270349507
1255	53	-0.050330891288730584
1255	54	-0.11277106103616319
1255	55	-0.09260984217055324
1255	56	-0.0014936346560432412
1255	57	0.02081044007475441
1255	58	-0.13866019108605343
1255	59	0.0943925336603968
1255	60	0.11316450935623834
1255	61	0.2282535084432311
1255	62	0.1607531534456612
1255	63	0.06800257489808104
1255	64	-0.030600121011993053
1255	65	0.05513617793668146
1255	66	0.06562778835258598
1255	67	0.10127755080468859
1255	68	0.20576363410468446
1255	69	0.26308781561775163
1255	70	0.15704351261195626
1255	71	0.14429810939433452
1255	72	0.16983945223280728
1255	73	0.09302210615937412
1255	74	-0.0011194491748938162
1255	75	0.00858839043318227
1255	76	0.06169448779244391
1255	77	0.14874803611368037
1255	78	0.1759245686918547
1255	79	0.18633197137356916
1255	80	-0.13585861126217225
1255	81	0.03928455991280799
1255	82	0.020444329440223896
1255	83	-0.07517661179119983
1255	84	-0.0923980222765266
1255	85	0.2892095256165206
1255	86	0.026380494562943113
1255	87	0.10594402785296353
1255	88	-0.10998016729745075
1255	89	0.17011782511976037
1255	90	-0.145366042333535
1255	91	0.09320110547268712
1255	92	-0.13997991739539373
1255	93	0.041522445549965425
1255	94	0.1669206942980992
1255	95	0.13375371376923795
1255	96	0.29430655864524624
1255	97	-0.15665481021089533
1255	98	0.010923524748740476
1255	99	0.07591905124350973
1255	100	0.06292670683464507
1255	101	0.012483117699296997
1256	1	-0.18777787990787687
1256	2	0.064471608315813
1256	3	-0.12730898127239243
1256	4	0.047011499443335936
1256	5	0.08970419118975315
1256	6	0.04245749031780832
1256	7	-0.1974626243226183
1256	8	0.067974771542481
1256	9	0.01476242421939844
1256	10	0.02976981251062938
1256	11	-0.10188477707610133
1256	12	0.0548156796116146
1256	13	0.036002749148558166
1256	14	-0.04660710029463644
1256	15	0.17503198066975756
1256	16	0.027795240392102016
1256	17	-0.07142172708181249
1256	18	0.15330853037539072
1256	19	-0.046087571449412224
1256	20	-0.1808618169628886
1256	21	-0.05380253000334534
1256	22	-0.09573450758443158
1256	23	0.05115484897842748
1256	24	0.004157309471445103
1256	25	0.08247369607335742
1256	26	0.11369389798399254
1256	27	0.021618766262562872
1256	28	0.06385115287012866
1256	29	0.042638699760424004
1256	30	-0.0023781796614983364
1256	31	0.08375004778952189
1256	32	0.006774417490554185
1256	33	0.12215741829192694
1256	34	0.13374547116323754
1256	35	0.05980774804706357
1256	36	0.13124554210995143
1256	37	0.09098057694218653
1256	38	0.1926573688782156
1256	39	-0.03261983925238354
1256	40	0.0615430057978088
1256	41	0.15172058806518862
1256	42	0.12925112663541682
1256	43	0.020533961356200336
1256	44	0.10848438855268228
1256	45	0.1502676257015665
1256	46	0.023263688308013286
1256	47	0.2993996336528042
1256	48	-0.01414265448202201
1256	49	0.2568503418063628
1256	50	-0.0019466834581223225
1256	51	-0.08665632009790869
1256	52	0.1689756410672416
1256	53	0.24808590744402892
1256	54	0.27464847304725026
1256	55	0.052735415796078655
1256	56	0.11665581862551022
1256	57	0.17707044683446327
1256	58	0.18887815250345596
1256	59	-0.040951610027512686
1256	60	-0.07051267706407316
1256	61	0.13398960059741682
1256	62	0.2830691206895679
1256	63	-0.17128267268095243
1256	64	0.16280349702510222
1256	65	0.16529577152480357
1256	66	0.03421919567180254
1256	67	-0.11798325668089404
1256	68	0.19429248633466756
1256	69	0.08360527777207238
1256	70	0.3236885230310165
1256	71	0.11128621400622762
1256	72	0.2657529368192968
1256	73	0.21117304020999228
1256	74	0.16635960442116726
1256	75	0.20392478229501876
1256	76	0.34684359568461076
1256	77	0.13567654717446942
1256	78	0.26004039592904604
1256	79	0.26453212618797295
1256	80	0.4227974279249054
1256	81	0.3236292400093106
1256	82	0.15332077147792234
1256	83	0.3125487011045607
1256	84	0.4070564994184096
1256	85	0.11548717944158682
1256	86	0.2796360579048738
1256	87	0.02145856363740961
1256	88	0.22121493550309168
1256	89	0.4140086346895231
1256	90	0.18508349324176265
1256	91	0.13810505723812128
1256	92	0.13662885490267485
1256	93	0.22617545878545542
1256	94	0.21408652081341728
1256	95	0.31889575098910683
1256	96	0.25545339947996837
1256	97	0.1238668943468042
1256	98	0.10109125516289197
1256	99	0.19764123009154133
1256	100	0.32829829287528867
1256	101	0.05918250195850305
1257	1	-0.23385117332352223
1257	2	-0.29735547125842743
1257	3	-0.21492679978059925
1257	4	-0.09699125258634211
1257	5	-0.10984005914181694
1257	6	-0.18727768943886502
1257	7	-0.19842428779786303
1257	8	-0.145415812258328
1257	9	-0.2134420495230671
1257	10	-0.20329601558253785
1257	11	-0.1551445805372822
1257	12	-0.2058695212677648
1257	13	-0.26459056517249024
1257	14	-0.10978408136374895
1257	15	-0.032912737123815816
1257	16	-0.0720464958027236
1257	17	-0.039728635847538385
1257	18	-0.0664940026557801
1257	19	-0.24606716694672315
1257	20	-0.14412082118632696
1257	21	-0.26246287864042017
1257	22	-0.11164375837455509
1257	23	-0.12372057858614482
1257	24	-0.17111810527585902
1257	25	-0.12088295511313873
1257	26	-0.05212620280835267
1257	27	-0.07361796095833739
1257	28	0.059137860073249726
1257	29	-0.28762880179662176
1257	30	0.16553651331150832
1257	31	0.1004511700740025
1257	32	-0.1930954209345117
1257	33	-0.08004310051281038
1257	34	0.076819855151669
1257	35	-0.08407272429138857
1257	36	0.1773306215199284
1257	37	-0.05633330287086835
1257	38	-0.09576138160749537
1257	39	0.17290874970259296
1257	40	-0.08243470099390748
1257	41	0.08959550699044172
1257	42	-0.1916273571848066
1257	43	0.061992669677515266
1257	44	0.17894400918361697
1257	45	0.0653929973747367
1257	46	-0.04645783442772
1257	47	0.22838828116207566
1257	48	0.11690287002603128
1257	49	-0.04551897453598741
1257	50	0.09159470214019905
1257	51	-0.07396206757488244
1257	52	0.008373052641893253
1257	53	-0.04315374712321329
1257	54	0.03523809687882817
1257	55	0.2135085328269497
1257	56	0.04483307408730042
1257	57	-0.07520618371181342
1257	58	0.07909787658596201
1257	59	0.17170271743971455
1257	60	0.07339320882466893
1257	61	0.20253804858452895
1257	62	0.03030668618931287
1257	63	0.08614812051278165
1257	64	-9.072790936741626E-4
1257	65	-0.0525440251373297
1257	66	-0.2418633018687899
1257	67	-0.02596447422567394
1257	68	-0.012568288292442276
1257	69	0.06338493124173539
1257	70	0.0965878813204597
1257	71	0.15586268614137566
1257	72	-0.07846107915882783
1257	73	0.05867074470343425
1257	74	0.07669654758358035
1257	75	0.012959262589760101
1257	76	0.2122604313145544
1257	77	0.02802253829740664
1257	78	-0.07292425676900649
1257	79	0.007693947521879352
1257	80	0.20474216855384242
1257	81	0.15024768722665272
1257	82	0.07235946158251494
1257	83	0.006971016116935402
1257	84	-0.022635072159225444
1257	85	0.08846189443230656
1257	86	0.0029071722374922615
1257	87	0.028122990965151473
1257	88	0.06922091100221905
1257	89	0.25220461146669493
1257	90	0.1448752052568807
1257	91	-0.019992639078793673
1257	92	0.35901988693958486
1257	93	0.077373965499973
1257	94	-0.014864890320005486
1257	95	0.10882955421529772
1257	96	-0.04955266478243203
1257	97	0.027395952531676926
1257	98	-0.04706532324509283
1257	99	0.015533621753391458
1257	100	-0.3062066051261354
1257	101	0.19054440675197526
1258	1	-0.07865831648022237
1258	2	0.16366367617629152
1258	3	-0.0439664070681971
1258	4	-0.04498725051885799
1258	5	0.12012849837646655
1258	6	0.033134851752343764
1258	7	-0.1276542855847751
1258	8	0.014171621133591827
1258	9	6.703761847930423E-4
1258	10	0.017914615276843904
1258	11	-0.1332555734599552
1258	12	-0.012649398297327252
1258	13	0.052133389300088595
1258	14	0.07830147108913366
1258	15	0.023170309225847063
1258	16	-0.18206885720045562
1258	17	0.08913924418411767
1258	18	0.19407029176378643
1258	19	0.11930721535529187
1258	20	-0.11852458230189455
1258	21	-0.045084748439606415
1258	22	0.18528989615537483
1258	23	-0.010110444662849716
1258	24	-0.2031607881860822
1258	25	-0.0348450400443312
1258	26	0.1977219767901417
1258	27	0.05221332949420088
1258	28	0.05966979881932133
1258	29	0.1806189030147749
1258	30	0.014041447724189027
1258	31	0.052679439695410224
1258	32	-0.013934094079573356
1258	33	0.040624934670674406
1258	34	0.09623761642301076
1258	35	0.17858374149668776
1258	36	0.016825639178300378
1258	37	-0.015064296726706061
1258	38	0.19182177013139068
1258	39	-0.036573811874760054
1258	40	0.13695971306830046
1258	41	-0.08359902845547396
1258	42	-0.039021211349712814
1258	43	0.1157384534275323
1258	44	0.1767705038361811
1258	45	0.016258196652970014
1258	46	0.06341275195577367
1258	47	0.14922708139148
1258	48	0.06300349577117714
1258	49	0.11210918139940418
1258	50	0.08621794517647885
1258	51	0.29131209964596394
1258	52	0.22181774090672945
1258	53	0.021913072916099452
1258	54	-7.630817376735877E-4
1258	55	0.214441694995827
1258	56	0.014615322329134983
1258	57	0.23279905869884487
1258	58	0.13492602805524712
1258	59	-0.06053665572221689
1258	60	-0.052444254295913595
1258	61	0.295725002541694
1258	62	0.07427024348338307
1258	63	-0.015851224821311405
1258	64	0.04249855948778958
1258	65	0.044588716091901404
1258	66	0.025159781912648782
1258	67	0.1029026796097412
1258	68	0.06499310116060997
1258	69	0.14375270606571178
1258	70	-0.01022614508730868
1258	71	0.13047922275536905
1258	72	0.1586383623417973
1258	73	-0.06086587673754451
1258	74	0.007260930962182499
1258	75	-0.05885646220946228
1258	76	0.25375274280263227
1258	77	0.12020116877480547
1258	78	0.0526797342602876
1258	79	0.1377989028490063
1258	80	0.3002634803256825
1258	81	0.10749143118220417
1258	82	-0.187102830042285
1258	83	0.3837717331631012
1258	84	0.005664432229998795
1258	85	0.13531752825365828
1258	86	0.09177979433059136
1258	87	0.19567026134780718
1258	88	0.12321578006268652
1258	89	0.21361054917394284
1258	90	0.042936497308865285
1258	91	0.18720712461694688
1258	92	0.09029568846506919
1258	93	0.0418676896212844
1258	94	0.026465479406468262
1258	95	-0.12472205555297933
1258	96	0.2703821663669572
1258	97	0.1844634849695055
1258	98	0.14150242351139042
1258	99	-0.08203120623885951
1258	100	0.018784004248729502
1258	101	-0.0486915040878273
1259	1	0.08533404716187931
1259	2	-0.22450883458816406
1259	3	0.10028479935463253
1259	4	0.06394467364949463
1259	5	0.046334414074500785
1259	6	0.09603487962610302
1259	7	0.0967298433527688
1259	8	0.04443568554826527
1259	9	-0.06829388454829655
1259	10	0.021661795031029385
1259	11	-0.03902649324137997
1259	12	-0.024289885419428003
1259	13	0.04605413015602977
1259	14	-0.05910864355390544
1259	15	-0.00426731103139133
1259	16	0.014855487709880322
1259	17	-0.005757378733520113
1259	18	-0.17679043636489666
1259	19	0.012269730034098814
1259	20	-0.02462758297582468
1259	21	-0.1281868648166835
1259	22	-0.2446883683237644
1259	23	-0.034031538636476455
1259	24	-0.03490734585207633
1259	25	-0.07351818905023322
1259	26	-0.03779700478838777
1259	27	-0.05170319648888011
1259	28	-0.05130494875787406
1259	29	-0.011477496612272375
1259	30	-0.13229165044779023
1259	31	-0.13060066302426776
1259	32	-0.03459636255269771
1259	33	-0.13254285408380184
1259	34	-0.035760030460807
1259	35	-0.1153784719051032
1259	36	-0.11107283723156058
1259	37	-0.085946287048273
1259	38	-0.12211112698889792
1259	39	-0.0075039614388856535
1259	40	-0.07828542949732764
1259	41	0.07887417780057149
1259	42	-0.15818453278973976
1259	43	0.014286238139938234
1259	44	-0.12004144446438403
1259	45	0.0866533353493395
1259	46	0.02108483484676782
1259	47	-0.09978400124482079
1259	48	0.2144357636657901
1259	49	-0.16960135074895533
1259	50	-0.09379995112863071
1259	51	-0.16865787783714836
1259	52	-0.17776385219500668
1259	53	-0.016774726717407873
1259	54	0.007304906190213956
1259	55	0.12999059390725165
1259	56	-0.16270535586719603
1259	57	-0.1298956349940923
1259	58	-0.06523911081391986
1259	59	-0.20062445430388465
1259	60	-0.016482598369279344
1259	61	0.09965227231835172
1259	62	-0.061502569609920954
1259	63	-0.13817156868280733
1259	64	0.11559805377817867
1259	65	0.09512586820522984
1259	66	0.10336483209668756
1259	67	-0.22595958270260752
1259	68	-0.10179152184117868
1259	69	0.08332863425810189
1259	70	-0.061162996374420686
1259	71	-0.0507148559868682
1259	72	0.027515620886305214
1259	73	0.2953915565776839
1259	74	0.07521204444744711
1259	75	-0.18412909536300504
1259	76	-0.16954276937203616
1259	77	0.01511484652561279
1259	78	-0.002271764649179886
1259	79	0.06790489074833772
1259	80	-0.10091465552846302
1259	81	0.04651627038217043
1259	82	-0.012876439528682226
1259	83	0.11215210252420604
1259	84	0.12816020796570626
1259	85	0.18188924382712912
1259	86	-0.0030882786460608713
1259	87	-0.23203377493766908
1259	88	-0.3024529459563041
1259	89	-0.0322341196129301
1259	90	0.05700973992851743
1259	91	-0.17318291265575425
1259	92	-0.057235755914007314
1259	93	-0.09048457758211725
1259	94	0.10965549954920562
1259	95	-0.018828821813862362
1259	96	0.014393252759830943
1259	97	-0.2458660189151658
1259	98	-0.4527056199085564
1259	99	0.05017042246014114
1259	100	-0.2353236185103853
1259	101	0.08038878961593099
1260	1	-0.011458850797183118
1260	2	-0.21322783803620382
1260	3	-0.24846191232192183
1260	4	-0.16827698627700727
1260	5	-0.2685729964749868
1260	6	-0.08704598620439441
1260	7	0.014262453636092687
1260	8	-0.46054825459723503
1260	9	-0.08220332673946018
1260	10	-0.18194573369892453
1260	11	-0.06996734841941077
1260	12	-0.2390987384787664
1260	13	-0.14502863010287825
1260	14	-0.08854752979525671
1260	15	-0.16449478998095657
1260	16	-0.0787719148133661
1260	17	0.21205762531648276
1260	18	-0.0984696907509246
1260	19	-0.2384661314660761
1260	20	-0.32551710858675165
1260	21	-0.03539085669011399
1260	22	-0.2779463573083447
1260	23	8.176816822995647E-4
1260	24	-0.19884548479748076
1260	25	-0.12520185491673175
1260	26	0.020794537857646844
1260	27	-0.15723790775821556
1260	28	-0.10002967680264163
1260	29	-0.12832935201603846
1260	30	-0.20532378343548174
1260	31	-0.10580784768825424
1260	32	0.004647371005681578
1260	33	-0.019018051678294512
1260	34	-0.11744471436126247
1260	35	-0.05099003736099661
1260	36	0.029024864519897164
1260	37	-0.17235818948816473
1260	38	-0.25448504938520244
1260	39	-0.08291814634041117
1260	40	-0.251130627844276
1260	41	-0.08317617209327466
1260	42	0.003310324663374331
1260	43	0.00478311248061658
1260	44	0.014502808291318559
1260	45	-0.256928698269391
1260	46	-0.08101438067691902
1260	47	-0.15180111011691366
1260	48	-0.3748826994865482
1260	49	-0.11199095676981585
1260	50	-0.03696119737924164
1260	51	-0.14351760308601058
1260	52	-0.15247013464483672
1260	53	-0.24079457395330195
1260	54	-0.2689017222436263
1260	55	-0.25158107347007785
1260	56	0.0350765104398576
1260	57	-0.24535101338551613
1260	58	-0.18882400673101074
1260	59	-0.04069131995439079
1260	60	-0.19600182076838735
1260	61	-0.22645056091440807
1260	62	-0.004566807552492946
1260	63	-0.22951946039350446
1260	64	-0.09456472837583618
1260	65	-0.08345941869591655
1260	66	-0.2693846120420176
1260	67	-0.42166111875355483
1260	68	-0.22550994250165957
1260	69	-0.13110103803823847
1260	70	-0.21777055313719273
1260	71	-0.09894384575784443
1260	72	-0.2183550710964539
1260	73	-0.0015778006002662437
1260	74	-0.10245258565950621
1260	75	-0.18589516296341202
1260	76	-0.14080802328298603
1260	77	-0.14138500519553077
1260	78	-0.13756478875592393
1260	79	-0.1348137025352898
1260	80	-0.1707746537284578
1260	81	-0.12412687625750607
1260	82	-0.1240538621912961
1260	83	-0.32803250096632297
1260	84	-0.19975738144792388
1260	85	-0.11216765099226222
1260	86	-0.14687672233771565
1260	87	-0.05249094595409787
1260	88	-0.0955390199895021
1260	89	-0.004435153286244997
1260	90	-0.0825914858433805
1260	91	-0.26126276782935776
1260	92	-0.04246024715522623
1260	93	-0.0027595588812800997
1260	94	0.034869839959107196
1260	95	-0.09632923861762066
1260	96	0.08817046856974997
1260	97	-0.38029371416006086
1260	98	-0.22186346976182847
1260	99	-0.40933395729898336
1260	100	-0.19704332868054308
1260	101	-0.2104369539545914
1261	1	0.008342970521063364
1261	2	0.0762333887460045
1261	3	0.05581129270949958
1261	4	0.031671226139614816
1261	5	-0.014913036665070933
1261	6	-0.003938585321087373
1261	7	-0.17641213434262681
1261	8	-0.07360966664769819
1261	9	-0.1494797739653606
1261	10	-0.10633950897727829
1261	11	0.05016160995722885
1261	12	-0.2223604080083348
1261	13	0.010044547211244037
1261	14	-0.1438661510784911
1261	15	-0.12941344335791172
1261	16	0.07129099615939793
1261	17	-0.1650435099986396
1261	18	0.07672697442046683
1261	19	-0.1216428255947477
1261	20	-0.05810572188303098
1261	21	-0.18692789028275314
1261	22	-0.12311461224913245
1261	23	-0.0573550919074961
1261	24	-0.20454138956668544
1261	25	-0.021811227010523737
1261	26	0.04220542127358584
1261	27	0.08054295782383036
1261	28	-0.08604994690042389
1261	29	-0.11570339330751978
1261	30	0.008526842209583663
1261	31	-0.062479875463900214
1261	32	0.04356756342208712
1261	33	0.08854038258612462
1261	34	0.12069064087603465
1261	35	-0.15721439430144812
1261	36	0.1996890220416816
1261	37	-0.01609389775630632
1261	38	0.025408603718226175
1261	39	-0.05390542920638097
1261	40	-0.040732264623670744
1261	41	-0.06087760573404921
1261	42	0.11323494090643749
1261	43	0.06145039913948125
1261	44	-5.002734345964654E-4
1261	45	0.10424228463705987
1261	46	-0.031661543118524094
1261	47	0.17054450270889987
1261	48	-0.09642086365318647
1261	49	-0.06324279395256838
1261	50	-0.0963958374373064
1261	51	0.19693980527367216
1261	52	0.06258838167736513
1261	53	-0.05001859901557282
1261	54	0.21711453613994536
1261	55	-0.031414550860418444
1261	56	-0.14046443275061904
1261	57	0.010506636406425685
1261	58	-0.06972277659355797
1261	59	-0.15423814942371195
1261	60	-0.18989599174764749
1261	61	0.2657495725662642
1261	62	-0.05403598482284622
1261	63	0.010427001456918106
[truncated: 2,303,099 more chars]
