# Supplementary material for: Investigation of long-term epigenetic changes in the Nr3c1 gene by neonatal valproate exposure in juvenile rats
Source: Genes Dis. 2025 Mar 8;12(6):101588. doi: 10.1016/j.gendis.2025.101588 (PMC12305572; doi:10.1016/j.gendis.2025.101588)
Supplement: Multimedia component 9 [file mmc9.txt]

##FastQC	0.11.7
>>Basic Statistics	pass
#Measure	Value
Filename	MV_1.fastq.gz
File type	Conventional base calls
Encoding	Sanger / Illumina 1.9
Total Sequences	20761669
Sequences flagged as poor quality	0
Sequence length	101
%GC	49
>>END_MODULE
>>Per base sequence quality	pass
#Base	Mean	Median	Lower Quartile	Upper Quartile	10th Percentile	90th Percentile
1	35.0930216641061	37.0	37.0	37.0	25.0	37.0
2	36.010277256611694	37.0	37.0	37.0	37.0	37.0
3	36.17676994079811	37.0	37.0	37.0	37.0	37.0
4	36.29060048110776	37.0	37.0	37.0	37.0	37.0
5	36.33420805427541	37.0	37.0	37.0	37.0	37.0
6	36.36822150473548	37.0	37.0	37.0	37.0	37.0
7	36.365088134292094	37.0	37.0	37.0	37.0	37.0
8	36.37111086782089	37.0	37.0	37.0	37.0	37.0
9	36.35211894573601	37.0	37.0	37.0	37.0	37.0
10	36.37773933299871	37.0	37.0	37.0	37.0	37.0
11	36.38047813015418	37.0	37.0	37.0	37.0	37.0
12	36.380740247809555	37.0	37.0	37.0	37.0	37.0
13	36.37551879860911	37.0	37.0	37.0	37.0	37.0
14	36.36784822068014	37.0	37.0	37.0	37.0	37.0
15	36.36934665512681	37.0	37.0	37.0	37.0	37.0
16	36.36906016563505	37.0	37.0	37.0	37.0	37.0
17	36.36941794033996	37.0	37.0	37.0	37.0	37.0
18	36.355107144806134	37.0	37.0	37.0	37.0	37.0
19	36.34624591115483	37.0	37.0	37.0	37.0	37.0
20	36.351111608609116	37.0	37.0	37.0	37.0	37.0
21	36.33670332572974	37.0	37.0	37.0	37.0	37.0
22	36.330723941317046	37.0	37.0	37.0	37.0	37.0
23	36.311742085860246	37.0	37.0	37.0	37.0	37.0
24	36.3084669638072	37.0	37.0	37.0	37.0	37.0
25	36.29699558354388	37.0	37.0	37.0	37.0	37.0
26	36.264851009810435	37.0	37.0	37.0	37.0	37.0
27	36.25287326370534	37.0	37.0	37.0	37.0	37.0
28	36.238081389314125	37.0	37.0	37.0	37.0	37.0
29	36.238934596250424	37.0	37.0	37.0	37.0	37.0
30	36.23933803202431	37.0	37.0	37.0	37.0	37.0
31	36.228782618584276	37.0	37.0	37.0	37.0	37.0
32	36.220791064533394	37.0	37.0	37.0	37.0	37.0
33	36.20875551960683	37.0	37.0	37.0	37.0	37.0
34	36.18864865825575	37.0	37.0	37.0	37.0	37.0
35	36.198489292936905	37.0	37.0	37.0	37.0	37.0
36	36.1933952901378	37.0	37.0	37.0	37.0	37.0
37	36.15737284897472	37.0	37.0	37.0	37.0	37.0
38	36.166845401494456	37.0	37.0	37.0	37.0	37.0
39	36.167451951960125	37.0	37.0	37.0	37.0	37.0
40	36.151203210108015	37.0	37.0	37.0	37.0	37.0
41	36.134834005878815	37.0	37.0	37.0	37.0	37.0
42	36.14063180566071	37.0	37.0	37.0	37.0	37.0
43	36.125563749234225	37.0	37.0	37.0	37.0	37.0
44	36.1196487623418	37.0	37.0	37.0	37.0	37.0
45	36.11191263091614	37.0	37.0	37.0	37.0	37.0
46	36.09394923885936	37.0	37.0	37.0	37.0	37.0
47	36.091154665841174	37.0	37.0	37.0	37.0	37.0
48	36.074492132593	37.0	37.0	37.0	37.0	37.0
49	36.06285795231587	37.0	37.0	37.0	37.0	37.0
50	36.06034307742793	37.0	37.0	37.0	37.0	37.0
51	36.04987021997124	37.0	37.0	37.0	37.0	37.0
52	36.054133846368515	37.0	37.0	37.0	37.0	37.0
53	36.03806018677978	37.0	37.0	37.0	37.0	37.0
54	36.02934402817038	37.0	37.0	37.0	37.0	37.0
55	36.02374226272464	37.0	37.0	37.0	37.0	37.0
56	36.01293291979561	37.0	37.0	37.0	37.0	37.0
57	35.98108663614664	37.0	37.0	37.0	37.0	37.0
58	35.98282031179671	37.0	37.0	37.0	37.0	37.0
59	35.964570430248166	37.0	37.0	37.0	37.0	37.0
60	35.93999986224614	37.0	37.0	37.0	37.0	37.0
61	35.95678603680658	37.0	37.0	37.0	37.0	37.0
62	35.925301766442765	37.0	37.0	37.0	37.0	37.0
63	35.92836524847785	37.0	37.0	37.0	37.0	37.0
64	35.93058327825186	37.0	37.0	37.0	37.0	37.0
65	35.91924363113582	37.0	37.0	37.0	37.0	37.0
66	35.9029571755527	37.0	37.0	37.0	37.0	37.0
67	35.88939140682765	37.0	37.0	37.0	37.0	37.0
68	35.90450724361322	37.0	37.0	37.0	37.0	37.0
69	35.87037241562805	37.0	37.0	37.0	37.0	37.0
70	35.86266118586131	37.0	37.0	37.0	37.0	37.0
71	35.8498755085634	37.0	37.0	37.0	37.0	37.0
72	35.85607317985852	37.0	37.0	37.0	37.0	37.0
73	35.83552073775957	37.0	37.0	37.0	37.0	37.0
74	35.83517264435725	37.0	37.0	37.0	37.0	37.0
75	35.831695370926106	37.0	37.0	37.0	37.0	37.0
76	35.83183909732883	37.0	37.0	37.0	37.0	37.0
77	35.82532883074092	37.0	37.0	37.0	37.0	37.0
78	35.81631857246159	37.0	37.0	37.0	37.0	37.0
79	35.807874357307206	37.0	37.0	37.0	37.0	37.0
80	35.77826614035702	37.0	37.0	37.0	37.0	37.0
81	35.765657327452814	37.0	37.0	37.0	37.0	37.0
82	35.76378845072619	37.0	37.0	37.0	37.0	37.0
83	35.72807272864238	37.0	37.0	37.0	37.0	37.0
84	35.710673212254754	37.0	37.0	37.0	37.0	37.0
85	35.695169208217315	37.0	37.0	37.0	37.0	37.0
86	35.71501265143954	37.0	37.0	37.0	37.0	37.0
87	35.70794202527745	37.0	37.0	37.0	37.0	37.0
88	35.68190519750604	37.0	37.0	37.0	37.0	37.0
89	35.702929952307784	37.0	37.0	37.0	37.0	37.0
90	35.68476036295541	37.0	37.0	37.0	37.0	37.0
91	35.663739027917266	37.0	37.0	37.0	37.0	37.0
92	35.61911366566917	37.0	37.0	37.0	37.0	37.0
93	35.63037600686149	37.0	37.0	37.0	37.0	37.0
94	35.67661140344738	37.0	37.0	37.0	37.0	37.0
95	35.64947196682502	37.0	37.0	37.0	37.0	37.0
96	35.63995365690494	37.0	37.0	37.0	37.0	37.0
97	35.60074072079658	37.0	37.0	37.0	37.0	37.0
98	35.575722308259515	37.0	37.0	37.0	37.0	37.0
99	35.57337731374101	37.0	37.0	37.0	37.0	37.0
100	35.56753529786069	37.0	37.0	37.0	37.0	37.0
101	35.58151972271593	37.0	37.0	37.0	37.0	37.0
>>END_MODULE
>>Per tile sequence quality	pass
#Tile	Base	Mean
1101	1	-0.4686059287124422
1101	2	-0.21243162081641032
1101	3	-0.16995887285962397
1101	4	-0.10116538301136302
1101	5	-0.14402929796865038
1101	6	-0.0986288391690664
1101	7	-0.13464737316520115
1101	8	-0.0563901325511722
1101	9	-0.1544092511024715
1101	10	-0.111752573682395
1101	11	-0.1966196819243038
1101	12	-0.022077054552894992
1101	13	-0.010922960884776955
1101	14	-0.15160602593582695
1101	15	0.06359323748669254
1101	16	-0.05353449525386367
1101	17	-0.13365459806975366
1101	18	-0.10639073035118685
1101	19	-0.020179512811260736
1101	20	-0.034843417047525804
1101	21	-0.10896777918354417
1101	22	-0.06629011317931344
1101	23	-0.19203750020987087
1101	24	-0.051143761249321074
1101	25	-0.037477544435517984
1101	26	-0.012028740641795821
1101	27	-0.036688723933991696
1101	28	-0.2661597320641391
1101	29	-0.17185701784680418
1101	30	-0.01062706715762829
1101	31	-0.03604261378727358
1101	32	-0.09743067053497612
1101	33	-0.16763352816845867
1101	34	0.019197924439751546
1101	35	-0.1785283500206063
1101	36	-0.08250705575520811
1101	37	-0.2092247784143595
1101	38	-0.2395606389213043
1101	39	-0.23771011965682476
1101	40	-0.052024432572068235
1101	41	-0.06816197616018371
1101	42	-0.2537185284595296
1101	43	-0.0847136029617559
1101	44	-0.12489283841438237
1101	45	-0.08846813635689443
1101	46	-0.2719292972750509
1101	47	-0.15806608097388164
1101	48	-0.3780303037080799
1101	49	-0.027000690894340096
1101	50	-0.05901618190394231
1101	51	-0.12274859036522656
1101	52	-0.16769791828379965
1101	53	-0.18331665968626965
1101	54	-0.10941427226251932
1101	55	-0.2061280415060196
1101	56	-0.2578455824458601
1101	57	-0.3706138316669296
1101	58	-0.29211400534551046
1101	59	-0.07130524201566857
1101	60	-0.25535346883898313
1101	61	-0.4130204480324622
1101	62	-0.10454021915961675
1101	63	-0.20115070788902756
1101	64	-0.0453589230449154
1101	65	-0.014748429985502298
1101	66	-0.07184537898123722
1101	67	-0.1864951147661884
1101	68	-0.19143620426618213
1101	69	-0.08545569707257528
1101	70	-0.14672975579015457
1101	71	-0.22101906011126005
1101	72	-0.4726534269477085
1101	73	-0.23282877449664596
1101	74	-0.12835200961202275
1101	75	-0.19710686181446135
1101	76	-0.04852442769122689
1101	77	-0.21340459079434027
1101	78	-0.16224577287974284
1101	79	-0.04795106461904908
1101	80	-0.17103156826641452
1101	81	-0.2889580376320211
1101	82	-0.190982409887134
1101	83	-0.15339171107088845
1101	84	-0.2728463736463098
1101	85	-0.20052403165674804
1101	86	-0.20904247908961793
1101	87	-0.12066562482988985
1101	88	-0.22910577817179245
1101	89	-0.25747347668718135
1101	90	0.016708142308665686
1101	91	-0.25981321691749315
1101	92	-0.2212907942133242
1101	93	-0.13703881823141728
1101	94	-0.18231869185800065
1101	95	-0.14728218921334957
1101	96	-0.24683353199782232
1101	97	0.11327629011670126
1101	98	-0.19424388703729534
1101	99	-0.04542406174240199
1101	100	-0.12727773201743986
1101	101	-0.21920833023400377
1102	1	0.07944443084339525
1102	2	-0.09467414543119901
1102	3	0.06915629458926986
1102	4	-0.046663914309291954
1102	5	-0.005215767897411183
1102	6	-0.01456522158794371
1102	7	-0.03945391752949945
1102	8	-0.026416720472987265
1102	9	-0.109175622993547
1102	10	-0.03167159875347636
1102	11	0.06931321784504263
1102	12	-0.0949292025490891
1102	13	0.06372508077924266
1102	14	-0.2876653791567847
1102	15	-0.08259729849085318
1102	16	-0.061856918503586655
1102	17	-0.04988866938465719
1102	18	-0.10058025125839976
1102	19	-0.09697526229296471
1102	20	-0.029609238813065986
1102	21	0.02915543207663518
1102	22	0.07784455045219829
1102	23	-0.09952945573311212
1102	24	-0.14160170082513446
1102	25	-0.05999098812817749
1102	26	-0.13534425848516207
1102	27	-0.08747861990259054
1102	28	-0.09337195762802963
1102	29	0.10368355812575203
1102	30	-0.02852877303478607
1102	31	-0.010079350637830942
1102	32	0.009530147661401145
1102	33	-0.09604045779808246
1102	34	-0.15252997105059052
1102	35	0.019816748161275655
1102	36	0.023098412847488703
1102	37	-0.3359710387807908
1102	38	-0.1737088383027654
1102	39	-0.07028251994768198
1102	40	-0.02340858833567694
1102	41	-0.010999497028358007
1102	42	-0.07889883875694892
1102	43	-0.17875002038458376
1102	44	-0.03750539786898344
1102	45	0.0036366306139257176
1102	46	0.19182652507166864
1102	47	0.02696198651941728
1102	48	-0.11386889687737778
1102	49	0.01886513792522493
1102	50	-0.0010325073227122061
1102	51	-0.10952295149868263
1102	52	-0.10696139780116454
1102	53	-0.06617718822381136
1102	54	-0.15082142238600937
1102	55	-0.23169335094497256
1102	56	0.1442864201752272
1102	57	-0.16470583838733432
1102	58	-0.1812889989458597
1102	59	-0.074469351116214
1102	60	-0.2902669194525771
1102	61	-0.2446483182791397
1102	62	0.02780356848128207
1102	63	-0.10435833901743763
1102	64	-0.12906673362959253
1102	65	-0.14386023013377525
1102	66	-0.03675801771601783
1102	67	-0.11443355039551051
1102	68	-0.0846634935093249
1102	69	-0.10835467228631046
1102	70	-0.19573706757956444
1102	71	-0.07966297405921097
1102	72	-0.03977517460779012
1102	73	-0.12210092736410871
1102	74	-0.0954212291569192
1102	75	-0.061372703766060965
1102	76	-0.1498380298555304
1102	77	0.03753162081942918
1102	78	-0.05653604661599587
1102	79	-0.20580381819696925
1102	80	-0.07639578020494042
1102	81	-0.02813021405727767
1102	82	-0.0037462982276181833
1102	83	0.09063687593612002
1102	84	-0.29280262092063936
1102	85	-0.16422506327521091
1102	86	-0.024753531865734146
1102	87	-0.018982906180504244
1102	88	-0.1893973624490215
1102	89	-0.0013935913617331153
1102	90	-0.022441274891008334
1102	91	-0.054121724653185765
1102	92	-0.07622136082931519
1102	93	-0.019238752482543475
1102	94	-0.16890538920156217
1102	95	-0.3757533149432106
1102	96	-0.22242659172060542
1102	97	0.005561711213395881
1102	98	-0.1011799495847896
1102	99	-0.03096995707392125
1102	100	-0.21323307158463933
1102	101	0.08189444963015546
1103	1	-0.35205702969261665
1103	2	-0.06823277117149473
1103	3	-0.0347912570875053
1103	4	-0.05334493269073448
1103	5	-0.0643437259785955
1103	6	-0.02439236459134264
1103	7	-0.10341082180190142
1103	8	0.045578435362095604
1103	9	0.002640468451595268
1103	10	-0.10224634065781402
1103	11	-0.05456993558456702
1103	12	0.021991616753048504
1103	13	-0.07853444729283865
1103	14	-0.08052936714414471
1103	15	-0.02735749295842993
1103	16	-0.012259568959088085
1103	17	-0.05417527571140113
1103	18	-0.09947020699497955
1103	19	0.011047217141012311
1103	20	-0.024213971742959473
1103	21	0.029022152977290716
1103	22	-0.018358055915129512
1103	23	0.00439964900949974
1103	24	-0.11307490065800607
1103	25	0.01038129867369264
1103	26	-0.03482691421648809
1103	27	-0.06958509376190136
1103	28	0.01301566226550932
1103	29	0.01189622545097535
1103	30	0.05707191909418441
1103	31	0.03319208400790785
1103	32	-0.024197765593740428
1103	33	-0.0370748327375523
1103	34	-0.03333233889906495
1103	35	-0.07082318520839692
1103	36	-0.13884445515270727
1103	37	-0.10830174434835271
1103	38	-0.11068765476591835
1103	39	-0.1299219192786083
1103	40	-0.17723849468981712
1103	41	0.11259127249472556
1103	42	-0.06839653796308909
1103	43	-0.11504122737670741
1103	44	-0.10491787408396647
1103	45	-0.0404566149488943
1103	46	0.006242527418116595
1103	47	-0.21361508892208292
1103	48	-0.16182354693442846
1103	49	-0.017682850390485783
1103	50	0.02294527887916331
1103	51	-0.008289866184377104
1103	52	0.03285529501403062
1103	53	-0.026397297042272783
1103	54	0.010751584584163254
1103	55	0.02280101397781209
1103	56	-0.11147709381815929
1103	57	-0.10082502771836488
1103	58	-0.09535810669532907
1103	59	-0.1614032954120006
1103	60	-0.18987501433622356
1103	61	-0.03593094283514375
1103	62	-0.09919112156872245
1103	63	-0.03850278404603813
1103	64	-0.03830089993424224
1103	65	-0.19296596888275985
1103	66	0.023574986339539805
1103	67	-0.10572383042919142
1103	68	-0.14698092650775152
1103	69	-0.09009497450243487
1103	70	-0.1337369218487865
1103	71	-0.05847113608970034
1103	72	-0.04431312041253932
1103	73	0.04997161335980138
1103	74	0.06624585717749909
1103	75	-0.1201543206582869
1103	76	-0.03860301683660339
1103	77	-0.013906732754804807
1103	78	-0.1529618608867338
1103	79	-0.13846697441206857
1103	80	0.15630445434782558
1103	81	-0.02158708650871688
1103	82	-0.04815498636467197
1103	83	0.013886561646479834
1103	84	0.13275200921371777
1103	85	-0.21198740404358318
1103	86	0.019074077845104398
1103	87	-0.12546829482511868
1103	88	-0.10926849216694023
1103	89	0.17450253764136647
1103	90	-0.05973636404042537
1103	91	0.08359063414705759
1103	92	0.16124602268521215
1103	93	-0.14450219776109208
1103	94	-0.015444882704088059
1103	95	-0.00409048062712003
1103	96	-0.2015202200573043
1103	97	-0.13132238024281406
1103	98	0.09833148336382891
1103	99	-0.11815339615430531
1103	100	-0.05397607719896769
1103	101	-0.038228296269785744
1104	1	-0.3335799407685869
1104	2	-0.008035978556819146
1104	3	-0.02866008527693964
1104	4	0.058594872353431526
1104	5	-0.10909687192362583
1104	6	0.07590960204905883
1104	7	-0.10424196477502079
1104	8	-0.008346671768094893
1104	9	0.055187072153444205
1104	10	-0.03362882989887339
1104	11	0.031644846453929176
1104	12	0.09402186484692976
1104	13	-0.001539382720835647
1104	14	0.0051362176590714625
1104	15	-0.06617508416833573
1104	16	0.10509047172558894
1104	17	-0.01549360622527729
1104	18	0.03703285767253561
1104	19	0.06734636248724968
1104	20	-9.667650262272787E-4
1104	21	0.09385038649081423
1104	22	0.030819893173003265
1104	23	-0.09328949800821107
1104	24	-0.019837190094129653
1104	25	0.06815905196106797
1104	26	0.176305442317215
1104	27	0.11629337384923844
1104	28	0.03232481255269448
1104	29	0.07028011615521024
1104	30	0.10070187403797348
1104	31	0.13531613645900364
1104	32	0.04620142181476439
1104	33	0.02789758800997788
1104	34	0.04512755776369204
1104	35	0.06225703983389508
1104	36	-0.0926990299289443
1104	37	0.0465994277009969
1104	38	-0.040669599218013275
1104	39	0.0756550959905411
1104	40	0.0708994695333871
1104	41	-0.004369370819119922
1104	42	-0.04818185511071249
1104	43	0.06791951512325767
1104	44	0.17425432588260747
1104	45	0.17903584598738576
1104	46	0.06619227311592368
1104	47	-0.04171359910978367
1104	48	0.039316726121292334
1104	49	-0.0010489702477300966
1104	50	0.15838668467714712
1104	51	-0.11162894863927164
1104	52	-0.1434186497099077
1104	53	0.16608623163261882
1104	54	0.0923101291931232
1104	55	0.14335348068158282
1104	56	0.041136368677548774
1104	57	0.009102584779824952
1104	58	-0.06269740221670617
1104	59	0.08664650336874047
1104	60	0.03393479811016675
1104	61	0.07926179967951441
1104	62	0.05804367953555101
1104	63	0.053211317465454044
1104	64	-0.0019078583917888636
1104	65	-0.039457076112142886
1104	66	-0.06716286657479031
1104	67	-0.016711632372874874
1104	68	0.19114272919884456
1104	69	-0.008668678057155432
1104	70	-0.19956528210013147
1104	71	0.03143373707145258
1104	72	-0.1462213512076289
1104	73	0.043587884292207946
1104	74	-0.09001636888971376
1104	75	-0.0942143943866327
1104	76	0.0531276156953453
1104	77	0.03478446961978676
1104	78	0.10609576074025284
1104	79	3.9543423108767684E-4
1104	80	-0.15947018008701974
1104	81	-0.14473400503466394
1104	82	-0.12233059355823883
1104	83	0.05279874702901566
1104	84	0.0037779059756601896
1104	85	0.029893568935541737
1104	86	-0.060130633128373745
1104	87	0.27263449506009607
1104	88	0.057316437787449104
1104	89	0.04134149427682843
1104	90	-0.1186933301206139
1104	91	-0.007154565887475428
1104	92	0.1397777374479645
1104	93	0.07441902457929217
1104	94	-0.09004845964955877
1104	95	-0.018495428177864426
1104	96	-0.06882296365566987
1104	97	0.10974673595372764
1104	98	0.04835177978339544
1104	99	0.003896046291110622
1104	100	-0.12133447523287799
1104	101	-0.03153323298352717
1105	1	-0.19959062904858627
1105	2	-0.10856071887757679
1105	3	-0.2312083049339435
1105	4	-0.11355664925270759
1105	5	-0.15541562827907995
1105	6	0.08570272610695184
1105	7	0.11049826969134102
1105	8	-0.06330679395620109
1105	9	0.08500834525502654
1105	10	0.006703145334689964
1105	11	-0.02905544616351108
1105	12	-0.01625716856632664
1105	13	0.020675562795460678
1105	14	-0.05363978489513954
1105	15	0.03134786356972796
1105	16	-0.046158636411156806
1105	17	0.025788024548106137
1105	18	-0.07987605214924542
1105	19	-0.03909226573963309
1105	20	-0.11213959188871314
1105	21	-0.08310436657831133
1105	22	-0.10131893002620984
1105	23	0.00808339234631461
1105	24	0.011943343647708105
1105	25	-0.12687003947154807
1105	26	0.05937337016519706
1105	27	0.0470370981066921
1105	28	-0.025449759841173147
1105	29	-0.030391091842055573
1105	30	0.01621523075466058
1105	31	-0.15880639953457631
1105	32	-0.0077604493563541155
1105	33	-0.17850193675350567
1105	34	-0.06979983741427276
1105	35	0.03021309135599637
1105	36	-0.015090690400064943
1105	37	0.07270655302419016
1105	38	-0.10980733832933254
1105	39	-0.13932221173827486
1105	40	-0.14216444805231987
1105	41	-0.12019964271308226
1105	42	-0.12778760500023623
1105	43	-0.03364775713994561
1105	44	-0.04074932331981529
1105	45	-0.159834041212072
1105	46	-0.15256004027857983
1105	47	-0.12129981997577488
1105	48	-0.033627810089377874
1105	49	-0.016802533953899967
1105	50	-0.21379971667335695
1105	51	-0.23498924867774207
1105	52	-0.1314637081630039
1105	53	-0.11271328749923981
1105	54	-0.1435745878018082
1105	55	-0.16496938040211973
1105	56	-0.3728957343121664
1105	57	-0.08569992456345688
1105	58	-0.0650404308775947
1105	59	-0.20256153114404185
1105	60	-0.07038697479817557
1105	61	-0.22232899824459196
1105	62	-0.27019878555405086
1105	63	-0.15116309297376773
1105	64	-0.24341784249153164
1105	65	-0.01700732815008621
1105	66	-0.2590804849785755
1105	67	-0.16386418720060902
1105	68	-0.12762498033281844
1105	69	-0.20726885581668597
1105	70	-0.21512809720432813
1105	71	-0.09952380728554289
1105	72	-0.3037760631295541
1105	73	-0.0025651024448620774
1105	74	-0.04463545982729045
1105	75	-0.0402525232155142
1105	76	-0.05020226448274201
1105	77	-0.13808826336714475
1105	78	-0.12492759188442903
1105	79	-0.033337547700931225
1105	80	-0.3293681432098694
1105	81	-0.14121832663499134
1105	82	-0.09881265342514212
1105	83	-0.038093415973840195
1105	84	-0.039440731434410736
1105	85	0.07719195561112002
1105	86	-0.029952387643092493
1105	87	-0.2385513208738601
1105	88	0.06935312873520161
1105	89	-0.03143000570205601
1105	90	-0.1656506401293285
1105	91	-0.14943848973154417
1105	92	-0.0025534193832612573
1105	93	-0.3527869943565918
1105	94	-0.11224251365230486
1105	95	-0.08263646224420285
1105	96	-0.2320288299926716
1105	97	-0.11641161899400032
1105	98	-0.0729561561305232
1105	99	-0.01066988028611604
1105	100	-0.3359352815544625
1105	101	-0.19663568542013365
1106	1	0.028320251940222363
1106	2	0.026549055432518287
1106	3	-0.11750410885144191
1106	4	-0.0311346664919796
1106	5	-0.10578666780924095
1106	6	-0.06430054954081044
1106	7	0.01717528770205945
1106	8	-0.035686175469336945
1106	9	0.048542586470169624
1106	10	0.01327137618630303
1106	11	-0.01250696278842156
1106	12	0.08231576317407985
1106	13	0.05045632614172035
1106	14	0.04777738957120192
1106	15	0.003060973870816497
1106	16	-0.06370051010841848
1106	17	0.04157174444501521
1106	18	-0.029230972372737085
1106	19	0.04929808094868804
1106	20	0.019580221234463124
1106	21	-0.0806683542404798
1106	22	0.025031494760689554
1106	23	0.06726610263064714
1106	24	-0.17966244127994457
1106	25	0.022021298601593742
1106	26	-0.13595684855448553
1106	27	-0.10389227224249709
1106	28	0.1657424467020121
1106	29	-0.12539557301733595
1106	30	-0.18624787809800836
1106	31	0.08174825899362759
1106	32	0.05899903475809509
1106	33	-0.05035503085908033
1106	34	0.01926034581699554
1106	35	0.11070890409769163
1106	36	-0.029089962181224394
1106	37	-0.014226464658513294
1106	38	-0.053206818949753654
1106	39	-0.1869710765591961
1106	40	-0.07074997878078904
1106	41	0.13262331944405048
1106	42	0.06608439338110372
1106	43	0.025081264787289115
1106	44	0.07897537965469326
1106	45	-0.10698647827172181
1106	46	0.04821087339539787
1106	47	0.018127792888115835
1106	48	-0.004847567727097157
1106	49	-0.035973763872732434
1106	50	0.14867187766686385
1106	51	-0.15621771909284377
1106	52	-0.09583357380796542
1106	53	-0.0780707498036648
1106	54	0.04512545244186583
1106	55	-0.1937781454115992
1106	56	-0.1843712866153453
1106	57	-0.05245900757817168
1106	58	-0.07706629200527715
1106	59	0.04553023690801439
1106	60	-0.04691461881414227
1106	61	-0.18620283722800934
1106	62	-0.2437511609334777
1106	63	0.033905657747659745
1106	64	0.062087340385431844
1106	65	0.012404869114327255
1106	66	0.005146188064088619
1106	67	0.005304970369635953
1106	68	0.030367756196810092
1106	69	0.03040011301385448
1106	70	-0.1353248499900772
1106	71	0.03274551246268942
1106	72	-0.01820152565324662
1106	73	0.059956094561506745
1106	74	-0.13857524406238042
1106	75	0.05014421343710751
1106	76	0.07297011347263549
1106	77	-0.14781359473122535
1106	78	0.03372874185907193
1106	79	-0.042738879619427905
1106	80	0.025453588016773665
1106	81	-0.04783206002222329
1106	82	-0.07342214941659364
1106	83	-0.03293839315794855
1106	84	-0.05919533862184778
1106	85	-0.05374883271028352
1106	86	-0.10981936514719592
1106	87	0.011099833780832569
1106	88	-0.08739798130829257
1106	89	-0.05402573595090132
1106	90	-0.16197478397081966
1106	91	-0.10077395127031963
1106	92	0.10884980126927246
1106	93	0.0462537533646028
1106	94	0.004707024882456778
1106	95	-0.17250909525444058
1106	96	-0.09724416929407198
1106	97	-0.04378716554808193
1106	98	-0.0671834397361053
1106	99	0.0642537659243132
1106	100	0.02558615210074322
1106	101	0.021786735876297314
1107	1	-0.026866666872798817
1107	2	-0.07591266017721665
1107	3	0.09312638341232571
1107	4	-0.09517753689769393
1107	5	-0.030564199992461738
1107	6	0.0228174331237625
1107	7	0.0012029228204539777
1107	8	-0.06521336137598865
1107	9	-0.07003608818327223
1107	10	0.005845055287771572
1107	11	0.05528389409950307
1107	12	0.05376899622019238
1107	13	-0.025526142697799514
1107	14	0.08859526352565439
1107	15	-0.0667330411652145
1107	16	0.12802870381952403
1107	17	0.0012846368660746066
1107	18	-0.0380864831295753
1107	19	-0.08908734889713799
1107	20	0.09401800122034132
1107	21	0.02963142296107435
1107	22	-0.01283013391621779
1107	23	0.023939872632467996
1107	24	-0.1079728320456681
1107	25	-0.006669180842671096
1107	26	0.030890707760093505
1107	27	-0.016060135484636362
1107	28	0.13673015707991
1107	29	0.19214026032555154
1107	30	0.029967122840965033
1107	31	-0.04032800737351039
1107	32	-0.13776805137858616
1107	33	0.11386249871439702
1107	34	-0.03761629684763079
1107	35	-0.11976272855554981
1107	36	-0.07592348228202184
1107	37	-0.004685894975146709
1107	38	-0.00904035580231266
1107	39	-0.1532312631738364
1107	40	-0.17194120544183988
1107	41	-0.0633070602302439
1107	42	0.016747807266902726
1107	43	0.0780265332519221
1107	44	-0.1146353217239735
1107	45	-0.0796396665289123
1107	46	-0.12884379642294874
1107	47	-0.10827130992274192
1107	48	0.023928433874019106
1107	49	-0.12998465604516696
1107	50	-0.11742017415075168
1107	51	0.028616821983796115
1107	52	-0.141419528424791
1107	53	-0.11421752698494458
1107	54	-0.161661832793925
1107	55	-0.139432782255426
1107	56	-0.02921293396605762
1107	57	-0.17740599706600335
1107	58	-0.07402276122743956
1107	59	-0.1881621425388076
1107	60	-0.06093496250741737
1107	61	-0.024856030775232796
1107	62	0.0017088909617228865
1107	63	-0.04366205684462443
1107	64	-0.1481411095739631
1107	65	-0.023939402532256793
1107	66	-0.13598564918989098
1107	67	-0.2226292110731123
1107	68	0.1514433251616083
1107	69	-0.02689796873298178
1107	70	-0.1694014619725266
1107	71	-0.06994102943567526
1107	72	-0.013787877022345185
1107	73	0.025207648728333254
1107	74	-0.1069302826840115
1107	75	0.015297020371285441
1107	76	-0.09925035030432383
1107	77	-0.051283766454425006
1107	78	-0.18515419770498198
1107	79	-0.15197624239824137
1107	80	-0.11836734798355764
1107	81	0.10555148745447696
1107	82	-0.23696784513933977
1107	83	0.035464343903740314
1107	84	-0.09008735235124021
1107	85	-0.04329044276627769
1107	86	-0.214579598931266
1107	87	-0.17010662816753808
1107	88	-0.3176315625971
1107	89	-0.05382206978355697
1107	90	0.013483178362399428
1107	91	-0.11539912176358769
1107	92	-0.05535626657184167
1107	93	-0.20877155502212474
1107	94	-0.21353934769966543
1107	95	-0.23205279487240915
1107	96	-0.26470360578240815
1107	97	-0.005688367178471765
1107	98	-0.12837233878381227
1107	99	-0.17318836334815302
1107	100	-0.15278132690885826
1107	101	0.025393654883288264
1108	1	-0.09186392388528475
1108	2	-0.25773220863658963
1108	3	-0.03359136077565239
1108	4	-0.10020903441201057
1108	5	-0.009004187390843299
1108	6	-0.09786530278732641
1108	7	-0.041327545256535814
1108	8	0.03118903293184161
1108	9	0.011111896755785722
1108	10	-0.07399265745716122
1108	11	-0.005176431058899311
1108	12	0.008067207548315025
1108	13	0.0626751764635074
1108	14	-0.057325136240265806
1108	15	0.07138542190772057
1108	16	-0.26738852440792726
1108	17	-0.0375651297730073
1108	18	-0.15088536310175726
1108	19	0.0035672399096426943
1108	20	-0.03234199987772257
1108	21	0.003780236243144941
1108	22	0.010311181576149409
1108	23	0.03561031499204148
1108	24	-0.02539561770962706
1108	25	-0.00433012492712237
1108	26	-0.0731754934483888
1108	27	0.1278606503475217
1108	28	0.07094072352970215
1108	29	-0.10220081916966706
1108	30	0.007805352374340657
1108	31	0.07215931801975728
1108	32	-0.06766260649390432
1108	33	0.04541068967164108
1108	34	0.0043882322408919094
1108	35	0.05304940664780844
1108	36	0.0998547396607492
1108	37	-0.13651400573868244
1108	38	-0.016077567619774413
1108	39	-0.004987058415807155
1108	40	-0.08137773610948784
1108	41	-0.039183585268119714
1108	42	-0.02738226480896344
1108	43	-0.0048177901147212765
1108	44	-0.18914044015175335
1108	45	-0.0954500809923644
1108	46	-0.15455293168251671
1108	47	-0.0899549508671953
1108	48	-0.016248598845308493
1108	49	-0.0848850609789693
1108	50	-0.15472088270865214
1108	51	-0.16556447140780506
1108	52	-0.08004719804447546
1108	53	-0.1150105750039998
1108	54	0.024380696366932852
1108	55	-0.03141746335644058
1108	56	0.11396578550540681
1108	57	0.03111813621312365
1108	58	-5.943579947711441E-4
1108	59	0.06440970782958999
1108	60	-0.1552196571599609
1108	61	-0.012065299153576348
1108	62	-0.11197977145821625
1108	63	-0.05858835348902858
1108	64	-0.1417204708042874
1108	65	-0.22025626094660566
1108	66	-0.10705203297371213
1108	67	0.1299555807931796
1108	68	-0.054383137630708234
1108	69	-0.11685880871898746
1108	70	-0.1530154340842529
1108	71	-0.024596112372371692
1108	72	-0.012137727105773877
1108	73	0.026536222030593137
1108	74	-0.019029624584874227
1108	75	-0.14216266381259857
1108	76	-0.021681539227095925
1108	77	-0.024342356580625335
1108	78	-0.019503460409978857
1108	79	0.08252239220836799
1108	80	-0.06239602320555804
1108	81	-0.11992513658367443
1108	82	-0.1127743466515767
1108	83	-0.10109503905261619
1108	84	0.04329025223414362
1108	85	-0.09254961826649577
1108	86	-0.038230992451715906
1108	87	0.07862765412183137
1108	88	0.04632518926993612
1108	89	-0.01163104368835377
1108	90	0.1500904927924367
1108	91	-0.20803628094357407
1108	92	0.002490921789700451
1108	93	-0.06883256743071087
1108	94	0.11335155983049816
1108	95	-0.17803402403583846
1108	96	-0.2440390402572561
1108	97	-0.15558620777843402
1108	98	-0.15167052091731392
1108	99	0.06801893461087616
1108	100	-0.03860724938274984
1108	101	-0.03141908512811398
1109	1	-0.003696917801242705
1109	2	-0.10726205507729247
1109	3	-0.27379187811650496
1109	4	0.01649959774233878
1109	5	-0.13290108092586195
1109	6	-0.14610077820726985
1109	7	-0.0697239796547322
1109	8	-0.06844938886015228
1109	9	-0.044175563650824756
1109	10	-0.1316337512853707
1109	11	0.06984818147675043
1109	12	0.11052540444605796
1109	13	-0.060155704531538845
1109	14	0.045693449567373534
1109	15	-0.03676581687017233
1109	16	-0.11150743384016693
1109	17	-0.032935553210506896
1109	18	-0.13989282518954127
1109	19	-0.06266945562978776
1109	20	0.06324761204022167
1109	21	-0.023799813402220593
1109	22	-0.01268386789727316
1109	23	-0.007644067185552217
1109	24	-0.08935637010815611
1109	25	0.0014533433453109978
1109	26	-0.055665887236223455
1109	27	-0.1112152683400538
1109	28	-0.04825654482907993
1109	29	0.07638239030497829
1109	30	-0.1017761517349669
1109	31	-0.26186303895052276
1109	32	-0.11324642348107261
1109	33	-0.0623724754813324
1109	34	-0.20124902547050283
1109	35	-0.10616345071156275
1109	36	-0.04311575458953598
1109	37	-0.005784188336313889
1109	38	-0.09466829140026078
1109	39	-0.012035222569004134
1109	40	-0.054763083722548345
1109	41	-0.1697592957202687
1109	42	-0.15626152519748615
1109	43	-0.011592127868759405
1109	44	-0.06055411032976821
1109	45	-0.06018888244784648
1109	46	-0.12980794047680178
1109	47	-0.17950891950324888
1109	48	-0.060245496328526826
1109	49	-0.07604365231408394
1109	50	-0.1352499153118245
1109	51	-0.18539459715142925
1109	52	-0.12988614991343894
1109	53	-0.03869579436441484
1109	54	-0.15367778531026488
1109	55	-0.07224561627638337
1109	56	0.013463855347694675
1109	57	-0.12461521546021004
1109	58	0.017448891292964674
1109	59	-0.2052787286726172
1109	60	-0.23957856587897908
1109	61	-0.08195343788549536
1109	62	0.06976326730158888
1109	63	-0.23170649748096395
1109	64	-0.23163996584293756
1109	65	-0.205774028459075
1109	66	-0.06569660503399888
1109	67	-0.0285835362631488
1109	68	-0.19980023891718446
1109	69	-0.1688807301142532
1109	70	-0.15425211051951493
1109	71	-0.20015067451122093
1109	72	-0.0638463401559548
1109	73	-0.04640730987145503
1109	74	-0.035671901597851274
1109	75	-0.17719079151503792
1109	76	0.048006642552877565
1109	77	-0.22820420033655608
1109	78	-0.09107658670508556
1109	79	-0.24131362271325685
1109	80	-0.2858549218630486
1109	81	-0.2639476336511848
1109	82	-0.1300750806336879
1109	83	-0.1843968505097635
1109	84	-0.20158187083744394
1109	85	-0.17472301023688885
1109	86	-0.22288041187606922
1109	87	-0.1581837839252671
1109	88	-0.2883212371681907
1109	89	-0.24598186497650687
1109	90	-0.24131568855196406
1109	91	-0.24788757410466644
1109	92	-0.20560695268063256
1109	93	-0.2949265675758994
1109	94	-0.06287928983371671
1109	95	-0.36953419788375896
1109	96	-0.15951583569874828
1109	97	-0.1760709696577223
1109	98	-0.48242351804277206
1109	99	-0.1439048677807122
1109	100	-0.1340835099075548
1109	101	-0.24549274315587866
1110	1	-0.14444268476304245
1110	2	-0.18612642843176985
1110	3	-0.09434731507583649
1110	4	0.1230676262325403
1110	5	-0.17626240296883822
1110	6	0.05695375233803901
1110	7	-0.0028662036389519585
1110	8	-0.08089775714549319
1110	9	0.07623857437485526
1110	10	-0.07515229804108259
1110	11	8.819339630292689E-4
1110	12	0.17737132083910723
1110	13	-0.060560625936126655
1110	14	0.013458147875510917
1110	15	-0.01587678566581019
1110	16	-0.05959193534634011
1110	17	-0.06830264241859396
1110	18	-0.05126332319203897
1110	19	-0.030913621542524083
1110	20	-0.06952001728896562
1110	21	-0.12015416537548873
1110	22	0.003533319067983598
1110	23	-0.04406496858464948
1110	24	-0.03758911689843103
1110	25	0.024974363679483247
1110	26	0.1131922682874773
1110	27	-0.0755076385364788
1110	28	-0.015100428143945521
1110	29	-0.006113145394181174
1110	30	-0.014437654383051779
1110	31	-0.024012375319919954
1110	32	0.053296564262858226
1110	33	0.03607001720805414
1110	34	0.08835533751527436
1110	35	0.05938925853453725
1110	36	-0.01013753224533076
1110	37	-0.14993197278936066
1110	38	-0.010414990189559603
1110	39	0.1703894942401476
1110	40	-0.032182362047564084
1110	41	0.02102645511244816
1110	42	-0.01703463706083852
1110	43	-0.12732002068487702
1110	44	0.04303376439195716
1110	45	-0.05442934138136479
1110	46	-0.01096520246264987
1110	47	0.10514828657294117
1110	48	0.018218614758865215
1110	49	0.1379403676914066
1110	50	0.05352139388887167
1110	51	0.027979499399449992
1110	52	0.05793723658489114
1110	53	0.0230911458190306
1110	54	-0.042625972312791305
1110	55	0.06868651618543709
1110	56	-0.06298581410767667
1110	57	0.02324801937049159
1110	58	0.030355549285161487
1110	59	0.022376894991054996
1110	60	-0.0869130309591668
1110	61	-0.03270127181011162
1110	62	-0.005916373792338447
1110	63	0.07778137012498831
1110	64	0.1369011989075588
1110	65	0.08256389624248328
1110	66	0.06731329944521747
1110	67	0.028894972406234842
1110	68	0.18259127094832905
1110	69	-0.07892888018253075
1110	70	0.03353230864698986
1110	71	-0.049558879337077144
1110	72	-0.14138455355461588
1110	73	0.07252776377679737
1110	74	0.0750283582973097
1110	75	-0.08654938923324806
1110	76	-0.03186283382783728
1110	77	0.019936380242803864
1110	78	-0.23812066045160662
1110	79	0.060180012057799104
1110	80	0.025443232440814256
1110	81	-0.10296342050327212
1110	82	0.14496227717790333
1110	83	-0.00937169116726011
1110	84	0.06737827744171909
1110	85	-0.12529464405240276
1110	86	0.11703247072382794
1110	87	0.05098692348428813
1110	88	0.14520896590243382
1110	89	0.12145381351250961
1110	90	0.08544063686252912
1110	91	0.1737601341079582
1110	92	-0.06165993469805642
1110	93	0.024889337194714756
1110	94	-0.08034936122864167
1110	95	0.09855155735395726
1110	96	0.04748794921513877
1110	97	0.1247619147041803
1110	98	-0.010585039327409618
1110	99	0.12005306105477587
1110	100	7.61247630933326E-4
1110	101	0.073400652389644
1111	1	-0.30660450223375335
1111	2	-0.1979451744994165
1111	3	-0.05387084118667218
1111	4	-0.101273863726135
1111	5	-0.008664157861957733
1111	6	-0.08260871471520659
1111	7	-0.07693221618848156
1111	8	-0.0986754026638792
1111	9	-0.07530630973758434
1111	10	-0.191559358425053
1111	11	-0.08518179994619857
1111	12	0.009114140571448104
1111	13	-0.09679270715094646
1111	14	0.04168012825199696
1111	15	-0.11573819672231878
1111	16	0.1327516632048571
1111	17	0.025432797239950844
1111	18	-0.039561484975500605
1111	19	0.03331087554116152
1111	20	-0.06148610976094915
1111	21	-0.22818552218675592
1111	22	-0.034560785375362
1111	23	0.01836127318929215
1111	24	-0.051667372888367424
1111	25	-0.06656745957285182
1111	26	-0.018952714452673547
1111	27	-0.027744617127467563
1111	28	-0.009774531567011024
1111	29	-0.12153477887319042
1111	30	-0.12524164030309493
1111	31	-0.13664267443397193
1111	32	0.042906644695456464
1111	33	-0.16968184906637163
1111	34	-0.160746810188229
1111	35	-0.042230446602609106
1111	36	-0.11445334498871063
1111	37	-0.1029316156890161
1111	38	0.08806393238768351
1111	39	0.03367787827606605
1111	40	-0.16961838156904463
1111	41	-0.14224832510078755
1111	42	-0.046641656633340745
1111	43	-0.08860524183201335
1111	44	-0.1921380688931933
1111	45	-0.14848872206733432
1111	46	-0.1409964912547963
1111	47	-0.09503451479424285
1111	48	-0.018730217863101473
1111	49	-0.08897734618619069
1111	50	-0.1346024689165759
1111	51	-0.10572822247039682
1111	52	-0.06382122754352793
1111	53	-0.07465742152839283
1111	54	-0.057360612746755635
1111	55	-0.02909691095759115
1111	56	-0.1661648574188419
1111	57	-0.09933687698539018
1111	58	-0.03970073653115236
1111	59	0.021470540305386976
1111	60	-0.05267390976610642
1111	61	-0.19853272044718295
1111	62	-0.16252187993956824
1111	63	-0.182132415648816
1111	64	-0.11385296301194359
1111	65	-0.10914117288194092
1111	66	-0.12436371179494188
1111	67	-0.12771223421882638
1111	68	-0.1308510063315893
1111	69	-0.07873672618725891
1111	70	-0.10831049918201074
1111	71	-0.12402790513332462
1111	72	-0.12360775827514203
1111	73	-0.06563265930208928
1111	74	-0.09539608097012575
1111	75	-0.1194910458387568
1111	76	-0.1349083896290182
1111	77	-0.11079635565598522
1111	78	-0.11146056896589585
1111	79	-0.16826728163172788
1111	80	0.07908310524506845
1111	81	-0.1680900210780294
1111	82	-0.20241388552381778
1111	83	-0.09298503651730528
1111	84	-0.2374876398810457
1111	85	-0.017981739126113894
1111	86	-0.23027907382018498
1111	87	-0.1948724129892625
1111	88	-0.11177064536833115
1111	89	-0.09589871254731719
1111	90	-0.0046676835755121715
1111	91	-0.33668675146689253
1111	92	-0.07138496743225886
1111	93	-0.30566909972605316
1111	94	0.042604538817265336
1111	95	-0.19061809931957185
1111	96	-0.08770599028186155
1111	97	-0.27682463111519695
1111	98	-0.11064625652944216
1111	99	-0.24555987618058595
1111	100	0.03433803270753799
1111	101	0.08109191363405444
1112	1	-0.23242112989224495
1112	2	-0.08652765134890927
1112	3	-0.24091528143147656
1112	4	-0.10763825338145949
1112	5	-0.03969237458265695
1112	6	-0.03258618204282726
1112	7	-0.04948306007340619
1112	8	0.002145949587202267
1112	9	-0.03946046229103928
1112	10	0.006693269175293892
1112	11	0.06201906065651741
1112	12	-0.07747819250506183
1112	13	-0.1529005150853564
1112	14	0.1286736882688615
1112	15	0.01709699495076933
1112	16	0.13118455218420166
1112	17	0.0731351915181051
1112	18	-0.08933397767055595
1112	19	-0.05215627763740116
1112	20	0.025367893059268454
1112	21	0.023191878269713584
1112	22	0.017081192266410028
1112	23	-0.07319697013449655
1112	24	0.015128190355760296
1112	25	-0.04869250863592356
1112	26	-0.17082874114298363
1112	27	-0.009727201552301779
1112	28	0.03794530736072943
1112	29	-0.12457014790021503
1112	30	-0.03171505901829619
1112	31	0.017719214821575235
1112	32	0.0393595659474002
1112	33	0.032789476290879804
1112	34	0.03469722882963566
1112	35	0.004352582660793303
1112	36	0.03748955285833233
1112	37	-0.018897831217664418
1112	38	-0.11346538189221889
1112	39	7.076085903179319E-5
1112	40	-0.06959657575707467
1112	41	-0.1127319780104159
1112	42	-0.03564861995596402
1112	43	-0.1285447670468045
1112	44	-0.051257986321850524
1112	45	-0.029091725454506445
1112	46	0.022707007851167305
1112	47	0.0064032150753590145
1112	48	0.0328361662971588
1112	49	-0.14754484971146553
1112	50	-0.14964847917984514
1112	51	-0.12736831027513063
1112	52	-0.2847867888978115
1112	53	-0.0841269588090583
1112	54	-0.06080593103892795
1112	55	-0.234984480191045
1112	56	-0.10373045656987046
1112	57	-0.06743933522725598
1112	58	-0.1415978421730415
1112	59	-0.136322130034344
1112	60	-0.14341516200120452
1112	61	-0.1171010962049337
1112	62	-0.08106990360614219
1112	63	-0.12471044411267229
1112	64	-0.2013058988010954
1112	65	-0.0828259189896059
1112	66	-0.09377161131376255
1112	67	-0.13553034467253156
1112	68	-0.1163399653221262
1112	69	0.05790430653599543
1112	70	-0.04572491137000867
1112	71	-0.0498939592989629
1112	72	0.029719081771958145
1112	73	0.03192072859423689
1112	74	-0.15860676872543422
1112	75	-0.14145095221913095
1112	76	0.04969379967450749
1112	77	-0.19777247102327067
1112	78	-0.124224237575703
1112	79	-0.2066658628002287
1112	80	0.011546144393768998
1112	81	-0.05419390396628643
1112	82	-0.05245095540417566
1112	83	0.045272533733751175
1112	84	-0.11908208085271355
1112	85	0.023943568699266393
1112	86	-0.0724602365060818
1112	87	-0.033116899753132145
1112	88	-0.15671387757115696
1112	89	0.02131770286793966
1112	90	0.07501075338388574
1112	91	-0.04641941221206736
1112	92	-0.13021995558442967
1112	93	-0.17405212608201737
1112	94	-0.1228666847795239
1112	95	-0.03403201724249527
1112	96	-7.124302649970105E-4
1112	97	-0.05585616231931567
1112	98	-0.11373395950520404
1112	99	0.0320891665442673
1112	100	-0.08081991405720856
1112	101	-0.3337215013014685
1113	1	-0.28394846401201335
1113	2	-0.04347326476777624
1113	3	-0.06707902768707896
1113	4	0.009426021066488488
1113	5	-0.016909109068251382
1113	6	-0.04387447101772324
1113	7	0.07392929777194013
1113	8	0.0742906789300477
1113	9	-0.025512158205998503
1113	10	0.05057689123610487
1113	11	-0.04187229872635356
1113	12	-0.0526251519197416
1113	13	0.09362390304151802
1113	14	0.07824067989201211
1113	15	-0.10999307609341713
1113	16	-0.014765448478527787
1113	17	0.06755379886640611
1113	18	-0.04962179942386058
1113	19	0.01571718483906892
1113	20	-0.028281819980520595
1113	21	-0.08325718794983317
1113	22	0.04734911568183264
1113	23	0.2426352973150685
1113	24	-0.020217454211220343
1113	25	-0.05341857098515845
1113	26	-0.11981253418701954
1113	27	0.04332647259874989
1113	28	0.0033870637162678463
1113	29	-0.035460470117428144
1113	30	-0.05753443645381395
1113	31	0.02854690946410443
1113	32	-0.0019352840115089975
1113	33	-0.11463136112925554
1113	34	0.035870667447987614
1113	35	0.05752389061615304
1113	36	-0.09996347646065118
1113	37	0.1533598928498776
1113	38	0.011091006120402369
1113	39	0.0772567614422357
1113	40	0.060214398317100404
1113	41	0.07285315904125156
1113	42	0.06523147971797272
1113	43	-0.009652612393146853
1113	44	0.07736670882434282
1113	45	0.07680437904407711
1113	46	-0.03517089488721581
1113	47	0.1209632149428117
1113	48	0.07855139639550401
1113	49	0.026889928142892927
1113	50	0.055858191153902226
1113	51	-0.05317078820636567
1113	52	0.004231598425569416
1113	53	0.11387351503978493
1113	54	0.007972980367910054
1113	55	0.11705041894210666
1113	56	0.08425954621357334
1113	57	0.16477517912738193
1113	58	0.12222661505464316
1113	59	0.0316291198662455
1113	60	0.03495993409401166
1113	61	-0.052653925380766964
1113	62	0.016447691760077987
1113	63	0.10533115849051455
1113	64	-0.13081301316103833
1113	65	0.05223301388954127
1113	66	-0.06676595495027016
1113	67	0.13397284303788126
1113	68	0.1648160104751355
1113	69	0.0036390870412574827
1113	70	-0.026759774053253693
1113	71	-0.15359892709049205
1113	72	0.055445677615338695
1113	73	0.04806431142169032
1113	74	0.049622047248902845
1113	75	-0.022180629736830326
1113	76	-0.05412176046122141
1113	77	-0.018096775824055555
1113	78	-0.13820816316486884
1113	79	0.011042829509499086
1113	80	-0.11353006905690677
1113	81	0.026035249998138
1113	82	-0.02655660712858321
1113	83	0.07161919227098679
1113	84	-0.08254642952593372
1113	85	0.11251602449546283
1113	86	0.043197816936114464
1113	87	-0.09242256208115407
1113	88	0.14034544300250218
1113	89	0.024661568016526303
1113	90	-0.06811645017892687
1113	91	0.02271281481123566
1113	92	-0.05725427483263701
1113	93	-0.08781619243410432
1113	94	0.09761012976332495
1113	95	0.03329759599081683
1113	96	-0.03407611091076035
1113	97	-0.1021550052003164
1113	98	-0.06597629176934561
1113	99	0.0044646900975422454
1113	100	0.09149952633724467
1113	101	0.0498529261035614
1114	1	0.011124311681406596
1114	2	0.026069395690484498
1114	3	-0.03750981959381505
1114	4	-0.02822346640503781
1114	5	-0.022827054264553226
1114	6	-0.017070153049083103
1114	7	-0.03510485404368069
1114	8	-0.061214898585696176
1114	9	-0.04699941199134372
1114	10	-0.0055144091792769245
1114	11	-0.0880643461603583
1114	12	-0.04590617161691313
1114	13	-0.10585393763917494
1114	14	0.0356735989594128
1114	15	0.004879461759990988
1114	16	-0.10573967131117001
1114	17	-0.012275442055475594
1114	18	-0.1110330951494376
1114	19	0.014852502405737766
1114	20	-0.026990030485684713
1114	21	-0.09408518942377242
1114	22	0.025416330608805993
1114	23	-0.07059036595707369
1114	24	0.019621585049137025
1114	25	-0.1370838195447135
1114	26	-0.10967209133561795
1114	27	-0.0972763345833485
1114	28	0.06736979519154573
1114	29	-0.040407793579845475
1114	30	0.14000299822392748
1114	31	0.0067372317205709464
1114	32	-0.015210357708411948
1114	33	0.05178713679382696
1114	34	-0.0612790210151033
1114	35	-0.12919810456005365
1114	36	0.03454049312262697
1114	37	-0.028348619142619214
1114	38	-0.07923501893654361
1114	39	1.7380496231567122E-5
1114	40	0.07069317695840027
1114	41	-0.10431964345104205
1114	42	-0.049079119236871804
1114	43	-0.03385785827281751
1114	44	0.004145902848193828
1114	45	-0.0956455405593033
1114	46	-0.07441240299387886
1114	47	-0.049911014589547165
1114	48	-0.10543334499535462
1114	49	-0.0737017407570093
1114	50	-0.03216815548953633
1114	51	-0.039887339861195414
1114	52	-0.0522742470789197
1114	53	0.09209147363552006
1114	54	-0.15955138985854234
1114	55	-0.04409958775760714
1114	56	0.12305971035668506
1114	57	0.07376075798306658
1114	58	0.10539022218314642
1114	59	-0.012498576770497039
1114	60	0.052966265328102224
1114	61	-0.0741738402943426
1114	62	0.09487711022450185
1114	63	-0.11136412155772035
1114	64	-0.06667200083355596
1114	65	0.13222221059328376
1114	66	-0.04210722186706306
1114	67	-0.13639346407722286
1114	68	0.07084115116922618
1114	69	-0.11599988187204957
1114	70	-0.04131281907535822
1114	71	0.03537501100410623
1114	72	-0.04080541108893243
1114	73	0.011293324553136586
1114	74	0.1203204091677037
1114	75	-0.030069129669833217
1114	76	0.024756957882608788
1114	77	0.026854148737115224
1114	78	-0.0091879132653645
1114	79	0.18438799901238667
1114	80	0.0338168423728078
1114	81	-0.07830909878921233
1114	82	0.029980643306899424
1114	83	0.07105976576689699
1114	84	-0.031504204549385406
1114	85	-0.09489302682437994
1114	86	-0.10278151443196748
1114	87	0.13460912758787913
1114	88	-0.0653685795085579
1114	89	-0.023576824720983325
1114	90	-0.00964968078324091
1114	91	-0.09527927952080262
1114	92	-0.09031361759024037
1114	93	-0.08067303619667143
1114	94	0.17930189245929284
1114	95	-0.03002479446878681
1114	96	0.08279252435656304
1114	97	0.030238971752652333
1114	98	-0.03486447346570998
1114	99	-0.06793372541901022
1114	100	-0.00806247955850381
1114	101	0.020697006902167914
1115	1	-0.1811297810084369
1115	2	-0.35216763440139687
1115	3	-0.16740034388354985
1115	4	-0.06895396533423792
1115	5	-0.0030640141399800314
1115	6	-0.03106098773683641
1115	7	-0.087971234199685
1115	8	-0.11941649002094579
1115	9	-0.10245388798041688
1115	10	0.040231609651122824
1115	11	-0.07817869571851332
1115	12	0.01814940677046195
1115	13	-0.10491634147877704
1115	14	-0.06560248180603168
1115	15	0.014365291460308072
1115	16	0.03121793240782722
1115	17	0.059853376222285704
1115	18	0.07406160412794804
1115	19	0.01531303972681286
1115	20	0.0126368310247571
1115	21	-0.004167239413753521
1115	22	0.0268243770012333
1115	23	-0.027821111676452404
1115	24	-0.034165043673112905
1115	25	0.07108978856899739
1115	26	-0.1707323184651912
1115	27	-0.0821851667804836
1115	28	-0.042486323036442286
1115	29	0.1068361073984363
1115	30	-0.10348948551786208
1115	31	0.09214935066724195
1115	32	0.0794178771532259
1115	33	-0.11948276905417288
1115	34	-0.15846313474923335
1115	35	0.05495569425328739
1115	36	-0.1429303515606435
1115	37	0.09840199060466404
1115	38	-0.05198979623680344
1115	39	-0.058359339032406865
1115	40	0.0029549521542264756
1115	41	-0.10037843527371848
1115	42	-0.07718759126490227
1115	43	-0.02840327902426054
1115	44	-0.030463373571265606
1115	45	-0.07621912636896866
1115	46	-0.01150465708656867
1115	47	0.07815966446550959
1115	48	0.055661783841507884
1115	49	-0.012475472369075646
1115	50	-0.1361190700588324
1115	51	-0.15187969039824623
1115	52	0.0025875194431179693
1115	53	-0.01506544154919709
1115	54	-0.028804224847810644
1115	55	-0.06350328486035295
1115	56	-0.043979447706746555
1115	57	0.001409725284915453
1115	58	-0.0695631561575567
1115	59	-0.07887831973697246
1115	60	0.06978641001529695
1115	61	0.18976897873101706
1115	62	-0.015365611530413048
1115	63	-0.0066453694279928754
1115	64	0.04506344009479335
1115	65	-0.0026582252443674292
1115	66	-0.0019719106326334668
1115	67	0.08106399817627619
1115	68	-0.02195319516723515
1115	69	-0.0182205804431419
1115	70	0.09419460837968785
1115	71	-0.007110073162699848
1115	72	-0.09472214676736002
1115	73	-0.08085131307834104
1115	74	-0.12469948893583194
1115	75	0.046639866503369376
1115	76	0.001424443741221637
1115	77	-0.04085722859990426
1115	78	-0.17728857887603056
1115	79	0.007196367987447161
1115	80	-0.15426123006165682
1115	81	0.11953443004187392
1115	82	-0.03197298492177225
1115	83	-0.12785683567419426
1115	84	-0.06662977841399709
1115	85	-0.11690340646821795
1115	86	0.06007191698411418
1115	87	0.06151256137892602
1115	88	-0.09562030549091105
1115	89	0.049176093908478435
1115	90	-0.15080870659192414
1115	91	-0.1488713673657216
1115	92	0.06029695576840055
1115	93	-0.04715252782955304
1115	94	-0.06430706798612817
1115	95	-0.021332823720136673
1115	96	-0.15108237057690843
1115	97	0.073350634498901
1115	98	-0.06567297461292299
1115	99	-0.13390043042936384
1115	100	-0.04621479556558228
1115	101	-0.023104016192853294
1116	1	-0.3593687403451753
1116	2	-0.03374442763054475
1116	3	-0.25020869274595725
1116	4	-0.10284064178279806
1116	5	-0.07243215142765536
1116	6	0.07281305087605006
1116	7	-0.021384002193030938
1116	8	0.003696296536688237
1116	9	-0.11038212600530528
1116	10	-0.13998276425687806
1116	11	0.0023994468477326336
1116	12	-0.072461756969453
1116	13	-0.02559824470443317
1116	14	0.01405949035252263
1116	15	0.0023346367141030555
1116	16	0.01021661546477759
1116	17	-0.07446650845486857
1116	18	-0.021740915049953458
1116	19	0.019591962533020535
1116	20	-0.04443900720264082
1116	21	-0.07627433583051157
1116	22	-0.11281187095285361
1116	23	-0.07522067867587623
1116	24	-0.0014570125631863107
1116	25	-0.06657083715960255
1116	26	0.024937758852786374
1116	27	0.009853412050667032
1116	28	-0.04456494175381209
1116	29	-0.06955202989754383
1116	30	0.0605349196670133
1116	31	-0.021290487129896007
1116	32	-0.037906340436826724
1116	33	-0.04391698399040678
1116	34	-0.13021427030631827
1116	35	-0.036286738307886424
1116	36	-0.03383879307836679
1116	37	-0.06796641538756631
1116	38	-0.14933186378340224
1116	39	-0.1479712706776226
1116	40	-0.08109267707833823
1116	41	-0.01804686049473503
1116	42	-0.14935449209631457
1116	43	-0.03429069139937013
1116	44	-0.15459408110316986
1116	45	-0.02686013417302746
1116	46	0.1061858625431924
1116	47	-0.05058927286403758
1116	48	-0.09279478465593627
1116	49	-0.1296206920236358
1116	50	0.06052282899712935
1116	51	0.029769158844374033
1116	52	-0.10725699323189275
1116	53	-0.05929911234832019
1116	54	-0.01459403143451965
1116	55	-0.048778108987612256
1116	56	-0.13822123778577833
1116	57	-0.07069114150531419
1116	58	-0.09752628839716238
1116	59	-0.10439860776168075
1116	60	-0.03778719613691095
1116	61	-0.05098199859356356
1116	62	-0.00946864706129702
1116	63	0.03055422240687733
1116	64	-0.06100259643822881
1116	65	-0.09792167407359642
1116	66	-0.09876244857749583
1116	67	-0.016813817251517094
1116	68	-0.12445090162640327
1116	69	-0.1860625007629011
1116	70	-0.19069659534613237
1116	71	-0.10452149721794513
1116	72	-0.05374490940737786
1116	73	-0.071109838426068
1116	74	0.06693960471164928
1116	75	-0.1063045249431056
1116	76	0.03773569083354289
1116	77	-0.05000190503102431
1116	78	-0.06066166414840524
1116	79	-0.08777221185289363
1116	80	-0.18070018034466528
1116	81	0.10961769523001408
1116	82	-0.10128007186949617
1116	83	-0.11876573403119295
1116	84	-0.20366744149004745
1116	85	-0.29134250127857086
1116	86	-0.10399152719365645
1116	87	-0.030259389436928075
1116	88	-0.04367934075433766
1116	89	-0.052807460708116594
1116	90	-0.04534860506561955
1116	91	-0.08529761336370001
1116	92	0.051819264683949484
1116	93	0.0936760706415285
1116	94	-0.05786895662615876
1116	95	-0.07150623575718384
1116	96	-0.08182096755703583
1116	97	0.10881091460782955
1116	98	-0.11525581805535268
1116	99	-0.07800033038156329
1116	100	-0.08285662817219475
1116	101	-0.028213971177571295
1117	1	-0.24927389974185843
1117	2	-0.15205850441919466
1117	3	-0.045891663852657416
1117	4	-0.1087452752298077
1117	5	-0.0636479434909063
1117	6	-0.04424892635541511
1117	7	-0.13023056061585692
1117	8	-0.13538388534010437
1117	9	-0.10551624317331942
1117	10	-0.10922022205365778
1117	11	-0.09493602421655112
1117	12	0.022034434136905645
1117	13	-0.024220595869159922
1117	14	0.0065290785848191035
1117	15	-0.059026300494288364
1117	16	-0.06308380359835297
1117	17	-0.08294320549089207
1117	18	-0.034398487877020045
1117	19	0.14248052906565079
1117	20	0.03986224320030374
1117	21	-0.04806519448577973
1117	22	-0.11931074270596298
1117	23	-0.00511116237991871
1117	24	-0.04860797708703757
1117	25	0.10487391267497514
1117	26	-0.03633622699747718
1117	27	-0.03596274308752356
1117	28	0.010719580056132827
1117	29	-0.014511396043353386
1117	30	-0.020095710963616398
1117	31	-0.1880720992504905
1117	32	-0.009580981179269088
1117	33	-0.05192711276324502
1117	34	0.01993248662009961
1117	35	-0.15262044489583104
1117	36	-0.052053618072854135
1117	37	-0.12028525965556724
1117	38	-0.06726547536107574
1117	39	-0.0598619749412066
1117	40	0.028440160844333207
1117	41	-0.24414711328989824
1117	42	-0.12676198433431551
1117	43	-0.07919237274172986
1117	44	0.08900205740822287
1117	45	-0.12274627455069265
1117	46	0.031012383979884817
1117	47	-0.059857863488559815
1117	48	-0.005524039334339648
1117	49	-0.12240881913379553
1117	50	-0.12105493520775212
1117	51	-0.06804687753098193
1117	52	-0.13981115756571683
1117	53	0.007562240529978226
1117	54	-0.04267380612446914
1117	55	0.023668066000929855
1117	56	-0.07335891783871062
1117	57	-0.16099415638460357
1117	58	-0.10015900586039095
1117	59	0.037130209190863184
1117	60	-0.03376283279051506
1117	61	-0.037600820805600677
1117	62	0.011368715725218692
1117	63	0.08891639814193297
1117	64	0.1695614421766578
1117	65	0.07978611846470329
1117	66	0.017200548317703124
1117	67	-0.0769612528226844
1117	68	-0.047649948130533915
1117	69	-0.14358994345982978
1117	70	-0.08258085248462521
1117	71	-0.17067409048918591
1117	72	-0.14615426791842623
1117	73	-0.06949423977656721
1117	74	-0.030858617239111652
1117	75	0.03656800860739651
1117	76	-0.045550137367541765
1117	77	0.11843644857681568
1117	78	-0.10914362068120909
1117	79	-0.13105956700465526
1117	80	0.14507559543110915
1117	81	-0.07273245152691743
1117	82	-0.08317425418741209
1117	83	0.046074529961614985
1117	84	-0.1325123881316017
1117	85	-0.17134835458950448
1117	86	-0.15673410027521584
1117	87	-0.053615372538672545
1117	88	0.06307147786088763
1117	89	-0.0967777021359808
1117	90	-0.08486481619200248
1117	91	-0.011110714600533811
1117	92	-0.02535748834026208
1117	93	-0.19027398110512905
1117	94	0.05981737377204155
1117	95	-0.1681185260135436
1117	96	-0.052751219843223396
1117	97	-0.13923289191055233
1117	98	-0.11589459242293998
1117	99	-0.27924309857348817
1117	100	-0.04435287017691536
1117	101	-0.2926920085369602
1118	1	-0.13966661264037583
1118	2	0.03508165197850133
1118	3	-0.04790678802554993
1118	4	0.00907074264421226
1118	5	0.017253491586863845
1118	6	0.02750066546378349
1118	7	0.12135704787430512
1118	8	-0.010942448543680428
1118	9	-0.11655001476393778
1118	10	0.018082777001083628
1118	11	-0.039986294904871045
1118	12	-0.0025509401004413235
1118	13	0.017886476400327922
1118	14	0.018993631304596192
1118	15	-0.040217758773913204
1118	16	0.031820381329033864
1118	17	0.054602983389408166
1118	18	-0.0034927561592255074
1118	19	0.018791004274035572
1118	20	-0.05249833083080091
1118	21	0.09412995890426856
1118	22	-0.03576257737125843
1118	23	0.10186443270472267
1118	24	0.0359950133744249
1118	25	-0.08305467716776604
1118	26	-0.01585414398638818
1118	27	0.05038683154511148
1118	28	0.014541441360591989
1118	29	0.030092024082108537
1118	30	-0.0655326792544173
1118	31	0.004595684542579193
1118	32	0.04241480811350584
1118	33	0.016640817115586515
1118	34	0.06264108849343586
1118	35	0.04098830306326562
1118	36	0.017414457891746338
1118	37	0.0630888917580279
1118	38	-0.014612300144101198
1118	39	0.09861099919302063
1118	40	0.11562972860234311
1118	41	0.2043168379002651
1118	42	-0.03253022357122859
1118	43	0.0800711831575569
1118	44	0.13542295626531597
1118	45	0.18395003893216
1118	46	0.11529527475929768
1118	47	0.07154198183240368
1118	48	-0.06894459446023404
1118	49	-0.07009937511901398
1118	50	0.1168564680748787
1118	51	-0.0026713511925819944
1118	52	0.04513126745791851
1118	53	0.1529025344201571
1118	54	0.08769054894986539
1118	55	0.07900449291508238
1118	56	0.09123247169467419
1118	57	0.1406772365860931
1118	58	-0.006236603179281985
1118	59	0.06357602856012079
1118	60	0.0407237187261984
1118	61	0.10467811706498509
1118	62	0.07014889962141524
1118	63	0.1200477034611751
1118	64	0.07652414734121749
1118	65	0.2565778173561739
1118	66	0.07037791361803869
1118	67	-0.08806806729376859
1118	68	-0.08464616708730688
1118	69	-0.03517497396597946
1118	70	-0.14387242247688903
1118	71	0.16222098556134057
1118	72	0.03182115530061225
1118	73	0.14016245868523214
1118	74	0.010915465428240623
1118	75	0.20469982952344168
1118	76	0.05280424950193208
1118	77	-0.00837673351478685
1118	78	0.05768416998649428
1118	79	0.20646728699551176
1118	80	-0.08387946171420424
1118	81	0.08386289091529875
1118	82	-0.06768701520829268
1118	83	0.1703806225971718
1118	84	0.12590902632229728
1118	85	0.04609815224215197
1118	86	0.05894863582515342
1118	87	-0.06138154938837914
1118	88	0.0026091593939270297
1118	89	0.17470549800150792
1118	90	0.19958349522846675
1118	91	0.07021179119993093
1118	92	0.01034544196824072
1118	93	0.18197831759728444
1118	94	0.08379692176551146
1118	95	0.08822116634703292
1118	96	-0.11079023333466864
1118	97	0.019600999985982526
1118	98	0.12090612941258883
1118	99	0.11307880569737705
1118	100	0.2037308283708228
1118	101	-0.07763658188061129
1119	1	-0.022541397113592154
1119	2	-0.17698568846689966
1119	3	0.010155937960419692
1119	4	-0.06083194775622047
1119	5	-0.1362613898828542
1119	6	-0.040263437842241956
1119	7	0.012895010278441532
1119	8	0.1454801685695486
1119	9	0.03300813509046918
1119	10	0.09363855808525301
1119	11	0.12847796678701684
1119	12	0.11111807338340896
1119	13	-0.02755720376602966
1119	14	0.03495832216064798
1119	15	-0.05606152790411301
1119	16	0.05433859786313633
1119	17	0.005519559274809183
1119	18	0.041229280421759995
1119	19	0.033773206107511555
1119	20	-0.0749267197971264
1119	21	0.07578181445894927
1119	22	-0.2033955021978926
1119	23	-0.026343690860009872
1119	24	0.023008020017563524
1119	25	0.039462351742237445
1119	26	0.04719358014796882
1119	27	-0.01019106633864908
1119	28	-0.07503219079335821
1119	29	0.0047835387238919225
1119	30	0.01870528174617192
1119	31	0.09086599426414921
1119	32	-0.005247785722289677
1119	33	0.054485430538548485
1119	34	-0.03344979282081084
1119	35	0.03700220474310356
1119	36	-0.015502595202612213
1119	37	0.057181865449997815
1119	38	-0.0830734308270138
1119	39	-0.004896702549224585
1119	40	0.06146284150545256
1119	41	0.014469728307396679
1119	42	0.18275536223514877
1119	43	-0.02266909748880863
1119	44	0.15567561789285378
1119	45	0.12706629977327566
1119	46	-0.21450404915869825
1119	47	-0.07690455187075429
1119	48	0.00458445212593972
1119	49	0.015515366103095118
1119	50	0.004742162494878244
1119	51	0.05235580761111436
1119	52	-0.15469620315109012
1119	53	-0.1192603125955074
1119	54	-0.05716547322199972
1119	55	-0.07239987257514713
1119	56	0.08686806111791157
1119	57	0.18196725546931702
1119	58	-0.005377195199095297
1119	59	0.05526870599385347
1119	60	-0.04495839317174699
1119	61	-0.16968809654108696
1119	62	0.06268414236637909
1119	63	-0.06874134103046714
1119	64	-0.023965693614321992
1119	65	0.07837590182647602
1119	66	-0.01997307248783642
1119	67	0.02957322488443026
1119	68	0.020940524613038747
1119	69	0.04719431450683231
1119	70	-0.1632617893544861
1119	71	-0.00806098878813799
1119	72	0.07524241960204137
1119	73	-0.08234560906116428
1119	74	-0.1579638169013151
1119	75	0.00656008071673142
1119	76	-0.12247049653545616
1119	77	-0.011680487810480145
1119	78	0.026608150168286215
1119	79	-0.15366784303313352
1119	80	0.11256004125431929
1119	81	0.00991925555476314
1119	82	0.02730736517042942
1119	83	-0.05604962769999844
1119	84	0.057518289358363006
1119	85	-0.17985748028104354
1119	86	-0.020786286477239457
1119	87	0.11445375522100676
1119	88	-0.25886982127910585
1119	89	0.021743401564272347
1119	90	0.04290132826795201
1119	91	5.924031286426157E-4
1119	92	-0.07260383892537448
1119	93	-0.013983544554108107
1119	94	-0.043445987308913914
1119	95	0.09214507635103786
1119	96	-0.04324119795534642
1119	97	-0.1480595640922715
1119	98	-0.03349709487886088
1119	99	0.011682051797919257
1119	100	-0.025849001021576612
1119	101	0.08012222030332339
1120	1	-0.43141126302938204
1120	2	-0.10805103277593986
1120	3	-0.08380856295165984
1120	4	-0.1382020597185445
1120	5	-0.0478214140861013
1120	6	-0.13418333817481454
1120	7	-0.029026561089175118
1120	8	-0.08621092187001977
1120	9	-0.1687648866136584
1120	10	-0.13628337603374518
1120	11	-0.061062602643445985
1120	12	-0.006041702245944691
1120	13	-0.011346379800052375
1120	14	-0.053050514700842655
1120	15	-0.04008560032355746
1120	16	-0.16094542606061424
1120	17	-0.051795158767760086
1120	18	-0.14710112661799712
1120	19	-0.07668161573547394
1120	20	0.06397435165745691
1120	21	0.0314101845902357
1120	22	-0.06704558389128579
1120	23	0.06494774865343089
1120	24	-0.0044183630092433646
1120	25	0.015651589027733337
1120	26	-0.06831300066753698
1120	27	-0.18644958319097782
1120	28	-0.02792208534271623
1120	29	-0.08203594935065439
1120	30	-0.14137214485985794
1120	31	-0.07133739329853483
1120	32	0.0810097350504293
1120	33	-0.12026856009830311
1120	34	-0.036402351184385395
1120	35	0.11373898847637776
1120	36	0.027652925531455708
1120	37	0.001092176657969901
1120	38	0.01949898193053201
1120	39	-0.085492923096119
1120	40	-0.12150954924914714
1120	41	-2.068357234250584E-4
1120	42	-0.15114836295391854
1120	43	-0.040999935667500154
1120	44	0.009846589754353374
1120	45	-0.16408330989731468
1120	46	0.057984678044832094
1120	47	-0.16484797454895528
1120	48	-0.13105483028046905
1120	49	-0.0134660904626287
1120	50	-0.06680311378340775
1120	51	-0.13116071021350706
1120	52	-0.12165312047796562
1120	53	-0.07381232207461608
1120	54	-0.05755201157774792
1120	55	-0.18470710515379096
1120	56	-0.10855086469199904
1120	57	-0.055759780063965536
1120	58	-0.07519196899239233
1120	59	-0.1851165240782322
1120	60	-0.06480565105378133
1120	61	-0.0013565893537048623
1120	62	-0.00915252436470837
1120	63	0.04804676310296685
1120	64	-0.050488171563053186
1120	65	-0.19630420051698394
1120	66	-0.06974731922122146
1120	67	0.07036788827642226
1120	68	-0.14189619117869512
1120	69	-0.1356175141615239
1120	70	-0.1256129535039463
1120	71	-0.07711457935779009
1120	72	-0.10048089029616847
1120	73	-0.03554770766709936
1120	74	0.15310143820656918
1120	75	-0.07060189520787219
1120	76	0.13495512828149714
1120	77	-0.11490406902887429
1120	78	-0.11999990142566475
1120	79	-0.033796352169559896
1120	80	-0.05872699766860734
1120	81	-0.16012194051384654
1120	82	-0.2533819219190363
1120	83	-0.03245294776714047
1120	84	0.013554011449173231
1120	85	-0.1504002842005434
1120	86	-0.23310883192151266
1120	87	-0.005343401343381515
1120	88	-0.2194310155042274
1120	89	-0.030546317853477944
1120	90	-0.1343919220290104
1120	91	-0.05590761099487196
1120	92	0.20913504846856767
1120	93	0.03534766975613479
1120	94	0.12700553409118953
1120	95	-0.08274866276828163
1120	96	-0.11580039407450471
1120	97	0.07793751902982393
1120	98	0.03458717642944009
1120	99	0.04252186584323425
1120	100	-0.11110152206933321
1120	101	-0.04027555739846633
1121	1	-0.06282570039043378
1121	2	0.09422072411809523
1121	3	-0.11930862920510776
1121	4	-0.006342988150102258
1121	5	-0.06304203804629083
1121	6	-0.05956724006082936
1121	7	-0.018867700059452375
1121	8	0.07643980470938772
1121	9	0.033449450631081845
1121	10	0.03240377521549931
1121	11	0.13693801572200925
1121	12	-0.004710744221178231
1121	13	-0.01660837535371229
1121	14	-0.036660885572885604
1121	15	-0.11297321976378782
1121	16	0.036899128642644996
1121	17	0.06690745161782985
1121	18	0.047074459724960604
1121	19	0.0065827649420810985
1121	20	0.09243094093029214
1121	21	-0.0023790705738520046
1121	22	0.07788161093800028
1121	23	-0.06827467151116906
1121	24	0.033125253839742186
1121	25	-0.08868727524104969
1121	26	-0.04936746099645006
1121	27	-0.22682295814129105
1121	28	0.09990288778782741
1121	29	-0.10125828117733704
1121	30	0.036970341263725004
1121	31	-0.048163411761159125
1121	32	-0.041885982032653146
1121	33	-0.1521703283290421
1121	34	-0.0252629392204895
1121	35	-0.12610141434454647
1121	36	0.020108866992856633
1121	37	-0.027355578822657378
1121	38	-0.06953975424826098
1121	39	-0.1027276516778528
1121	40	-0.11616216037089089
1121	41	-0.07220224215148363
1121	42	-0.14433750916790444
1121	43	-0.1475914169472219
1121	44	0.02353013387178038
1121	45	-0.185355081514345
1121	46	-0.0884619290428148
1121	47	-0.019458477927884132
1121	48	-0.0869329828400609
1121	49	-0.15165015724610242
1121	50	-0.11893426615159797
1121	51	-0.20065909804642956
1121	52	-0.0914709971287806
1121	53	-0.05438092383253945
1121	54	-0.15597812426749158
1121	55	-0.13232271740920254
1121	56	-0.19657960396262553
1121	57	-0.16661798297617025
1121	58	0.004538894805257598
1121	59	-0.0458105656853931
1121	60	-0.13562321852187154
1121	61	0.11667465282471312
1121	62	-0.2500794836262017
1121	63	-0.10010476587923023
1121	64	0.02439588491432687
1121	65	0.05307080868487901
1121	66	-0.17966325096545432
1121	67	-0.0641177641727424
1121	68	9.462286914541096E-4
1121	69	-0.08150170314578276
1121	70	-0.1543934484907652
1121	71	-0.061355094073412886
1121	72	-0.09780130666224096
1121	73	-0.224158004924206
1121	74	-0.016133408159063833
1121	75	-0.16373067717515966
1121	76	-0.05933235276265947
1121	77	0.06708382867581264
1121	78	0.06641961536590202
1121	79	0.12389861698578386
1121	80	0.05511997160451898
1121	81	-0.10910384596282796
1121	82	-0.23743692699846974
1121	83	-0.08837674158642983
1121	84	0.005830332469180632
1121	85	-0.029963305946395735
1121	86	-0.112306723589775
1121	87	-0.018835546629816236
1121	88	-0.1108489863821589
1121	89	-0.22493097061182965
1121	90	0.027590380940615944
1121	91	-0.015027765291776518
1121	92	-0.15064764024331367
1121	93	-0.08815757898872789
1121	94	-0.010851682380888406
1121	95	-0.025641140794220973
1121	96	-0.0379364050284039
1121	97	-0.1348891472442304
1121	98	-0.18530063440962152
1121	99	-0.010536834705931142
1121	100	0.003923286163761475
1121	101	-0.16867767161939895
1122	1	-0.2996476680055338
1122	2	-0.028731966872470593
1122	3	-0.14434562239835458
1122	4	-0.24524714407112924
1122	5	-0.0028086638442843537
1122	6	-0.07107529400747126
1122	7	-0.04338890244392246
1122	8	0.006503644391457897
1122	9	-0.06372215550767635
1122	10	-0.12360180547193522
1122	11	-0.024140917182911892
1122	12	-0.0018527558053307303
1122	13	-0.07879076236593363
1122	14	-0.06385828125208093
1122	15	0.08586836481321569
1122	16	-0.042016865100222844
1122	17	0.00896131370721065
1122	18	0.0011944445049039132
1122	19	0.10771158581047047
1122	20	0.02066414602055744
1122	21	-0.17913043403725482
1122	22	-0.11664339646063837
1122	23	0.06271928274410499
1122	24	0.060897629436922784
1122	25	0.034206226640314696
1122	26	-0.10539840844497661
1122	27	-0.023271611589052554
1122	28	0.11487350462290635
1122	29	0.07425856657982166
1122	30	-0.12300090974037658
1122	31	-0.022382326909344386
1122	32	0.01968337491994987
1122	33	-0.05332874375203289
1122	34	-0.06637400335611687
1122	35	0.024027533357653397
1122	36	0.031058852195577913
1122	37	0.006005939800772353
1122	38	0.07040866667085766
1122	39	0.009845806234459076
1122	40	-0.10897913918964264
1122	41	0.047706437508601596
1122	42	-0.047990322764484006
1122	43	-0.04380331395817194
1122	44	-0.08813012064138803
1122	45	0.04985821066846796
1122	46	-0.008675009835947378
1122	47	0.04350605088453108
1122	48	0.035157238273541225
1122	49	0.012037324257299531
1122	50	-0.04802571332532324
1122	51	0.1138168669474382
1122	52	0.03624218935919288
1122	53	-0.05061818760457726
1122	54	0.182215762343084
1122	55	-0.12357964042108449
1122	56	-0.026926705810168983
1122	57	0.028727216364295316
1122	58	-8.980476544735438E-4
1122	59	-0.05367848941600073
1122	60	-0.06223717869605849
1122	61	0.04292925055015928
1122	62	0.010136979401742963
1122	63	-0.02867619445066083
1122	64	0.05854377313146131
1122	65	-0.044959039537332046
1122	66	-0.03251912548454072
1122	67	0.1311767016455434
1122	68	0.10322500939579982
1122	69	-0.05668032742177331
1122	70	0.02858122702608057
1122	71	0.11301602164129321
1122	72	-0.044387363399231106
1122	73	0.05012009933318495
1122	74	0.014970468727590003
1122	75	-0.022742219051451684
1122	76	0.056369672350434996
1122	77	0.1051931594160962
1122	78	-0.09357277460577507
1122	79	0.04715993690291498
1122	80	0.03479696818000377
1122	81	-0.10202229182593214
1122	82	-0.03340361198557673
1122	83	-0.018842221652384694
1122	84	0.05574789049565254
1122	85	0.12388610004861533
1122	86	-0.0893878549473186
1122	87	0.07434079463767773
1122	88	0.08746835179904622
1122	89	0.006807075302006638
1122	90	0.09039002580595934
1122	91	0.06732965237194577
1122	92	0.10961532851329281
1122	93	0.11393940659449697
1122	94	0.08701750968776878
1122	95	0.11185938767996362
1122	96	-0.09848686374400017
1122	97	-0.01315406078585113
1122	98	0.04317778270448258
1122	99	0.16029139004357518
1122	100	0.08294920253800342
1122	101	0.14685946954662654
1123	1	-0.6149118538220222
1123	2	-0.17575188715780143
1123	3	-0.3176198333195188
1123	4	-0.03573586792391836
1123	5	-0.14440949535798353
1123	6	0.03688485703967359
1123	7	-0.06343911178923634
1123	8	0.03830569048514576
1123	9	-0.05347827555746676
1123	10	-0.08672601702176763
1123	11	-0.05072253251562131
1123	12	0.022624928697247526
1123	13	-0.10603708572585191
1123	14	-0.10575709978176207
1123	15	-0.09917612368431605
1123	16	0.04481596460292536
1123	17	-0.14470191486266515
1123	18	-0.018999100367075528
1123	19	-0.10018947076515161
1123	20	-0.095535283151996
1123	21	0.05732666379552853
1123	22	0.00902707432531713
1123	23	-0.028815119877847906
1123	24	-0.058956436556094616
1123	25	-0.055327346144373735
1123	26	-0.056256535611247216
1123	27	-0.1626339780502164
1123	28	-0.07889642928348906
1123	29	-0.22533741164323828
1123	30	-0.00880440595371823
1123	31	0.028394492969866292
1123	32	-0.08682875202000417
1123	33	-0.041616722427733066
1123	34	-0.02804138949448287
1123	35	-0.1290095452799065
1123	36	-0.14574090975009568
1123	37	-0.24545360982391884
1123	38	-0.015055350663516265
1123	39	-0.09821451203746534
1123	40	-0.09955545697540202
1123	41	-0.04668294057447042
1123	42	-0.20049555115833329
1123	43	-0.015343667938246597
1123	44	-0.1270851124477943
1123	45	-0.154083516315076
1123	46	-0.36672715546819745
1123	47	-0.017814312399778487
1123	48	-0.10735431867718148
1123	49	-0.09016384002951838
1123	50	-0.11340515431676579
1123	51	-0.07733363116447123
1123	52	-0.08243124453253614
1123	53	-0.07567591996948408
1123	54	-0.047527197661274556
1123	55	-0.12729127616444202
1123	56	-0.24568773363486685
1123	57	-0.014713087741725417
1123	58	-0.21141351070785674
1123	59	-0.06654557714823994
1123	60	-0.12430984394054434
1123	61	-0.10463802703878855
1123	62	-0.0996835997240808
1123	63	-0.03968578787231536
1123	64	0.038027932879330706
1123	65	-0.09971111517825904
1123	66	0.09181731904000401
1123	67	-0.0055021052328854125
1123	68	-0.11013704692416582
1123	69	-0.13129149837244114
1123	70	-0.3076684114917825
1123	71	-0.10199229768679174
1123	72	0.015328228739946326
1123	73	-0.00923799220876731
1123	74	-0.20780437295371001
1123	75	-0.15579363124167855
1123	76	-0.08800398911787255
1123	77	-0.12978741484805312
1123	78	-0.10566283290393841
1123	79	-0.017559406268318867
1123	80	0.03146630317859689
1123	81	-0.04627524969282604
1123	82	-0.16612308927192032
1123	83	-0.04552065133205474
1123	84	-0.017761021872694016
1123	85	-0.09325967888776177
1123	86	-0.012475771594772311
1123	87	-0.1572839680414404
1123	88	-0.20439379462951024
1123	89	-0.22636587870908187
1123	90	-0.037957298807100415
1123	91	-0.058552468826206905
1123	92	-0.1747640328473068
1123	93	-0.17144414167227495
1123	94	-0.07692103206184697
1123	95	-0.1041577287612867
1123	96	-0.27978199662273795
1123	97	-0.07402723399133038
1123	98	0.008649846945623096
1123	99	-0.11315423675598169
1123	100	0.02819251669008338
1123	101	-0.16952059591831414
1124	1	-0.17695157741953693
1124	2	-0.2851415875022809
1124	3	-0.19178755974855477
1124	4	-0.14150303298756484
1124	5	-0.07721150705447144
1124	6	-0.12147615358264119
1124	7	-0.10863396401926195
1124	8	0.023149648193424355
1124	9	-0.029239966897044667
1124	10	0.03129529346185933
1124	11	-0.02962070890123414
1124	12	-0.08166926956680243
1124	13	0.02673035508178856
1124	14	-0.1143417922860479
1124	15	0.030888614420625515
1124	16	-0.10552624604079597
1124	17	-0.1554407029883862
1124	18	0.06775366427513063
1124	19	-0.11129824971312985
1124	20	-0.009487106149045132
1124	21	-0.1197618911824776
1124	22	-0.012353785749006363
1124	23	-0.11429534656410567
1124	24	0.05957520609614875
1124	25	-0.04745341465235242
1124	26	-0.03888877955002812
1124	27	-0.03280958993437366
1124	28	0.021155015491572726
1124	29	0.10645957492761937
1124	30	-0.08451012537803138
1124	31	-0.0720310582094541
1124	32	0.07933293273465125
1124	33	-0.15785804369417633
1124	34	-0.02711456042695204
1124	35	-0.02952234679773369
1124	36	-0.12252408854332231
1124	37	-0.019409383779688483
1124	38	-0.039162372257976585
1124	39	-0.0423444574236953
1124	40	-0.065578858174689
1124	41	-0.005083049225838465
1124	42	-0.0217319543042791
1124	43	-0.06592910947846775
1124	44	0.06267573108189595
1124	45	-0.1701186469230649
1124	46	-0.07329192032442222
1124	47	-0.013011016641712558
1124	48	-0.13703054584085095
1124	49	-0.0164278381528149
1124	50	-0.0815904707432864
1124	51	-7.545852386954266E-4
1124	52	-0.12296931572387138
1124	53	-0.07014046217272352
1124	54	-0.0603414737921355
1124	55	-0.04164724931438002
1124	56	0.11027471579492243
1124	57	0.019536374145928903
1124	58	-0.09512897583035596
1124	59	0.12727034933100612
1124	60	-0.16179086081854166
1124	61	-0.10216538537017072
1124	62	-0.06433198497548176
1124	63	-0.026874392648856826
1124	64	-0.07010322248800804
1124	65	-0.1462649325863481
1124	66	-0.13827993216277434
1124	67	-0.027762053623483496
1124	68	-0.2833606588412394
1124	69	-0.10287422774411681
1124	70	-0.02447274437651714
1124	71	-0.08178520160029734
1124	72	-0.08689500865916955
1124	73	0.07927953399720167
1124	74	0.04829553691504174
1124	75	0.04472616676555674
1124	76	-0.07773231954971749
1124	77	-0.08904603390566734
1124	78	-0.052461938999528
1124	79	-0.09882733477242311
1124	80	0.1391196394751546
1124	81	-0.09055026934473176
1124	82	-0.011327407340559148
1124	83	0.037716171603257465
1124	84	0.03470482908561934
1124	85	-0.015117123358272977
1124	86	-0.15022759376870454
1124	87	0.042255498332195884
1124	88	0.020528935318345987
1124	89	-0.019550474908754722
1124	90	0.06926431293712909
1124	91	-0.02102062451044162
1124	92	0.05424711626434231
1124	93	-0.016600307431460237
1124	94	-0.0456380816834141
1124	95	0.04857316567814962
1124	96	-0.1991976662896633
1124	97	0.012368709691045865
1124	98	-0.04907777560612203
1124	99	0.1750612057308203
1124	100	-0.019778295602336016
1124	101	-0.08698630283125652
1125	1	-0.1504443629535075
1125	2	-0.20686967189822525
1125	3	-0.08426660997155722
1125	4	-0.05557789567478011
1125	5	0.030411872816003438
1125	6	0.05334217414526421
1125	7	-0.03414067036750623
1125	8	0.02516437554387352
1125	9	0.04305632223004352
1125	10	0.006356388576669758
1125	11	-0.00405270580413486
1125	12	0.012242995428721315
1125	13	-0.025905001850787812
1125	14	-0.04340129045924357
1125	15	0.06690045437158432
1125	16	-0.015847489396954018
1125	17	-0.019782125879494572
1125	18	-0.0029335851945688773
1125	19	0.08775971604134725
1125	20	0.035810384716931765
1125	21	-0.0029319009415615938
1125	22	0.19604951459699294
1125	23	-0.08419783634126077
1125	24	0.03217636589516104
1125	25	-0.01679374871963546
1125	26	-0.009861542823593084
1125	27	-0.04582547063154152
1125	28	-0.018060386123117667
1125	29	0.02909581904998504
1125	30	0.022861615207673935
1125	31	0.042480140545258394
1125	32	-0.029972075048426916
1125	33	0.035223489047162104
1125	34	-0.11316874352679207
1125	35	-0.07713137032439477
1125	36	0.08025846124012048
1125	37	0.06121197168499748
1125	38	0.01468601507295375
1125	39	-0.04354014729440081
1125	40	0.06370243744501636
1125	41	0.04783620843826952
1125	42	0.1064395475467208
1125	43	-0.03404996085804157
1125	44	-0.024403559488888504
1125	45	0.08093670565421718
1125	46	0.024155392700329514
1125	47	-0.013513488675066299
1125	48	0.01915598984434297
1125	49	-0.04002627992493757
1125	50	-0.002678165420959999
1125	51	-0.008193268326436964
1125	52	-0.061634659671220504
1125	53	0.05542108863502193
1125	54	0.02489972084924119
1125	55	0.05424102929546848
1125	56	0.07996347348726118
1125	57	-0.12371009524198939
1125	58	-0.0030959401088708205
1125	59	-0.0030949308999836944
1125	60	0.13863015106173293
1125	61	-0.11291167328744933
1125	62	0.10665287634062537
1125	63	0.015817986390878502
1125	64	-0.06475750075912146
1125	65	-0.11170647081213048
1125	66	0.03508824353306039
1125	67	0.10380899818033384
1125	68	0.009985417763559212
1125	69	-0.033378232196199065
1125	70	0.008750093501646461
1125	71	-0.013178815446906356
1125	72	-0.004859795290023783
1125	73	-0.07862169758352877
1125	74	0.07319572806411401
1125	75	0.007921501760350225
1125	76	0.04732595268849593
1125	77	0.08270664984343767
1125	78	-0.0769169221832442
1125	79	0.0319299220367526
1125	80	0.14144649632304862
1125	81	0.012651679246651781
1125	82	0.04666012361026617
1125	83	0.010524611197730849
1125	84	0.07389200193438228
1125	85	0.06211678019612776
1125	86	0.12107020358101295
1125	87	0.101126992924371
1125	88	-0.01786621901234753
1125	89	0.04060583180081778
1125	90	0.05739371360009926
1125	91	0.11149447787932587
1125	92	0.18166611986956127
1125	93	0.038636128646516
1125	94	-0.1426909985214735
1125	95	0.007486600151118239
1125	96	-0.03542969061479795
1125	97	0.09360141957192525
1125	98	0.0980166778446474
1125	99	0.018198792735908853
1125	100	-0.05902676519995964
1125	101	-0.0641234220453697
1126	1	-0.5025376607404297
1126	2	0.030128931635644562
1126	3	-0.24182986724942168
1126	4	-0.12906960508452414
1126	5	-0.1268257621935902
1126	6	-0.1510117665436752
1126	7	-0.2079520666522825
1126	8	-0.08511275785903649
1126	9	-0.1685610559418933
1126	10	-0.13003565074201617
1126	11	-0.16279974429021138
1126	12	-0.05570241873807191
1126	13	-0.1486118379399599
1126	14	0.01736394660201057
1126	15	-0.0975519808707972
1126	16	0.00798229011967777
1126	17	-0.062404019896455054
1126	18	-0.12917033154388946
1126	19	-0.0011096080327703817
1126	20	0.08281292869242662
1126	21	0.125308040627786
1126	22	-0.17663630030777
1126	23	-0.07218196246176944
1126	24	0.07056022426348818
1126	25	-0.16346555939377794
1126	26	-0.024703323375618425
1126	27	-0.032555744929148034
1126	28	-0.17020429962465045
1126	29	0.04226167537060377
1126	30	-0.008401419987556835
1126	31	-0.043724851450207325
1126	32	0.023327756287486068
1126	33	0.045755514615514414
1126	34	-0.040145270695227
1126	35	-0.13997976554244218
1126	36	-0.12465439564600445
1126	37	-0.021027023518875865
1126	38	-0.14328859793116067
1126	39	-0.04569172734554883
1126	40	-0.04989521873414304
1126	41	0.010615522273837996
1126	42	-0.08908549569097346
1126	43	0.0218614435054576
1126	44	0.057469419798238164
1126	45	0.08727521102327529
1126	46	-0.01296142408232015
1126	47	-0.160410349676404
1126	48	-0.17071229388723452
1126	49	-0.12302780828869686
1126	50	0.10395529601794351
1126	51	-0.014511989051342766
1126	52	-0.1319484606146233
1126	53	0.208068686202175
1126	54	0.11485637599135146
1126	55	-0.09631351779280806
1126	56	0.028267847047722228
1126	57	0.011268990740425977
1126	58	0.03862245515864515
1126	59	-0.09637705497938498
1126	60	-0.04428053281097988
1126	61	0.04478100853755507
1126	62	0.05408919863907613
1126	63	0.007787893947131863
1126	64	0.0907349637645396
1126	65	-0.105281407624922
1126	66	0.04342829540180304
1126	67	0.18650304019961794
1126	68	-0.029351400964579
1126	69	-0.0849905982582797
1126	70	-0.008639784344659063
1126	71	-0.05931742996125422
1126	72	-0.03772373794093653
1126	73	0.18872655007405115
1126	74	0.03007344742223239
1126	75	-0.07962802167703131
1126	76	0.0513702636965121
1126	77	0.03863800372312198
1126	78	0.0250951761266478
1126	79	-0.022444874964548944
1126	80	0.14735715876239652
1126	81	-0.11983701465357655
1126	82	-0.1614891713144786
1126	83	0.08506573110751248
1126	84	0.15341967652974375
1126	85	-0.17053497214629232
1126	86	0.008684356855951592
1126	87	-0.039726483649786815
1126	88	0.018463333805229354
1126	89	0.10703854505042898
1126	90	0.06284850486385807
1126	91	-0.05061347703146879
1126	92	0.09570348976491516
1126	93	0.01171087668083004
1126	94	0.09627123094412582
1126	95	-0.04002869585188762
1126	96	0.013997296629050027
1126	97	0.0884425736102159
1126	98	0.20844549351935626
1126	99	-0.011972789590465993
1126	100	0.07521946458879114
1126	101	-0.05763982928588973
1127	1	0.0927858998145652
1127	2	-0.09366221979598777
1127	3	-0.11028624754035121
1127	4	0.012866194411827792
1127	5	-0.0453587177500836
1127	6	-0.02478405400896122
1127	7	0.03217834761700544
1127	8	0.034228985071955265
1127	9	0.10884165366994125
1127	10	0.005447428487471484
1127	11	-0.03382991585694839
1127	12	0.008695431018523436
1127	13	-0.08916298084756136
1127	14	0.06429334893351069
1127	15	-0.07870003771643042
1127	16	-0.014243608157528342
1127	17	0.012407153873425614
1127	18	-0.008528426009661416
1127	19	-0.1199592294682077
1127	20	0.06735069518222758
1127	21	0.03277551790603894
1127	22	-0.052568200974683066
1127	23	-0.05720272940845206
1127	24	0.0544549575270068
1127	25	-0.004792653936661395
1127	26	-0.049345882307896716
1127	27	-0.052269211645231906
1127	28	0.08902639880644614
1127	29	0.043719797779914416
1127	30	0.023931003729465772
1127	31	0.043612410563234505
1127	32	-0.08604261841307448
1127	33	0.01456570828833037
1127	34	-0.059154344470336184
1127	35	0.029384241014753343
1127	36	-0.00594158979063053
1127	37	0.08723846172452454
1127	38	0.046780166408559865
1127	39	-0.028890774114088913
1127	40	0.09332042832478038
1127	41	0.035832292049704506
1127	42	0.06871427760975735
1127	43	-0.006071322830941028
1127	44	0.10266623937496888
1127	45	-0.0336660304164198
1127	46	-0.03953308269345257
1127	47	-0.06032311937929791
1127	48	0.08677214023108348
1127	49	-0.03130913097196952
1127	50	-0.002787804952781414
1127	51	0.08882481856853985
1127	52	-0.042342132935502264
1127	53	-0.16242500245365932
1127	54	-0.0031462326257098994
1127	55	-0.0420906012660609
1127	56	-0.030707959811799412
1127	57	-0.01513309946996344
1127	58	-0.07931879374372386
1127	59	-0.16047764179384671
1127	60	0.06118272059718066
1127	61	-0.019705978642413413
1127	62	-0.07372350166100716
1127	63	0.07627652954754183
1127	64	0.07448873552132795
1127	65	-0.27628346980884544
1127	66	0.1288231907710511
1127	67	-0.07047351790181011
1127	68	0.04864342989404946
1127	69	-0.06269753596904337
1127	70	-0.041961011572119844
1127	71	-0.03350364674512463
1127	72	0.06314251197718335
1127	73	-0.09312515344575445
1127	74	-0.005231605716105037
1127	75	0.0038108254900137695
1127	76	-0.11139218382642468
1127	77	-0.1019843662046469
1127	78	-0.1455548968831195
1127	79	-0.10004584278967599
1127	80	-0.06930648137780082
1127	81	-0.1574907352496311
1127	82	-0.006260701733559415
1127	83	-0.0499774653024474
1127	84	0.035269058330619885
1127	85	-0.02442629745808489
1127	86	-0.1468803473777882
1127	87	0.0815402130333922
1127	88	-0.17519290088075223
1127	89	0.029667676155412437
1127	90	-0.11927749316433989
1127	91	-0.19915663985942444
1127	92	-0.17297826309971498
1127	93	-0.19337401945956145
1127	94	-0.1215632188872533
1127	95	0.024845520878912453
1127	96	-0.0751268597785213
1127	97	-0.22383525654443304
1127	98	-0.05021596918015092
1127	99	0.11439256770963624
1127	100	0.15737224530326444
1127	101	0.03165638307842755
1128	1	-0.18523083183494293
1128	2	-0.11664162479808482
1128	3	-0.13229494846201106
1128	4	-0.034459098528728305
1128	5	-0.13069452088706868
1128	6	-0.10521352480851931
1128	7	-0.19889644361016678
1128	8	-0.07065510412098774
1128	9	-0.06109224235557775
1128	10	-0.04378613571340395
1128	11	-0.04248278901262381
1128	12	-0.08912097149872267
1128	13	-0.021862764256496803
1128	14	-0.08326444078551276
1128	15	-0.00948202300612877
1128	16	-0.009841785130944913
1128	17	0.015514152511087786
1128	18	-0.13029783708823572
1128	19	0.019731031638144714
1128	20	-0.027983339272694252
1128	21	-0.09130602040829672
1128	22	-0.1353777296561205
1128	23	-0.01628445618890595
1128	24	-0.030068163124035152
1128	25	0.014883623397658141
1128	26	0.022914514083993254
1128	27	0.06659782115657009
1128	28	-0.10126805154970953
1128	29	-0.1208301803290226
1128	30	-0.06656918535797729
1128	31	0.07294105281601304
1128	32	-0.09465117096426923
1128	33	-0.011512618231918736
1128	34	0.09219389246015908
1128	35	0.03567983790767215
1128	36	0.01971714072642783
1128	37	-0.16742400373543376
1128	38	-0.12398546582071646
1128	39	0.00571947587483379
1128	40	-0.17418258609764337
1128	41	-0.11187088582047977
1128	42	-0.030255289046564826
1128	43	-0.20826150627268447
1128	44	-0.10460590197710928
1128	45	-0.23305241786052022
1128	46	0.033881306260028055
1128	47	-0.13182965128370938
1128	48	0.11456778662224565
1128	49	-0.06501929989975253
1128	50	0.015487195699598999
1128	51	0.03973788515258292
1128	52	-0.23398898304529325
1128	53	-0.010185382898413309
1128	54	0.08528455702249005
1128	55	0.03346567409661105
1128	56	-0.08676482604682434
1128	57	-0.11291926456546264
1128	58	-0.03407242710131442
1128	59	-0.007936062232353436
1128	60	-0.12053921358713637
1128	61	-0.03434006234704867
1128	62	-0.13908189587994713
1128	63	-0.05839100585820489
1128	64	-0.029800546306766762
1128	65	-0.13546738250636992
1128	66	-0.08347664681671318
1128	67	-0.07023700327415128
1128	68	0.12991913429135593
1128	69	-0.14643075575326492
1128	70	-0.12442384543157203
1128	71	-0.055443588598151905
1128	72	-0.06699313806732476
1128	73	-0.12683946448610328
1128	74	-0.014881071155770087
1128	75	-0.16311341154320047
1128	76	-0.058002009663020715
1128	77	0.03232363383014558
1128	78	-0.16702719422715262
1128	79	-0.15103980483218038
1128	80	-0.13224049711037367
1128	81	-0.14067003032005942
1128	82	0.06243292152556279
1128	83	-0.1364751310149117
1128	84	-0.05344836550732168
1128	85	-0.2768093583715796
1128	86	-0.12353705778654245
1128	87	-0.20409324231277282
1128	88	-0.1330510476084612
1128	89	-0.11174073324436762
1128	90	-0.21934554807383932
1128	91	0.07117999377113193
1128	92	-0.009824591137629568
1128	93	-0.06247746333621507
1128	94	0.08084194019679103
1128	95	-0.07554893250098615
1128	96	-0.2644313452307969
1128	97	-0.16517755782761867
1128	98	-0.17406182128933523
1128	99	-0.1127621281826734
1128	100	-0.04956769862081245
1128	101	0.032034557955931575
1129	1	-0.4376251003563638
1129	2	-0.12894291813859837
1129	3	-0.16655258627191927
1129	4	-0.1368628653176387
1129	5	-0.17707178211762908
1129	6	-0.09690731061885316
1129	7	-0.10569811563706821
1129	8	-0.12527885244426784
1129	9	0.047694857918756384
1129	10	-0.02604635837933955
1129	11	-0.10865709424961523
1129	12	-0.039018232596554014
1129	13	0.059551905216238765
1129	14	-0.07443976221269111
1129	15	-0.03277559081256243
1129	16	0.061526288910748406
1129	17	-0.1399222991020821
1129	18	-0.07163089611934481
1129	19	-0.01370038133077145
1129	20	-0.10205406445089693
1129	21	-0.078991454379576
1129	22	0.0970386544820272
1129	23	-0.01312555639521662
1129	24	-0.025752050827144046
1129	25	-0.09321495617584219
1129	26	-0.08377135373827826
1129	27	0.11256445859567066
1129	28	-0.08230967552947988
1129	29	-0.08349079022563188
1129	30	-0.045599167531094054
1129	31	-0.17198069224384938
1129	32	-0.14402225292892012
1129	33	0.025231989531114607
1129	34	-0.008033983005525158
1129	35	-0.14118288018955383
1129	36	0.03984766102409765
1129	37	-0.20774560097073191
1129	38	0.015951804136633996
1129	39	-0.009324286666824833
1129	40	-0.11419501265197596
1129	41	-0.10055011232139321
1129	42	0.032478071772288786
1129	43	-0.06678045676804345
1129	44	-0.06069570166735616
1129	45	-0.09352826032366579
1129	46	0.010586908910582338
1129	47	-0.08507577752522621
1129	48	-0.07126478007508297
1129	49	-0.1390145366637654
1129	50	0.01577587666814395
1129	51	-0.14138204768761398
1129	52	-0.29075378188525747
1129	53	-0.03410442613668607
1129	54	-0.041433115478902494
1129	55	-0.17060605482864588
1129	56	-0.091598573183866
1129	57	0.010520053948361863
1129	58	-0.11416812318330471
1129	59	0.0029135308353218647
1129	60	-0.047475553626775024
1129	61	-0.0941783180503677
1129	62	-0.0031430232454923157
1129	63	-0.18025419264723297
1129	64	-0.1748270626491788
1129	65	-0.029248547400435143
1129	66	-0.11594993760554928
1129	67	0.0072804731232807285
1129	68	0.11214783432279773
1129	69	-0.07603241749382761
1129	70	-0.09675277914527669
1129	71	-0.08740588089094814
1129	72	-0.016771774514296567
1129	73	-0.0722887159479626
1129	74	-0.041980582306074155
1129	75	0.09871442012261156
1129	76	-0.08696716304967111
1129	77	0.015314683890579772
1129	78	-0.013003454365204448
1129	79	-0.03146366813012946
1129	80	-0.20901885068317227
1129	81	-0.11609150038641758
1129	82	-0.14771438042726714
1129	83	-0.10766924988676152
1129	84	-0.12061812235997138
1129	85	-0.3436331957877812
1129	86	-0.12176432436765339
1129	87	-0.09503156330112006
1129	88	0.012141377336561732
1129	89	-0.06491883695881029
1129	90	-0.11941796717887598
1129	91	-0.13360846031739726
1129	92	-0.08942505004082335
1129	93	-0.02867026738239531
1129	94	-0.04056167976300884
1129	95	-0.09687399473745018
1129	96	-0.22495173415374126
1129	97	-0.13496311266331418
1129	98	0.09116381855792355
1129	99	8.006512177871628E-4
1129	100	-0.04362982973340479
1129	101	0.06765264630723777
1130	1	-0.252260440659434
1130	2	0.06215212530867831
1130	3	-0.1985933044853283
1130	4	0.05295774078355464
1130	5	-0.14030085635071288
1130	6	-0.11102857072126682
1130	7	-0.09923783048519397
1130	8	-0.030120598180268132
1130	9	-0.019279874178330658
1130	10	-0.024911842055622913
1130	11	-0.011337438893825436
1130	12	0.053343993032669346
1130	13	-0.12126352739485213
1130	14	-0.09159942126781573
1130	15	-0.007417596299376328
1130	16	-0.014886534711429533
1130	17	-0.08948854393278083
1130	18	-0.030277257893722265
1130	19	-0.052020404228386496
1130	20	0.1592059901302605
1130	21	0.042481519336796225
1130	22	-0.05093958640377849
1130	23	0.02350903606786403
1130	24	0.008458041185882337
1130	25	-0.1104591259339287
1130	26	0.07894523483571447
1130	27	0.03561108538285396
1130	28	0.05792706605672748
1130	29	0.07264353076674723
1130	30	-0.010414013350889206
1130	31	-0.15980557012189678
1130	32	0.006582197914944743
1130	33	0.031369380016002424
1130	34	-0.09552089779880646
1130	35	0.03277841550303151
1130	36	0.024712272486141273
1130	37	0.06296211238490912
1130	38	0.07882696986929716
1130	39	0.08320217674363306
1130	40	0.014192690562381927
1130	41	-0.16305614168168603
1130	42	0.005237720941252633
1130	43	-0.014799996280387973
1130	44	-0.06800747201510404
1130	45	-0.049617774698056394
1130	46	-0.20101433770201282
1130	47	0.060654957024262046
1130	48	-0.02440359528286251
1130	49	-0.003234538752614924
1130	50	0.04965191222323284
1130	51	-0.05727715555436674
1130	52	0.01808500119251022
1130	53	0.10028991515420671
1130	54	-0.10928643997847587
1130	55	-0.1430428093306304
1130	56	0.04522345764021196
1130	57	-0.04767752410245407
1130	58	0.009559532306425922
1130	59	0.02129859508338683
1130	60	0.047502517440349834
1130	61	-0.023483520481406117
1130	62	-0.0166129131184789
1130	63	-0.01532517765136987
1130	64	-0.007403387374381509
1130	65	-0.039452018876879436
1130	66	0.05266326567696922
1130	67	0.11361247740622105
1130	68	0.038480811276087934
1130	69	0.03672000840184353
1130	70	0.060699430450831926
1130	71	0.01538544384621332
1130	72	0.10665052626567473
1130	73	-0.08086814684013177
1130	74	-0.07952007710746756
1130	75	0.1372704351718923
1130	76	-7.471115300319298E-4
1130	77	-0.006337596024813763
1130	78	0.07313607280538292
1130	79	0.005653273156454475
1130	80	-0.11835401455022776
1130	81	0.01097911149498998
1130	82	0.028739981002686932
1130	83	0.09242977114444528
1130	84	-0.1471552803606997
1130	85	0.2694194025575598
1130	86	-0.0413691331861088
1130	87	0.04869084614685448
1130	88	0.03762693517496274
1130	89	0.1418852313545358
1130	90	0.0411667193222911
1130	91	0.06391138973191346
1130	92	0.08252393419633108
1130	93	0.1673937662177849
1130	94	-0.08031918188175524
1130	95	-0.009500292395308918
1130	96	0.09504325898573995
1130	97	-0.06790466713405152
1130	98	-0.08540534986472892
1130	99	0.09579865405447663
1130	100	-0.14490793452507944
1130	101	-0.07229707779720229
1131	1	-0.3171686874799917
1131	2	-0.0207800980755124
1131	3	-0.3514375491635562
1131	4	-0.06551686405100554
1131	5	-0.031035043384534333
1131	6	-0.128114123144897
1131	7	-0.06858033336511227
1131	8	0.04288949247635543
1131	9	-0.10452987821828685
1131	10	0.01309144993164324
1131	11	0.054280685966219266
1131	12	0.07089818038968332
1131	13	-0.13041922269442097
1131	14	-0.07848687731886628
1131	15	-0.10441117623164331
1131	16	-0.03693546204531373
1131	17	0.03934912600509932
1131	18	0.05602313479003129
1131	19	-0.05142479923915744
1131	20	-0.0019905756760110194
1131	21	0.02787765436829659
1131	22	0.04479814424887252
1131	23	0.03218455370169693
1131	24	0.012133247165941441
1131	25	-0.054213699741616495
1131	26	0.001334211064609292
1131	27	-0.07508371784818735
1131	28	-0.04764276401117229
1131	29	-0.1976803352175125
1131	30	-0.04093992332219187
1131	31	0.05061613206175508
1131	32	-0.11010559195192116
1131	33	0.0015614279968332312
1131	34	0.1258410061056381
1131	35	-0.022185767398489986
1131	36	-0.033525429309676724
1131	37	-0.1327864684361515
1131	38	-0.0432905212947432
1131	39	-0.101661607471911
1131	40	0.16044141797613776
1131	41	-0.10338944962101237
1131	42	-0.13368829707002305
1131	43	0.03313235407386372
1131	44	-0.0853331132715951
1131	45	0.07391023835908328
1131	46	-0.0348613226248915
1131	47	-0.13931826383668522
1131	48	-0.057339627768726587
1131	49	-0.030355342680842057
1131	50	0.0470501803516683
1131	51	-0.2267960313845805
1131	52	-0.17010078139320228
1131	53	-0.1324508143003058
1131	54	-0.2742713305418363
1131	55	-0.12206735610524788
1131	56	-0.10624258479548843
1131	57	0.05692964208749629
1131	58	-0.05469193304344344
1131	59	-0.10113978403996526
1131	60	0.01379543043353948
1131	61	0.015807940436054935
1131	62	-0.26405677503969827
1131	63	-0.13320186895022346
1131	64	-0.16548110689983275
1131	65	-0.1567746590229646
1131	66	0.03422259647552295
1131	67	-0.24762656565509644
1131	68	-0.04240142284284332
1131	69	0.019897630275785616
1131	70	-0.2714842467404992
1131	71	-0.1356581345854977
1131	72	0.005446157572336574
1131	73	-0.07435112015564016
1131	74	-0.1453228856851041
1131	75	-0.10326856425789543
1131	76	0.0758065979578646
1131	77	-0.10880704818364961
1131	78	-0.05735220785846451
1131	79	-0.018362535769767874
1131	80	0.05238146526961884
1131	81	-0.07690032697416171
1131	82	-0.12806111232492157
1131	83	-0.1676233715952904
1131	84	-0.04547535109456646
1131	85	-0.173821519660585
1131	86	-0.2007627241994001
1131	87	-0.07018775431993163
1131	88	-0.10934898437680829
1131	89	-0.02283417636478191
1131	90	-0.08591645529847369
1131	91	-0.2007103664717249
1131	92	-0.05196274895335762
1131	93	0.02868936866762084
1131	94	-0.05134692368468308
1131	95	-0.08220565491790666
1131	96	-0.17840637891874422
1131	97	-0.184977984261387
1131	98	-0.027832509452238696
1131	99	-0.13395250772153844
1131	100	-0.18461493380712568
1131	101	-0.010649652865360792
1132	1	-0.2532708682406053
1132	2	-0.12201039581236728
1132	3	-0.24409912398182598
1132	4	-0.08994008213635851
1132	5	-0.0634831879880764
1132	6	-0.16013794704871032
1132	7	-0.0886891081313479
1132	8	-0.1774723260940263
1132	9	-3.1655950388653764E-4
1132	10	-0.05385907799144718
1132	11	-0.13360743584169654
1132	12	-0.08273688522515954
1132	13	-0.036959491348270035
1132	14	-0.050746524420318906
1132	15	-0.18401312005406112
1132	16	0.07093491262676821
1132	17	-0.16072427837872283
1132	18	-0.07985782621891957
1132	19	-0.148046029521403
1132	20	-0.12052394369833763
1132	21	0.004791665933360889
1132	22	-0.008285304456329357
1132	23	-0.1692438894130035
1132	24	-0.06516590512183029
1132	25	-0.18135582239817438
1132	26	-0.01856240335176551
1132	27	-0.17166855566166817
1132	28	-0.03276598736182024
1132	29	-0.05887016762632413
1132	30	0.005230504931994062
1132	31	-0.1398086222503636
1132	32	-1.5276684734999435E-5
1132	33	-0.1095091610036576
1132	34	-0.0931688709652434
1132	35	-0.06009045939431701
1132	36	-0.01663777518370324
1132	37	-0.1056121345731853
1132	38	-0.016655880000591594
1132	39	-0.045165784088432304
1132	40	0.01788592333279837
1132	41	-0.08940544991834543
1132	42	0.015932756670039794
1132	43	0.0428057819966412
1132	44	0.12002881370187879
1132	45	0.18384724067271208
1132	46	-0.11893489425921189
1132	47	0.07584794908558479
1132	48	-0.005428481142701003
1132	49	-0.07667598665719311
1132	50	-0.00659928738911475
1132	51	0.05118667986982928
1132	52	0.014950276466180412
1132	53	0.10112689058929192
1132	54	-0.07864322750314301
1132	55	0.03060756778029372
1132	56	-0.019365244450021635
1132	57	-0.1014712883208091
1132	58	-0.05455797778605387
1132	59	-0.05799302792525651
1132	60	-0.11540247955471727
1132	61	0.05974991070883107
1132	62	0.094903050772011
1132	63	0.14427754220414357
1132	64	-0.18670256204108426
1132	65	0.05943222364462031
1132	66	-0.07306240146481713
1132	67	-0.04205944710237475
1132	68	0.006973091278986487
1132	69	-0.3081642152405095
1132	70	-0.03406365201012562
1132	71	-0.06731307823137911
1132	72	-0.022600821233311308
1132	73	-0.09665583197374872
1132	74	-0.12018575576554014
1132	75	-0.004403389837307259
1132	76	0.07563083007677562
1132	77	0.06281828593018446
1132	78	-0.006761256110230818
1132	79	-0.055133641078732865
1132	80	0.16153796527426323
1132	81	0.07898100570255906
1132	82	0.008729660403339778
1132	83	-0.13554534614224423
1132	84	0.06988645198966026
1132	85	-0.12851521896277518
1132	86	-0.13503250544194856
1132	87	0.10766378918533093
1132	88	-0.13585431626063382
1132	89	0.019941686291588212
1132	90	-0.2577098142149339
1132	91	0.07376473023932562
1132	92	-0.04837383208614199
1132	93	-0.08742041579605342
1132	94	0.03103788253703499
1132	95	0.09502566800253476
1132	96	0.011529787142414705
1132	97	-0.1206616516311314
1132	98	-0.11081353271554661
1132	99	0.12841473719822716
1132	100	0.09171540450346072
1132	101	0.018063230688028398
1133	1	-0.41974923337508585
1133	2	-0.1871537210933596
1133	3	-0.1364374728195159
1133	4	-0.04228478640089861
1133	5	-0.10139723124019184
1133	6	0.055878529035197744
1133	7	0.007529973197307527
1133	8	-0.029112330384343466
1133	9	-0.1263889377302263
1133	10	-0.006592391794249863
1133	11	9.479164042360821E-4
1133	12	-0.09511956196445936
1133	13	0.04913373011674338
1133	14	0.03691594318221547
1133	15	-0.0780583892632194
1133	16	0.011530081541849313
1133	17	-0.05181035198961581
1133	18	-0.14379269990281074
1133	19	-0.0625839483672479
1133	20	0.003994796806544798
1133	21	-0.09351053861533387
1133	22	-0.0825061243223999
1133	23	0.07392242586419684
1133	24	-0.03224495414506379
1133	25	0.009338600034396904
1133	26	-0.12241359991695333
1133	27	-0.02995734497686442
1133	28	-0.16317830568385716
1133	29	-0.21924224024787975
1133	30	-0.1031591387638855
1133	31	-0.034004772814746786
1133	32	-0.03757993154663808
1133	33	-0.09089472409927879
1133	34	-0.07276506923535209
1133	35	0.003088806866053062
1133	36	-0.04569584329402687
1133	37	-0.14329845503718275
1133	38	-0.001089886817069896
1133	39	-0.11088161806611652
1133	40	0.016628045084850385
1133	41	-0.054287314219578775
1133	42	0.04063567648439914
1133	43	-0.11143858656689076
1133	44	0.08987175301476213
1133	45	-0.019338717195772404
1133	46	0.052184973573524474
1133	47	-0.03965993276430879
1133	48	-0.17427872519429144
1133	49	-0.21037927947267576
1133	50	-0.021733447728372823
1133	51	-0.07143944013407122
1133	52	-0.10442729191868949
1133	53	-0.08763569019426853
1133	54	0.09489554460277816
1133	55	-0.13114524933870086
1133	56	-0.016296389723549964
1133	57	0.09375917994768201
1133	58	-0.02884771481225812
1133	59	-0.04963692231310546
1133	60	-0.0719694604708252
1133	61	-0.12851400119246392
1133	62	0.014581341306268314
1133	63	-0.1549469996688302
1133	64	-0.07306488860756843
1133	65	0.0038414490989850947
1133	66	-0.007057211466374724
1133	67	0.029553966850428992
1133	68	-0.13664754897023812
1133	69	-0.15249307736296913
1133	70	-0.062495382399156085
1133	71	0.19608254468850106
1133	72	0.07581304352256524
1133	73	-0.029911843615224143
1133	74	-0.09954582671579715
1133	75	0.13261689149838674
1133	76	0.11197722805456323
1133	77	0.18436462371551698
1133	78	-0.09307299540005687
1133	79	0.09185241380205866
1133	80	-0.07623944430498142
1133	81	-0.08516310079966871
1133	82	-0.13919089836194587
1133	83	0.11495292252421763
1133	84	0.02290071728150167
1133	85	0.02715591891476521
1133	86	-0.032232675773791186
1133	87	-0.11799908823817873
1133	88	-0.21793017156181094
1133	89	0.13067019110138745
1133	90	0.0025733304566699644
1133	91	-0.11500185270219987
1133	92	-0.23545270501442417
1133	93	-0.08580554505774529
1133	94	-0.06178256624895084
1133	95	0.0800183760707256
1133	96	-0.15930392639592839
1133	97	-0.14679774421225034
1133	98	0.20841939768052953
1133	99	-0.07065860314688166
1133	100	0.17471295678365095
1133	101	-0.02287644398455768
1134	1	-0.03956419003215217
1134	2	0.09503859267790205
1134	3	0.027131359170368796
1134	4	0.1485870571025245
1134	5	-0.0465808764238389
1134	6	0.05419952209302892
1134	7	0.0039786485933532845
1134	8	-0.0227962977525209
1134	9	0.014003276346194582
1134	10	-0.06510110293454119
1134	11	0.013622534342012216
1134	12	0.036348748451217716
1134	13	-0.021017392665953594
1134	14	-0.14677422471848445
1134	15	0.1065642900963013
1134	16	0.011590871076322173
1134	17	-0.12751277506045966
1134	18	-0.05206615554468641
1134	19	0.11392697551210063
1134	20	-0.07975737641931602
1134	21	-0.08732945875004106
1134	22	-0.09523666863189106
1134	23	-0.008889941158699344
1134	24	0.07398962051056657
1134	25	-0.007813775012714075
1134	26	0.03408419342294877
1134	27	0.02935257222778631
1134	28	-0.003169308832752904
1134	29	-0.04579267732463421
1134	30	-0.007032647900558686
1134	31	-0.1594184455968417
1134	32	-0.19634274294102738
1134	33	-0.18128146711759996
1134	34	-0.0775650108774002
1134	35	-0.006999824275212063
1134	36	-0.039641205660437606
1134	37	-0.0320219963923023
1134	38	-0.1463695794651798
1134	39	-0.017569682648918672
1134	40	0.07315988056405587
1134	41	-0.008686652829439367
1134	42	-0.17128150385383378
1134	43	-0.08845163200098938
1134	44	-0.19858553017936487
1134	45	-0.14579432259874636
1134	46	0.08706844003594227
1134	47	-0.1274254310561247
1134	48	-0.046039554849855335
1134	49	-0.1038152255402025
1134	50	-0.09420308335590022
1134	51	-0.08363746812157302
1134	52	-0.19954589230044917
1134	53	0.00103070899844937
1134	54	-0.014395527846190248
1134	55	-0.11732292499005581
1134	56	-0.14918474366453438
1134	57	0.029446284055836713
1134	58	-0.053687534388913605
1134	59	-0.010567488506829648
1134	60	0.01568661665893245
1134	61	-0.03189511509989984
1134	62	0.0717040510605571
1134	63	-0.15119871697318388
1134	64	-0.17190502428981347
1134	65	-0.030048716370131956
1134	66	-4.4209432493858003E-4
1134	67	0.0488145229530943
1134	68	0.004026728546143943
1134	69	0.12775640288651147
1134	70	0.01696869706492521
1134	71	-0.014217634032725357
1134	72	0.014906793142635877
1134	73	0.12072097543864402
1134	74	0.029376617996121013
1134	75	-0.008426986387597424
1134	76	-0.02818277000017133
1134	77	0.18392693906730528
1134	78	0.0015921150545281648
1134	79	-0.006935442880532605
1134	80	0.08326378361929443
1134	81	-0.09055026934473176
1134	82	-0.15997605598921183
1134	83	0.0710495049365889
1134	84	0.06173185611264387
1134	85	0.020018011776862465
1134	86	-0.06914651268762384
1134	87	-0.04152828545158371
1134	88	0.08449289928230996
1134	89	-0.01594687130515382
1134	90	-0.10100595733314321
1134	91	-0.03048008396989843
1134	92	-0.060167298150069826
1134	93	0.19511140428025442
1134	94	0.061569125523789126
1134	95	0.08821280531778797
1134	96	-0.0406391077311099
1134	97	-0.07231597499363573
1134	98	0.07164294511459701
1134	99	-0.0699838393142258
1134	100	-0.05581433163837346
1134	101	-0.03293224877720036
1135	1	-0.2502306620847605
1135	2	-0.07112207744316379
1135	3	-0.018057213740981126
1135	4	0.03478324428881052
1135	5	-0.18995224058728155
1135	6	-0.01908807693714465
1135	7	-0.06836020691382316
1135	8	0.007494569172010301
1135	9	-0.1402397155205577
1135	10	-0.06268140150493906
1135	11	-0.011932723886516783
1135	12	-0.062137316371483564
1135	13	-6.315702999373229E-4
1135	14	0.013244750151976348
1135	15	-0.06847807900547309
1135	16	0.07245641709037898
1135	17	-0.04851892972997973
1135	18	-0.042437625124080114
1135	19	-0.0034999023108213123
1135	20	-0.10070514687203769
1135	21	0.010558167850454936
1135	22	-0.009038048769909324
1135	23	-0.06946843144015702
1135	24	0.02323670738141459
1135	25	-0.14038811352764924
1135	26	0.019414348060031728
1135	27	-0.10141428824204013
1135	28	-0.023181310032875047
1135	29	0.026040992528834295
1135	30	0.05666696530401083
1135	31	0.037639638589958224
1135	32	0.14387019727191586
1135	33	-0.015685988650837146
1135	34	-0.007456918987131189
1135	35	0.0864376275780856
1135	36	-0.13698877825553524
1135	37	0.15598653419048247
1135	38	0.04263634815460904
1135	39	0.053407685358152435
1135	40	-0.04765328183327
1135	41	-6.969349387304646E-4
1135	42	0.06186937880200105
1135	43	0.001527365898802202
1135	44	0.12281877241305494
1135	45	-0.022448744797721076
1135	46	0.0013960890170565676
1135	47	-0.07878975667787813
1135	48	0.014243770780005605
1135	49	-0.04617702928814538
1135	50	-0.023065969644534334
1135	51	0.017207481238223465
1135	52	-0.0022915722738545696
1135	53	0.030702054511380084
1135	54	0.1314052684496616
1135	55	-0.11454075488115478
1135	56	0.023755793632432187
1135	57	0.0024338530830121385
1135	58	-0.031119601919996853
1135	59	0.019180080844698466
1135	60	0.03283049320874909
1135	61	0.09508244752122863
1135	62	-0.040802334713156085
1135	63	-0.14469779661087756
1135	64	0.046133266025705666
1135	65	0.17167280713357513
1135	66	0.12655898416128508
1135	67	-0.010536276991771842
1135	68	0.11572222241985486
1135	69	0.026047853653210495
1135	70	0.10348275387601547
1135	71	0.10204318123798828
1135	72	-0.0020765268109812496
1135	73	0.0802599023043058
1135	74	-0.03620831887594278
1135	75	-0.1126752490517049
1135	76	0.08720147112664733
1135	77	0.12181261952724753
1135	78	0.05936573025388725
1135	79	-0.21377450516514074
1135	80	0.0797907336115955
1135	81	-0.08125663727881971
1135	82	-0.017400176779666765
1135	83	0.08382997217250221
1135	84	0.14474367080762818
1135	85	-0.20564428418246194
1135	86	0.02388062786426559
1135	87	0.024479936992278795
1135	88	-0.026004096363202223
1135	89	0.06984062636353627
1135	90	0.04068523881350217
1135	91	0.053560752546182755
1135	92	-0.022861405398636236
1135	93	-0.08826044641833164
1135	94	0.08070779614760681
1135	95	-0.026763557183329567
1135	96	0.17214460307240387
1135	97	-0.05568620390842227
1135	98	0.16916891392769884
1135	99	-0.02182902383268015
1135	100	0.09313921236467593
1135	101	0.02057931859575035
1136	1	-0.22278173927562506
1136	2	-0.030476193453779388
1136	3	0.0510577889528534
1136	4	-0.020573699541465373
1136	5	-0.059032800856094525
1136	6	0.011203150665728856
1136	7	-0.039500995556835505
1136	8	-0.07058190186355517
1136	9	0.0027438273576478878
1136	10	-0.025002354208162103
1136	11	0.10496711987524066
1136	12	0.00411526328970524
1136	13	-0.048273974236352046
1136	14	-0.2204092813217997
1136	15	-0.011015157925704955
1136	16	-0.05073922835703826
1136	17	0.02669230171949266
1136	18	-0.023521652167815432
1136	19	-0.12694984229811013
1136	20	-0.053669106656478505
1136	21	-0.023492353875838035
1136	22	-0.001793068572290224
1136	23	0.016078344068858996
1136	24	-0.034892932135960564
1136	25	-0.041757240158680986
1136	26	-0.04909388854816399
1136	27	-0.03582118445245186
1136	28	0.17431541773556347
1136	29	-0.023565353890340646
1136	30	-0.03247091585111406
1136	31	0.09978407386495292
1136	32	-0.059283376914294195
1136	33	-0.14167404565948516
1136	34	-0.1298084031297293
1136	35	-0.08310480721971203
1136	36	0.008814939353591456
1136	37	-0.14426289173556484
1136	38	-0.1031174762220175
1136	39	0.021120326090262154
1136	40	-0.1453462429040755
1136	41	0.04267758579452163
1136	42	-0.019506483415419495
1136	43	0.016346460682669317
1136	44	0.07783962094404018
1136	45	0.1052686760279542
1136	46	0.035171393235003734
1136	47	-0.10883715122511006
1136	48	-0.04399611668661407
1136	49	0.039060327706387454
1136	50	-0.1838022489050033
1136	51	-0.06859117462199293
1136	52	-0.10051042410986355
1136	53	-0.016670362658814497
1136	54	0.06461191052647308
1136	55	0.005407002076033507
1136	56	-0.03862241557874313
1136	57	0.03517548218557209
1136	58	0.04029572021123329
1136	59	0.12257616028276885
1136	60	-0.09526716233239796
1136	61	-0.0809674328356067
1136	62	-0.019895460833993184
1136	63	-0.01405840276536452
1136	64	-0.11509269116992016
1136	65	0.07138821452589639
1136	66	0.020420386394491175
1136	67	0.04346872118350831
1136	68	0.0632993225527585
1136	69	-0.13821112924105705
1136	70	0.06300847846456747
1136	71	0.0017939967308038263
1136	72	0.013671225881140003
1136	73	-6.055709970098633E-5
1136	74	0.16138256225061554
1136	75	0.02825744055163426
1136	76	-0.041476394424776686
1136	77	0.09132383081824713
1136	78	0.11521315674887944
1136	79	-0.025518084529785767
1136	80	0.08389163543176892
1136	81	-0.09657225019908111
1136	82	0.027699684122829638
1136	83	0.08552634207771348
1136	84	0.03349946636929957
1136	85	-0.04170920493471186
1136	86	-0.039194074778102106
1136	87	-0.03585224732136538
1136	88	2.40764138439431E-5
1136	89	0.010100723003503731
1136	90	-0.20287380640706942
1136	91	0.07648427869406049
1136	92	-0.15198831004260427
1136	93	-0.0275279091503009
1136	94	0.12391694495699568
1136	95	-0.07028453869587281
1136	96	-0.004945792601048993
1136	97	0.0613838401545479
1136	98	-0.13355465301997071
1136	99	-0.010305698947661313
1136	100	-0.04987531260145772
1136	101	-0.047830338641766446
1137	1	-0.2634277039600619
1137	2	-0.24451650980268624
1137	3	-0.16541362371500412
1137	4	-0.15681420432449755
1137	5	-0.026738679120740017
1137	6	-0.007697425452491302
1137	7	-0.13357905630566336
1137	8	-0.06973514091951216
1137	9	0.11646065552850615
1137	10	-0.11094344942085854
1137	11	-0.11148002912302246
1137	12	0.09303174239272494
1137	13	-0.02554261706238492
1137	14	0.014251658570508141
1137	15	0.018116873038025005
1137	16	-0.047560276391294565
1137	17	-0.07280231483021993
1137	18	0.018736201550218823
1137	19	-0.09434440534437982
1137	20	0.0032954095773547465
1137	21	0.048528386215437536
1137	22	-0.01578251346476378
1137	23	-0.13679963558173114
1137	24	0.002130548927482323
1137	25	-0.057793469518628626
1137	26	-0.019403793183712992
1137	27	0.013239955471199494
1137	28	-0.11322757316884946
1137	29	-0.025154007375938647
1137	30	-0.030690620500571697
1137	31	-0.08621258103863028
1137	32	-0.09373120776279364
1137	33	-0.06763037352170187
1137	34	-0.03384106614149829
1137	35	-0.11887397993961457
1137	36	-0.12379711870319454
1137	37	0.11132484631056627
1137	38	-0.04486863049413614
1137	39	0.061837231164616924
1137	40	-0.1769424757020559
1137	41	-0.0060751176512070515
1137	42	0.07738040552565195
1137	43	-0.1181051125284327
1137	44	-0.058607741903507815
1137	45	-0.04262003515582791
1137	46	-0.032356044245950955
1137	47	-0.11435035045574438
1137	48	0.009691981654448512
1137	49	0.07481510672398883
1137	50	-0.07374923484317719
1137	51	0.026858400331974508
1137	52	-0.03895678433323724
1137	53	-0.11138133506032943
1137	54	0.025486948926811692
1137	55	0.08958342938639419
1137	56	-0.19716041022346076
1137	57	-0.14327805021403606
1137	58	-0.14446801127795084
1137	59	-0.05669411191036744
1137	60	-0.05338189987968178
1137	61	-0.1668147633590138
1137	62	0.028351406787948008
1137	63	-0.19914537568340762
1137	64	-0.1079974184318857
1137	65	-0.06371025279155873
1137	66	-0.13315465969619567
1137	67	0.1625136866982544
1137	68	0.1133597966648594
1137	69	0.0016833196837140463
1137	70	-0.07382586935061397
1137	71	0.028273062735799215
1137	72	-0.16634916382629683
1137	73	0.07003266062889679
1137	74	-0.06547904723672815
1137	75	-0.08123668661220051
1137	76	-0.020283518402671064
1137	77	-0.014594489444917258
1137	78	0.133800772654169
1137	79	-0.03880429425260701
1137	80	-0.03564436095582124
1137	81	-0.15262955193919225
1137	82	0.025634393466681615
1137	83	0.10455522777073867
1137	84	0.02198861701337762
1137	85	0.09577573822456031
1137	86	-0.20909363552343052
1137	87	-0.19765349990246506
1137	88	-0.02265546343183189
1137	89	0.032693489386730334
1137	90	-0.029833128570615486
1137	91	0.08221955218879629
1137	92	-0.13585954973928693
1137	93	0.12427506656258913
1137	94	-0.034153459987201984
1137	95	0.04588621009330751
1137	96	-0.15311579785269203
1137	97	0.025254824877073645
1137	98	0.13780570400965075
1137	99	-0.046524777676694384
1137	100	-0.0385281402031481
1137	101	7.558091058896821E-4
1138	1	-0.4251769632992435
1138	2	-0.11600454922943726
1138	3	-0.11290126604744444
1138	4	-0.27053082621289093
1138	5	-0.031754939375680635
1138	6	-0.0669969830540893
1138	7	-0.06865077094965244
1138	8	-0.009789463758032468
1138	9	0.07390762513943372
1138	10	-0.08097376572078474
1138	11	0.05474390262386919
1138	12	-0.10412011547443711
1138	13	-0.09939206363321773
1138	14	0.14505216957704903
1138	15	0.041899625431632614
1138	16	0.03604742639707581
1138	17	-0.007325921540271452
1138	18	-0.0013166405976434703
1138	19	-0.04692276311541832
1138	20	0.04827559482352939
1138	21	0.12352831260155739
1138	22	-0.01627004768996443
1138	23	-0.1858496168838073
1138	24	-0.014828827567143321
1138	25	0.00890912072252803
1138	26	-0.01674317715750817
1138	27	-0.05372680344417802
1138	28	-0.030284077922829056
1138	29	-0.034195895357484574
1138	30	0.12492029269436244
1138	31	-0.14055266623723384
1138	32	-0.026350528504366366
1138	33	-0.045125558122187215
1138	34	-0.03155356733509507
1138	35	-0.1609537782291639
1138	36	-2.9321569516582713E-4
1138	37	-0.1357973767108902
1138	38	0.015256243889034238
1138	39	-0.06889261051505713
1138	40	0.044066589742364215
1138	41	-0.08135561809099556
1138	42	-0.007591888312362016
1138	43	-0.10303782313038568
1138	44	-0.061249428645730575
1138	45	0.04157699934047798
1138	46	-0.279184232389575
1138	47	-0.11925429695906331
1138	48	0.01058249930306232
1138	49	-0.10115824757458114
1138	50	-0.0018848391858057312
1138	51	-0.05450092417021324
1138	52	0.08214814741828036
1138	53	-0.07297045265703161
1138	54	0.12438152080740394
1138	55	-0.0030123180868599775
1138	56	-0.0090470751318108
1138	57	0.07487689985682522
1138	58	-0.18601863091754467
1138	59	-0.06938556584342592
1138	60	-0.14917206918740789
1138	61	0.007712393643416249
1138	62	-0.0321726651618377
1138	63	0.06537958972857894
1138	64	-0.015040752610723018
1138	65	0.08393563835496565
1138	66	-0.05359277587068334
1138	67	0.017254567936348053
1138	68	0.053367427269556345
1138	69	0.06874430436824497
1138	70	-0.06664578161127821
1138	71	-0.06838785363504485
1138	72	0.006063381830088588
1138	73	0.12411572821611117
1138	74	-0.0316473689537915
1138	75	0.1758684201300298
1138	76	-0.003186168460359795
1138	77	0.06655030317215704
1138	78	-0.044660310210240084
1138	79	0.0947291847100189
1138	80	0.058724429450315085
1138	81	0.12173485528607131
1138	82	-9.726080968732731E-4
1138	83	-0.3164997727361438
1138	84	0.09535683912034187
1138	85	-0.1338655013659107
1138	86	0.0878475183804781
1138	87	-0.043384462616408825
1138	88	-0.20213199721913355
1138	89	0.0017819686459077388
1138	90	0.04950875490996509
1138	91	-0.13801972237374116
1138	92	0.0131084467306124
1138	93	0.057599818620516885
1138	94	-0.09100567149545213
1138	95	-0.06433480401994274
1138	96	-0.09289753900188202
1138	97	-0.06623334915792611
1138	98	0.06131162614130403
1138	99	-0.02585946802935979
1138	100	-0.011499646582947776
1138	101	-0.06489136839064003
1139	1	-0.07622460489540828
1139	2	0.03457323408087376
1139	3	-0.17470410618822996
1139	4	0.02927699971417752
1139	5	-0.053696711119748386
1139	6	0.026694793164814712
1139	7	-0.08779942841604083
1139	8	-0.019109336770185337
1139	9	-0.02344823210174951
1139	10	0.05201280812955389
1139	11	-0.005493556838139568
1139	12	-0.008893468855056597
1139	13	-0.09923707141944504
1139	14	0.054235681985375095
1139	15	0.00993705788187782
1139	16	-0.008246582035155825
1139	17	0.08571700276006311
1139	18	-0.03715319988440058
1139	19	0.04590414841453594
1139	20	-0.09828195081577462
1139	21	-0.053927195276607165
1139	22	0.007728930419119706
1139	23	-0.049137127847167505
1139	24	-0.025130317933218294
1139	25	0.008145956961250533
1139	26	0.049053255011223484
1139	27	0.07121400661591792
1139	28	-0.027427909069999146
1139	29	-0.00548938470817717
1139	30	0.05594224870423403
1139	31	-0.08553815961690958
1139	32	0.056034545379318956
1139	33	-0.06413549552323161
1139	34	-0.06114040121435238
1139	35	-0.05920077967900994
1139	36	-6.235403082541779E-4
1139	37	0.17107825688588463
1139	38	-0.0540224280432966
1139	39	0.13810823726387866
1139	40	0.12108877030789245
1139	41	-0.10719904422439441
1139	42	0.02038115524654671
1139	43	-0.10043265216705777
1139	44	-0.010754104447585178
1139	45	-0.037683008437610965
1139	46	0.030531297911608135
1139	47	-0.0593833676403932
1139	48	-0.11396940640960196
1139	49	-0.07044822865007205
1139	50	-0.057311031161361825
1139	51	-0.0030837827636176485
1139	52	-0.10248744595374859
1139	53	-0.1310795151046591
1139	54	0.034346096340279075
1139	55	-0.05569136460405133
1139	56	-0.09142930138952465
1139	57	0.08002337360090195
1139	58	-0.1559814653305338
1139	59	-0.04375815248041448
1139	60	-0.07269785322019828
1139	61	0.049073754125203095
1139	62	0.06376426073642705
1139	63	-0.21515306277806445
1139	64	-0.20271679691653333
1139	65	-0.10960692226285573
1139	66	0.0025603743358928455
1139	67	0.15811848884068525
1139	68	0.16088768202631343
1139	69	0.06994966376304745
1139	70	0.0878224689863103
1139	71	-0.10112090741287005
1139	72	0.0031998905104657638
1139	73	0.04836196162055728
1139	74	0.07732314103161286
1139	75	0.04185995535841869
1139	76	-0.0017713051545413805
1139	77	0.21228447810100448
1139	78	0.08843447342713517
1139	79	-0.008870295882999812
1139	80	0.07612871260522525
1139	81	-0.09628589821203093
1139	82	-0.1220532577461313
1139	83	0.0761984260997437
1139	84	-0.13562956224521372
1139	85	0.01472321520092379
1139	86	-0.1937513666519095
1139	87	-8.771360815771345E-4
1139	88	0.16485742751160615
1139	89	-0.027211338619437697
1139	90	-0.17052120211528887
1139	91	-0.06769434449377343
1139	92	0.021021185707454038
1139	93	-0.1728296684650914
1139	94	-0.025011939527026072
1139	95	-0.042874687869350225
1139	96	-0.20911078225260127
1139	97	-0.10019901817916832
1139	98	0.0964818409499344
1139	99	-0.11891622365586585
1139	100	0.05790757532196977
1139	101	0.1203763979478154
1140	1	-0.23229471229588228
1140	2	-0.24689858687148813
1140	3	-0.25277709506483603
1140	4	-0.03520481376295237
1140	5	-0.244195187323605
1140	6	-0.15467847619250819
1140	7	-0.1427663010241318
1140	8	-0.004293054832757548
1140	9	-0.1937667917470307
1140	10	-0.0805830121327844
1140	11	-0.08652788537752798
1140	12	0.054596439589396084
1140	13	-0.12102224491497537
1140	14	-0.029966034122139718
1140	15	0.02228395949639861
1140	16	-0.11274800999505175
1140	17	-0.14362709404731078
1140	18	-0.14830566255619004
1140	19	-0.10765744553372514
1140	20	-0.11215584310862425
1140	21	-0.13848510272435988
1140	22	-0.1014604867049016
1140	23	0.024134465653858683
1140	24	-0.0970570096024943
1140	25	-0.1390169710274023
1140	26	-0.11510143745029922
1140	27	-0.0919471835423451
1140	28	-0.1584056942307157
1140	29	-0.10932155629337359
1140	30	-0.06351282646331669
1140	31	-0.13452964297015768
1140	32	-0.08421859006283228
1140	33	-0.23612320292881606
1140	34	0.0441229248141255
1140	35	-0.013969271280565465
1140	36	0.04239415106073352
1140	37	-0.13838652968681942
1140	38	-0.19669063660850128
1140	39	-0.14016984115571773
1140	40	-0.06947359671933384
1140	41	-0.10877075847907491
1140	42	0.06760765460444418
1140	43	0.07749690181110225
1140	44	-0.2081719568214453
1140	45	-0.18964733180184368
1140	46	-0.0823462169909277
1140	47	-0.03304757025097871
1140	48	-0.11794341562266197
1140	49	-0.026486550365923733
1140	50	-0.19282666205129573
1140	51	-0.12748400765931933
1140	52	-0.12091196214048949
1140	53	-0.11309904014027694
1140	54	-0.16795141766778698
1140	55	-0.13405186218578535
1140	56	-0.15048838123388464
1140	57	-0.06035914075856397
1140	58	-0.009439875599071001
1140	59	-0.11810950089623873
1140	60	0.010468831548870128
1140	61	-0.03163632848563225
1140	62	-0.21283668356994667
1140	63	-0.0983350813447359
1140	64	-0.13154401696291274
1140	65	-0.05029068185446306
1140	66	-0.06292612233858819
1140	67	0.013127848846309575
1140	68	0.11836674180895557
1140	69	-0.0930629802308971
1140	70	-0.04814039766714728
1140	71	-0.016315423024593656
1140	72	-0.018732231878800576
1140	73	-0.03709680643658686
1140	74	-0.10837873160841838
1140	75	-0.21603854767958808
1140	76	-0.22587795171689606
1140	77	-0.04052192631512952
1140	78	-0.17637382215736608
1140	79	0.04226312732342308
1140	80	-0.06524091497517048
1140	81	-0.061554846632972726
1140	82	-0.16840764736515013
1140	83	-0.18227509434851186
1140	84	-0.2489463265583609
1140	85	-0.1414211652817059
1140	86	-0.27523932003716567
1140	87	-0.17138417365576686
1140	88	-0.2108829074040912
1140	89	-0.019322419204939933
1140	90	-0.19285903123289216
1140	91	-0.06146978102782441
1140	92	-0.14832942796390824
1140	93	-0.03675978468249497
1140	94	-0.05328522613486797
1140	95	0.09543456927204375
1140	96	-0.1891033709170955
1140	97	-0.2752758468942602
1140	98	-0.055461717896704954
1140	99	-0.05921184649555755
1140	100	0.04019065000395017
1140	101	-0.2072541469770215
1141	1	-0.2955002519933885
1141	2	0.01391538313742302
1141	3	-0.061365951089534576
1141	4	-0.13007487821408859
1141	5	-0.1954758145274127
1141	6	-0.0868481802856067
1141	7	-0.19452579109813684
1141	8	-0.07377983524684595
1141	9	0.0052551397203615124
1141	10	-0.17087756284768574
1141	11	-0.09859309855707465
1141	12	0.014014183670610691
1141	13	-0.05222485912522501
1141	14	-0.12378666881726019
1141	15	-0.20453655895418876
1141	16	-0.013370241115005399
1141	17	-0.07758082872563676
1141	18	-0.0076465560891136874
1141	19	-0.09373716344700256
1141	20	-0.17017639255775663
1141	21	0.06420498936713415
1141	22	-0.14151964225299452
1141	23	-0.09936242803406259
1141	24	-0.022029240076641088
1141	25	-0.08837149100208563
1141	26	-0.04289098319252105
1141	27	-0.11054307881894232
1141	28	0.02249016358931044
1141	29	-0.08121136939800522
1141	30	-0.07129475173100275
1141	31	-0.006663892482578149
1141	32	0.04012591996648496
1141	33	-0.06891352363454928
1141	34	-0.07776269057148255
1141	35	-0.13414189440289448
1141	36	-0.05430515018049675
1141	37	-0.1131776124400048
1141	38	-0.08074802265657866
1141	39	0.0055523602572975506
1141	40	-0.029759945737069415
1141	41	-0.24991583164855058
1141	42	-0.027341520705213895
1141	43	-0.012072735118493938
1141	44	-0.09322549388407708
1141	45	-0.030619975589864623
1141	46	0.016597249420861715
1141	47	0.0012332636097625027
1141	48	0.05283593934937869
1141	49	-0.014721635547331857
1141	50	0.00477773199182252
1141	51	-0.06738074377132364
1141	52	-0.18398914850629922
1141	53	-0.07097492973380781
1141	54	-0.08816408057157332
1141	55	0.0923731019721572
1141	56	0.23325579039470057
1141	57	0.11126137252560397
1141	58	0.04446529469916527
1141	59	-0.03565822672706531
1141	60	0.05533921890146587
1141	61	0.010500697979367146
1141	62	0.017756938480353313
1141	63	0.09650366166444968
1141	64	0.032664293229146324
1141	65	0.06367900415614969
1141	66	0.12383524056390627
1141	67	0.08219808637262815
1141	68	-0.10191986552994337
1141	69	0.03423446368112337
1141	70	-0.021489725386302894
1141	71	0.18122439072584484
1141	72	0.12395631028567777
1141	73	-0.02847372285677352
1141	74	-9.558727680243351E-4
1141	75	0.09621362544725542
1141	76	0.24104725138812455
1141	77	0.10747188689283149
1141	78	-0.08530269342301011
1141	79	0.02400304956874777
1141	80	0.08441745527656508
1141	81	-0.002735116061955978
1141	82	0.08445164509316783
1141	83	0.043529898999715044
1141	84	0.09271409734668623
1141	85	0.05381151751281266
1141	86	0.16620088506984132
1141	87	-0.011249265424368105
1141	88	-0.03378437079351926
1141	89	0.03946663572705944
1141	90	-0.08676329740703181
1141	91	0.20129935734191662
1141	92	8.881817903017009E-4
1141	93	0.14416513426923672
1141	94	0.14477607347893695
1141	95	0.028430901111420326
1141	96	0.0805887748277101
1141	97	0.08321581578995563
1141	98	0.0875626417896953
1141	99	0.0487211966569987
1141	100	0.07455866725980087
1141	101	0.07489392271803297
1142	1	-0.3008715269787885
1142	2	0.042126730613951224
1142	3	-0.04054048494831619
1142	4	0.006404767140963941
1142	5	-0.14598431755002395
1142	6	-0.019736190200688952
1142	7	-0.08409502400252933
1142	8	-0.12693340929205021
1142	9	0.02464675966800911
1142	10	-0.07667822514422795
1142	11	-0.09877182502408743
1142	12	-0.06987025655648438
1142	13	-0.00852845689303905
1142	14	-0.09247645453915254
1142	15	-0.19188732437146427
1142	16	-0.02896785723476114
1142	17	-0.09662024053400842
1142	18	0.0018933221025463354
1142	19	-0.08847381019958789
1142	20	0.0021373042640604467
1142	21	0.0386366149953048
1142	22	-0.146874174239791
1142	23	-0.16758187670124158
1142	24	-0.0814515541769083
1142	25	0.049785681779205504
1142	26	-0.03934953640378325
1142	27	0.06545044668366984
1142	28	-0.16696473278968682
1142	29	-0.04253342884331346
1142	30	-0.08377897700220416
1142	31	-0.004916972387427165
1142	32	-0.11523498646315034
1142	33	-0.08312570705066946
1142	34	-0.12960143491920917
1142	35	-0.08448700189698144
1142	36	-0.03173558806437882
1142	37	-0.12897251353124517
1142	38	-0.08945155780961045
1142	39	0.006523050730493196
1142	40	-0.04483509961127652
1142	41	0.015489744294463037
1142	42	0.05360664135732662
1142	43	-0.07378137628093384
1142	44	-0.09552513465598622
1142	45	-0.050086636446913246
1142	46	-0.09895122700660863
1142	47	-0.2273320671673389
1142	48	-0.036720141223582914
1142	49	-0.022467390491151207
1142	50	-0.20129146379556317
1142	51	-0.07405978815358338
1142	52	-0.2029797433789824
1142	53	-0.1000532821259199
1142	54	-0.10014601588469674
1142	55	-0.19815786490978837
1142	56	-0.1975326878402086
1142	57	-0.2115125752071947
1142	58	-0.21445166325533194
1142	59	-0.21270030773251847
1142	60	-0.09942257059022808
1142	61	-0.16574498111665292
1142	62	-0.144963221865126
1142	63	-0.21894088713796123
1142	64	-0.02243671344868403
1142	65	-0.12066625180597157
1142	66	-0.03907655651256192
1142	67	0.017209027821351697
1142	68	-0.13242762621238313
1142	69	-0.1436584844099329
1142	70	-0.12926097810149173
1142	71	-0.12615487409917137
1142	72	-0.0029560225667495388
1142	73	-0.038350478249228104
1142	74	-0.18497232044433787
1142	75	-0.0933881251845392
1142	76	-0.24319980587858225
1142	77	-0.1341892929116426
1142	78	-0.15153557521986727
1142	79	-0.018233685941901
1142	80	0.042112133988510436
1142	81	-0.11570638104189612
1142	82	-0.1211172779648848
1142	83	-0.2157194982523336
1142	84	-0.06880419811116667
1142	85	-0.1605101610797135
1142	86	-0.04663490282742799
1142	87	-0.038829220302993406
1142	88	-0.052276710165628515
1142	89	-0.02052776444593718
1142	90	-0.02887932194943943
1142	91	-0.05814974555611485
1142	92	-0.02920201254144672
1142	93	-0.059457969939188615
1142	94	-0.1388043300313626
1142	95	0.013448943205339958
1142	96	-0.1614895678817021
1142	97	-0.14531683588144517
1142	98	-0.11491507993602568
1142	99	-0.04687930813432217
1142	100	0.11708225269831729
1142	101	-0.08988058338368177
1143	1	-0.236758619073143
1143	2	-0.2061652873841382
1143	3	-0.05426877423690257
1143	4	-0.13044630275152969
1143	5	-0.21619857619319305
1143	6	0.04113284256783345
1143	7	-0.06654155939340711
1143	8	0.029107970476459855
1143	9	-0.11356461268466944
1143	10	-0.21981013846426833
1143	11	-0.006280062277802756
1143	12	0.09112288029939464
1143	13	-0.11099497060071428
1143	14	-0.12394470474355757
1143	15	-0.0907530986573093
1143	16	0.009662091270648432
1143	17	-0.18872260219357173
1143	18	0.12962008020042504
1143	19	0.006813796320415122
1143	20	-0.06905505947257495
1143	21	-0.11562144386629569
1143	22	0.020225716143606576
1143	23	-0.15012966437879527
1143	24	-0.18314807025781477
1143	25	-0.11146318713669956
1143	26	-0.05804799228640434
1143	27	-0.06262048914759077
1143	28	-0.12410299899035238
1143	29	-0.048576549510826794
1143	30	-0.10562946059192768
1143	31	-0.09675399702695131
1143	32	-0.0752523394242175
1143	33	0.11108458314318881
1143	34	-0.19639552738856025
1143	35	0.0535702908890201
1143	36	-0.08217883695810713
1143	37	-0.07069081686308465
1143	38	-0.14115865935684724
1143	39	0.13355825170827984
1143	40	-0.08068281136962696
1143	41	0.14264460706559845
1143	42	0.0020788323967835254
1143	43	-0.0771819323280738
1143	44	-0.06220552841131877
1143	45	0.023167592036678286
1143	46	-0.01908838583542405
1143	47	-0.036099314573895924
1143	48	0.05986813696327431
1143	49	-0.1453884669350316
1143	50	-0.011806413715703457
1143	51	-0.13856509869594902
1143	52	-0.0821105265154003
1143	53	0.04618103327455714
1143	54	0.1246156510401022
1143	55	0.08695976983679543
1143	56	-0.12197126792295876
1143	57	-0.044700833623842584
1143	58	-0.2322756675711659
1143	59	-0.13229358570126237
1143	60	-0.06324708957183134
1143	61	-0.06151795828206019
1143	62	-0.1592866184671351
1143	63	-0.05891705082889587
1143	64	0.007083330702108981
1143	65	-0.005750109109882828
1143	66	-0.21892543047107438
1143	67	0.036034749423983214
1143	68	0.05490151055384729
1143	69	0.04035213867582854
1143	70	0.08769865985554759
1143	71	-0.13212715818667675
1143	72	0.0411751667794249
1143	73	-0.09022886824982379
1143	74	-0.0906175956644617
1143	75	0.033483791473223334
1143	76	-0.004890342871881614
1143	77	0.1874067793000478
1143	78	0.15864059975689315
1143	79	0.028051015477913666
1143	80	0.07483903415975846
1143	81	-0.013317907634224468
1143	82	-0.1203508821981174
1143	83	0.03464458976272056
1143	84	0.038080997403802996
1143	85	-0.09311215675027285
1143	86	0.06545177873493202
1143	87	0.010823620423956015
1143	88	0.03687132588018471
1143	89	-0.05394061884394574
1143	90	-0.05229221236605497
1143	91	0.09357260386512678
1143	92	-0.03526514354229704
1143	93	-0.07436886992794456
1143	94	0.16227714844412588
1143	95	0.09791296042382669
1143	96	0.09176921495375012
1143	97	0.06616077115483421
1143	98	-0.10153737168748478
1143	99	-0.11146466001003574
1143	100	0.016764848790941755
1143	101	0.016991805517946545
1144	1	0.031211136894597757
1144	2	-0.02704139627905988
1144	3	-0.08859441617686059
1144	4	-0.04725069141661464
1144	5	-0.24248642595714642
1144	6	-0.019967885512862438
1144	7	0.0803051328062736
1144	8	-0.0798729778575904
1144	9	0.07861074095366405
1144	10	0.02291679328524765
1144	11	-0.02901293573825825
1144	12	0.047803465899626474
1144	13	0.07152490176908088
1144	14	-0.00832495977079617
1144	15	-0.10187551518892946
1144	16	-0.05718858887033207
1144	17	-0.0476399324115917
1144	18	-0.011821584700747678
1144	19	-0.06477457416736598
1144	20	-0.059354955070524795
1144	21	-0.11831330424492847
1144	22	0.017982499161405485
1144	23	0.06560429169515203
1144	24	-0.09663386462396062
1144	25	-0.15955325672064902
1144	26	0.019347013701541016
1144	27	0.09482439826744127
1144	28	-0.04858015455905473
1144	29	-0.17414202712508597
1144	30	0.021462047786570793
1144	31	0.12677734911630267
1144	32	6.033694624960617E-4
1144	33	-0.16369542681862725
1144	34	0.08607172184450462
1144	35	-0.03169969313911736
1144	36	-0.07877903659638008
1144	37	0.002733534262283399
1144	38	0.0451646316273866
1144	39	0.07307661935384857
1144	40	0.055685082647613626
1144	41	0.027871897609237806
1144	42	0.011219338583920546
1144	43	0.13463684629253692
1144	44	-0.0692841242218094
1144	45	-0.1093080391093082
1144	46	-0.05210146443364749
1144	47	-0.0702078709994467
1144	48	-0.020340940507708183
1144	49	0.028209994813096273
1144	50	-0.17758899292477537
1144	51	-0.016507562190405167
1144	52	-0.011690799713498734
1144	53	-0.003009338259261085
1144	54	0.02752214467085423
1144	55	-0.20253743197112328
1144	56	0.038676032839774166
1144	57	0.08848675760734892
1144	58	0.0188347851365549
1144	59	-0.04889536121956439
1144	60	-0.11998118273126579
1144	61	0.0478380655796542
1144	62	0.029790844478583267
1144	63	-0.08234902004777211
1144	64	0.06548094211823496
1144	65	0.05687664973504525
1144	66	0.008076067820979915
1144	67	0.04743495501200812
1144	68	0.08014493778738085
1144	69	0.02185203073608477
1144	70	-0.1196320767598209
1144	71	-0.09946583852383384
1144	72	0.06847527825686228
1144	73	-0.03928251611058897
1144	74	-0.08019306886063049
1144	75	-0.05943202477433829
1144	76	0.019049365244583782
1144	77	0.10326403190597944
1144	78	-0.0386000825509214
1144	79	-0.04983846307062123
1144	80	0.10257814078854466
1144	81	-0.1271997624611032
1144	82	-0.19125221723382424
1144	83	-0.10885094531086281
1144	84	0.135086463536652
1144	85	0.164547444318913
1144	86	0.04561096673862153
1144	87	-0.008781613588197956
1144	88	-0.006195626106531904
1144	89	-0.24907436563138674
1144	90	0.053379387903937925
1144	91	-0.09463933109444866
1144	92	0.03652181999014914
1144	93	-0.07040183315727688
1144	94	-0.013808550484796456
1144	95	-0.048452927562458115
1144	96	-0.08092874391979876
1144	97	-0.09280974501422179
1144	98	-0.05605031822535267
1144	99	-0.185125795150185
1144	100	-0.019531045197361152
1144	101	0.08989273934746933
1145	1	-0.3785991153684449
1145	2	-0.0971371447033178
1145	3	-0.2769165243295717
1145	4	-0.17420696980109085
1145	5	-0.06002034328796668
1145	6	-0.1427522241737833
1145	7	-0.18092817603950095
1145	8	-0.029917117202103327
1145	9	0.0829160247110039
1145	10	-0.1941644128197666
1145	11	0.010771738340530135
1145	12	0.0630795888806901
1145	13	-0.0025057303186812874
1145	14	-0.06158355459630371
1145	15	-0.10797353540043275
1145	16	-0.10834001871758403
1145	17	-0.11694878641427664
1145	18	-0.03148118701451352
1145	19	0.059971650323895176
1145	20	-0.028529436150279253
1145	21	-0.00814890833661508
1145	22	-0.08564762753599808
1145	23	-0.1344236940897119
1145	24	-0.055875861409710126
1145	25	-0.023931262363078076
1145	26	-0.05589482669306278
1145	27	0.06700529344215767
1145	28	0.042036170619297764
1145	29	-0.1390420911219934
1145	30	-0.03493589361202254
1145	31	-0.07537549854019687
1145	32	-0.027072102437507795
1145	33	-0.15630306405700622
1145	34	-0.030397295216531006
1145	35	0.006575394779460453
1145	36	-0.09142449579989176
1145	37	0.13586643998928594
1145	38	0.03738952210213853
1145	39	-0.09824350715835806
1145	40	-0.06441879400092176
1145	41	-0.22252103515697286
1145	42	-0.1306052111227416
1145	43	0.16314654151499752
1145	44	-0.12023183401745285
1145	45	-0.12803546785358577
1145	46	-0.19080395290494323
1145	47	-0.12241494111412976
1145	48	0.05841558522172363
1145	49	-0.051340833339779124
1145	50	-0.1823309372371824
1145	51	-0.10517270198557327
1145	52	0.008451145833575424
1145	53	-0.06332817042892458
1145	54	-0.0954642678190396
1145	55	-0.050076226236512866
1145	56	0.06994397409431485
1145	57	-0.04163849935770969
1145	58	-0.25194743812826914
1145	59	-0.10987638644586895
1145	60	0.018697847067421947
1145	61	-0.3232933626625254
1145	62	-0.14435173074865304
1145	63	-0.09032003006709743
1145	64	-0.00990329653465949
1145	65	0.0063081884799274235
1145	66	0.062139665517094045
1145	67	-0.15019818838838717
1145	68	-0.10593254579669065
1145	69	0.023622131628954435
1145	70	-0.10061738216499094
1145	71	0.026433976481897048
1145	72	-0.21063930089660943
1145	73	-0.21052671060355976
1145	74	0.04853001797143719
1145	75	-0.22094087013435626
1145	76	0.15822966983692766
1145	77	-0.03147476400562965
1145	78	-0.08498075918957682
1145	79	-0.024311723270514563
1145	80	-0.09036326808994488
1145	81	0.16344207916816345
1145	82	-0.09698703957553789
1145	83	0.04640431179824844
1145	84	-0.04364886707629978
1145	85	-0.1428475935544995
1145	86	0.09222581854771761
1145	87	0.06529634740044088
1145	88	-0.10232679712643034
1145	89	0.05652011623033104
1145	90	-0.029119001884545526
1145	91	-0.08348514382427652
1145	92	-0.08455332801555215
1145	93	0.08953322335960934
1145	94	0.008650453427037519
1145	95	0.007008313154393875
1145	96	-0.014192112790965439
1145	97	-0.00394623539101957
1145	98	-0.0025764797897593894
1145	99	-0.09144502652883801
1145	100	-0.2597511451642305
1145	101	-0.011717883727222045
1146	1	-0.31035362353344453
1146	2	-0.08871465209229257
1146	3	-0.12377717648393372
1146	4	0.0052674663253071685
1146	5	-0.07609683305844328
1146	6	-0.16355891430947622
1146	7	-0.2577559673785501
1146	8	-0.013710941209531313
1146	9	0.05910939941842486
1146	10	0.057910043805421196
1146	11	-0.0012652347830481858
1146	12	0.04572422562330303
1146	13	-0.014604199812083607
1146	14	-0.1719231024097354
1146	15	-0.09752793772474178
1146	16	-0.09147829978945765
1146	17	-0.03781969214703906
1146	18	-0.0721302874732288
1146	19	-0.06286337415960475
1146	20	-0.09482837962590906
1146	21	0.015342704939065754
1146	22	-0.07341654342193493
1146	23	-0.07842727510281122
1146	24	0.013201713959944072
1146	25	-0.04183423615182136
1146	26	0.01760839559121763
1146	27	-0.022212552218690007
1146	28	0.025980179638771972
1146	29	-0.12085757272851083
1146	30	-0.118118309833676
1146	31	-0.04877559936077347
1146	32	0.11601028805607427
1146	33	0.02937664862525935
1146	34	-0.09539979481387917
1146	35	-0.022544182192447693
1146	36	-0.08606050631702544
1146	37	-0.032235769487428456
1146	38	0.008249446340286681
1146	39	-0.15209403751225636
1146	40	0.013272874914335375
1146	41	0.05891145375171902
1146	42	-0.05956979214212055
1146	43	0.09580550649344133
1146	44	-0.1106179015337716
1146	45	-0.19360314837366843
1146	46	-0.14850951079624508
1146	47	-0.05791863612559922
1146	48	0.053792480575395984
1146	49	0.06460743440788264
1146	50	-0.16119040966525944
1146	51	0.027020647621284866
1146	52	-0.06144847284709698
1146	53	-0.13167657455629467
1146	54	-0.07414510793475415
1146	55	-0.1917006925881637
1146	56	-0.05484973068545429
1146	57	-0.01663708745126513
1146	58	-0.016903292519927504
1146	59	0.25290785123969073
1146	60	-0.05336209306774009
1146	61	0.011317589129753003
1146	62	-0.10108568783087435
1146	63	-0.0427394102087888
1146	64	-0.0857391974460171
1146	65	-0.11487082661597015
1146	66	0.09729801866941301
1146	67	-0.009484453989955455
1146	68	-0.05848663227229878
1146	69	-0.0587148140931788
1146	70	0.02277110964700313
1146	71	-0.11185086047951387
1146	72	0.05894405073921405
1146	73	-0.0115587619258406
1146	74	-0.0851446829658542
1146	75	-0.03575940355052154
1146	76	0.010250578602665428
1146	77	0.027872579623121396
1146	78	-0.05424847129453525
1146	79	-0.13816158427616898
1146	80	0.03001901342537394
1146	81	-0.10110149854003225
1146	82	-0.023405587215350465
1146	83	0.04706110976175637
1146	84	-0.1798470108899508
1146	85	-0.27118675230926215
1146	86	-0.23133921386337875
1146	87	-0.04308577514466805
1146	88	-0.2562308753397673
1146	89	-0.039981075000369515
1146	90	-0.037103071396359155
1146	91	-0.07751016489828544
1146	92	0.04632224223777115
1146	93	-0.10146822619768159
1146	94	0.05665234433582356
1146	95	0.03293719072014056
1146	96	0.19211398434401872
1146	97	-0.09641125671603845
1146	98	0.020337402283630013
1146	99	0.025526925688062363
1146	100	0.06098212583604834
1146	101	0.14769074710002883
1147	1	-0.33259115944103
1147	2	-0.22189167701618828
1147	3	-0.14859288037296636
1147	4	-0.05583637043648082
1147	5	0.020962820768097856
1147	6	-0.017934695267314282
1147	7	-0.20414262937717353
1147	8	-0.032959727513940607
1147	9	-0.07631975568537541
1147	10	-0.08307138020129656
1147	11	-0.18228945805239505
1147	12	-0.17563911881303085
1147	13	-0.15994297882772202
1147	14	-0.04362827383383916
1147	15	-0.04070193455685711
1147	16	0.02837009891082687
1147	17	-0.08714138494032397
1147	18	0.028511178298977313
1147	19	-0.06912505779119016
1147	20	-0.0982762607673493
1147	21	-0.014852413408675602
1147	22	-0.10152568949377638
1147	23	-0.048001963185292595
1147	24	-0.014187135505387971
1147	25	-0.12202446811787837
1147	26	0.02049083761853865
1147	27	-0.10964174415346406
1147	28	-0.20315408117933487
1147	29	-0.05539679949156806
1147	30	0.002159504507680765
1147	31	0.0064666720470683
1147	32	-0.07129654553302345
1147	33	-0.0014157174026010466
1147	34	-0.09839314828845147
1147	35	0.04549936289734546
1147	36	0.02876799842715627
1147	37	-0.12667791315877253
1147	38	-0.1548452090463428
1147	39	-0.04339495973047747
1147	40	-0.019153446925152195
1147	41	-0.06769710229215065
1147	42	-0.04608714549364379
1147	43	0.012066108215243787
1147	44	-0.019273326244046984
1147	45	-0.17692499644298465
1147	46	-0.12643478452255863
1147	47	-0.08907973039886485
1147	48	-0.036088900678095115
1147	49	0.054194314378889885
1147	50	-0.04305339552279719
1147	51	0.03687376947508625
1147	52	0.06375422828610056
1147	53	-0.046438825405758166
1147	54	0.03378847159409304
1147	55	-0.030443400422093703
1147	56	0.11338033397591829
1147	57	0.0227469396680533
1147	58	-0.04512753537665759
1147	59	-0.043704097020324184
1147	60	-0.04208051548005898
1147	61	-0.040681882680637216
1147	62	-0.0037493831868502525
1147	63	0.037061585357470506
1147	64	-0.0021730721458013136
1147	65	0.14240857417761532
1147	66	0.04522069957906183
1147	67	-2.0150002185914673E-5
1147	68	-0.07359067871950487
1147	69	-0.0837812197063883
1147	70	-0.15143268741685745
1147	71	0.15565959815606334
1147	72	-0.03400936833634205
1147	73	-0.1828332411808944
1147	74	-0.11643845244206119
1147	75	-0.02331304649978705
1147	76	0.03625366277797326
1147	77	0.12603716258456643
1147	78	-0.02251984523833528
1147	79	0.08751140232008225
1147	80	-0.022439589923273218
1147	81	0.02955846433184206
1147	82	0.05863707518673067
1147	83	-0.13231827581812183
1147	84	-0.16029185787086675
1147	85	-0.10696456696451406
1147	86	-0.11389194336270236
1147	87	-0.04399022660699359
1147	88	0.03407125790589305
1147	89	0.09889679831238851
1147	90	-0.11196369442153298
1147	91	0.023220030031723127
1147	92	-0.0011687838751726076
1147	93	0.08986239099103699
1147	94	0.012617570039573422
1147	95	-0.010964489839409453
1147	96	-0.04131694408733466
1147	97	-0.019207681684335398
1147	98	0.09453381222657242
1147	99	-0.010824405782933866
1147	100	0.07661645456125399
1147	101	-0.08180931222712928
1148	1	0.045974370506414175
1148	2	0.11049745813676992
1148	3	0.07262685466586305
1148	4	0.05412611264158329
1148	5	0.05519617535320975
1148	6	-0.09634497845146939
1148	7	0.04576659038129094
1148	8	0.04610777115154718
1148	9	-0.08805592571300735
1148	10	-0.06545750329093636
1148	11	-0.06966129894182416
1148	12	-0.030020917918449186
1148	13	0.02140414975558258
1148	14	-0.1129458908901455
1148	15	-0.02393269040067736
1148	16	0.04713190661735922
1148	17	-0.010955008502691044
1148	18	-0.03791904139757207
1148	19	-0.08909252750740393
1148	20	0.021811775149835455
1148	21	0.07791160649102125
1148	22	0.0038475804523585566
1148	23	0.05562347335471429
1148	24	-0.036855840334894197
1148	25	-0.0012005683995042205
1148	26	0.0014537607925149132
1148	27	0.061473154348369974
1148	28	0.08309442743098572
1148	29	-0.09481257634453755
1148	30	0.05719366632575884
1148	31	0.005629569451173211
1148	32	-0.10712880372708611
1148	33	0.08284089700476471
1148	34	0.11197562866323807
1148	35	-0.014840632116019492
1148	36	0.1268027107834797
1148	37	0.045089180718875355
1148	38	0.10936252626692067
1148	39	-0.17270283778207585
1148	40	-0.0385419311377575
1148	41	-0.10463754878033882
1148	42	-0.03533951791184364
1148	43	-0.06500840855776602
1148	44	-0.08818556977940517
1148	45	0.013853237048813583
1148	46	0.01955532252281955
1148	47	-0.018099621730314652
1148	48	0.11646415765385143
1148	49	0.023795902070929742
1148	50	-0.08284777200059068
1148	51	-0.08793902242312868
1148	52	-0.1461501889047483
1148	53	0.07670143466917523
1148	54	-0.09839216184282407
1148	55	0.010298102630969197
1148	56	0.12236757788778618
1148	57	0.0158882204977715
1148	58	-0.02467060537198762
1148	59	0.006015028075680107
1148	60	0.04330269427501321
1148	61	-0.05414538735016805
1148	62	0.026743156099662713
1148	63	-0.01017802595249151
1148	64	0.10434980196501442
1148	65	0.13934045301903808
1148	66	-0.013965507848354264
1148	67	-0.08223190809334113
1148	68	0.026291850811269057
1148	69	-0.04535022022010793
1148	70	0.21833489843113085
1148	71	-0.06090608072117476
1148	72	-0.008323580087740368
1148	73	-0.12365581893814692
1148	74	0.02073885935836728
1148	75	-0.024217502178110806
1148	76	0.0364197446023411
1148	77	0.14011939525976658
1148	78	0.02782219128460639
1148	79	0.14999456404947153
1148	80	0.1001631005186141
1148	81	0.13760535881089453
1148	82	-0.02648927250243105
1148	83	0.045789629676718846
1148	84	-0.10957791519712856
1148	85	0.08210097385982351
1148	86	0.18418979064868068
1148	87	0.027123333200030686
1148	88	-0.15202823723882375
1148	89	0.22070296534468525
1148	90	-0.12347897980616551
1148	91	0.0023508238610077115
1148	92	0.002979914997141009
1148	93	0.19682410599295252
1148	94	0.14422925818392685
1148	95	0.21669018379516558
1148	96	-0.17548219257419362
1148	97	0.24035603767837443
1148	98	0.08782946130111924
1148	99	-0.2110094803398681
1148	100	0.052452176628136726
1148	101	0.02556195971700248
1149	1	-0.7650032923210048
1149	2	-0.22644276157694065
1149	3	-0.13334227833458812
1149	4	-0.11177943739924245
1149	5	0.022350106306504358
1149	6	-0.1872063413282632
1149	7	-0.08623289749654361
1149	8	0.0411603052417604
1149	9	0.04450140952249626
1149	10	-0.14213283280330558
1149	11	-0.03283131851220844
1149	12	-0.003548525127399671
1149	13	0.009383412133395552
1149	14	0.03603177692546922
1149	15	-0.11357859450414054
1149	16	0.017688207632126307
1149	17	-0.002663368231935692
1149	18	-0.08559046514707092
1149	19	0.01898437062850178
1149	20	-0.08899907385892192
1149	21	-0.02596023660007063
1149	22	-0.1365591077300934
1149	23	-0.15861942552277242
1149	24	0.08559664287564317
1149	25	-0.060500324476386425
1149	26	0.04228635836592076
1149	27	-0.09511692677643424
1149	28	-0.05629383599269033
1149	29	0.04330286397244976
1149	30	0.013351103985691282
1149	31	-0.09851787185014871
1149	32	-0.03411024262409512
1149	33	0.06265779670363969
1149	34	-0.1833895826120937
1149	35	-0.11310656651450302
1149	36	-0.0679645812375611
1149	37	-0.23488950302739653
1149	38	-0.004179363829663885
1149	39	-0.13039290078307175
1149	40	0.08169288020009446
1149	41	-0.09261847389244338
1149	42	0.026847991960636364
1149	43	-0.10135827445824219
1149	44	-0.08617657106137244
1149	45	-0.3553394555664795
1149	46	-0.09355176255430564
1149	47	-0.14176132846056788
1149	48	-0.17249038152764484
1149	49	-0.1490320265445675
1149	50	-0.12124196972298051
1149	51	-0.1216123017841042
1149	52	-0.19025962009997244
1149	53	-0.0944766458370978
1149	54	-0.059216063315837175
1149	55	-0.2428548572854936
1149	56	-0.10711843768538643
1149	57	-0.06988018721797573
1149	58	-0.2108552786197535
1149	59	-0.2810360960158391
1149	60	-0.09043975483285038
1149	61	-0.19087161315946588
1149	62	-0.0858501440787478
1149	63	-0.20420955804575414
1149	64	-0.12065181920092982
1149	65	-0.08584282186918557
1149	66	-0.07155846716623415
1149	67	-0.15183978546335908
1149	68	-0.07976482515008598
1149	69	-0.10693748301027739
1149	70	0.046478006646864856
1149	71	-0.13034020235684096
1149	72	-0.05646680469487819
1149	73	-0.1996656390469269
1149	74	-0.03839337623778505
1149	75	0.022411387165256258
1149	76	0.008920197697442234
1149	77	-0.2703839310402003
1149	78	-0.05749561543583326
1149	79	-0.1206125334981607
1149	80	-0.0689851970908748
1149	81	0.05900541434622397
1149	82	-0.20892323285286807
1149	83	-0.293174137680154
1149	84	-0.14564179079799544
1149	85	-0.07799207275160569
1149	86	-0.11136330960255947
1149	87	-0.19254839316710815
1149	88	-0.21194071090527444
1149	89	-0.036949353587708345
1149	90	-0.134651722935331
1149	91	-0.18267222163639474
1149	92	-0.11581704685474392
1149	93	-0.21431022797388266
1149	94	-0.2532161999741973
1149	95	-0.27649052715676703
1149	96	0.03659832034608712
1149	97	-0.11366254171469592
1149	98	-0.09221224007512774
1149	99	-0.11151811076225471
1149	100	-0.13810465646160708
1149	101	-0.1412722274303917
1150	1	-1.2636098894547345
1150	2	-0.1698131023245466
1150	3	-0.08098209919434396
1150	4	-0.12344715161510322
1150	5	-0.13892754012728403
1150	6	-0.03620787936964831
1150	7	-0.010446877892476891
1150	8	-0.08321098379534675
1150	9	0.024182756877436873
1150	10	0.033876998053614216
1150	11	0.04429802481649148
1150	12	-0.011180461892060123
1150	13	-0.18826641418633727
1150	14	0.01210493767826648
1150	15	-0.15399567599130393
1150	16	0.08044867360246855
1150	17	0.058130428673194956
1150	18	-0.1578752995447843
1150	19	0.05787357172000185
1150	20	0.044254575230823434
1150	21	0.171534064435086
1150	22	-0.04396515957143521
1150	23	0.030572728454721698
1150	24	-0.00505054345422451
1150	25	-0.17593036121974848
1150	26	-0.08001167494428074
1150	27	0.02466615899866298
1150	28	-0.04965933471976314
1150	29	-0.13762612795205342
1150	30	0.03779221350722395
1150	31	0.032049129790330255
1150	32	-0.06672824950744172
1150	33	0.012289170674144145
1150	34	-0.04814189200704533
1150	35	-0.1317505228952598
1150	36	-0.019655939444021442
1150	37	0.015852922839400208
1150	38	0.1210798708988392
1150	39	-0.09181889760164808
1150	40	0.10875884179115758
1150	41	-0.09236590083029483
1150	42	-0.07623789926248747
1150	43	-0.10670958844989542
1150	44	-0.19560955283152737
1150	45	0.09534544668172629
1150	46	-0.07618352824115249
1150	47	-0.1822729693207492
1150	48	-0.11192261470277032
1150	49	-0.1331058226699966
1150	50	0.03552129611722421
1150	51	-0.0700243575235433
1150	52	-0.04131658030229346
1150	53	-0.07384860155925566
1150	54	0.08495338708061695
1150	55	0.04447665439746373
1150	56	-0.17168133802042718
1150	57	0.09949431289783917
1150	58	-0.15111200317016937
1150	59	-7.621143798530738E-4
1150	60	-0.011929761711215292
1150	61	-0.06900531803924537
1150	62	-0.10973385098036204
1150	63	0.07543527197236699
1150	64	-0.0889706966318684
1150	65	-0.09605647835778797
1150	66	-0.046145220932586994
1150	67	-0.06580361277057278
1150	68	-0.10648241010369475
1150	69	0.19305751944391147
1150	70	-0.07377165498196092
1150	71	-0.023417606046770345
1150	72	0.13044928858462868
1150	73	-0.12070441523297859
1150	74	-0.17217166395416683
1150	75	-0.09823310131933738
1150	76	-0.08800398911787255
1150	77	-0.07039956651547641
1150	78	-0.0462749845713617
1150	79	-0.17562244875347233
1150	80	-0.18598458763912618
1150	81	-0.12393628212772967
1150	82	-0.11678549219563195
1150	83	-0.05557090258833597
1150	84	-0.08080350702573469
1150	85	-0.143510935169175
1150	86	-0.06455434628641399
1150	87	0.1542738209032848
1150	88	-0.030798545657376053
1150	89	-0.20443805778629098
1150	90	-0.038870958012211076
1150	91	0.04697516936474955
1150	92	-0.1391313238477636
1150	93	0.08072579893987353
1150	94	0.07383273678237856
1150	95	0.0931926595438739
1150	96	-0.25876783490506483
1150	97	-0.07128625637597708
1150	98	-0.11743512336045114
1150	99	-0.04188881875689532
1150	100	0.1168174595863789
1150	101	0.010470267489637308
1151	1	-0.6116547315987759
1151	2	-0.3493292375669199
1151	3	0.0162487225474095
1151	4	-0.20407768052804443
1151	5	-0.08205256679302408
1151	6	-0.08176263596480027
1151	7	-0.08157410233525297
1151	8	-0.1969779965355869
1151	9	-0.13447093818724198
1151	10	-0.06929573036379111
1151	11	-0.15822379946332177
1151	12	-0.1953366955349054
1151	13	-0.16416828843644282
1151	14	-0.17936056960550673
1151	15	-0.0525237273060668
1151	16	-0.04560299705148907
1151	17	-0.011364280324265508
1151	18	0.030196973187692322
1151	19	0.005740885093658221
1151	20	-0.03701280952896013
1151	21	-0.0321261917016713
1151	22	-0.11854722292194708
1151	23	-0.06056758691379116
1151	24	-0.13072010060007244
1151	25	0.005968572254829496
1151	26	-0.3119499956636318
1151	27	-0.02620571954918205
1151	28	-0.00643430503624387
1151	29	0.01061726336776303
1151	30	-0.1123888013204919
1151	31	-0.020597620215653478
1151	32	-0.059857282537571166
1151	33	-0.0584634326822524
1151	34	-0.11048175450029163
1151	35	-0.09548512050537994
1151	36	0.045474433897112476
1151	37	-0.11946479226334361
1151	38	-0.06374526950602188
1151	39	-0.06923091107552182
1151	40	0.029690899054067188
1151	41	-0.05785039515946977
1151	42	0.013791040216432293
1151	43	-0.08670523868283908
1151	44	0.039681210365280606
1151	45	0.011871543723160016
1151	46	0.0021251824275339004
1151	47	0.047583290649633625
1151	48	-0.038918538617224385
1151	49	-0.03816643323992963
1151	50	-0.029434670295920284
1151	51	-0.09273472027121699
1151	52	0.051598190278710376
1151	53	0.03924409322549849
1151	54	0.022680956382913564
1151	55	0.027882189007769398
1151	56	-0.04641637164787227
1151	57	0.04278125912202313
1151	58	-0.01761661152983862
1151	59	-0.12001566105295325
1151	60	-0.036327584330209106
1151	61	-0.1479779405221322
1151	62	-0.0618427075431498
1151	63	-0.013869816318539563
1151	64	0.010776746319066888
1151	65	0.056595786903073986
1151	66	-0.003838429156353129
1151	67	0.18798011223257305
1151	68	0.08724206233095799
1151	69	0.032519480314739724
1151	70	-0.07958161178606815
1151	71	-0.10949970425784983
1151	72	-0.03989424935772945
1151	73	0.15525687808388966
1151	74	0.06656186702647204
1151	75	0.22323383160579624
1151	76	0.07213736790539116
1151	77	0.1425716886004409
1151	78	-0.03652276520158182
1151	79	-0.03429081647736609
1151	80	-0.014474729381177553
1151	81	-0.06646399628351674
1151	82	-0.08664805828763633
1151	83	-0.1284846533675008
1151	84	0.0022087795052812
1151	85	-0.08669257124351759
1151	86	-0.06997969210850385
1151	87	-0.16698540544173568
1151	88	-0.09088110798235505
1151	89	0.012869644527306434
1151	90	0.00492890691607073
1151	91	0.09606468403272572
1151	92	0.03178205439153459
1151	93	-0.05060469906683096
1151	94	0.20845906785792323
1151	95	0.13033967022369808
1151	96	0.1529519776595194
1151	97	-0.15928266833846294
1151	98	-0.05308770808985486
1151	99	0.0031368896151562353
1151	100	0.06756394413169886
1151	101	0.0270751390206172
1152	1	-0.36118581165376895
1152	2	-0.1801866325473256
1152	3	-0.10530107326206206
1152	4	-0.22889042037495244
1152	5	-0.18622051606347867
1152	6	-0.09895363106011956
1152	7	-0.05277810816340889
1152	8	-0.08045395541017797
1152	9	-0.16797870563578243
1152	10	-0.10744344527687844
1152	11	-0.12781890709943156
1152	12	-0.031218819116347163
1152	13	0.04745107580251329
1152	14	-0.021548999493255394
1152	15	0.022780506312514603
1152	16	-0.11543615595070378
1152	17	-0.10408935163703603
1152	18	-0.17458867806720946
1152	19	0.01843148001660211
1152	20	-0.01579341245535204
1152	21	-0.02156369298428018
1152	22	-0.16190333529856105
1152	23	0.008227175958417376
1152	24	-0.11519956867862646
1152	25	-0.021327288526229893
1152	26	0.0602103195490713
1152	27	-0.10848526561004945
1152	28	0.004037898374456006
1152	29	-0.25299988453184596
1152	30	0.018192577324668946
1152	31	0.07661759043919858
1152	32	-0.039585986184270894
1152	33	-0.07317335900949473
1152	34	-0.17576320907559762
1152	35	-0.11060342787881439
1152	36	-0.05135291737214942
1152	37	-0.08157154594185556
1152	38	-0.1265497596453642
1152	39	-0.2031552682345037
1152	40	0.0028896102937849832
1152	41	-0.12310106724385861
1152	42	-0.17398420655653268
1152	43	-0.09295613650549228
1152	44	-0.1373242689181069
1152	45	-0.15119972800415127
1152	46	-0.014733361765863151
1152	47	-0.06976777339846763
1152	48	-0.1865800953903971
1152	49	-0.19931072103569392
1152	50	-0.20861749777031946
1152	51	-0.1448987293828381
1152	52	-0.36711345986801547
1152	53	-0.13050082253307949
1152	54	-0.12340453685519748
1152	55	-0.15696256462970126
1152	56	-0.11855411303390895
1152	57	-0.17145461684506103
1152	58	-0.10593978664116577
1152	59	-0.1294864074257518
1152	60	-0.10143050045818569
1152	61	-0.1733365565413365
1152	62	-0.19856621920971662
1152	63	-0.009757275531740106
1152	64	-0.23857169095647635
1152	65	-0.1408595271809432
1152	66	-0.3337754276582743
1152	67	-0.1944287202901549
1152	68	-0.25363092911151597
1152	69	-0.2614327863026773
1152	70	-0.20915742906120016
1152	71	-0.19890231871741548
1152	72	-0.2166247383889015
1152	73	-0.07927902456135172
1152	74	-0.18143419281468454
1152	75	-0.00662518458579342
1152	76	-0.1606152024326022
1152	77	-0.10616315102278406
1152	78	-0.33354302008060444
1152	79	-0.18351201945711182
1152	80	-0.14466414430862784
1152	81	-0.199559278353739
1152	82	-0.10502110103425366
1152	83	-0.05868022479313595
1152	84	-0.18061048622969622
1152	85	-0.17637838461953237
1152	86	-0.10698435052546529
1152	87	-0.10008684401014278
1152	88	-0.11100259621318287
1152	89	-0.18081173617001411
1152	90	-0.0946996510268363
1152	91	-0.13858819207801076
1152	92	-0.33043756842034355
1152	93	-0.28867237950353086
1152	94	-0.10780024384558118
1152	95	-0.09376917666419615
1152	96	-0.26406253115452927
1152	97	-0.006550209227867754
1152	98	-0.12925795578630073
1152	99	-0.1483622176926076
1152	100	-0.0819404577645031
1152	101	-0.1464457622907176
1153	1	-0.45991491246809346
1153	2	-0.16631088009496153
1153	3	0.00757699065861317
1153	4	-0.19316067430975892
1153	5	-0.1263641048018087
1153	6	-0.18881257431888088
1153	7	0.040768566344283386
1153	8	-0.09403117723762477
1153	9	-0.19946204754523933
1153	10	-0.0703758246190489
1153	11	-0.12078975646193868
1153	12	0.10699800151207484
1153	13	-0.1674730051233837
1153	14	-0.11999958062742877
1153	15	-0.13522673029852683
1153	16	0.004019382997128673
1153	17	-0.037154783342536746
1153	18	-0.06102452461185237
1153	19	-0.21043492038198508
1153	20	-0.12970224422456766
1153	21	-0.11477467368392524
1153	22	-0.12911397295344074
1153	23	0.02022965894911266
1153	24	0.10092108506668751
1153	25	-0.026824989309510272
1153	26	-0.007541022000999931
1153	27	-0.1021307696816649
1153	28	-0.23106293228394748
1153	29	-0.12979127247463396
1153	30	-0.049092386696464985
1153	31	-0.20975454779151192
1153	32	-0.0747072361740635
1153	33	-0.1756931045029475
1153	34	-0.035163044087397566
1153	35	-0.20615038008941156
1153	36	0.03295360129519764
1153	37	-0.18627615989397128
1153	38	0.049551454896466396
1153	39	0.005103942925885008
1153	40	-0.02787007051122714
1153	41	0.02201503707442498
1153	42	-0.09078686597025154
1153	43	-0.004831202868317064
1153	44	-0.034089846826020676
1153	45	-0.15418830134630213
1153	46	-0.024197313478225624
1153	47	-0.20833172266051037
1153	48	-0.21995018352023266
1153	49	-0.14212189122673635
1153	50	-0.04999033025828936
1153	51	-0.055778149147116096
1153	52	-0.17601628835380012
1153	53	-0.1002875630360549
1153	54	0.09993557569615774
1153	55	-0.22760119963823655
1153	56	-0.07389785205851496
1153	57	-0.024882205812090774
1153	58	-0.19467648344677002
1153	59	0.019036458141535206
1153	60	-0.1468953669565991
1153	61	-0.24359457521277506
1153	62	-0.10602744289940347
1153	63	-0.002112277859545486
1153	64	-0.09455578021346156
1153	65	0.0036881029514574948
1153	66	-0.00922485714215071
1153	67	-0.14287072530513711
1153	68	0.07414834608390208
1153	69	-0.13064125134069826
1153	70	0.12773948598621132
1153	71	-0.05878731704302709
1153	72	-0.08746920025783567
1153	73	0.001650953467446925
1153	74	-0.09931417615251092
1153	75	-0.005037377376957863
1153	76	-0.06838516641290227
1153	77	-0.049016793423113825
1153	78	-0.10113264052607462
1153	79	-0.13423608894817818
1153	80	-0.17148697802176116
1153	81	-0.020991408580066206
1153	82	-0.0591715343324708
1153	83	-0.020875874658777605
1153	84	-0.02945842755271144
1153	85	-0.10783722333132317
1153	86	-0.08045392163782594
1153	87	-0.193247184767948
1153	88	-0.09018059560877134
1153	89	-0.04057911914682677
1153	90	0.05318041398831497
1153	91	0.08231630262521605
1153	92	-0.09201492093151131
1153	93	0.13779760816319708
1153	94	-0.03438866363435977
1153	95	-0.0376519533665558
1153	96	0.09098471917830153
1153	97	0.06519106967569144
1153	98	-0.04844722665281864
1153	99	0.014784973015785852
1153	100	-0.04621479556558228
1153	101	0.02766660937378873
1154	1	-0.40674061913028936
1154	2	-0.2643591502607663
1154	3	-0.068832220067236
1154	4	-0.024103783203976548
1154	5	-0.13999564350408633
1154	6	-0.06939061608785124
1154	7	-0.12516597645874583
1154	8	-0.15789937235737028
1154	9	-0.08483613245762456
1154	10	-0.07432171144340316
1154	11	0.01585875632912348
1154	12	-0.15302158273406263
1154	13	0.019090330715791026
1154	14	-0.24202766321035796
1154	15	-0.054119881619897114
1154	16	-0.1763960482273248
1154	17	-0.006809687631395889
1154	18	-0.03181512159258659
1154	19	-0.130252435215354
1154	20	-0.19436736006844768
1154	21	-0.10019054047233311
1154	22	0.03886772045470366
1154	23	-0.11586310649485654
1154	24	0.007787831532972689
1154	25	-0.15733447008501145
1154	26	-0.02834888022009352
1154	27	-0.008857167761306073
1154	28	0.0464155073001038
1154	29	-0.0019306658469631088
1154	30	0.03458993553697809
1154	31	-0.059737447873139615
1154	32	-0.12634979625769205
1154	33	-0.01787215032749856
1154	34	-0.051353924346031476
1154	35	-0.005819996760862978
1154	36	0.00560421769885977
1154	37	-0.1758968320820884
1154	38	-0.3262644209258596
1154	39	-0.09320848871477239
1154	40	-0.08175820478108164
1154	41	-0.017341392978842407
1154	42	0.034616030691388744
1154	43	-0.16271023223823278
1154	44	-0.13708862402053512
1154	45	-0.09729154936287188
1154	46	-0.13494912913465384
1154	47	-0.1394545420176243
1154	48	-0.09973453096475993
1154	49	0.0630037286452989
1154	50	-0.19432170731793974
1154	51	-0.08137559771024172
1154	52	-0.1300675171281256
1154	53	-0.15776990656372902
1154	54	-0.009248209709546984
1154	55	-0.04768424716633035
1154	56	0.04914009362827443
1154	57	-0.11481648405034406
1154	58	-0.2485081557219928
1154	59	-0.030412956750879516
1154	60	-0.23817828026646026
1154	61	-0.3334885234548679
1154	62	-0.17555958267994498
1154	63	-0.04166551829407439
1154	64	0.09799494685571375
1154	65	-0.11316564112406269
1154	66	0.013236530919520817
1154	67	-0.025155532511625722
1154	68	-0.21633651726194358
1154	69	0.003223685115358421
1154	70	-0.14260457727703368
1154	71	-0.05841628107835106
1154	72	0.011207007948186742
1154	73	-0.1722786077744587
1154	74	-0.07837080914632111
1154	75	-0.00796210869852132
1154	76	0.019581008012714562
1154	77	-0.0457226393367165
1154	78	0.023487854210053172
1154	79	0.019599455006677147
1154	80	0.07701839232052521
1154	81	0.03449701993743304
1154	82	-0.12739133603794528
1154	83	0.005913728590847711
1154	84	-0.05199966900678277
1154	85	0.023620012353951836
1154	86	-0.08965883996151547
1154	87	-0.0391333638395821
1154	88	-0.04955538387629588
1154	89	0.06175663291080724
1154	90	-0.21322582844980786
1154	91	-0.09171569680693636
1154	92	-0.14356956162350798
1154	93	0.09941232441747161
1154	94	0.05150051598899097
1154	95	-0.08824835334977621
1154	96	-0.07298978581132332
1154	97	-0.032583359816179325
1154	98	-0.03341139748422961
1154	99	-0.0726528784601328
1154	100	0.04545205930773477
1154	101	0.09190664705813134
1155	1	-0.3983885882008096
1155	2	-0.32227051971317877
1155	3	-0.28415205539173627
1155	4	-0.1806700688759122
1155	5	-0.08094803046312649
1155	6	-0.21014843241885472
1155	7	-0.13365242510329978
1155	8	-0.1458948060969263
1155	9	-0.1465933858898083
1155	10	-0.022803067193876814
1155	11	-0.05084357110770554
1155	12	-0.033862446350141795
1155	13	-0.046715221642472216
1155	14	-0.11624697615844326
1155	15	-0.17897698888760516
1155	16	-0.04024785289355037
1155	17	-0.12476576575607368
1155	18	-0.17001032922656378
1155	19	-0.03585887591309955
1155	20	-0.004923526175630855
1155	21	-0.12637834370056567
1155	22	-0.02329751636487032
1155	23	-0.07632458892121718
1155	24	-0.07368428290104845
1155	25	-0.11048693998095871
1155	26	0.04381687692612246
1155	27	-0.23091917492920544
1155	28	-0.19352523853294912
1155	29	0.04098918650640826
1155	30	-0.057320640811497015
1155	31	-0.06262328978529297
1155	32	-0.0323492412426063
1155	33	-0.026149285755913354
1155	34	0.0717186990620462
1155	35	0.013351674764813026
1155	36	-0.2765338359956928
1155	37	-0.15144305679697112
1155	38	-0.06818319636077064
1155	39	-0.09569699028442358
1155	40	-0.005380955353835759
1155	41	-0.10153852109114325
1155	42	0.010434638518049155
1155	43	-0.09918859847565642
1155	44	-0.062135965860946385
1155	45	-0.08537488676947191
1155	46	-0.19992018793629285
1155	47	0.025993561707132073
1155	48	0.008044036938649413
1155	49	-0.187850080066859
1155	50	-0.012575554187392868
1155	51	-0.17383094028225798
1155	52	-0.07702336977792612
1155	53	-0.23924399193199264
1155	54	0.043395049616520964
1155	55	0.11234772927075909
1155	56	-0.06585879476482148
1155	57	-0.1572617354390644
1155	58	-0.17787893890819362
1155	59	-0.08108882951997742
1155	60	-0.07880459586506561
1155	61	-0.13660638374559397
1155	62	0.020840072327722226
1155	63	-0.007098879430721183
1155	64	-0.11789527683743728
1155	65	-0.044596050589596814
1155	66	0.01667502279217814
1155	67	-0.07822727294116305
1155	68	-0.23147762826968687
1155	69	-0.14204126363246417
1155	70	0.028193036158114637
1155	71	-0.060680490331648684
1155	72	-0.15528963279150076
1155	73	-0.1793381000302645
1155	74	0.032035014097139936
1155	75	-0.23985513584853635
1155	76	0.014395874217818516
1155	77	-0.05591946471351861
1155	78	0.019270449126302935
1155	79	-0.1591433885311062
1155	80	-0.05575556359676881
1155	81	0.02687699398416754
1155	82	-0.14408475485200967
1155	83	-0.06613850274322175
1155	84	-0.050201388607483466
1155	85	-0.23709319779336369
1155	86	-0.09924546409805401
1155	87	-0.05597223760045722
1155	88	0.008196931183064748
1155	89	0.034769418755402626
1155	90	0.02416019242316736
1155	91	8.299145532149055E-4
1155	92	-0.22608075258811766
1155	93	-0.09136031333900263
1155	94	-0.11356010206445433
1155	95	0.12129506790824962
1155	96	-0.054861526871562205
1155	97	-0.08091145572026193
1155	98	-0.18001855244853715
1155	99	0.05119471629055994
1155	100	0.0793355723639877
1155	101	0.01478596123608611
1156	1	-0.7044402860747638
1156	2	-0.18177223417745125
1156	3	-0.18271597703493825
1156	4	-0.20285414367081955
1156	5	-0.048996381866949434
1156	6	-0.06200064958354545
1156	7	-0.10358153848598306
1156	8	-0.17730120337051147
1156	9	-0.34639879981723
1156	10	-0.09720462230431082
1156	11	-0.23045101382771094
1156	12	-0.15014656253207193
1156	13	-0.21831709664419918
1156	14	0.026114514421372803
1156	15	-0.14912309809331248
1156	16	-0.06224610035637568
1156	17	-0.0750567571547549
1156	18	-0.003922909894761517
1156	19	-0.04457382270374666
1156	20	-0.034831863194604296
1156	21	0.0033125635037336565
1156	22	0.08728039874715421
1156	23	-0.07917946487653893
1156	24	-0.10679784549506621
1156	25	0.021775564995145658
1156	26	-0.05752451234426559
1156	27	-0.22324383539978498
1156	28	-0.0690939155409751
1156	29	-0.09967184589659439
1156	30	-0.1405914070158616
1156	31	-0.06404007524073307
1156	32	-0.27586589922286464
1156	33	0.0018846018899623118
1156	34	-0.19905105613904794
1156	35	0.02729858811758845
1156	36	-0.12066613085277567
1156	37	-0.07262109950253404
1156	38	0.027105587598583725
1156	39	-0.05663813667730011
1156	40	-0.21081563546845672
1156	41	-0.09916261409792071
1156	42	-0.11215577081893002
1156	43	-0.12000402143405609
1156	44	-0.2065620730624076
1156	45	-0.20680930017650212
1156	46	-0.013880594483886455
1156	47	-0.029077216412275675
1156	48	-0.20661651649538726
1156	49	0.03284414086093079
1156	50	-0.05908880612230405
1156	51	0.011201003475576954
1156	52	-0.10609607560931522
1156	53	-0.03499489808682199
1156	54	-0.06532972116684732
1156	55	0.007506000106005217
1156	56	-0.08348556273828933
1156	57	-0.00362632550831421
1156	58	-0.1312043209885161
1156	59	-0.16404554358773993
1156	60	-0.25625549464204056
1156	61	-0.007908528335036635
1156	62	-0.07961360675754747
1156	63	-0.07026123452189381
1156	64	-0.10144462622478301
1156	65	-0.019840378022877303
1156	66	-0.09903819710626038
1156	67	-0.11699456306971001
1156	68	-0.07503113608607492
1156	69	-0.10196450234641219
1156	70	-0.2701884511785977
1156	71	-0.07552221555102534
1156	72	-0.14029364326884775
1156	73	-0.2384769580246484
1156	74	-0.0625585941528044
1156	75	-0.2022450252635153
1156	76	-0.10165151924808669
1156	77	-0.10825215008417644
1156	78	-0.0559107127955798
1156	79	-0.0624800346673382
1156	80	-0.1394978025438931
1156	81	-0.18651827653268782
1156	82	-0.2604004340627455
1156	83	-0.11097339062148137
1156	84	-0.07456410146559733
1156	85	-0.24822823981756414
1156	86	-0.19150538090580227
1156	87	-0.10532458397629085
1156	88	-0.03563898683354694
1156	89	-0.11387311455641935
1156	90	-0.028480627016179483
1156	91	-0.1339513201214615
1156	92	-0.24110317614739074
1156	93	-0.17687402727774781
1156	94	-0.22478900464555807
1156	95	-0.3718082130291407
1156	96	-0.19270042996161862
1156	97	-0.1959279217578569
1156	98	-0.2092407881288807
1156	99	-0.12474786424743911
1156	100	-0.23717137880129968
1156	101	-0.06332622244811148
1157	1	-0.33967481266203237
1157	2	-0.1395066911650673
1157	3	-0.09536136463636069
1157	4	-0.08672401291629228
1157	5	-0.029946253581698556
1157	6	0.006393809720030674
1157	7	-0.07586272427022323
1157	8	-0.08464087908055973
1157	9	-0.14832951407902328
1157	10	-0.22230443222667873
1157	11	0.041757828675763164
1157	12	-0.012389704546407643
1157	13	-0.061992667895879094
1157	14	-0.05622327503748892
1157	15	-0.07688068637087753
1157	16	-0.08631627939086428
1157	17	0.03383380033233152
1157	18	-0.06342314007792993
1157	19	-0.020646474240329837
1157	20	-0.2272206076614296
1157	21	-0.11804581171379169
1157	22	-0.02453737849445048
1157	23	-0.09999318758591613
1157	24	-0.11539673004479312
1157	25	-0.10352235173624535
1157	26	0.030856543480297205
1157	27	-0.10990172511441187
1157	28	-0.08018184470346768
1157	29	-0.2816303273897418
1157	30	-0.07862916512462448
1157	31	-0.17034273644863163
1157	32	-0.05075846360051628
1157	33	-0.02663511256186979
1157	34	-0.06287138657797442
1157	35	-0.003609301899643924
1157	36	-0.07544048477643628
1157	37	-0.12509277446534384
1157	38	-0.047961157450053804
1157	39	-0.019892349674798027
1157	40	-0.2304629085141059
1157	41	-0.03469276768920082
1157	42	-0.02329699918604433
1157	43	-0.12314427661660687
1157	44	-0.17141849000825005
1157	45	0.027526846327319276
1157	46	-0.19958051068188354
1157	47	-0.11358086605614659
1157	48	-0.14240207051459208
1157	49	-0.1543220078095544
1157	50	-0.08307183429986509
1157	51	-0.0381021729714206
1157	52	-0.27790753441379223
1157	53	-0.1496458851307949
1157	54	-0.12350332163907751
1157	55	-0.04400298066875763
1157	56	-0.14953824623825085
1157	57	0.04174376504384725
1157	58	-0.17147124469641284
1157	59	-0.07202836034377924
1157	60	-0.06478869326812031
1157	61	0.0025693448289914045
1157	62	-0.07830513347513346
1157	63	0.015592042975711706
1157	64	0.05549550718865248
1157	65	-0.2264528685966667
1157	66	-0.14737303069856011
1157	67	-0.2039251219931657
1157	68	-0.12022248668630908
1157	69	-0.07751021397955782
1157	70	-0.055764661576908736
1157	71	-0.1298293036996796
1157	72	-0.2717764465084329
1157	73	-0.05944246847649737
1157	74	-0.18754986898020576
1157	75	-0.06068903547792104
1157	76	-0.250880819204788
1157	77	-0.05118084656154309
1157	78	-0.17938854843632868
1157	79	-0.12457179241538796
1157	80	-0.19169713107881847
1157	81	-0.2098198334262591
1157	82	-0.21898077888156564
1157	83	-0.08191301807577389
1157	84	-0.290755520253299
1157	85	-0.014761987978218372
1157	86	-0.08436671703334042
1157	87	-0.08835962063815828
1157	88	-0.35596559273938766
1157	89	-0.10431516710434607
1157	90	-0.04592935830547873
1157	91	-0.13596345587828296
1157	92	-0.17834084097246006
1157	93	-0.04922949302847002
1157	94	-0.18329712722646718
1157	95	-0.32247881062983197
1157	96	-0.05886979877557508
1157	97	-0.1680041416378515
1157	98	-0.17918060158569915
1157	99	-0.21746911344200015
1157	100	0.0650121132931929
1157	101	-0.2517213595916843
1158	1	-0.24379121216961863
1158	2	-0.16550390368549017
1158	3	0.027511522237098518
1158	4	-0.09884653659972287
1158	5	0.03192218566130833
1158	6	-0.10283227225219349
1158	7	-0.09085797907909665
1158	8	-0.1529990921344151
1158	9	-0.08627909557796443
1158	10	-0.0679028191690918
1158	11	-0.03136750318534354
1158	12	-0.0040121008648554835
1158	13	-0.03360800227149241
1158	14	-0.04411919519777996
1158	15	-0.07378457980480846
1158	16	0.08142597076216873
1158	17	-0.1061918612022339
1158	18	-0.04676343083897905
1158	19	0.050223380465219236
1158	20	-0.0573888749463336
1158	21	-0.02617087818848063
1158	22	0.030091237293028428
1158	23	0.06335082063429809
1158	24	0.14476229277577346
1158	25	-0.048695362162959555
1158	26	-0.005859821147936373
1158	27	0.013765886491853507
1158	28	0.11854032481717525
1158	29	-0.12596674555840792
1158	30	0.021491805997030156
1158	31	-0.049234720487739025
1158	32	0.04934283408783102
1158	33	0.001988913167707551
1158	34	0.11148482593362985
1158	35	0.03584003050494289
1158	36	-0.15706392009808212
1158	37	-0.04373493049329369
1158	38	-0.023741931464400068
1158	39	-0.12598338807755027
1158	40	0.05733482891810837
1158	41	-0.06291061899370476
1158	42	-0.11487068326390926
1158	43	-0.029971306356479488
1158	44	-0.06548811797747334
1158	45	0.008284179240952483
1158	46	0.1172076701751692
1158	47	-0.04027396480017842
1158	48	-0.042770885909547474
1158	49	-0.04471270375110947
1158	50	0.10150021831754685
1158	51	-0.15028090939188132
1158	52	0.16755227778279647
1158	53	0.006148852922564174
1158	54	-0.241832055282714
1158	55	-0.06296694078332621
1158	56	-0.04797824544311169
1158	57	0.011851212729425242
1158	58	-0.2724377635869075
1158	59	-0.05554530214136122
1158	60	-0.10074107290308376
1158	61	-0.18370364004275075
1158	62	0.0015780227255746127
1158	63	-0.05214973583464655
1158	64	-0.03312839148333069
1158	65	-0.06985582334141327
1158	66	-0.04471336695441863
1158	67	-0.1337053103130117
1158	68	0.08731788944924546
1158	69	-0.06628078219544875
1158	70	-0.08708107862663894
1158	71	0.08958521902385286
1158	72	-0.13443006067183205
1158	73	-0.014706310734908357
1158	74	-0.06479625229614783
1158	75	-0.0050898636474912
1158	76	0.05470866960768461
1158	77	-0.044439826612887146
1158	78	-0.017710634098968114
1158	79	-0.0507238717435925
1158	80	-0.07244538552270541
1158	81	-0.03986145298427601
1158	82	0.07041009678500387
1158	83	0.011894420408374629
1158	84	-0.17301944878791886
1158	85	-0.025030700436033726
1158	86	-0.10450534506138354
1158	87	-0.10666452073707688
1158	88	0.07945421066153102
1158	89	0.08274639455229504
1158	90	0.012621238383601963
1158	91	-0.037863315233728656
1158	92	-0.06786590584867724
1158	93	0.004896630483393949
1158	94	-0.01141484895271816
1158	95	-0.09964397955392457
1158	96	-0.029162094761559842
1158	97	-0.1027461337820057
1158	98	-0.09848919516679189
1158	99	0.09306455507745426
1158	100	-0.0012627651465066947
1158	101	0.022670572497261787
1159	1	-0.4641121134067916
1159	2	-0.2332926266280495
1159	3	-0.29109155688648514
1159	4	-0.11326125330174364
1159	5	-0.16519895298415577
1159	6	-0.13276343364248788
1159	7	-0.17676418810616212
1159	8	-0.042928343155324455
1159	9	-0.09544805223870867
1159	10	-0.1304229229494993
1159	11	-0.10480365357876309
1159	12	-0.26163316848376894
1159	13	-0.2333795743422158
1159	14	-0.10396029165184473
1159	15	-0.23193377475555366
1159	16	-0.21516295856559253
1159	17	-0.13520620856616716
1159	18	-0.1589204827961268
1159	19	-0.1379480041607124
1159	20	-0.14966175733452758
1159	21	-0.09771421173407191
1159	22	-0.06142198752479544
1159	23	-0.08596087490833071
1159	24	0.025048260377865006
1159	25	-0.06324682539160875
1159	26	-0.21447501560557924
1159	27	-0.08656442780473128
1159	28	-0.03884921256319984
1159	29	-0.01836886361923007
1159	30	-0.026473568966025596
1159	31	-0.08889774439021636
1159	32	-0.03655316997456026
1159	33	-0.1857518219489691
1159	34	-0.16671679804363038
1159	35	-0.2322868441470689
1159	36	-0.0862961638677433
1159	37	-0.19335318317475014
1159	38	-0.009159445143133382
1159	39	-0.09492682318295209
1159	40	-0.05008303744421028
1159	41	-0.08337361415900091
1159	42	-0.17223932087662774
1159	43	0.035254745857017156
1159	44	-0.1508963247284285
1159	45	-0.1521786853007967
1159	46	-0.1400398957366562
1159	47	0.002476673214211189
1159	48	0.011767710899647454
1159	49	0.07391756139836048
1159	50	-0.14299971392148336
1159	51	-0.1134907871445705
1159	52	-0.12490609004331787
1159	53	0.09856705400771659
1159	54	-0.022490626555004667
1159	55	-0.17976153688715613
1159	56	-0.07271712080702031
1159	57	-0.20609376863222906
1159	58	-0.1819780993220803
1159	59	0.06515534624126929
1159	60	-0.09901888306461615
1159	61	0.025736523759178453
1159	62	0.07620692939015328
1159	63	-0.20575200672502802
1159	64	-0.19580491696226687
1159	65	-0.13404260195246565
1159	66	-0.06108866146970371
1159	67	-0.17692782589394795
1159	68	-0.006070191478571019
1159	69	-0.1655681491022989
1159	70	-0.3063473988143457
1159	71	-0.09303670581208934
1159	72	-0.09995156702258612
1159	73	0.01052648491924657
1159	74	-0.2614810266521346
1159	75	-0.15135149934820902
1159	76	0.042770493732874115
1159	77	-0.22580409160234893
1159	78	-0.004159665606998431
1159	79	0.04233928310899415
1159	80	-0.013561922953705619
1159	81	-0.19492793220614857
1159	82	-0.001856564656726789
1159	83	-0.19736042123506792
1159	84	-0.09481349790563343
1159	85	-0.002164640189185718
1159	86	0.04934960075433281
1159	87	-0.0015195041070654725
1159	88	0.08857622448476832
1159	89	-0.0038708964132894152
1159	90	2.2343089985810138E-4
1159	91	-0.08981107561136525
1159	92	0.014838393462120791
1159	93	0.02512246226964976
1159	94	-0.01652304607018351
1159	95	0.07871594383536973
1159	96	-0.2994887515988012
1159	97	-0.016315389570671357
1159	98	-0.0057060645448814284
1159	99	0.1023988321659175
1159	100	0.0813925503338524
1159	101	0.20813029390988902
1160	1	-0.2241884360701718
1160	2	-0.08015479070999021
1160	3	-0.16701744970153953
1160	4	-0.17443682224733692
1160	5	-0.12820428281086294
1160	6	-0.07070931290135007
1160	7	-0.038960778902584536
1160	8	-0.027905188723636343
1160	9	-0.15050098478120333
1160	10	0.005447428487471484
1160	11	-0.04013338276374867
1160	12	0.05732217572811038
1160	13	-0.023426825962374664
1160	14	-0.05367153175086514
1160	15	-0.07779954244402632
1160	16	-0.1826362240962922
1160	17	-0.08484633554575538
1160	18	-0.06886160926044482
1160	19	-0.07403397057581884
1160	20	-0.12355430256653221
1160	21	-0.13561709803273203
1160	22	0.04378479317210093
1160	23	-0.10312798830084091
1160	24	-0.028390607533779644
1160	25	-0.08043425681824345
1160	26	-0.05024637758029371
1160	27	0.04588477304634608
1160	28	0.0385986635520581
1160	29	-0.06163814909086085
1160	30	-0.06161604714851876
1160	31	-0.01131780105315272
1160	32	0.041827710267696716
1160	33	-0.08178728585844652
1160	34	0.04710409767284318
1160	35	-0.032749932780838265
1160	36	-0.14731934755739928
1160	37	-0.1504922901890282
1160	38	-0.07928917172741734
1160	39	0.016133989505902946
1160	40	-0.09128110251717914
1160	41	-0.11635140898587082
1160	42	0.0525053627065617
1160	43	-0.10512580279492312
1160	44	-0.07743281510499145
1160	45	-0.13812348201479807
1160	46	0.023501586374536032
1160	47	-0.019800832121305234
1160	48	-0.1068343433348744
1160	49	-0.08353785677115866
1160	50	-0.08563337001356075
1160	51	-0.07146333991862974
1160	52	-0.16300849943707618
1160	53	0.0014651371231053645
1160	54	-0.09049427404848842
1160	55	0.0056356481711290485
1160	56	-0.07663321870418827
1160	57	-0.036744986007562375
1160	58	-0.2639203245856905
1160	59	-0.002890969123875209
1160	60	-0.047777207363196794
1160	61	-0.06202925644520718
1160	62	0.05234583647497004
1160	63	-0.018275474054441077
1160	64	-0.08039645133143836
1160	65	0.02583269408129496
1160	66	0.03697267298627338
1160	67	-0.17763245531739358
1160	68	-0.27103239180788563
1160	69	0.04806338253613518
1160	70	-0.1203041002709071
1160	71	-0.1343591172539078
1160	72	-0.28985163480354714
1160	73	-0.08592119126655717
1160	74	-0.1763257074720741
1160	75	-0.11325355992195796
1160	76	0.0020702204959519577
1160	77	-0.09387990875304553
1160	78	-0.0861222089047331
1160	79	-0.14507060640966785
1160	80	-0.25480850749216444
1160	81	-0.10886399054003704
1160	82	0.09189328295801857
1160	83	-0.04097251257844903
1160	84	-0.14663098669414154
1160	85	-0.08025700434686911
1160	86	0.029616726012577033
1160	87	0.06803278394739465
1160	88	0.018413582685205654
1160	89	0.042274609969005894
1160	90	-0.07245173899954693
1160	91	-0.08209225444744561
1160	92	-0.1306549852969212
1160	93	-0.13394133148117504
1160	94	-0.055827064002066606
1160	95	-0.17236294377664763
1160	96	-0.20569867427649058
1160	97	-0.12928325294245724
1160	98	-0.07092736044535286
1160	99	-0.04319410496032816
1160	100	0.18078512238566447
1160	101	0.03525836416802264
1161	1	-0.5048559458022268
1161	2	-0.15564382867952986
1161	3	-0.05712281006368869
1161	4	-0.07153480816909763
1161	5	-0.3084740167702691
1161	6	-0.066579594081702
1161	7	-0.06900479528862036
1161	8	-0.25475713655287535
1161	9	-0.1331524623160263
1161	10	-0.059870481163905254
1161	11	-0.17487195030803804
1161	12	-0.15234428074248285
1161	13	-0.1153280645358592
1161	14	-0.1998460269632858
1161	15	-0.04230706673214257
1161	16	0.03151378907702451
1161	17	-0.047514224878625555
1161	18	-0.004746506883954282
1161	19	-0.20115636889623545
1161	20	0.05540554689738286
1161	21	-0.09233455324999795
1161	22	-0.1108677221261587
1161	23	-0.16988499969510684
1161	24	-0.0760194408529884
1161	25	-0.2134157113254247
1161	26	-0.10273716078776829
1161	27	-0.0653249841842296
1161	28	-0.03846956214820807
1161	29	-0.16214380717598686
1161	30	0.018490192776511094
1161	31	-0.13892848760129084
1161	32	-0.10309204924330828
1161	33	-0.07193779174799886
1161	34	-0.02878024041180538
1161	35	-0.04823668026396888
1161	36	-0.07164996900581144
1161	37	-0.03161202003239083
1161	38	-0.06824934926627435
1161	39	-0.15992571771840858
1161	40	-0.1507105701280338
1161	41	0.12403654869125802
1161	42	-0.023976756102058516
1161	43	-0.014945448123768301
1161	44	-0.10365345013329375
1161	45	-0.06281357698947687
1161	46	-0.014895660855295034
1161	47	-0.016749533880449974
1161	48	0.06329042779259453
1161	49	-0.053027289638272634
1161	50	0.03971138542669195
1161	51	-0.03014682951694425
1161	52	-0.12912016930432202
1161	53	-0.0434919987786202
1161	54	0.04851892885459108
1161	55	0.017029711061283592
1161	56	-0.1047824513409239
1161	57	-0.18118571584750498
1161	58	-0.06430866065599616
1161	59	-0.14564020091525975
1161	60	-0.06039903537665481
1161	61	-0.012125233461439677
1161	62	0.003796984405163073
1161	63	-0.13475576530448308
1161	64	-0.07933050967685062
1161	65	-0.06137888426712834
1161	66	-0.04395154029303683
1161	67	-0.03431402356392255
1161	68	-0.0877958942554713
1161	69	-0.033606748373820494
1161	70	-0.1327894652100028
1161	71	0.09566972315011668
1161	72	-0.15083480898698554
1161	73	-0.009001102472971922
1161	74	-0.13991381682851056
1161	75	-0.027173940762622806
1161	76	-0.006608267469033535
1161	77	0.05913786747448313
1161	78	-0.11008858665746146
1161	79	0.008455987888631
1161	80	0.079421362745137
1161	81	0.04915863938518328
1161	82	0.038428338570746234
1161	83	-0.02265425693882861
1161	84	-0.04160111476614503
1161	85	0.1263730480827263
1161	86	-0.17687847352642905
1161	87	-0.06088577436651832
1161	88	-0.03573810507922559
1161	89	-0.09807987601303125
1161	90	0.03673280959650782
1161	91	-0.09204500159204088
1161	92	0.02503448834809774
1161	93	0.14234245294179004
1161	94	0.04702825474689121
1161	95	-0.1999224466082552
1161	96	-0.07110582836322976
1161	97	0.0828411490503882
1161	98	-0.12014383496006786
1161	99	0.02813864615738737
1161	100	0.0457885228925079
1161	101	-0.06749953846295398
1162	1	-0.5155465553762184
1162	2	-0.38022191001582684
1162	3	-0.2991477039579493
1162	4	-0.08056803733097695
1162	5	-0.07911078070566901
1162	6	-0.1270373508142839
1162	7	-0.17571661933188665
1162	8	-0.236098554287004
1162	9	-0.057973363036509795
1162	10	-0.10202784407132981
1162	11	-0.10076822581606848
1162	12	-0.18384219849391314
1162	13	0.04546738092610525
1162	14	-0.18054149130603037
1162	15	-0.0735204573945154
1162	16	-0.09200253672713643
1162	17	-0.1313080597068108
1162	18	-0.13792865906223994
1162	19	-0.12958869951104646
1162	20	-0.12049857030672939
1162	21	-0.06482365733975826
1162	22	-0.14794528489868242
1162	23	-0.15450799017195038
1162	24	-0.14273679354496238
1162	25	-0.0919283105532358
1162	26	-0.07624619128498722
1162	27	-0.2639467479162576
1162	28	-0.042297119305061415
1162	29	-0.268010549338797
1162	30	-0.340429195194794
1162	31	-0.0907207755410866
1162	32	-0.05724919035721143
1162	33	-0.06482259085790787
1162	34	-0.07113268448129162
1162	35	-0.14230951150884863
1162	36	0.034005097954171504
1162	37	-0.09343089283967743
1162	38	0.05696159235851894
1162	39	-0.12866719935983184
1162	40	-0.2430657157882976
1162	41	-0.3263155991138902
1162	42	0.0028529746717751436
1162	43	-0.0543336298884185
1162	44	-0.12791191405531777
1162	45	-0.08848617697009331
1162	46	-0.00935446544083618
1162	47	-0.20953343312790906
1162	48	-0.17131004942773131
1162	49	-0.032921787965008775
1162	50	-0.0730924752376012
1162	51	-0.1594301915829277
1162	52	-0.10839380766715578
1162	53	-0.16493285529014656
1162	54	-0.0636628576476923
1162	55	-0.1209448810339282
1162	56	-0.17567016978780714
1162	57	-0.13030069696773694
1162	58	-0.15862311732359302
1162	59	-0.2032089756254578
1162	60	-0.19142760485094357
1162	61	-0.010977411520357805
1162	62	-0.2610526078165165
1162	63	-0.18354264986034963
1162	64	-0.12375923250436216
1162	65	-0.16415407569051865
1162	66	-0.1471510939538092
1162	67	-0.11129135023562498
1162	68	-0.17163222601729444
1162	69	-0.27831866267248273
1162	70	-0.2194678300008448
1162	71	-0.04446816523391561
1162	72	-0.07764497093470624
1162	73	-0.09997853801777268
1162	74	-0.1682179888334332
1162	75	-0.1166125825768134
1162	76	-0.29215325927622615
1162	77	0.11561507808908544
1162	78	-0.012464630690764977
1162	79	-0.03827080721725906
1162	80	-0.14242922491662569
1162	81	-0.251065198035306
1162	82	-0.08818783499320659
1162	83	0.060551501274261454
1162	84	-0.21508452568336622
1162	85	-0.11134508513625718
1162	86	-0.08403319656480335
1162	87	-0.2138625935034142
1162	88	-0.11451851593553641
1162	89	-0.17004782603987678
1162	90	-0.05736997186827608
1162	91	-0.14956702967522517
1162	92	-0.17964005293291763
1162	93	0.006377763441591355
1162	94	-0.15477025595819072
1162	95	-0.14803611902529923
1162	96	0.01484766015946093
1162	97	-0.20189154422516253
1162	98	-0.12069062883961834
1162	99	-0.007738479422869204
1162	100	0.0743978633542639
1162	101	-0.035632504487871586
1163	1	-0.24876633654773173
1163	2	-0.3663180149473604
1163	3	-0.30265582285561976
1163	4	-0.11060592149343762
1163	5	-0.03953869176971381
1163	6	-0.24665859518299982
1163	7	-0.22563862132242463
1163	8	-0.10596155255956319
1163	9	-0.171308494040197
1163	10	-0.17102357900626686
1163	11	-0.1941897555598331
1163	12	-0.21839473315793612
1163	13	-0.08245467798383999
1163	14	-0.12372118524753262
1163	15	-0.1760007715732428
1163	16	-0.04159528658744449
1163	17	0.0023563070474281744
1163	18	-0.2095856832134686
1163	19	-0.11350343997801815
1163	20	-0.05105689846510586
1163	21	-0.06687644128210479
1163	22	-0.10649854108779522
1163	23	-0.1501272435900347
1163	24	-0.12932183205462167
1163	25	-0.1907125489562631
1163	26	0.10992489165170127
1163	27	-0.19066649704500804
1163	28	-0.23876406233795677
1163	29	-0.19200021457695016
1163	30	-0.1286664934149968
1163	31	-0.05556669696897387
1163	32	-0.10533830566793512
1163	33	-0.17168815603174892
1163	34	-0.06400137940332229
1163	35	-0.06456702512599577
1163	36	-0.1281177418981727
1163	37	-0.03197554559958604
1163	38	-0.24174283603247204
1163	39	-0.230913284052221
1163	40	0.0817581667742786
1163	41	0.014882234918552228
1163	42	0.026241935460653565
1163	43	-0.13309206619366165
1163	44	-0.017546010333873596
1163	45	-0.0903137402524905
1163	46	0.06383815411908955
1163	47	-0.1596769498748074
1163	48	0.014216902421523514
1163	49	-0.14059691903830895
1163	50	-0.03328042392578112
1163	51	-0.022736811698528925
1163	52	-0.23678964894719456
1163	53	-0.02822473368983225
1163	54	-0.07720066677072879
1163	55	-0.053016692027107126
1163	56	-0.08506553626174451
1163	57	0.06250702457926138
1163	58	-0.05805513129382689
1163	59	-0.09263259295999404
1163	60	-0.11973700234677409
1163	61	-0.14209350888037875
1163	62	-0.06807371856795896
1163	63	-0.22401766889661445
1163	64	-0.1742410102078864
1163	65	-0.16212176635362852
1163	66	-0.07185040901683948
1163	67	0.09695954721751576
1163	68	-0.16867487400620718
1163	69	0.06759529197913139
1163	70	-0.03732983484554353
1163	71	0.008174092836611635
1163	72	-0.1353346287405799
1163	73	-0.09430830078466101
1163	74	-0.23485504922062006
1163	75	-0.11997000837838101
1163	76	-0.0158476397545968
1163	77	-0.004638831588017922
1163	78	-0.21128820081086275
1163	79	-0.08147918608099758
1163	80	0.0053474683895515795
1163	81	0.013508063071810739
1163	82	-0.2678983609264378
1163	83	-0.1789694420972836
1163	84	-0.14316870251926161
1163	85	0.06452153836993801
1163	86	-0.1216921383675782
1163	87	0.03806637026247017
1163	88	-0.1946299141688641
1163	89	-0.1759600731094011
1163	90	-0.1194456996534825
1163	91	-0.12470184983345689
1163	92	0.04430053467596906
1163	93	0.050125033920750184
1163	94	0.035622690622133746
1163	95	0.0948381552267179
1163	96	-0.08253161081763949
1163	97	-0.041235505107195536
1163	98	-0.1509541431541308
1163	99	0.10301480383367334
1163	100	0.03311082146588262
1163	101	-0.05059944107126313
1164	1	-0.1551033978790528
1164	2	-0.27801393185391277
1164	3	-0.32803313623081465
1164	4	-0.19687091794124711
1164	5	-0.051328956319849794
1164	6	-0.22221467088920832
1164	7	-0.03267370699391847
1164	8	-0.1406945783726954
1164	9	-0.1765423899391152
1164	10	-0.08049966034492684
1164	11	-0.1374864717965849
1164	12	-0.06714946983989734
1164	13	-0.06968326381703349
1164	14	-0.044801018011547455
1164	15	-0.052808646791426384
1164	16	-0.12054262792108261
1164	17	-0.09634742673534902
1164	18	-0.11762730157920487
1164	19	-0.22853592434724845
1164	20	-0.12651277997944987
1164	21	-0.025118499497665425
1164	22	-0.0013055504404206886
1164	23	-0.022562147730312176
1164	24	-0.2091741531857565
1164	25	-0.14087154830717452
1164	26	0.03857147542502304
1164	27	-0.11926573201181867
1164	28	-0.012105737295811991
1164	29	-0.1589313963805168
1164	30	-0.1033986998879115
1164	31	-0.22561108338710767
1164	32	-0.20565601615962947
1164	33	-0.12869214588922517
1164	34	-0.13695147973132293
1164	35	-0.060075476167433806
1164	36	-0.019376061134941835
1164	37	-0.06214579338000448
1164	38	-0.0456269615628031
1164	39	-0.012874500438940117
1164	40	-0.022361858744666563
1164	41	-0.17170953005350498
1164	42	-0.1802503270238418
1164	43	-2.556071185750852E-4
1164	44	-0.21717640143295824
1164	45	-0.12114687132407198
1164	46	-0.11084435669342696
1164	47	-0.16465228011729494
1164	48	-0.07080961393944563
1164	49	-0.022717742075855085
1164	50	0.05974927592190227
1164	51	0.01745903119977754
1164	52	-0.006755559865148086
1164	53	-0.06824188630965011
1164	54	-0.1712675113453912
1164	55	0.012357187530291469
1164	56	-0.20296241756055622
1164	57	-0.04827394869398205
1164	58	-0.02031401521658438
1164	59	-0.1508222175189573
1164	60	-0.061726891523804284
1164	61	-0.06405608808927354
1164	62	-0.03167524995188131
1164	63	-0.11939080528361501
1164	64	-0.023763209284091147
1164	65	0.03841278108544799
1164	66	-0.05472455156597533
1164	67	0.038614700918948586
1164	68	-0.08298053360904589
1164	69	0.014401172371520943
1164	70	0.1345409803176807
1164	71	0.046404754400313664
1164	72	-0.04791761524390381
1164	73	-0.09416213707760335
1164	74	0.14858093838387276
1164	75	0.07844413598648003
1164	76	0.24427352789991374
1164	77	0.07250554953940735
1164	78	0.043790936543288694
1164	79	-0.008592903709590871
1164	80	-0.1062005555491865
1164	81	-0.0807551761176839
1164	82	0.06294545450626288
1164	83	-0.02252322118051353
1164	84	0.13537732679953507
1164	85	-0.18373772393153587
1164	86	0.05687873878141403
1164	87	0.0619272866430407
1164	88	0.12979546174463508
1164	89	0.06410414010680654
1164	90	-0.04667511306146821
1164	91	-0.025243623112139346
1164	92	0.1431656661296401
1164	93	0.03625883300164645
1164	94	0.016484714758910002
1164	95	0.25980633785806617
1164	96	0.09852240243631627
1164	97	-0.07410957560380638
1164	98	0.21862470156381164
1164	99	0.053593766511902174
1164	100	0.1561975436871066
1164	101	0.17035355865061774
1165	1	-0.38562664972047855
1165	2	-0.14202942221920978
1165	3	-0.10762718690457262
1165	4	-0.15211410595429697
1165	5	-0.033321196420509125
1165	6	-0.09072484800454816
1165	7	-0.06749212934393967
1165	8	-0.04123667808666198
1165	9	-0.08344798553924448
1165	10	-0.0465587730758088
1165	11	-0.023996840228868166
1165	12	-0.10499490467072548
1165	13	-0.041190914917997645
1165	14	-0.11488482954963786
1165	15	0.10608575151152877
1165	16	-0.07902769205956162
1165	17	-0.052648534376359635
1165	18	-0.03560026702336927
1165	19	-0.23601788852052863
1165	20	0.08930198317122517
1165	21	-0.0011509014398498607
1165	22	-0.10178016362804243
1165	23	0.14152513904852526
1165	24	0.039928076287353065
1165	25	-0.005525112215970296
1165	26	-0.011458115629757515
1165	27	-0.017525483657195196
1165	28	-4.749285402212422E-4
1165	29	-0.06260394586800544
1165	30	0.050997437612210206
1165	31	-0.09994234131703905
1165	32	0.04674653571407106
1165	33	0.016542222622945246
1165	34	-0.2590684542746047
1165	35	-0.06727487993133252
1165	36	-0.01219389691982542
1165	37	-0.13745444963075926
1165	38	-0.12059923637382042
1165	39	-0.06794939261292399
1165	40	-0.0675845590256543
1165	41	-0.014327166322146923
1165	42	-0.08938066537101008
1165	43	-0.0742099075975986
1165	44	-0.029259853463386776
1165	45	-0.0751391408581128
1165	46	-0.14248859968276406
1165	47	-0.07610112753782516
1165	48	-0.05047956067554793
1165	49	-0.14029651052032932
1165	50	0.010723783464726466
1165	51	-0.05275092337821974
1165	52	0.05947247942000189
1165	53	-0.04010904507433111
1165	54	-0.02370622422385793
1165	55	-0.10993470536165262
1165	56	-0.10693602843660699
1165	57	0.036649330057962004
1165	58	0.03083278269490819
1165	59	-0.03353525997344775
1165	60	0.008491893066981504
1165	61	-0.012017038408885128
1165	62	-0.04067345346475548
1165	63	-0.031678503919479795
1165	64	-0.09164162000793397
1165	65	-0.15438760491225167
1165	66	-0.17799447349394626
1165	67	0.003378324630055829
1165	68	-0.05886156390334918
1165	69	0.021013170046281004
1165	70	0.1271574077155293
1165	71	-0.039213992978282874
1165	72	-0.011991236526760929
1165	73	0.009115374456598602
1165	74	-0.08999171107197412
1165	75	-0.0966070833436774
1165	76	-0.06769965408980028
1165	77	-0.07866174661606351
1165	78	-0.17727936612642026
1165	79	-0.008828791194204655
1165	80	-0.07783519064364697
1165	81	-0.1510063374220465
1165	82	-0.02930589391027638
1165	83	-0.02962044908209549
1165	84	0.054601631199510337
1165	85	-0.12912998148198795
1165	86	-0.09151299001946
1165	87	-0.13549245747580585
1165	88	0.10200741148504022
1165	89	0.0856489508449414
1165	90	-0.04467364349505232
1165	91	-0.007992931690601779
1165	92	0.0739774701748388
1165	93	0.018407910948582185
1165	94	-0.07490591764871368
1165	95	0.013677299835400447
1165	96	0.0872368051332586
1165	97	-0.08393822079602131
1165	98	-0.0495230245502114
1165	99	0.11639029463496797
1165	100	0.2038594298829608
1165	101	0.09093642359031406
1166	1	-0.38626006172802363
1166	2	-0.2512241535848432
1166	3	-0.23689695485794715
1166	4	-0.129939821424351
1166	5	-0.023558403401366945
1166	6	-0.1760153081217979
1166	7	-0.21339091877621996
1166	8	-0.13612666108288352
1166	9	0.04930671164963485
1166	10	-0.05904724688068086
1166	11	0.008177528897000741
1166	12	-0.11427000216752958
1166	13	-0.19013431178287732
1166	14	-0.1605649385091965
1166	15	-0.05415247062045836
1166	16	-0.07008421059875758
1166	17	-0.06773156527924584
1166	18	-0.08187508535361587
1166	19	0.06292212450724577
1166	20	-0.06701606367800395
1166	21	-0.07868180010238746
1166	22	0.019415346020124957
1166	23	-0.11562194789070901
1166	24	0.028162474683419703
1166	25	-0.04790386510280342
1166	26	-0.06997481063605449
1166	27	-0.14823380535858632
1166	28	-0.20628286194630618
1166	29	-0.049940781472741946
1166	30	-0.13511402598193456
1166	31	0.04317535699696151
1166	32	0.03023383363554899
1166	33	-0.03162796746410379
1166	34	-0.07758481089719993
1166	35	-0.068869936145326
1166	36	-0.1625745785938122
1166	37	0.028605664235357153
1166	38	0.00954567645007387
1166	39	0.11621657613734016
1166	40	-0.0019118945077210014
1166	41	0.13528919114640559
1166	42	-0.11684134941367574
1166	43	-0.028378371927729518
1166	44	-0.09459582618966067
1166	45	-0.12076214756656611
1166	46	-0.08575603278853094
1166	47	-0.014436618067314555
1166	48	0.07525536644506303
1166	49	0.02013289840792254
1166	50	-0.07643751559033518
1166	51	0.10070566622155752
1166	52	0.01685347409891591
1166	53	0.024503632471372327
1166	54	0.021571208120548135
1166	55	-0.1792623369294688
1166	56	-0.06627711075690712
1166	57	0.0561812607908152
1166	58	-0.03108086178224312
1166	59	0.06004433210498661
1166	60	-0.11420646323414729
1166	61	0.09100113279635025
1166	62	0.04093729529380141
1166	63	-0.05779707357153541
1166	64	-0.14839745078223388
1166	65	-3.115616329765203E-4
1166	66	-0.025870269753113462
1166	67	0.05879373293230117
1166	68	-0.035979211459796545
1166	69	0.04622487135497977
1166	70	0.10111878121500695
1166	71	0.016932747117650138
1166	72	-0.05136387312803237
1166	73	-0.011934207216533821
1166	74	0.06927365789316298
1166	75	-0.054437282397891806
1166	76	0.0529032610858593
1166	77	0.017408772549138973
1166	78	0.08917750263991309
1166	79	-0.07711166305675476
1166	80	0.1120678624233733
1166	81	-0.019903798698258868
1166	82	-0.08280795382110995
1166	83	0.08974567363276265
1166	84	0.06075175513254294
1166	85	0.05279694455579431
1166	86	0.05415316061204578
1166	87	0.04269109876779709
1166	88	0.03478494957435885
1166	89	-0.07737395773223454
1166	90	0.13842578209859369
1166	91	-0.04984697833679519
1166	92	0.09547075748798761
1166	93	-0.09255318338433227
1166	94	4.5636441102914205E-4
1166	95	0.021635238740223883
1166	96	0.02781451072250718
1166	97	0.14328644060877593
1166	98	-0.13103500756335507
1166	99	0.2990637797333946
1166	100	0.08175620593216593
1166	101	0.13362056777561548
1167	1	-0.4848233836519995
1167	2	-0.20391035627104515
1167	3	-0.202874056080951
1167	4	-0.14628322301365415
1167	5	-0.13908813778355977
1167	6	-0.17888766345316753
1167	7	-0.13316012952903122
1167	8	-0.029023836766945976
1167	9	0.03164222677203554
1167	10	-0.054408443061554124
1167	11	-0.0431145305917795
1167	12	-0.021013531861882484
1167	13	-0.06726856186794805
1167	14	-0.09793358079586767
1167	15	-0.01578100601948762
1167	16	-0.12361810839495035
1167	17	-0.082108354246202
1167	18	-0.22726430451332646
1167	19	-0.11964758265262532
1167	20	-0.1487230634177905
1167	21	-0.15020544949489079
1167	22	-0.03530952837688517
1167	23	-0.00558171489965531
1167	24	-0.038362075447693655
1167	25	-0.12577271756182284
1167	26	-0.09562584448381273
1167	27	-0.20527057551011296
1167	28	-0.07256821593657747
1167	29	-0.20033410399720708
1167	30	-0.035487332092941415
1167	31	-0.06850622189772793
1167	32	-0.06311771463403204
1167	33	-0.0353059834371976
1167	34	-0.1838319335377676
1167	35	-0.005823237852723651
1167	36	0.055839520967829515
1167	37	-0.025218471555987776
1167	38	-0.15623025981766858
1167	39	-0.12118559364187576
1167	40	-0.2012653643529987
1167	41	-0.014623737455053742
1167	42	-0.09147054535434762
1167	43	-0.06622940977876368
1167	44	0.02822488679498747
1167	45	-0.21905774996053395
1167	46	0.0016256201668909398
1167	47	-0.12324584163063435
1167	48	-0.05487133745213413
1167	49	0.019652504484902522
1167	50	-0.1009426097675572
1167	51	-0.1578313341187183
1167	52	-0.08915845568350278
1167	53	0.01780814216932214
1167	54	0.02038023151973789
1167	55	0.0829576834872725
1167	56	-0.12153742421394043
1167	57	-0.048759790871550024
1167	58	-0.07178924265456033
1167	59	-1.8005188988468035E-4
1167	60	0.07346242525441227
1167	61	0.031980235660697076
1167	62	-0.2639652247726545
1167	63	-0.013375648002572404
1167	64	0.02127668200665056
1167	65	-0.02262736058811754
1167	66	-0.18002167390451973
1167	67	0.12555848002491388
1167	68	-0.028873384681837422
1167	69	-0.10086073884538393
1167	70	0.010224247697529165
1167	71	-0.05928975533436187
1167	72	-0.0848913656719219
1167	73	0.034133568359436595
1167	74	-0.013994622096426212
1167	75	-0.03680782624384449
1167	76	0.05350875759299356
1167	77	-8.562047322300259E-4
1167	78	-0.040518848367909754
1167	79	0.060986577500500516
1167	80	-0.031214629219775247
1167	81	-0.014869670713316907
1167	82	-0.041416512839504094
1167	83	-0.0222011227402632
1167	84	0.034670368395417483
1167	85	-0.07057421979897782
1167	86	-0.030201009807697687
1167	87	0.14970885332653694
1167	88	-0.20499166725143425
1167	89	-0.11587302696901247
1167	90	-0.14110343185684826
1167	91	-0.08688484939106189
1167	92	-0.06778311068391929
1167	93	0.07936779181532927
1167	94	0.08237353649213475
1167	95	0.09446495911092256
1167	96	-0.006788864044800391
1167	97	-0.11758747600284636
1167	98	0.18711087205793575
1167	99	-0.04539367537979899
1167	100	-0.034729312192702366
1167	101	0.0431914158710498
1168	1	-0.5581861980446803
1168	2	-0.319623925370621
1168	3	-0.18324221982623357
1168	4	-0.23823904665360374
1168	5	0.022235343859648538
1168	6	-0.043718034289533136
1168	7	-0.2719390298073989
1168	8	0.10214015111169772
1168	9	-0.07862885917533191
1168	10	-0.12986021870945308
1168	11	-0.08526710021354234
1168	12	-0.14735775715144683
1168	13	-0.14347483882543344
1168	14	-0.049214588332660014
1168	15	-0.009300107032203186
1168	16	-0.12615545312598186
1168	17	-0.05248379574253903
1168	18	-0.19991558510969298
1168	19	-0.17532525640378793
1168	20	-0.04076646677378193
1168	21	-0.10708826947951167
1168	22	-0.17552259790201674
1168	23	-0.15673937072370592
1168	24	-0.048388513831454816
1168	25	-0.12770070483192342
1168	26	-0.07946389190843206
1168	27	0.03766404397041612
1168	28	0.11970503277748179
1168	29	0.026425816564284332
1168	30	-0.1324734385783657
1168	31	0.028997961781193737
1168	32	-0.02157203543894326
1168	33	-0.1735536490060383
1168	34	0.06128354422397564
1168	35	-0.0025054879524333273
1168	36	0.04422595721349154
1168	37	-0.055673187086384246
1168	38	0.052760024179093534
1168	39	-0.12875671618358098
1168	40	0.07592155872076489
1168	41	-0.04678276248311164
1168	42	-0.03545899963403798
1168	43	-0.08341024750136228
1168	44	0.003942279797655601
1168	45	-0.012694857445104901
1168	46	-0.04750947874062206
1168	47	-0.06926343158487214
1168	48	-0.09699841438659718
1168	49	-0.1937385574499899
1168	50	-0.03965078839728875
1168	51	-0.017359225996834482
1168	52	-0.11816790031297586
1168	53	0.006979095308011551
1168	54	-0.004880143387239855
1168	55	0.07795700505285197
1168	56	0.01709756573289667
1168	57	-0.015224571901697459
1168	58	-0.05610959527599135
1168	59	-0.009324936699947273
1168	60	-0.04807601730686173
1168	61	-0.07494719652669346
1168	62	0.03783180409575948
1168	63	-0.006780031922446028
1168	64	0.07721339435456542
1168	65	-0.10750382384780721
1168	66	0.06570192780102246
1168	67	0.0960802988870384
1168	68	0.03406353736399126
1168	69	-0.014459854002431882
1168	70	-0.041534953312314826
1168	71	0.042293052726265046
1168	72	0.057499272755428876
1168	73	-0.0071520443079649
1168	74	-0.026458901496283715
1168	75	0.1424078213320854
1168	76	0.006147045142284924
1168	77	0.10042583073550304
1168	78	0.12983932388864616
1168	79	0.13482121219440302
1168	80	0.08520183905622503
1168	81	0.08885102811525769
1168	82	-0.015059130033911572
1168	83	-0.016533111539928314
1168	84	0.22600696643741713
1168	85	0.19950065469065237
1168	86	-0.046015932897901735
1168	87	0.1902208451688736
1168	88	-0.014915312541255332
1168	89	-0.023418451237226634
1168	90	-0.1638026140349922
1168	91	-0.12476759947637817
1168	92	-0.0887154851632701
1168	93	-0.05223368347115809
1168	94	-0.02976961728221994
1168	95	0.1413476557438358
1168	96	-0.0040763598816795366
1168	97	-0.09009402392292998
1168	98	-0.050594868319599584
1168	99	0.13881977242392196
1168	100	0.09613287516210534
1168	101	0.007132420858575017
1169	1	-0.5405187651388772
1169	2	-0.2587784691134942
1169	3	-0.18837222874385162
1169	4	-0.2892821595017949
1169	5	-0.19284473881969433
1169	6	-0.27116443031033555
1169	7	-0.029017775878784846
1169	8	-0.04700336458103038
1169	9	-0.04198635214572022
1169	10	-0.015676242693913878
1169	11	-0.19586789100542745
1169	12	-0.14793874711033794
1169	13	-0.004816040075972694
1169	14	0.04035635223794287
1169	15	-0.2060210725348952
1169	16	-0.21280033956603717
1169	17	-0.17378324351241048
1169	18	-0.17053421113465106
1169	19	-0.10443786045127013
1169	20	-0.00992558312280778
1169	21	-0.001454032452983256
1169	22	-0.10308879206605326
1169	23	-0.1759372818082383
1169	24	-0.005439120788025775
1169	25	-0.09350423173891897
1169	26	-0.14862362897323322
1169	27	-0.3085414170869143
1169	28	-0.1769242736967911
1169	29	0.0712220459229016
1169	30	-0.17810059944513057
1169	31	-0.17289149701672812
1169	32	-0.2509302360253116
1169	33	-0.15154265406073364
1169	34	-0.08848317009986317
1169	35	-0.05500273093989705
1169	36	-0.04613991335071432
1169	37	-0.18754176914397647
1169	38	-0.17819920927831134
1169	39	-0.19196130616978024
1169	40	-0.19884282791895203
1169	41	-0.14952529165157813
1169	42	-0.07832273390148004
1169	43	-0.031042527204164116
1169	44	-0.07165924550789526
1169	45	-0.06761082287537334
1169	46	0.05724044522169436
1169	47	-0.2352626908640545
1169	48	-0.19408787815024198
1169	49	-0.08702758547116929
1169	50	0.05278744521115897
1169	51	-0.246548591894296
1169	52	-0.0014170576913201671
1169	53	-0.06526849579754668
1169	54	-0.10028829504051373
1169	55	-0.12899004582308038
1169	56	-0.05349436951403419
1169	57	-0.1775148475615751
1169	58	-0.11545333318496631
1169	59	-0.11958805811401874
1169	60	-0.22344270514683018
1169	61	-0.09089545366027352
1169	62	-0.1382892603076371
1169	63	-0.12757628610968652
1169	64	-0.11101617944129316
1169	65	-0.03750943098025061
1169	66	-0.11397625176377346
1169	67	-0.2198967180771234
1169	68	-0.06726582890590294
1169	69	-0.04459394929885008
1169	70	-0.0070690895759781824
1169	71	-0.3250788160213176
1169	72	-0.08087606579329787
1169	73	-0.33198957195568113
1169	74	-0.20579072166250967
1169	75	-0.05189483553830598
1169	76	-0.0177757543685928
1169	77	-0.11289141916260093
1169	78	-0.09514779625916958
1169	79	-0.23134812320522258
1169	80	-0.014524839100580778
1169	81	0.027525551664176362
1169	82	-0.2063869031333283
1169	83	-0.0992372804739361
1169	84	-0.19701827807287486
1169	85	-0.20133358730159756
1169	86	0.031027722042061612
1169	87	-0.10877628505522097
1169	88	-0.04247219596876306
1169	89	-0.11941917954372627
1169	90	-0.18896146554529736
1169	91	0.0029589462610601913
1169	92	-0.23110230281560007
1169	93	-0.0902264542015061
1169	94	-0.19324132195393418
1169	95	-0.039160213897581286
1169	96	-0.14389424187533706
1169	97	-0.132845615541612
1169	98	0.10952041928904777
1169	99	-0.038361474511290794
1169	100	0.07043648379667644
1169	101	0.04078390550724009
1170	1	-0.4158002227376869
1170	2	-0.12175796358260982
1170	3	-0.11822342259846153
1170	4	-0.1663768902089302
1170	5	-0.16118679472661768
1170	6	-0.012500449597695251
1170	7	-0.043787416917631106
1170	8	-0.113635750884022
1170	9	-0.19376845101887596
1170	10	-0.00989969080151809
1170	11	-0.1795632577347277
1170	12	-0.0018171438736374057
1170	13	-0.09602863311157961
1170	14	-0.1032162489978461
1170	15	-0.10210667291847386
1170	16	-0.059024106193000136
1170	17	-0.1250548642846212
1170	18	-0.07288346083519315
1170	19	-0.08300896227411414
1170	20	0.010485916781462379
1170	21	0.04105474800754649
1170	22	-0.047608818970772404
1170	23	-0.17111205236417248
1170	24	0.0525678290333218
1170	25	-0.02063953977933153
1170	26	-0.08389219331499476
1170	27	-0.10290667407951304
1170	28	-0.0461144721106308
1170	29	-0.12490709673480183
1170	30	-0.14434093585579433
1170	31	-0.09387582349229717
1170	32	0.0907698779978432
1170	33	-0.11228344876653296
1170	34	-0.13017362688712808
1170	35	-0.04087436424956792
1170	36	-0.11516034772301964
1170	37	-0.1175759422050291
1170	38	-0.08499841162451105
1170	39	-0.18158443677457825
1170	40	-0.15580882936583862
1170	41	-0.08312671211238154
1170	42	0.029404579641862938
1170	43	-0.06448367143413947
1170	44	-0.13504120951859733
1170	45	-0.26782226551393506
1170	46	-0.08936825543957383
1170	47	-0.05437419127660803
1170	48	-0.11100600003811678
1170	49	0.08471618942374448
1170	50	-0.1264889736824557
1170	51	-0.10220002328301803
1170	52	-0.07957120411873575
1170	53	-0.16626708787421052
1170	54	-0.1017995677456085
1170	55	-0.19638738686413149
1170	56	-0.21280233537824955
1170	57	0.10366319967756255
1170	58	0.06179930180032045
1170	59	0.0667084935750637
1170	60	0.040352317479900535
1170	61	0.021692668617276922
1170	62	-0.2135559779148153
1170	63	0.05838480370091048
1170	64	0.10930095063150702
1170	65	0.010013064449509557
1170	66	-0.13144907172748077
1170	67	0.09806099678366564
1170	68	-0.13333318219638812
1170	69	0.0066376871282400884
1170	70	-0.03966649635400188
1170	71	-0.019893642758646024
1170	72	0.14366568142092717
1170	73	0.11578850137493646
1170	74	-0.17744758143436457
1170	75	-0.09442055851795317
1170	76	-0.07751084113970563
1170	77	0.02519519438362039
1170	78	-0.056838219161384984
1170	79	0.09505120180481441
1170	80	-0.08767924813704298
1170	81	-0.07124001639307664
1170	82	-0.014643755111620749
1170	83	0.06312457446082931
1170	84	-0.06149506766880819
1170	85	-0.1427336493112179
1170	86	-0.10786027265831422
1170	87	-0.06960941649020214
1170	88	0.14118471124214693
1170	89	-0.15012198912167207
1170	90	-0.012031585549159729
1170	91	0.08611664214623005
1170	92	-0.04030751230137497
1170	93	0.15918860532602963
1170	94	-0.04228093525787813
1170	95	0.18403968580270913
1170	96	0.11899520310468148
1170	97	0.02258336057113297
1170	98	0.11985196744561932
1170	99	-0.165177924341954
1170	100	0.07944736258819773
1170	101	0.019158474108344592
1171	1	-0.4184279246154432
1171	2	-0.30097882695575606
1171	3	-0.16630303463303164
1171	4	-0.08172942173793984
1171	5	-0.06463878673267232
1171	6	-0.1985813030125172
1171	7	-0.11910236600058255
1171	8	-0.07813022947021153
1171	9	-0.17560644407532777
1171	10	-0.10282757479384941
1171	11	-0.03325090736537817
1171	12	-0.07170616993580126
1171	13	-0.050413024460112865
1171	14	-0.05019498865585348
1171	15	-0.09336756057356155
1171	16	-0.06512699069688921
1171	17	-0.08398529924515685
1171	18	-0.05587586931750366
1171	19	-0.07796159202222697
1171	20	-0.042767249761290316
1171	21	-0.15244198825372024
1171	22	-0.13115302779548443
1171	23	-0.14277345566951993
1171	24	0.06849944398717867
1171	25	-0.068199068054831
1171	26	-0.15987046233982483
1171	27	0.03888350537496166
1171	28	-0.131336590505569
1171	29	0.06307504648773943
1171	30	0.057518065174143373
1171	31	-0.03231495834575071
1171	32	-0.0011314800175910023
1171	33	0.06282278473572944
1171	34	-0.11736421968029731
1171	35	-0.1832306676647235
1171	36	-0.01567258759587986
1171	37	-0.141629389763537
1171	38	-0.1331087171268308
1171	39	-0.09621567181151391
1171	40	-0.09399048012874545
1171	41	-0.06107686592076078
1171	42	-0.13696083632283518
1171	43	0.043344185957188586
1171	44	-0.21895885553423966
1171	45	-0.20479834507140282
1171	46	-0.12720136482427336
1171	47	-0.1227114920248411
1171	48	0.06157654833820203
1171	49	-0.11298214153368491
1171	50	-0.22046384596352908
1171	51	-0.21925297292527546
1171	52	-0.08689671175459068
1171	53	-0.09499003499277592
1171	54	-0.08413888744194509
1171	55	-0.12319540263375472
1171	56	-0.038078065030184405
1171	57	-0.03579257103541522
1171	58	-0.06743042857461745
1171	59	-0.17319506072850288
1171	60	-0.1561012228410803
1171	61	-0.4293802385997836
1171	62	-0.1848831634602348
1171	63	-0.03107471843589593
1171	64	-0.054980719911633
1171	65	-0.07887521814866005
1171	66	-0.06737304741825056
1171	67	-0.29029321947568576
1171	68	-0.14858954085979548
1171	69	-0.07154880638179861
1171	70	-0.09100643674046438
1171	71	-0.01588729262120836
1171	72	-0.1533771734808198
1171	73	-0.020645667957516878
1171	74	-0.07072809926726364
1171	75	-0.006291086650222155
1171	76	-0.05400305523004789
1171	77	-0.08615218064280583
1171	78	-0.16985497779477754
1171	79	-0.15476463738869484
1171	80	-3.870258617695299E-4
1171	81	-0.11956858655493363
1171	82	0.0102759303144353
1171	83	-0.09332003065065919
1171	84	0.13933399699891424
1171	85	-0.07916918279778429
1171	86	-0.12005240012487661
1171	87	-0.08554444182936294
1171	88	-0.10386852487247467
1171	89	-0.09625836360926598
1171	90	0.036547647932636096
1171	91	-0.11498525334592102
1171	92	-0.03029462104492353
1171	93	-0.202047932177976
1171	94	-0.0342238999740303
1171	95	-0.08226025076412213
1171	96	-0.210814633810692
1171	97	-0.18704620337700106
1171	98	-0.1858617920949328
1171	99	0.06377999832415071
1171	100	-0.04536421362367804
1171	101	-0.11571373875426616
1172	1	-0.36461418281669467
1172	2	-0.05431717040783468
1172	3	0.08578474940270553
1172	4	-0.09843296062687301
1172	5	0.14243308032467183
1172	6	-0.10058844665374522
1172	7	0.06891979110886126
1172	8	-0.03966602789456175
1172	9	-0.02456022995185947
1172	10	-0.11457025171718982
1172	11	-0.03456226372837534
1172	12	-0.11942670663773924
1172	13	-0.07717423600815465
1172	14	-0.12084188505616567
1172	15	-7.480565753112955E-4
1172	16	-0.09081496725629279
1172	17	0.05890568000788221
1172	18	-0.14836153559292597
1172	19	-0.19859286698486045
1172	20	-0.08865712284766403
1172	21	-0.022505825047694827
1172	22	-0.03612148937941129
1172	23	-0.0777253669735316
1172	24	-0.027371007852352136
1172	25	-0.14000912826070078
1172	26	0.01460453069385892
1172	27	-0.08100469579537872
1172	28	0.028485916186312465
1172	29	-0.04316212915632889
1172	30	-0.05323835017033218
1172	31	-0.19539263488911018
1172	32	-0.17903390091822757
1172	33	-0.15390397520921795
1172	34	-0.05063281552415333
1172	35	-0.12705260016322484
1172	36	-0.07151289428269791
1172	37	0.019826190467327365
1172	38	-0.04957117923429166
1172	39	-0.24134769406995105
1172	40	0.0488211253328501
1172	41	-0.09046247899885884
1172	42	-0.12188657116370649
1172	43	-0.14787192185605846
1172	44	-0.037398485010626814
1172	45	-0.0013058982476223946
1172	46	-0.08072589892544357
1172	47	-0.07076556753127505
1172	48	-0.04792381897668463
1172	49	-0.0984428050648063
1172	50	-0.10800933812325297
1172	51	-0.13048225341029962
1172	52	-0.048623345039231936
1172	53	-0.005271474191609116
1172	54	-0.11071770815006232
1172	55	0.02172298590939903
1172	56	-0.15549723464521747
1172	57	-0.09715400043918265
1172	58	-0.21824316553493617
1172	59	-0.12623533026162903
1172	60	-0.1713338133820912
1172	61	-0.044491235247505756
1172	62	-0.1695724657308375
1172	63	-0.1250148672195408
1172	64	-0.017863339584508253
1172	65	-0.12155509689252852
1172	66	-0.11505854143566552
1172	67	-0.037750302742168174
1172	68	-0.12882420018578955
1172	69	-0.17204362597529865
1172	70	0.015550345074494487
1172	71	-0.16103768062394153
1172	72	-0.05630767074917742
1172	73	-0.031531276813609566
1172	74	-0.0711861873721773
1172	75	0.07335502445619824
1172	76	0.009475712280739401
1172	77	-0.06627200129181432
1172	78	-0.044873343539073574
1172	79	-0.039000917966603765
1172	80	0.00731392071291026
1172	81	-0.26921520430257573
1172	82	-0.05886075304324123
1172	83	-0.1092564302892498
1172	84	-0.1061923610106561
1172	85	-0.1489163688279973
1172	86	-0.03315583093035457
1172	87	-0.14254875672377665
1172	88	-0.1760674322162359
1172	89	-0.052490050640095376
1172	90	-0.08254470431811711
1172	91	-0.19932581757536383
1172	92	0.05395643656862603
1172	93	0.024362852524838274
1172	94	-0.15729000820948613
1172	95	-0.07752822175046958
1172	96	-0.032902080085612795
1172	97	-0.13805906362001963
1172	98	0.05274258021881195
1172	99	0.10095437578874566
1172	100	-0.14828964447981718
1172	101	-0.04336579445102018
1173	1	-0.39363581039903295
1173	2	-0.15895523401787415
1173	3	-0.11144928275289345
1173	4	-0.2549513001962751
1173	5	-0.22538837472994544
1173	6	-0.07862940711472532
1173	7	-0.18250281894660958
1173	8	-0.10037666363371756
1173	9	-0.06769513515722991
1173	10	-0.10476081836026907
1173	11	-0.047721539536880186
1173	12	-0.07154856390291542
1173	13	0.023174431470160073
1173	14	-0.11963929034120468
1173	15	-0.12316794910669415
1173	16	0.002757525195619337
1173	17	0.06454725153995611
1173	18	-0.0010084125649356679
1173	19	-0.11613651416141835
1173	20	-0.0955344348147591
1173	21	-0.01012802333134033
1173	22	-0.05373249035891092
1173	23	-0.0692528109923245
1173	24	0.032907033745523506
1173	25	-0.04535047605916276
1173	26	-0.15083638174832714
1173	27	-0.060428852651128295
1173	28	0.03369234390633835
1173	29	-0.19587423520563618
1173	30	-0.12069923928302728
1173	31	-0.12667985742649535
1173	32	-0.009924012232602308
1173	33	-0.11278288496999522
1173	34	0.025152748664872604
1173	35	-0.10142628416127764
1173	36	-0.2206495120169336
1173	37	-0.10533374825558894
1173	38	-0.02800776361033286
1173	39	-0.1250378750753285
1173	40	-0.04627097090022403
1173	41	-0.039259565575058275
1173	42	-0.014374178701380913
1173	43	-0.15613965428511278
1173	44	0.020870416017530147
1173	45	-0.019720895411111883
1173	46	-0.0104195772292357
1173	47	-0.04398042616265485
1173	48	-0.20032698991723663
1173	49	-0.06499367418383173
1173	50	0.05333637811113334
1173	51	-0.026328627247274028
1173	52	0.003856953442230804
1173	53	-0.06103107423324872
1173	54	-0.07520759339362826
1173	55	-0.04211652081429662
1173	56	-0.050316516105503695
1173	57	0.07434577965171485
1173	58	-0.02342579632773578
1173	59	-0.10215071518755536
1173	60	-0.0043189041822415675
1173	61	-0.02853242092940178
1173	62	-0.20654885365474485
1173	63	0.036969116598548624
1173	64	-0.21641555153014025
1173	65	0.007819235146847348
1173	66	-0.18172393326694447
1173	67	-0.06262616564637113
1173	68	-0.07219601230055162
1173	69	0.011638056127495133
1173	70	-0.10082597783281244
1173	71	-0.10471927773771483
1173	72	-0.03276316093400311
1173	73	0.001337803966336537
1173	74	-0.1493229729597374
1173	75	-0.08451421567816908
1173	76	0.010505779273337623
1173	77	0.036570669148360935
1173	78	0.0395177844565211
1173	79	0.035163480555432614
1173	80	-0.14205429211660459
1173	81	-0.02530647401736985
1173	82	-0.01444166365816102
1173	83	0.02873727627338951
1173	84	-0.029690764279337145
1173	85	0.05665381192240915
1173	86	-0.06789679500337087
1173	87	-0.10843586155136364
1173	88	-0.1159236732791129
1173	89	0.06740779255090246
1173	90	-0.01356336153400406
1173	91	-0.019977938370260517
1173	92	0.02734807237365544
1173	93	0.1433585372070496
1173	94	-0.0523408847650515
1173	95	-0.11292147659644058
1173	96	-0.12540158608690177
1173	97	0.05424178053348072
1173	98	0.028379626085261123
1173	99	-0.051877989732055596
1173	100	0.04810044664966284
1173	101	0.019161906659569183
1174	1	-0.23943459407888668
1174	2	-0.2906724083463246
1174	3	-0.11472813373320889
1174	4	-0.16447914134650432
1174	5	-0.03935903741545843
1174	6	-0.2639146477612755
1174	7	-0.06054550432987327
1174	8	-0.18913270376410196
1174	9	-0.1332553511908543
1174	10	-0.1424740675464804
1174	11	-0.06875659652899913
1174	12	-0.022040499265173707
1174	13	-0.046150646569515175
1174	14	-0.11557713435665562
1174	15	-0.06341961492240955
1174	16	0.009546599426478508
1174	17	-0.19690513726024506
1174	18	-0.02855076079959673
1174	19	-0.2457101558187702
1174	20	0.014323014876850948
1174	21	-0.1258236373834336
1174	22	-0.014416869714644065
1174	23	-0.1617086531421421
1174	24	0.04713190432570258
1174	25	-0.08676697415153001
1174	26	-0.13743187020448744
1174	27	-0.18163172993980936
1174	28	-0.07176946351179225
1174	29	-0.1648035675652224
1174	30	-0.19639114793191226
1174	31	-0.03623958227876756
1174	32	-0.042039948267003524
1174	33	-0.12906683949694298
1174	34	-0.1220456864485655
1174	35	-0.04625067605506672
1174	36	-0.018780437699902564
1174	37	0.02410977342856313
1174	38	0.07726705020392899
1174	39	-0.1199504857257736
1174	40	-0.16000832244174035
1174	41	-0.08524232683291189
1174	42	0.11781780427099875
1174	43	0.009537540466141081
1174	44	-0.09659560521960486
1174	45	-0.14922861536017962
1174	46	-0.2912012449622807
1174	47	-0.10850442187989273
1174	48	-0.14226245988946573
1174	49	-0.07009937511901398
1174	50	-0.07711104932651125
1174	51	-0.20591961105336765
1174	52	-0.14883624994347855
1174	53	-0.04941765119468755
1174	54	-0.2556969220478109
1174	55	0.0010462562561528443
1174	56	-0.28742182064871713
1174	57	-0.014311162485832085
1174	58	-0.1584407795133913
1174	59	-0.20649357700833093
1174	60	-0.17087720934804906
1174	61	-0.16956782261019043
1174	62	-0.0398278985224394
1174	63	-0.1435253823856968
1174	64	-0.031132465187788227
1174	65	0.190220508771489
1174	66	0.024902275566994092
1174	67	-0.2133580904956247
1174	68	-0.015040598641832048
1174	69	-0.0945717257061176
1174	70	-0.15779353616598257
1174	71	-0.14125929286092997
1174	72	-0.11852687254161509
1174	73	-0.06633406103634343
1174	74	-0.007646019490550771
1174	75	0.02094112882738841
1174	76	-0.18663890595050958
1174	77	-0.024153995695762376
1174	78	-0.17340631725248556
1174	79	-0.22415916312049688
1174	80	0.007071814387884956
1174	81	-0.13237840838864656
1174	82	0.13973757875922388
1174	83	0.10077505415169696
1174	84	0.04052619569584692
1174	85	-0.082904167943461
1174	86	-0.04870797670384519
1174	87	-0.052100806928983445
1174	88	-0.05400336960838814
1174	89	-0.15615297067598277
1174	90	0.08171806599413145
1174	91	-0.1845445893105122
1174	92	-0.09035061371621822
1174	93	-0.10572469864401768
1174	94	-0.17142349586790573
1174	95	-0.055630341773621694
1174	96	-0.23886447927434773
1174	97	-0.03329923203257579
1174	98	0.02995485331049963
1174	99	0.07131546463008931
1174	100	-0.10624596977302758
1174	101	0.015170842713359889
1175	1	-0.3489143168580071
1175	2	-0.19994210230279208
1175	3	-0.15656870705397097
1175	4	-0.09466118420397152
1175	5	-0.04691449714581353
1175	6	-0.00817505775727767
1175	7	-0.11992208987049224
1175	8	-0.32109945527897565
1175	9	-0.09799582400241746
1175	10	0.04251219691177255
1175	11	-0.15774231178011888
1175	12	0.020087549665745996
1175	13	-0.1167053135965972
1175	14	-0.057325136240265806
1175	15	0.004811219411188006
1175	16	-0.0010917144217970076
1175	17	-0.1438989254271945
1175	18	-0.13701573758164898
1175	19	-0.24238745264698736
1175	20	-0.0748755181394003
1175	21	-0.10995069302176574
1175	22	-0.026674486477475057
1175	23	-0.13637304145733253
1175	24	-0.05960736065923555
1175	25	-0.003405483225783712
1175	26	-0.17673536399855294
1175	27	-0.24754388039681885
1175	28	-0.03539307212447795
1175	29	-0.10867331107905898
1175	30	-0.11424735220263926
1175	31	0.02222866614735608
1175	32	-0.15088035961456825
1175	33	-0.1839004522608576
1175	34	-0.05478883664491718
1175	35	-5.798120299544962E-4
1175	36	-0.04161544064438516
1175	37	-0.016310584564386943
1175	38	-0.16494488153563225
1175	39	0.017204342416370366
1175	40	-0.2524364508575232
1175	41	0.08009519420483002
1175	42	-0.10042895921488082
1175	43	-0.18604756357750318
1175	44	-0.009759950091648761
1175	45	-0.23969418640152185
1175	46	-0.13328617255168496
1175	47	-0.04557214920284025
1175	48	-0.20395086421747521
1175	49	-0.013687649975729244
1175	50	-0.10294094743357363
1175	51	-0.023169649401332038
1175	52	-0.2196680949469254
1175	53	-0.10668879969193057
1175	54	-0.03479637251887624
1175	55	-0.05545814759130252
1175	56	-0.16250208319547
1175	57	-0.15935805426306615
1175	58	0.07060305300846892
1175	59	-0.14548395837476136
1175	60	-0.018372685361534025
1175	61	-0.14613834584798013
1175	62	0.10900959516222031
1175	63	0.018156907722250537
1175	64	-0.12045371167344854
1175	65	-0.005739386235553923
1175	66	-0.06174458960801843
1175	67	-0.08271201051518773
1175	68	-0.06825276315082363
1175	69	0.03108386349552461
1175	70	-0.17150826811106867
1175	71	-0.1669909343788447
1175	72	0.059984325598804844
1175	73	0.050576906265447974
1175	74	-0.07450812666532158
1175	75	0.026122125831420817
1175	76	-0.226027355223394
1175	77	-0.05855409953023383
1175	78	0.04429681698253063
1175	79	0.13800089428881535
1175	80	-0.03743069726935744
1175	81	-0.16985578845607563
1175	82	0.11191358677422159
1175	83	0.02465623232972547
1175	84	0.01555100119392705
1175	85	-0.0019347315351083694
1175	86	6.039590045929799E-4
1175	87	0.0777030124204856
1175	88	0.006565596112288574
1175	89	0.07251135113365592
1175	90	0.13067301706427514
1175	91	0.09339691369350334
1175	92	-0.003981570119684363
1175	93	0.1993135259581038
1175	94	0.09763265090770545
1175	95	-0.020844934807911386
1175	96	0.1554061747219393
1175	97	-0.04000599511083891
1175	98	0.15346124052512522
1175	99	0.07818999332562271
1175	100	-0.11812643569805203
1175	101	0.1757006559722072
1176	1	-0.06405265624523082
1176	2	-0.05304495679646948
1176	3	-0.06749831918671134
1176	4	-0.09041606284635151
1176	5	0.019711145779169215
1176	6	-0.19447042741141018
1176	7	0.013349772150846206
1176	8	-0.1438666031065523
1176	9	0.008407416230170384
1176	10	0.013080555775630387
1176	11	-0.07460686334496813
1176	12	-0.1410573085097795
1176	13	-0.15400991230659855
1176	14	-0.14362545703563967
1176	15	-0.03959215842454711
1176	16	-0.026963677909378703
1176	17	-0.023672356060096433
1176	18	-0.09283098156681291
1176	19	-0.06963377578161811
1176	20	-0.02681472584106359
1176	21	-0.13528896206420882
1176	22	-0.09630296441306996
1176	23	-0.03389213389385759
1176	24	0.012491543852540588
1176	25	0.0029769879338203964
1176	26	-0.013302692767837243
1176	27	0.030634382549934003
1176	28	0.008745387504752955
1176	29	-0.13334671258381547
1176	30	-0.16675774156166767
1176	31	-0.009528082354599121
1176	32	-0.07280279130650058
1176	33	-0.1347002544724063
1176	34	-0.11468864355040864
1176	35	0.030567367394901623
1176	36	-0.009669648567879108
1176	37	-0.05765068488608449
1176	38	0.04459384571242708
1176	39	-0.055084248675306924
1176	40	-0.03204379320707318
1176	41	0.018562153696137784
1176	42	-0.09938986256024407
1176	43	-0.06476132138438828
1176	44	-0.09105254517767492
1176	45	-0.06388752010779797
1176	46	-0.013782341204269244
1176	47	-0.044512476376830534
1176	48	-0.06801953204541178
1176	49	-0.1591097411963318
1176	50	0.0323152291151203
1176	51	-0.1714634025399988
1176	52	-0.03747895749359742
1176	53	-0.07165658190859148
1176	54	0.030094441956720175
1176	55	0.011220221772838102
1176	56	-0.06092652717266134
1176	57	0.0033364468194392316
1176	58	-0.008067366237455076
1176	59	-0.10612688656971159
1176	60	-0.0037623176717787032
1176	61	0.061966479457105095
1176	62	1.507174766217645E-4
1176	63	0.009664092985595119
1176	64	0.0032669487959324783
1176	65	-0.05559094844921475
1176	66	0.055567879487540495
1176	67	-0.03317873595254639
1176	68	-0.05387902143192491
1176	69	-0.028531735042790274
1176	70	0.04646411738092837
1176	71	0.057435938872579584
1176	72	0.01801922407147316
1176	73	-0.0016749949406360543
1176	74	0.06576349165698758
1176	75	-0.030843004631151416
1176	76	0.24576753635625437
1176	77	0.11140379004902456
1176	78	0.1356910262049027
1176	79	0.04048527408121316
1176	80	0.06939692649791596
1176	81	0.1489076865249075
1176	82	0.03088462388398483
1176	83	0.06940683305747797
1176	84	0.14645788951740002
1176	85	-0.010217926525839971
1176	86	-0.03912734191741407
1176	87	0.10399164337849243
1176	88	-8.032452627944053E-4
1176	89	-0.09824836612403232
1176	90	0.009614398767048726
1176	91	-0.0375594860423476
1176	92	0.2017004110055396
1176	93	-0.10992060965300965
1176	94	-0.01240999963753353
1176	95	-5.491137640234456E-4
1176	96	0.1501952593202276
1176	97	0.06353587128936056
1176	98	-0.10690834609315658
1176	99	0.23205603087585303
1176	100	0.15479975950422897
1176	101	0.24456652955606728
1177	1	-0.08059400930031302
1177	2	-0.22001701875076662
1177	3	-0.21175844914949238
1177	4	-0.04486772598956179
1177	5	0.05078219555063157
1177	6	-0.12291555813085608
1177	7	-0.29807437003997705
1177	8	0.02084201790652429
1177	9	-0.33441664616699285
1177	10	-0.11915855181064217
1177	11	0.02446262549297984
1177	12	0.06628174315105184
1177	13	-0.04405974731452744
1177	14	-0.11934363822053484
1177	15	-0.02872021720893514
1177	16	-0.09594436081124513
1177	17	-0.1425526854371597
1177	18	-0.1329129939044762
1177	19	-0.0227935415192988
1177	20	-0.09224989720199517
1177	21	-0.15094502910136498
1177	22	-0.02569670945462832
1177	23	-0.038865371134129134
1177	24	-0.06520529744083348
1177	25	-0.18909557494736617
1177	26	-0.16190015644741607
1177	27	-0.12215366787948767
1177	28	-0.2473363680257208
1177	29	-0.12129861189792734
1177	30	-0.17034692779514415
1177	31	-0.22458969315150767
1177	32	-0.053492025997044834
1177	33	-0.029952182109560965
1177	34	-0.11823328159748314
1177	35	-0.08164602016493205
1177	36	-0.17630825424458862
1177	37	-0.20117664326715357
1177	38	-0.09625267028091855
1177	39	-0.022759516854293338
1177	40	-0.13283537517213517
1177	41	0.040758505942143586
1177	42	-0.05539416102348582
1177	43	-0.011092548942421843
1177	44	-0.15184859069631074
1177	45	-0.02265861034386063
1177	46	-0.24799879865824437
1177	47	-0.04373288311487045
1177	48	-0.21116115313207473
1177	49	-0.1285422606299278
1177	50	-0.05286221351762066
1177	51	-0.13674988341015393
1177	52	-0.2614895127932968
1177	53	0.11709670433905472
1177	54	-0.09235804052372742
1177	55	-0.19260607436647348
1177	56	-0.14083942236585045
1177	57	-0.1278553416395738
1177	58	-0.09894348275367548
1177	59	-0.08113098653146977
1177	60	-0.001997860092899373
1177	61	-0.11385036285825123
1177	62	-0.2238797098081804
1177	63	-0.10060271352743655
1177	64	-0.06466641497866021
1177	65	-0.08418127568403833
1177	66	-0.07888073079466551
1177	67	-0.12214277442907928
1177	68	-0.022392625334347827
1177	69	-0.22418649620664155
1177	70	0.01491482972608793
1177	71	-0.06277122766404375
1177	72	-0.11215800127967412
1177	73	-0.07317046663932558
1177	74	0.0038899914732297702
1177	75	0.1533829629871164
1177	76	-0.04495785879598202
1177	77	-0.062010944176272176
1177	78	0.00673145128195074
1177	79	-0.0740926613330899
1177	80	0.07915647329436837
1177	81	-0.050299137383753134
1177	82	-0.12981815432871713
1177	83	-0.15990320943581082
1177	84	-0.1478462099421094
1177	85	-0.22541361862886333
1177	86	-0.14227692053305674
1177	87	-0.018687074009335447
1177	88	-0.11243139194250062
1177	89	-0.03340389497979146
1177	90	-0.08293489522063169
1177	91	-0.006847878990548395
1177	92	0.002788828018488232
1177	93	-0.10628556499236197
1177	94	-0.11012994047579383
1177	95	0.010802375575750034
1177	96	-0.07552472344573857
1177	97	-0.04082305956289645
1177	98	-0.21148521366122708
1177	99	-0.028297546332595402
1177	100	-0.02297239879644053
1177	101	0.09670454769896963
1178	1	-0.1145545177832119
1178	2	0.052827622859567214
1178	3	0.11663346155590659
1178	4	-0.05951127246819965
1178	5	0.008088375177926821
1178	6	-0.26780388764044005
1178	7	-0.14221516201763507
1178	8	-0.11433403652952023
1178	9	0.02616012408586954
1178	10	0.019128667184801884
1178	11	-0.011586960192637719
1178	12	-0.21413741491838323
1178	13	-0.09063207577757026
1178	14	0.03213602106293223
1178	15	-0.047905139219757586
1178	16	0.04142391317930105
1178	17	-0.023208092841663586
1178	18	-0.11267353026249083
1178	19	-0.10618279919890483
1178	20	-0.015307036508851013
1178	21	-0.14493609795177775
1178	22	-0.06665400385291065
1178	23	0.003178474590697533
1178	24	-0.04680550212505352
1178	25	8.219489604357477E-4
1178	26	-0.07392995569549754
1178	27	-0.07660298219402506
1178	28	-0.006677252831494229
1178	29	-0.06633440829581616
1178	30	-0.04752216998517156
1178	31	-0.14341310566511822
1178	32	0.0025084914930317836
1178	33	-0.05416218171610865
1178	34	-0.16529464707329566
1178	35	-0.19374352881032308
1178	36	-0.07151073446248546
1178	37	-0.12009430655050579
1178	38	-0.07725402691404781
1178	39	-0.15841038177182298
1178	40	-0.03747449142001358
1178	41	-0.21847156752232877
1178	42	-0.07882925925434847
1178	43	0.009880914797818718
1178	44	0.036856565998924395
1178	45	-0.18483662115024657
1178	46	-0.056687963843160105
1178	47	-0.09932616614704415
1178	48	9.390896748016075E-4
1178	49	-0.10883629191096134
1178	50	-0.10381453529863904
1178	51	0.04240660332126822
1178	52	-0.05518747064141394
1178	53	-0.2856381684679761
1178	54	-0.10757776151921661
1178	55	0.08268175170173464
1178	56	-0.10144082230098661
1178	57	-0.02808467776960555
1178	58	-0.04725538255799222
1178	59	-0.053986320269224564
1178	60	-0.04931174649893677
1178	61	-0.13490562915335857
1178	62	0.059648389925143874
1178	63	-0.015037685720123761
1178	64	-0.07152493679316052
1178	65	0.003753136450129091
1178	66	-0.031078251954959057
1178	67	0.011444354294582126
1178	68	-0.14720643004897482
1178	69	0.16495225848727557
1178	70	-0.0872450022407989
1178	71	0.1340870651922188
1178	72	-0.15700669656227006
1178	73	-0.16423538252384873
1178	74	-0.20972137570309712
1178	75	-0.0693982927576755
1178	76	-0.022699561449478267
1178	77	-0.0907734337925703
1178	78	-0.14179397986530518
1178	79	0.07452657600479995
1178	80	0.021307395896037917
1178	81	-0.08387152831016209
1178	82	-0.0606754339892035
1178	83	-0.10880373197186088
1178	84	-0.10902734102692335
1178	85	0.18792357661494208
1178	86	-0.06474276963357539
1178	87	-0.136312923794506
1178	88	0.040594068880409395
1178	89	0.10000362378644923
1178	90	0.023906354695732546
1178	91	0.0684787143754022
1178	92	0.11154977049951498
1178	93	-0.02978772798083895
1178	94	-0.058095513159251766
1178	95	0.1564584931953803
1178	96	-0.08201380002604708
1178	97	0.04234035193262997
1178	98	0.0459296433276819
1178	99	0.015197850161939641
1178	100	0.0818798042152693
1178	101	-0.16629066618470034
1201	1	-0.12387468562932469
1201	2	-0.04784062965956082
1201	3	-0.020714003121945268
1201	4	-0.056749204667148945
1201	5	-0.04097007374757311
1201	6	-0.030174016230844813
1201	7	-0.16087808172613194
1201	8	-0.1651284719131354
1201	9	-0.09126994269677624
1201	10	-0.07116947378846561
1201	11	0.028502651479463736
1201	12	-0.07151125602278086
1201	13	0.06149130112942203
1201	14	-0.06456447546584343
1201	15	-0.05896150658073651
1201	16	0.02553754913135009
1201	17	0.12810311170667177
1201	18	-0.18366276343926558
1201	19	-0.09315821351439979
1201	20	0.08564436844066847
1201	21	-0.07277675706416176
1201	22	-0.05543230444829561
1201	23	-0.02491092828578445
1201	24	-0.1747993490458981
1201	25	-0.06088354907571869
1201	26	-0.02348195059917657
1201	27	-0.16730209598443935
1201	28	-0.011220475123195683
1201	29	-0.20382249043345269
1201	30	-0.1649790819192205
1201	31	0.05157132521234331
1201	32	-0.02698964266242143
1201	33	-0.09680421334012124
1201	34	-0.10214760701755665
1201	35	-0.1713542464174438
1201	36	-0.07857313985196868
1201	37	0.04635841562242149
1201	38	-0.14678850855228376
1201	39	-0.12785378164633698
1201	40	0.03619243908193681
1201	41	-0.12082339453728963
1201	42	-0.11943191159792121
1201	43	-0.13036284343815652
1201	44	-0.2515881942429772
1201	45	-0.09215309672275396
1201	46	-0.1504440159866718
1201	47	0.06707968353928351
1201	48	-0.05094875298704693
1201	49	-0.11879499085856793
1201	50	-0.19585846334085488
1201	51	-0.1961402643715502
1201	52	-0.10642975132878263
1201	53	-0.09866424554977726
1201	54	-0.07621197182967165
1201	55	-0.13332967666272566
1201	56	-0.05694306632128132
1201	57	-0.13712073442991368
1201	58	-0.010059933876441107
1201	59	0.07464797526393596
1201	60	-0.1076696967651003
1201	61	0.06410472220919416
1201	62	-0.10392891825187434
1201	63	-0.20542563011657222
1201	64	-0.23791075914430593
1201	65	-0.22849705183877944
1201	66	-0.15190529567527733
1201	67	-0.0845066085621724
1201	68	-0.08331795247799789
1201	69	-0.2293582738669926
1201	70	-0.22302479529876962
1201	71	-0.15319227458750362
1201	72	-0.17274903424231525
1201	73	-0.4026373716217364
1201	74	-0.25490133941953275
1201	75	-0.3578179123022238
1201	76	-0.4191351219006023
1201	77	-0.3609737177972292
1201	78	-0.1843818950729812
1201	79	-0.15502077426157967
1201	80	-0.3238275063162348
1201	81	-0.21002030371318625
1201	82	-0.18661669211066112
1201	83	-0.2765782582667953
1201	84	-0.21462508773866062
1201	85	-0.15896435659603014
1201	86	-0.2654290254486966
1201	87	-0.15470014805911347
1201	88	-0.2894074118640546
1201	89	-0.23199632934106518
1201	90	-0.0897619819808142
1201	91	-0.2258962676479399
1201	92	-0.14018275378629141
1201	93	-0.27616144870817294
1201	94	-0.20223011389621348
1201	95	-0.29928439843223487
1201	96	-0.23342173234217256
1201	97	-0.1939314957062237
1201	98	-0.2781343717056046
1201	99	-0.05079648039775009
1201	100	-0.3110906011358665
1201	101	-0.2429804459585796
1202	1	-0.14462684791720193
1202	2	-0.16825434688855978
1202	3	-0.12367879012532512
1202	4	-0.10433745988807885
1202	5	-0.04900905035270142
1202	6	0.006619633806394631
1202	7	-0.1813783008296852
1202	8	0.0062173418623174825
1202	9	-0.016321403542505664
1202	10	0.10276497332988299
1202	11	0.14628318949004182
1202	12	0.03916597595866733
1202	13	-0.008440336490920686
1202	14	-0.04490379072321815
1202	15	0.03146330567911804
1202	16	0.00540157025645982
1202	17	-0.015189988758784523
1202	18	-0.04315802759112586
1202	19	-0.08069821415669054
1202	20	0.07452986171372089
1202	21	0.0022165351557461577
1202	22	0.10144376581816061
1202	23	0.023882344665445032
1202	24	-0.019243079835490562
1202	25	-0.04044631576824287
1202	26	0.011700589075140044
1202	27	-0.07410715183771543
1202	28	0.03288698610376173
1202	29	0.195099706569124
1202	30	-0.036211666294811096
1202	31	0.10758807446153895
1202	32	-0.02196901170635357
1202	33	-0.1712032842996294
1202	34	-0.063105944192543
1202	35	0.052123916262019065
1202	36	-0.07209679112199296
1202	37	-0.03201124677163847
1202	38	-0.07496481076807981
1202	39	-0.2741507244525394
1202	40	0.07415132634668709
1202	41	-0.015083917464430385
1202	42	-0.08971007469176584
1202	43	0.11823339171019853
1202	44	0.01422429662770952
1202	45	-0.1074806073231187
1202	46	-0.005422949931357834
1202	47	-0.0688681128384161
1202	48	-0.041434582736854964
1202	49	-0.03152402658539444
1202	50	0.043306477604780014
1202	51	-0.15366421813914855
1202	52	-0.17344746711987824
1202	53	-0.01804201218533308
1202	54	-0.09809083398297958
1202	55	-0.02495515566037909
1202	56	0.07907848973867004
1202	57	-0.14336544460719836
1202	58	-0.09039790239804546
1202	59	-0.009205180811342473
1202	60	0.028114005038595735
1202	61	0.06266433650407066
1202	62	-0.1390447427079735
1202	63	-0.04478450101330367
1202	64	-0.11447600279470294
1202	65	-0.11156184951244796
1202	66	-0.04588776946313544
1202	67	-0.07303573483108039
1202	68	0.005476273547778021
1202	69	-0.10219948232407461
1202	70	0.00879898536148005
1202	71	-0.028809830635019296
1202	72	-0.13029412140201657
1202	73	-0.1624170042114983
1202	74	-0.013092652559429041
1202	75	-0.029715369768680944
1202	76	-0.19012291115095792
1202	77	-0.0852931759536304
1202	78	0.054531102688329725
1202	79	-0.08278393938070394
1202	80	0.05995075053113652
1202	81	-0.16872109735493268
1202	82	0.1257174392499465
1202	83	0.09529775502237925
1202	84	-0.12104518435140932
1202	85	0.002185631438742064
1202	86	-0.2928634834445205
1202	87	-0.10611779464871063
1202	88	0.06395533555979682
1202	89	-0.0516083244057981
1202	90	0.2201616995389628
1202	91	-0.03697120106221519
1202	92	-0.042416366860820176
1202	93	0.04177095965940225
1202	94	-0.08243527355174507
1202	95	-0.16865351488033298
1202	96	0.014656527509458783
1202	97	-0.11752143745471955
1202	98	-0.06209060486493456
1202	99	-0.0027511637749881857
1202	100	0.041026933674665145
1202	101	-0.14927249907798767
1203	1	-0.1704744105975422
1203	2	-0.06509809573464764
1203	3	-0.014154754529542402
1203	4	0.07163148083660076
1203	5	-0.027338875802527696
1203	6	-0.13613909238351596
1203	7	0.0221768467915453
1203	8	0.09242582091787455
1203	9	-0.06904114738787825
1203	10	0.11835959914685645
1203	11	-0.018269357549883125
1203	12	0.004997397099863576
1203	13	0.026251945637866925
1203	14	0.04304248854650439
1203	15	-0.019300885424044623
1203	16	-0.018741530290562025
1203	17	-0.06236210715117352
1203	18	0.0797139003732994
1203	19	0.0016312314922188875
1203	20	-0.03778782065665354
1203	21	-0.014636075711834451
1203	22	0.005682871597990413
1203	23	-0.004925977194737641
1203	24	0.04658359379418897
1203	25	0.0827857900696074
1203	26	-0.07698756799364048
1203	27	0.004382084498679717
1203	28	-0.2084566651545927
1203	29	0.10118464482510348
1203	30	0.06162842696741677
1203	31	-3.007071687548546E-4
1203	32	0.09241774168152261
1203	33	0.005410051987709608
1203	34	-0.0969002081436301
1203	35	-0.04396782676045774
1203	36	-0.11325412892853848
1203	37	-0.08787785224815536
1203	38	-0.042623074339367406
1203	39	-0.004472447482719133
1203	40	-0.008194577342131026
1203	41	-0.217167547517235
1203	42	-0.10892673529216523
1203	43	-0.06339416073662107
1203	44	-0.15932489022907248
1203	45	0.1076943384761222
1203	46	0.16945427414591308
1203	47	-0.07342108187935992
1203	48	-0.08551765363829844
1203	49	-0.1261699941018648
1203	50	-0.11926055462026852
1203	51	-0.03156539604950126
1203	52	-0.04309979102676209
1203	53	-0.17801247211369997
1203	54	-0.13683727994311567
1203	55	-0.0424238880220571
1203	56	-0.03661562281955355
1203	57	-0.182284066984856
1203	58	-0.019795021186055806
1203	59	-0.07917885849751372
1203	60	0.14299323362072158
1203	61	-0.11292649130368915
1203	62	-0.06495950905127756
1203	63	-0.06430837835870307
1203	64	-0.22607712742743047
1203	65	0.09221906865627716
1203	66	0.04488254065486785
1203	67	-0.2260161698086378
1203	68	-0.15837153178315333
1203	69	-0.029062484966857483
1203	70	-0.028213036392671142
1203	71	-0.15511853493362793
1203	72	-0.07746972130284746
1203	73	-0.1630255296871681
1203	74	-0.05387905146644556
1203	75	-0.07606289816143885
1203	76	-0.16318742983241918
1203	77	-0.07657632281526361
1203	78	0.03405561303527094
1203	79	-0.14582329625114454
1203	80	-0.15920282091627058
1203	81	-0.11245148090111456
1203	82	-0.10713977142879116
1203	83	-0.03192036148155353
1203	84	-0.1245558108646776
1203	85	-0.18044797144774094
1203	86	-0.11921175033906906
1203	87	-0.033289702040590896
1203	88	-0.07077271115571193
1203	89	0.016721659294411495
1203	90	-0.08898359013836199
1203	91	-0.25145554218673993
1203	92	-0.19033194555609612
1203	93	0.010824358613895413
1203	94	0.07129885525352364
1203	95	-0.1346638644554332
1203	96	0.006661296121016846
1203	97	-0.2674448970191108
1203	98	-0.1310286920397985
1203	99	-0.040328666900435906
1203	100	-0.08199016264179448
1203	101	-0.3379027365063081
1204	1	0.12779357869548136
1204	2	-0.16928326342477362
1204	3	0.07011543914074991
1204	4	-0.02808824833990542
1204	5	2.536293147770152E-4
1204	6	0.07094640596320545
1204	7	-0.009238678322603278
1204	8	-0.01987145510165078
1204	9	0.010769905989540973
1204	10	0.0496712036185869
1204	11	-0.13808670914805532
1204	12	-0.08303913258049533
1204	13	0.060507968311462434
1204	14	-0.0926337829068089
1204	15	-0.024868512569376833
1204	16	-0.0763765483979455
1204	17	-0.31146933435948654
1204	18	-0.19495150664921823
1204	19	0.014309549867277838
1204	20	0.10754362321045363
1204	21	-0.10769228733204983
1204	22	-0.11304488780997701
1204	23	-0.23579355710341332
1204	24	-0.07870691163802235
1204	25	-0.2504152806279194
1204	26	-0.07507290888484164
1204	27	-0.07454721797336816
1204	28	-0.15339761933503837
1204	29	0.11849215545334602
1204	30	-0.023976989502429547
1204	31	-0.03062664009270577
1204	32	-0.059035572757146326
1204	33	-0.05858616907983816
1204	34	-0.02035163311607846
1204	35	-0.045479399741090276
1204	36	-0.14073956429304246
1204	37	-0.042215751791538025
1204	38	-0.011012304381878835
1204	39	-0.0018964751948900016
1204	40	0.0031611146748744545
1204	41	0.013095403199187672
1204	42	-0.005491055871601702
1204	43	0.03163969219992424
1204	44	-0.011556034930691794
1204	45	-0.09424551351568766
1204	46	0.16170746262017133
1204	47	0.016397844273996043
1204	48	-0.06852505404768294
1204	49	0.05733496574697483
1204	50	0.02040878879021335
1204	51	-0.052204665455896304
1204	52	-0.13584109160935043
1204	53	0.09922890719664679
1204	54	-0.09181129978250624
1204	55	0.030289070567143028
1204	56	-0.023206710837186506
1204	57	-0.11926407013396556
1204	58	0.008326534474470293
1204	59	-0.035903783706139336
1204	60	-0.10185009813805834
1204	61	0.0100399706708032
1204	62	0.15564826925135122
1204	63	0.08228270965892648
1204	64	-0.0482594609182172
1204	65	-0.04346350101778995
1204	66	-0.03923019749660739
1204	67	-0.015038371036787623
1204	68	-0.24931154123048316
1204	69	-0.03391211494638924
1204	70	-0.11340277029284351
1204	71	0.04469881666454256
1204	72	-0.13484021413862024
1204	73	-0.06166826311497431
1204	74	-0.09393573545321487
1204	75	-0.09034726282842342
1204	76	-0.06368813838225407
1204	77	0.14752066978432765
1204	78	-0.13977527973752046
1204	79	-0.038010353407500475
1204	80	-8.655511949697825E-4
1204	81	-0.16715152813777223
1204	82	-0.18283178843398673
1204	83	-0.07779660144376521
1204	84	-0.10118311365164345
1204	85	-0.015906954285092922
1204	86	-0.08676961524223259
1204	87	-0.13013744255389526
1204	88	-0.0411395825145533
1204	89	-0.18274929016236285
1204	90	-0.167018545263538
1204	91	-0.21270888811651645
1204	92	-0.09551223212514515
1204	93	-0.036494173900663895
1204	94	-0.07628105342227798
1204	95	-0.05600538547574274
1204	96	-0.1228679118777194
1204	97	-0.20942568744581536
1204	98	-0.19253081768930258
1204	99	0.03366912872230188
1204	100	-0.12276484379436425
1204	101	-0.15692336317927413
1205	1	-0.19666915278889263
1205	2	-0.22961176415112305
1205	3	0.04596322658929353
1205	4	-0.012152716399327801
1205	5	-0.03134604268399244
1205	6	-0.16048343798646414
1205	7	-0.16850075879946047
1205	8	-0.04512172253919999
1205	9	-0.001738262822868819
1205	10	-0.006712541173143904
1205	11	-0.04280901115060942
1205	12	-0.09178777458047449
1205	13	-0.013207394883309576
1205	14	-0.007443371531657306
1205	15	0.056552382108094434
1205	16	-0.040442931185374675
1205	17	-0.06179546248808521
1205	18	-0.14692929580436243
1205	19	-0.06565698401716702
1205	20	-0.06011412332118482
1205	21	-0.06526108226051974
1205	22	-0.1143494003243859
1205	23	-0.10192992736185857
1205	24	-0.25142120508257904
1205	25	-0.07000960803808454
1205	26	-0.15290160732766367
1205	27	0.026313160893025156
1205	28	-0.09429662575769981
1205	29	-0.20485712007184986
1205	30	-0.1483394058891747
1205	31	-0.2087437964718717
1205	32	-0.0638864945321842
1205	33	-0.10625457148906037
1205	34	0.024922526797013234
1205	35	-0.13691515437285773
1205	36	-0.16453547093756526
1205	37	0.179092673427931
1205	38	-0.14984506954048982
1205	39	-0.09927080035732416
1205	40	0.01017401411419172
1205	41	-0.299840249452501
1205	42	-0.19352234086221642
1205	43	-0.012395721943256888
1205	44	-0.06279915127539226
1205	45	-0.08971426806837002
1205	46	-0.23985428943920795
1205	47	-0.2053151712977339
1205	48	-0.08858474361200308
1205	49	-0.12065065714318024
1205	50	-0.01073301346833233
1205	51	-0.19348578498903635
1205	52	-0.04726161166612286
1205	53	-0.12252739787779632
1205	54	-0.2393735596610469
1205	55	-0.06826447729897467
1205	56	-0.21826421511411098
1205	57	-0.23204820952616956
1205	58	0.0028770520753980122
1205	59	-0.09684291616785856
1205	60	-0.1699186787002347
1205	61	-0.15581210410348234
1205	62	-0.27384769941370735
1205	63	-0.23405449891738783
1205	64	-0.08906730963806098
1205	65	-0.24195752581768204
1205	66	-0.08182457069374038
1205	67	-0.2071530216197388
1205	68	-0.30337347019407446
1205	69	-0.1703506376088555
1205	70	-0.01450124142415632
1205	71	-0.1201018226881132
1205	72	-0.23915875827934485
1205	73	-0.16061058401506756
1205	74	-0.1764180554375656
1205	75	-0.14091772690021287
1205	76	-0.2373847705421923
1205	77	-0.14595718388883228
1205	78	-0.18384482598860785
1205	79	-0.2563642700668822
1205	80	-0.1399255862428177
1205	81	-0.21473251905113955
1205	82	-0.14012502902788526
1205	83	0.03860803885793018
1205	84	-0.310136548299063
1205	85	-0.21859589839584714
1205	86	-0.3057836968179757
1205	87	-0.07740500081781931
1205	88	-0.19817974601567556
1205	89	-0.00594580369241271
1205	90	-0.15337236202407212
1205	91	-0.22264216400800763
1205	92	-0.048142693782715185
1205	93	-0.4104130810072206
1205	94	-0.12933317148607415
1205	95	-0.09081763806999277
1205	96	-0.2988297505160986
1205	97	-0.2393021042404797
1205	98	-0.0938698785568377
1205	99	-0.2709865740453097
1205	100	-0.07982165710422606
1205	101	-0.11303030490078214
1206	1	-0.278933804878605
1206	2	-0.1652333959319634
1206	3	-0.032958976396805895
1206	4	-0.15030093170371828
1206	5	-0.07966873267245944
1206	6	-4.755889853527151E-4
1206	7	-0.12198300788601557
1206	8	-0.06446603288274133
1206	9	-0.07384806273130096
1206	10	-0.08889274198503472
1206	11	-0.2184146799840363
1206	12	-0.15006164013900758
1206	13	-0.13167846245509196
1206	14	-0.05688297106701157
1206	15	-0.11573484827913205
1206	16	-0.13790467351459057
1206	17	0.012487715893712448
1206	18	-0.26485060211660283
1206	19	-0.22744327757477834
1206	20	-0.23828893249855554
1206	21	-0.02990745909371384
1206	22	-0.18688062866822008
1206	23	-0.043654405895914294
1206	24	-0.030026384595359445
1206	25	0.009089777040699687
1206	26	-0.06520392303138323
1206	27	-0.12638054508570917
1206	28	-0.0666570472523702
1206	29	-0.21497057456792845
1206	30	-0.1731838126893237
1206	31	-0.16884967519155936
1206	32	-0.12984791023366427
1206	33	-0.22377846002331125
1206	34	-0.1048227863640605
1206	35	-0.15530235023441463
1206	36	-0.019315703046110855
1206	37	-0.18088421010465083
1206	38	-0.13989389397042373
1206	39	-0.1526311746586373
1206	40	-0.08214365185119732
1206	41	-0.11485303719746298
1206	42	-0.23420219020776045
1206	43	-0.1481246565241463
1206	44	-0.01395485045331668
1206	45	-0.0625358597762471
1206	46	-0.12942762005685182
1206	47	-0.1703937399644886
1206	48	-0.26381700532485297
1206	49	-0.057788272156301446
1206	50	0.06537911464591417
1206	51	-0.24017575027293958
1206	52	-0.17079561613873295
1206	53	-0.18215165592778249
1206	54	-0.22589612926504543
1206	55	-0.25975609385374554
1206	56	-0.07491810645512231
1206	57	-0.2547523560011129
1206	58	-0.043384861143465514
1206	59	-0.05547752115528226
1206	60	-0.07552284893745309
1206	61	-0.09242976419040616
1206	62	-0.0682129776848086
1206	63	-0.19570616720270095
1206	64	-0.21111016948950834
1206	65	-0.0273361945840378
1206	66	-0.01668531302047427
1206	67	-0.13969714948228784
1206	68	-0.27739311091184504
1206	69	0.06053004846669552
1206	70	-0.05755814585428709
1206	71	-0.20630836236323802
1206	72	-0.18961980429949676
1206	73	-0.11309349298073101
1206	74	-0.034398328612610385
1206	75	-0.10799249194765537
1206	76	-0.14510105067866874
1206	77	-0.018542560404917197
1206	78	-0.14888779264608587
1206	79	-0.3246613431677403
1206	80	-0.11952729083390068
1206	81	-0.08049307318399457
1206	82	0.006585055531026285
1206	83	-0.050469016309449444
1206	84	-0.14992585064042885
1206	85	-0.15491632310298087
1206	86	-0.23007147034282838
1206	87	0.042925650773469215
1206	88	-0.05641585688530171
1206	89	-0.051177742503327295
1206	90	0.06269043660848439
1206	91	-0.05983914330171558
1206	92	-0.0556456102496341
1206	93	-0.12329446753161477
1206	94	-0.16310623103167643
1206	95	-0.020189875291976023
1206	96	-0.004875551259104327
1206	97	-0.147957283877453
1206	98	0.07422045450410053
1206	99	0.04763650582655288
1206	100	-0.23236881527732578
1206	101	-0.03934656500078404
1207	1	-0.34093207167526174
1207	2	-0.1998328843036674
1207	3	-0.2636116774442314
1207	4	0.05567028712153643
1207	5	0.01737482239424537
1207	6	-0.137130339879036
1207	7	-0.06815954464575924
1207	8	-0.0999183739571663
1207	9	-0.24904325642510372
1207	10	-0.24470272290312778
1207	11	-0.2112968804856621
1207	12	-0.08992615030074802
1207	13	0.06341107249645006
1207	14	-0.20239039134382608
1207	15	-0.023305947113385628
1207	16	-0.09339301188921212
1207	17	-0.22957079638453592
1207	18	-0.2923835371464705
1207	19	-0.14091226740053742
1207	20	-0.06006979893357567
1207	21	-0.17913043403725482
1207	22	0.07601715399808029
1207	23	0.035196346964283975
1207	24	-0.08497393019610655
1207	25	-0.022674507304635938
1207	26	-0.23383877541745335
1207	27	-0.08473950149731024
1207	28	-0.16219071556058395
1207	29	-0.08904418571376027
1207	30	-0.26336788221743745
1207	31	-0.27926306085429786
1207	32	-0.24361937737362638
1207	33	-0.5505764501740487
1207	34	-0.27738317766804244
1207	35	-0.22367888866070018
1207	36	-0.19187692762093178
1207	37	-0.3022509409331775
1207	38	-0.12133445259519249
1207	39	-0.1938239185361823
1207	40	-0.07136446029056032
1207	41	-0.27889906707855516
1207	42	-0.05991692826907524
1207	43	-0.31995010294900084
1207	44	-0.2450108545863401
1207	45	-0.2850041746526344
1207	46	-0.026106202496499975
1207	47	-0.19043890324390844
1207	48	-0.18686111035031416
1207	49	-0.261357171155538
1207	50	-0.05811745644458455
1207	51	-0.21829322479567992
1207	52	-0.046326617980255946
1207	53	0.0035102527623962487
1207	54	-0.17925212756517084
1207	55	-0.1061484477605319
1207	56	-0.20399092599365787
1207	57	-0.16668562767240758
1207	58	-0.18713657976456943
1207	59	-0.1674399573059091
1207	60	-0.10535644475110217
1207	61	-0.07450194211039474
1207	62	-0.2008721949101826
1207	63	-0.09564867151487988
1207	64	-0.046960814024501474
1207	65	-0.21560124137219816
1207	66	0.030783626809039788
1207	67	-0.10460311486821894
1207	68	-0.05273829335649083
1207	69	-0.24934087788049197
1207	70	-0.2191251949922659
1207	71	-0.07413994166145699
1207	72	-0.18291947349097626
1207	73	0.037276062635932306
1207	74	-0.24833228356599335
1207	75	-0.09154955850099356
1207	76	-0.0775752817780031
1207	77	-0.10581601489582937
1207	78	0.10459236300890495
1207	79	-0.08586758603286171
1207	80	-0.24410211438880225
1207	81	-0.19284797989932656
1207	82	0.0023762045281898736
1207	83	-0.11425506568907906
1207	84	-0.23049064161444477
1207	85	-0.11739830362110837
1207	86	-0.15452546962621483
1207	87	-0.12932893013296365
1207	88	0.007651838037581626
1207	89	-0.32989017240441854
1207	90	-0.13805034116651882
1207	91	-0.21065199900419884
1207	92	-0.061944304514234716
1207	93	-0.19890463010275283
1207	94	-0.11573478389021119
1207	95	-0.24318648387966846
1207	96	-0.20399145089996296
1207	97	-0.171869657116126
1207	98	-0.285262584267997
1207	99	-0.2296168668371621
1207	100	-0.08769299929685559
1207	101	0.07071268055580049
1208	1	-0.372031597198351
1208	2	-0.4159808605102242
1208	3	-0.23850656791334046
1208	4	-0.1790152439937529
1208	5	-0.02292951421826217
1208	6	-0.02249524496318145
1208	7	-0.1436062857385707
1208	8	-0.07647045383631479
1208	9	-0.21118335606934835
1208	10	-0.04615685748427012
1208	11	-0.09759108891980617
1208	12	-0.1875594971437735
1208	13	-0.0809809707018232
1208	14	-0.03682210392298657
1208	15	-0.144624247839225
1208	16	-0.21373083617309874
1208	17	-0.0837798855444376
1208	18	-0.1285305717681382
1208	19	-0.20677203675317912
1208	20	-0.02475176840165716
1208	21	-0.1115078540127783
1208	22	-0.09876188059083546
1208	23	-0.16121334890379302
1208	24	-0.062162193954506506
1208	25	-0.06541836755706498
1208	26	-0.04233801191492148
1208	27	-0.020143912208453685
1208	28	-0.16287479745390243
1208	29	-0.20958056159444993
1208	30	-0.1408230648235005
1208	31	-0.18371020723800058
1208	32	-0.175589459537143
1208	33	-0.03201412748881438
1208	34	-0.15757755354054126
1208	35	-0.6785798380239001
1208	36	-0.3030130112009175
1208	37	-0.32009561217676463
1208	38	-0.2192400402874526
1208	39	-0.2371265889528118
1208	40	-0.14892485477369632
1208	41	-0.15933006732827693
1208	42	0.0293625136576523
1208	43	-0.26145475560652187
1208	44	-0.1715066440643369
1208	45	-0.029874788606917946
1208	46	-0.05609158746143805
1208	47	-0.030272856795114933
1208	48	-0.05207691751372323
1208	49	-0.06287066652335227
1208	50	-0.19786216412341417
1208	51	-0.21669703371126303
1208	52	-0.013851764437646352
1208	53	-0.1496778308667146
1208	54	-0.23899241388885883
1208	55	-0.2650646426112928
1208	56	-0.0796284403732912
1208	57	-0.13799103277906966
1208	58	-0.1141371406216578
1208	59	-0.30416831825223767
1208	60	-0.2047579242675326
1208	61	-0.12448167756597428
1208	62	0.01329865771540284
1208	63	-0.17990332519585905
1208	64	-0.30128862475774554
1208	65	-0.2489845196432796
1208	66	-0.07225728300759471
1208	67	-0.0670772724567783
1208	68	-0.25792437918809696
1208	69	-0.09132532944823168
1208	70	-0.19567768425615384
1208	71	-0.2148061743803069
1208	72	-0.3395054504262376
1208	73	-0.1612947752518039
1208	74	-0.2393258193810155
1208	75	-0.21155782807265666
1208	76	-0.12946356887132993
1208	77	-0.20928555053072273
1208	78	-0.03815968493823618
1208	79	-0.006383083292028857
1208	80	-0.14164908105260565
1208	81	-0.2262799749539539
1208	82	-0.12899085391967446
1208	83	-0.24613876767337217
1208	84	-0.21415004988974573
1208	85	-0.15888739965867416
1208	86	-0.20372205208244054
1208	87	-0.18876709052171492
1208	88	-0.041346192821841043
1208	89	-0.0036719457772136366
1208	90	-0.2064065386373386
1208	91	-0.28449313316367153
1208	92	-0.1733383004777025
1208	93	-0.1660437267543955
1208	94	0.03949162633785619
1208	95	0.0063236872840946035
1208	96	-0.2532866950774917
1208	97	-0.03706867950537429
1208	98	-0.14059338760365847
1208	99	-0.2130003498006161
1208	100	-0.15878839003411827
1208	101	-0.033611241022462934
1209	1	-0.16285636710130547
1209	2	-0.2293400125460252
1209	3	-0.03618609497442549
1209	4	-0.023959770300415073
1209	5	0.05991986892582446
1209	6	0.06602951755611741
1209	7	-0.14146823714130363
1209	8	-0.020722281290012745
1209	9	-0.04780241423647169
1209	10	0.02426632204439727
1209	11	0.027306182018463687
1209	12	0.028402672879245472
1209	13	-0.02434716128349379
1209	14	-0.03565717241438193
1209	15	0.041866318743650766
1209	16	-0.07631988140277457
1209	17	0.0995774446556581
1209	18	-0.13804223954235084
1209	19	-0.12161486128873378
1209	20	-0.017298694716032514
1209	21	0.010248154834762602
1209	22	-0.03360597318824432
1209	23	0.0031555575774433464
1209	24	0.07239522035501267
1209	25	0.01864289748712622
1209	26	-0.012315443624174804
1209	27	-0.08536322270383323
1209	28	-0.0971141529574524
1209	29	-0.0020746787505245834
1209	30	0.008741219492016228
1209	31	0.06707711471167244
1209	32	-0.1388309145658866
1209	33	0.061482159818687876
1209	34	-0.2099569351757964
1209	35	-0.10896203828778539
1209	36	-0.057902272482657224
1209	37	-0.0034653822241779153
1209	38	-0.4350645694191684
1209	39	-0.1356346901024139
1209	40	-0.06303332703203068
1209	41	-0.30657050790753715
1209	42	-0.2620537509210408
1209	43	-0.19462669195302595
1209	44	0.025479542087147422
1209	45	-0.12504443602151838
1209	46	0.018395810571945503
1209	47	-0.03653652056289758
1209	48	-0.026300751298101943
1209	49	-0.10105257079912633
1209	50	-0.10943090110170317
1209	51	-0.0017332617569394415
1209	52	-0.055392026204138745
1209	53	-0.015219534050352479
1209	54	-0.23294825323344526
1209	55	0.02312849765560543
1209	56	0.02012629399182231
1209	57	0.06989446605078342
1209	58	-0.0184843455886039
1209	59	0.045277025071492005
1209	60	-0.013905385415085902
1209	61	0.28208343179231576
1209	62	-0.12253083130381981
1209	63	0.025460496196821225
1209	64	0.022772206898210356
1209	65	-0.0568245929661515
1209	66	0.023115816103477016
1209	67	-0.04729831650507066
1209	68	-0.04436590869541135
1209	69	0.16283158598327674
1209	70	0.02257502281513979
1209	71	0.0022675561934661914
1209	72	-0.08827390554166215
1209	73	-0.034768686885549016
1209	74	0.03141822795139859
1209	75	-0.059361914121083714
1209	76	-0.18701030256870865
1209	77	-0.002240343322995386
1209	78	-0.1419573696820038
1209	79	-0.12078112309312417
1209	80	-0.13500700515508868
1209	81	-0.15111641102598128
1209	82	-0.08731094483488988
1209	83	0.012055078855830459
1209	84	-0.05926431991950665
1209	85	-0.13054100047279604
1209	86	-0.1899142228438251
1209	87	-0.034630560388393405
1209	88	-0.042777176548916884
1209	89	0.0385673551515211
1209	90	0.07510720619008993
1209	91	-0.1314344556077245
1209	92	0.11599609545936573
1209	93	0.00927304793830075
1209	94	-0.12500809918292788
1209	95	-0.20807989025548324
1209	96	0.02033697626655595
1209	97	0.03015826183311532
1209	98	-0.1435524661239782
1209	99	-0.07897664506962343
1209	100	0.007112624094339992
1209	101	-0.1894945664906018
1210	1	-0.3905094672932137
1210	2	-0.2703745937879134
1210	3	-0.38115182279702253
1210	4	-0.06387722904597126
1210	5	-0.10679534190146
1210	6	-0.08987045881905686
1210	7	-0.1877016957185731
1210	8	-0.111883360523791
1210	9	-0.004031762741476541
1210	10	-0.042579796202701914
1210	11	-0.09441870527817997
1210	12	-0.10501609817678315
1210	13	-0.14249919835828706
1210	14	-0.04945382739808224
1210	15	0.01910760263961464
1210	16	-0.11712488921838826
1210	17	-0.07790122018574408
1210	18	0.037044007249683375
1210	19	0.005792120008820234
1210	20	-0.1849390763378551
1210	21	-0.0305325809005339
1210	22	-0.010531315505488692
1210	23	-0.03493947247138607
1210	24	-0.12851126093768528
1210	25	-0.17509684755894028
1210	26	-0.1404073021211829
1210	27	-0.2962641375994437
1210	28	-0.23245405917013784
1210	29	-0.07979104816511295
1210	30	-0.004193776640633473
1210	31	-0.17075690956688305
1210	32	0.011902749514987931
1210	33	-0.1484745711528106
1210	34	0.0055075353530398274
1210	35	-0.2776129475199127
1210	36	-0.18424735026658112
1210	37	-0.09831419952661236
1210	38	0.036696887811807244
1210	39	-0.08209169453935061
1210	40	-0.31445607547295396
1210	41	-0.23062559582101727
1210	42	-0.12760543912513356
1210	43	-0.06645433105632037
1210	44	-0.10625960101133103
1210	45	-0.37561402083949247
1210	46	-0.1484448060036243
1210	47	-0.2861736529622405
1210	48	-0.11579919303054709
1210	49	-0.169893449513161
1210	50	-0.21066732087277273
1210	51	-0.2540755175069904
1210	52	-0.2690696670873862
1210	53	-0.13891774147631963
1210	54	-0.2838718867962342
1210	55	-0.23101029657216543
1210	56	-0.16384474779822256
1210	57	-0.25801769814498954
1210	58	-0.04414236168585006
1210	59	-0.13420732267298519
1210	60	-0.008991502756025227
1210	61	-0.025949898628361723
1210	62	-0.2589229321980042
1210	63	-0.23591865958785974
1210	64	-0.15313686341638544
1210	65	-0.35783196520601024
1210	66	-0.08802887138539717
1210	67	-0.18637045960031173
1210	68	-0.026885965524442668
1210	69	-0.1947782775429019
1210	70	-0.12907208055479913
1210	71	-0.1889826824819849
1210	72	-0.05464129745809032
1210	73	-0.0578020820317775
1210	74	-0.17691874619397652
1210	75	-0.20566470994111086
1210	76	-0.2577933522423308
1210	77	-0.15931508838524877
1210	78	0.02298638381721929
1210	79	-0.20594335767792415
1210	80	-0.05644637188033386
1210	81	-0.11485270943664716
1210	82	-0.16528176655808124
1210	83	-0.17384599785364685
1210	84	-0.10935299391957187
1210	85	-0.13478740092328678
1210	86	-0.11230465058260819
1210	87	-0.03522805809872409
1210	88	-0.24851946530900193
1210	89	-0.06366179270428063
1210	90	-0.16566778515286273
1210	91	-0.13479492512684743
1210	92	-0.1418854535524403
1210	93	-0.18387122207079187
1210	94	-0.20123375833172474
1210	95	-0.15479943769445725
1210	96	-0.14850770507339206
1210	97	-0.013644347900957143
1210	98	-0.05158959917057615
1210	99	-0.01667749653420003
1210	100	-0.1896595128519749
1210	101	-0.19291692981451547
1211	1	-0.24410411178852343
1211	2	-0.29685859144702675
1211	3	-0.29712009517598403
1211	4	-0.12884075480337032
1211	5	-0.10577694551597716
1211	6	-0.04071342067350514
1211	7	-0.05405150085116617
1211	8	0.04743774107618748
1211	9	-0.18141120727434412
1211	10	-0.04649198319572889
1211	11	-0.1573023444454975
1211	12	-0.09472846522879763
1211	13	-0.11434795775431894
1211	14	-0.04621731896501302
1211	15	-0.06591446972995385
1211	16	0.006913351260976697
1211	17	-0.0648535500876335
1211	18	0.038814512742220586
1211	19	0.026366572813870448
1211	20	-0.05946329110037851
1211	21	0.040428303530987364
1211	22	-0.019939184070963734
1211	23	-0.07887687341404614
1211	24	-0.048149825759026044
1211	25	0.05952948329304064
1211	26	0.12856561564951363
1211	27	-0.1410162149959433
1211	28	-0.19718949259537055
1211	29	0.09444661302762114
1211	30	-0.04290788147122271
1211	31	-0.14700123851176272
1211	32	-0.08917420974447765
1211	33	0.023492127082114678
1211	34	-0.06682422038062441
1211	35	-0.0014250674126117246
1211	36	-0.09021866970378767
1211	37	-0.008588802692500508
1211	38	0.012284239288050003
1211	39	-0.22723574274425573
1211	40	-0.11185414385349901
1211	41	0.08885693685152063
1211	42	-0.04078643580793084
1211	43	0.048572016138791696
1211	44	0.13419293287473977
1211	45	-0.20510682081770426
1211	46	-0.05831164406985323
1211	47	0.01571074624182245
1211	48	-0.07081290479266045
1211	49	-0.038407296146729664
1211	50	-0.2158629718933298
1211	51	-0.14837816905748724
1211	52	-0.024239451652846356
1211	53	-0.1683113850160325
1211	54	-0.011183956582200949
1211	55	0.028344975174000808
1211	56	-0.06330971364129567
1211	57	-0.2827653401304815
1211	58	-0.03719897171870201
1211	59	-0.14764243059759252
1211	60	0.04129532523194257
1211	61	-0.04974622422981412
1211	62	0.14895762637107168
1211	63	0.032914406543469
1211	64	0.02118861159641483
1211	65	0.03692449271785847
1211	66	0.0719992127752036
1211	67	0.08341514255145199
1211	68	-0.0464277928527963
1211	69	-0.0010337519316578891
1211	70	-0.039886169550449324
1211	71	0.07066245617949107
1211	72	0.02669137483231765
1211	73	-0.14468084753208643
1211	74	-0.04832150488952891
1211	75	0.25444637047581864
1211	76	-0.15305545108613927
1211	77	0.20338607285088983
1211	78	0.10267417316324412
1211	79	0.10313567658958789
1211	80	0.02452447494776777
1211	81	-0.01250082360436977
1211	82	-0.05234506304416442
1211	83	0.10159912369226731
1211	84	0.08948473325548889
1211	85	0.028592650581956036
1211	86	0.17871969966118684
1211	87	3.3979139163875516E-4
1211	88	0.07244370594074923
1211	89	0.131739812215244
1211	90	-0.017830373253808318
1211	91	0.13870853528649718
1211	92	0.17926879406505236
1211	93	0.012455680323128604
1211	94	0.13439269468717185
1211	95	-0.01247803464101338
1211	96	0.030839012956228373
1211	97	0.07484637036120745
1211	98	0.06284969637557936
1211	99	0.003897769361778103
1211	100	0.10757847825239963
1211	101	-0.027581801176417287
1212	1	-0.24824248858386966
1212	2	-0.023480378372717325
1212	3	-0.020049456364880314
1212	4	0.019060966816937253
1212	5	0.012318167285329196
1212	6	-0.07899207818717713
1212	7	-0.05978819238868027
1212	8	-0.062229039716903856
1212	9	-0.049779855791364014
1212	10	0.0372920678130626
1212	11	-0.05458038829129208
1212	12	-0.04260959506408568
1212	13	-0.14813727927951703
1212	14	-0.06099151615096332
1212	15	-0.08069765539349305
1212	16	-0.06660667547565424
1212	17	-0.04889491669576529
1212	18	-0.07719200472116938
1212	19	-0.1448026401795417
1212	20	-0.019999788813628072
1212	21	-0.038516269430523664
1212	22	0.0249562186496064
1212	23	-0.008699334638976097
1212	24	0.04555015029894349
1212	25	-0.042026830744752885
1212	26	-0.14024420369025847
1212	27	-0.041960331996506284
1212	28	-0.05295833836861874
1212	29	-0.24129794751345202
1212	30	-0.13820903224149816
1212	31	-0.09859215818827494
1212	32	-0.058825840867164914
1212	33	0.01590993766873794
1212	34	-0.08892157539852263
1212	35	-0.021679784524792467
1212	36	-0.039991465504371604
1212	37	-0.00807073952965709
1212	38	-0.10472612769515166
1212	39	-0.07174999315834185
1212	40	-0.004693922606207934
1212	41	0.03877599969650447
1212	42	-0.01678107213820823
1212	43	0.08797995329135944
1212	44	-0.1518592378834569
1212	45	-0.1287488865659654
1212	46	-0.13288822549034762
1212	47	-0.010912715809233475
1212	48	-0.4148452502378319
1212	49	-0.10575387304847084
1212	50	-0.28690953302437805
1212	51	-0.09372332251122373
1212	52	-0.17024950730786514
1212	53	-0.013308766100522007
1212	54	-0.06406889017777928
1212	55	-0.14839341682004203
1212	56	0.09173049345323392
1212	57	-0.14863396617631253
1212	58	0.044601894280255294
1212	59	-0.17259117584697492
1212	60	0.06253346350577971
1212	61	-0.028539137060377584
1212	62	-0.15616359959190618
1212	63	-0.2785857785374617
1212	64	-0.05704260309827447
1212	65	-0.11002199887505526
1212	66	-0.23678277496942002
1212	67	-0.2235589354963139
1212	68	-0.013491150997047896
1212	69	-0.20498067415436338
1212	70	-0.10642051493188376
1212	71	-0.14320774530131786
1212	72	-0.12119277839997977
1212	73	-0.07655840158756888
1212	74	-0.07961121251069159
1212	75	-0.205281164254437
1212	76	-0.1310467551426342
1212	77	-0.16956669923645507
1212	78	-0.19257239303402685
1212	79	-0.033885901476566005
1212	80	-0.24093672792298548
1212	81	-0.08901401337809745
1212	82	-0.0013930606973531212
1212	83	-0.11773566359541121
1212	84	-0.2184711316852841
1212	85	-0.2875378261587258
1212	86	-0.280188657906983
1212	87	-0.045452824819165016
1212	88	-0.163202716767735
1212	89	-0.2105577570552768
1212	90	-0.2535156098427933
1212	91	0.023337748328941643
1212	92	-0.24804016197229828
1212	93	-0.19611417935039555
1212	94	-0.0379356233480479
1212	95	-0.08361815765241687
1212	96	-0.1307031319723464
1212	97	-0.08850286712989686
1212	98	-0.07429322613802469
1212	99	-0.24448655179162415
1212	100	-0.12719728783145712
1212	101	-0.1801342428146384
1213	1	-0.23242674551152476
1213	2	-0.19059630791026905
1213	3	-0.15734644306444068
1213	4	-0.04223313558682662
1213	5	-0.15726659552077393
1213	6	-0.15425980505788317
1213	7	-0.07477019370689675
1213	8	-0.04610064348677412
1213	9	-0.2275752848585313
1213	10	-0.1369374252381519
1213	11	0.00846851516929803
1213	12	-2.7185078620561853E-4
1213	13	-0.0728582856283424
1213	14	-0.09644525756708333
1213	15	-0.1843773858921054
1213	16	-0.06727704891309116
1213	17	0.01871703285159043
1213	18	-0.13536520893719484
1213	19	-0.15196267916260098
1213	20	-0.04787943706474351
1213	21	-0.09697114315808619
1213	22	-0.21330520445743417
1213	23	-0.05213559001182233
1213	24	-0.08775276272714905
1213	25	-0.09007119932621066
1213	26	-0.0678523225322607
1213	27	-0.10710203992776002
1213	28	-0.10521648284254326
1213	29	-0.07347643584951413
1213	30	-0.06631288942378433
1213	31	0.08141437654439443
1213	32	-0.06088766169155235
1213	33	-0.16331637251699505
1213	34	-0.0463979292430281
1213	35	-0.02309094877755058
1213	36	-0.041926535048574465
1213	37	-0.09179418513645743
1213	38	-0.03305813718177575
1213	39	-0.014406305653764662
1213	40	-0.044789577572323935
1213	41	-0.21177184750342093
1213	42	-0.12774477620495617
1213	43	-0.019871302672996194
1213	44	-0.09125804247804581
1213	45	0.0072974875024129915
1213	46	-0.060645629173457394
1213	47	-0.10164691555798555
1213	48	-0.1731784427364076
1213	49	-0.05932347076807076
1213	50	-0.006130097152073688
1213	51	-0.010630816610252225
1213	52	-0.3548472550784467
1213	53	-0.048790674467795725
1213	54	-0.05329784805692128
1213	55	-0.04724871192519231
1213	56	-0.08211874575741973
1213	57	-0.13490257748928514
1213	58	-0.03901451691216096
1213	59	-0.1893223448317798
1213	60	-0.14084882398865517
1213	61	-0.3011670572690335
1213	62	-0.07286829164262798
1213	63	-0.16588135688946437
1213	64	-0.2362153960768154
1213	65	-0.06029324661466262
1213	66	0.0198744839355669
1213	67	0.08381855234964064
1213	68	-0.16707708554832124
1213	69	0.009843028898373518
1213	70	-0.06662624634309822
1213	71	0.014031442814477657
1213	72	-0.014220331311591394
1213	73	-0.08564787672460028
1213	74	0.04568665299774466
1213	75	-0.0734626495541022
1213	76	-0.08061664579853556
1213	77	0.017819576698265394
1213	78	-0.18708828764456342
1213	79	0.02886724899692439
1213	80	-0.08281591423610024
1213	81	-0.15117284118225882
1213	82	-0.10396864671077566
1213	83	-0.08454654505198533
1213	84	-0.2003485153135216
1213	85	-0.0926619579124548
1213	86	-0.09828085397150232
1213	87	-0.0023433060796875793
1213	88	-0.024353731059648
1213	89	-0.11235649855589713
1213	90	-0.09641725648275923
1213	91	-0.3389033269725843
1213	92	-0.1736230770264129
1213	93	-0.036444183350099024
1213	94	-0.08346749988666602
1213	95	-0.25355219065281887
1213	96	-0.14483449136574222
1213	97	-0.21123754008342388
1213	98	-0.07144273068135476
1213	99	-0.25133675431199975
1213	100	-0.030821247766787963
1213	101	-0.1659155658726661
1214	1	-0.13784457848083065
1214	2	-0.1091116159895762
1214	3	-0.1348576448912695
1214	4	0.04470336827640864
1214	5	-0.22144901293945196
1214	6	-0.018455861368373405
1214	7	-0.11471125477325472
1214	8	0.04134002634837941
1214	9	0.030907337182945582
1214	10	-0.030488633955371824
1214	11	0.04599990728625869
1214	12	-0.061031537060159735
1214	13	0.031528510189957615
1214	14	0.07894813182760885
1214	15	-0.07587093520871946
1214	16	-0.08157935849780529
1214	17	0.01906037027264773
1214	18	-0.2210221797708627
1214	19	-0.03555394916811849
1214	20	0.08039631136944791
1214	21	0.0032904791683847634
1214	22	0.0841846481676356
1214	23	-0.1601311735336779
1214	24	-0.055632384133588175
1214	25	-0.07558322737029499
1214	26	0.008693789733165147
1214	27	0.013092468013745417
1214	28	0.007075745787851417
1214	29	-0.044608499346836084
1214	30	-0.07201481341416383
1214	31	0.0068340779630347015
1214	32	-0.04438972703761124
1214	33	-0.17990418194934676
1214	34	-0.15647403504771518
1214	35	-0.08638762660366694
1214	36	-0.09270578485433845
1214	37	-0.1510015605445858
1214	38	-0.15989825428703597
1214	39	-0.1395703369790695
1214	40	-0.10243360486114028
1214	41	-0.030250023108486346
1214	42	0.02409669099291989
1214	43	-0.037639704041140476
1214	44	0.01534132847734071
1214	45	0.004517282185844351
1214	46	-0.07099857294692669
1214	47	-0.08699101967397382
1214	48	-0.14212394747986679
1214	49	-0.06777918950416506
1214	50	-0.12641447987198973
1214	51	-0.092728667381067
1214	52	-0.029624332122025976
1214	53	-0.053590697173000024
1214	54	-0.03679675990198206
1214	55	-0.15387843532767675
1214	56	-0.08133549494726111
1214	57	-0.007936714531766142
1214	58	0.06445815780460862
1214	59	0.13287045785405383
1214	60	-0.016297360232044866
1214	61	0.06409192597129021
1214	62	-0.03183651341889515
1214	63	0.11649652476989303
1214	64	-0.01639548463501228
1214	65	-0.04852556345636572
1214	66	-0.17328021145003447
1214	67	0.08527507562267544
1214	68	0.08797728672168148
1214	69	0.048070162172813014
1214	70	0.025139844297186187
1214	71	0.09131783943897176
1214	72	-0.08916840694674022
1214	73	-0.044994518620512736
1214	74	0.02722211628449145
1214	75	-0.0018517663491337544
1214	76	0.0211050474895913
1214	77	0.1377168671707878
1214	78	-0.06701440111620371
1214	79	0.10806387885040891
1214	80	0.05375748369669964
1214	81	-0.031932661480006175
1214	82	0.06556356689319642
1214	83	0.017712820156148723
1214	84	0.04605107346994686
1214	85	0.06917177138235076
1214	86	0.06965765906605981
1214	87	-0.020830705675173533
1214	88	0.13986838105282828
1214	89	-0.08424776741826889
1214	90	-0.0027247709208637616
1214	91	0.08911072029760447
1214	92	0.1475298587056315
1214	93	0.038604410129323696
1214	94	-0.12089482647071748
1214	95	-0.021650822703499273
1214	96	0.09457023801854092
1214	97	0.06943587428700226
1214	98	0.05984106351643703
1214	99	0.04117647955202841
1214	100	-0.06621259526959022
1214	101	0.03135090062551882
1215	1	-0.2244684219952049
1215	2	-0.16470695561253734
1215	3	-0.08139791313599432
1215	4	-0.12159316292289901
1215	5	-0.2600744673168123
1215	6	-0.0246697496554944
1215	7	-0.11636951912323923
1215	8	-0.05341138873912854
1215	9	-0.009845694252000214
1215	10	-0.13930728611904897
1215	11	-0.1124577697568725
1215	12	-0.1485865627998848
1215	13	-0.18262969050116595
1215	14	-0.07422918963474956
1215	15	-0.028046481666173406
1215	16	0.04055437682001184
1215	17	-0.0783094806559248
1215	18	-0.001385399600771109
1215	19	0.037893489571494854
1215	20	-0.024999256955311466
1215	21	0.009476945177105733
1215	22	0.028351714089616564
1215	23	0.014369319871455843
1215	24	-0.15902495089409996
1215	25	-0.07189767315233553
1215	26	-0.0611064859782573
1215	27	-0.15930787061221707
1215	28	-0.07860790532398454
1215	29	0.006881137578282903
1215	30	0.035241160627123236
1215	31	-0.13279624621922181
1215	32	0.04250716402033561
1215	33	-0.07688534166884153
1215	34	-0.01896541172052224
1215	35	-0.06574844463374063
1215	36	-0.02605397845092483
1215	37	-0.12225792006476155
1215	38	-0.08338461307464229
1215	39	-0.007799629535213626
1215	40	-0.08790175603937911
1215	41	-0.03613484405472178
1215	42	-0.04732933408122619
1215	43	0.03787890021190066
1215	44	-0.01800729604076423
1215	45	0.015423905802144589
1215	46	0.0019462546041566497
1215	47	-0.03790592481835375
1215	48	-0.13097287383890688
1215	49	-0.09387383788983783
1215	50	-0.07723419053561287
1215	51	-0.129374625004246
1215	52	-0.04070841705430439
1215	53	-0.16634679676914743
1215	54	-0.1442619267528329
1215	55	-0.17980384908089064
1215	56	0.012077712953953323
1215	57	-0.21267810481777616
1215	58	-0.20406706031023703
1215	59	-0.0782227156047881
1215	60	-0.03786459045264223
1215	61	-0.14602383913574357
1215	62	0.03155439233504609
1215	63	-0.053842050266666774
1215	64	0.015119372951303944
1215	65	-0.018276439891970142
1215	66	-0.2671266913500929
1215	67	0.0026012154394763343
1215	68	-0.09644145303659002
1215	69	-0.10087080902243173
1215	70	-0.19541440695904555
1215	71	0.11749240417885431
1215	72	-0.0716067881077933
1215	73	-0.09734286460661679
1215	74	-0.24017643793464316
1215	75	-0.19578329448693665
1215	76	-0.20913475250014102
1215	77	-0.017474816514010172
1215	78	-0.10692360986986671
1215	79	-0.20097618862406819
1215	80	-0.0057237886500089985
1215	81	-0.007253394406987468
1215	82	-0.20797522720819472
1215	83	-0.184959755097438
1215	84	-0.05667983288728351
1215	85	-0.024715841935318394
1215	86	0.03500177536159299
1215	87	0.018065054017917248
1215	88	0.06094197108741639
1215	89	-0.04261369735278464
1215	90	0.014065106654328474
1215	91	-0.15735131610428965
1215	92	0.08017800070916081
1215	93	-0.09850698190778928
1215	94	-0.05440363626940581
1215	95	-0.07555910458415127
1215	96	0.0060264432688086345
1215	97	-0.06767081678810882
1215	98	-0.04361339924390961
1215	99	0.09078573167206372
1215	100	-0.15445082748849615
1215	101	-0.050842286191887354
1216	1	-0.5346068390641605
1216	2	-0.017444635230859262
1216	3	-0.21638023753271796
1216	4	-0.09507309240868977
1216	5	-0.06886858966900178
1216	6	-0.03233009262807229
1216	7	0.07788606664970388
1216	8	0.03815827384035231
1216	9	-0.11325855995819012
1216	10	-0.013337637341287234
1216	11	-0.09369488946477844
1216	12	0.07134491483036243
1216	13	0.004404305628085581
1216	14	-0.07225342732534301
1216	15	0.07243548043557269
1216	16	0.07115575510928807
1216	17	0.04245080554142078
1216	18	-0.0010454539920701222
1216	19	-0.014887477238524127
1216	20	0.09053206195522989
1216	21	-0.054034461625256824
1216	22	-0.10516574664607958
1216	23	0.03415203698965996
1216	24	-0.0607238163305297
1216	25	-0.024854219712729275
1216	26	-0.11340478491709405
1216	27	-0.10369323954142828
1216	28	-0.016644486137721515
1216	29	-0.1330890162167222
1216	30	-0.12506024997070853
1216	31	-0.018667055909283192
1216	32	-0.13022715927225192
1216	33	-0.10186801110840094
1216	34	-0.14935435341142522
1216	35	-0.09338088618818574
1216	36	-0.20875180562210716
1216	37	-0.08007643380844343
1216	38	-0.18915278820583836
1216	39	-0.13910744381433915
1216	40	-0.2389160251288729
1216	41	-0.07625901242307975
1216	42	-0.10075725620192344
1216	43	-0.12267149015701762
1216	44	0.04382869255400834
1216	45	0.06756105405450796
1216	46	0.011469436777360897
1216	47	-0.08521247341763427
1216	48	-0.15903073752188845
1216	49	-0.06866571432686186
1216	50	-0.1778910266183118
1216	51	-0.08745192087219777
1216	52	-0.039358044878561316
1216	53	0.02351968733849219
1216	54	-0.3071931126650469
1216	55	-0.04494895527566456
1216	56	-0.046822274812704734
1216	57	-0.1905843849109985
1216	58	-0.1580195259549484
1216	59	-0.051443470872179375
1216	60	-0.11211192656514157
1216	61	-0.10255353948172541
1216	62	-0.1640252953070842
1216	63	-0.15119392494711548
1216	64	-0.06434320715352726
1216	65	-0.2977552526936904
1216	66	-0.12210205215510683
1216	67	0.03383464946257675
1216	68	-0.23915901038427734
1216	69	-0.07788860382232343
1216	70	-0.0538574482293015
1216	71	-0.14189158457902096
1216	72	-0.046824086673353804
1216	73	-0.2224887236221207
1216	74	-0.1776868284290245
1216	75	-0.18462978493082005
1216	76	-0.2644823674699808
1216	77	0.05878317828525326
1216	78	-0.19933274597671868
1216	79	-0.11009818008582783
1216	80	0.05360593428059701
1216	81	-0.0454668880911413
1216	82	-0.033883474045566686
1216	83	-0.12080884277282422
1216	84	-0.1545179042860525
1216	85	-0.08175024584246415
1216	86	0.018049193657013518
1216	87	1.671333714909906E-4
1216	88	-0.14132174514935514
1216	89	-0.06241994011864449
1216	90	-0.19893101004542757
1216	91	-0.12431993445868983
1216	92	0.017885222455639394
1216	93	-0.21523458000189777
1216	94	-0.10533235042024103
1216	95	0.16507690345848403
1216	96	0.01011324036166883
1216	97	-0.14273959009810255
1216	98	-0.21530357587447213
1216	99	-0.22335263364046654
1216	100	-0.08970353999566782
1216	101	-0.05675820239039098
1217	1	-0.047660650290893614
1217	2	-0.20696925556266876
1217	3	-0.18762726927528917
1217	4	-0.0845956574890181
1217	5	-0.07403003757786308
1217	6	0.002162955879022377
1217	7	-0.07871184395001762
1217	8	-0.049981976520896865
1217	9	-0.03743282315053165
1217	10	-0.09638481642957686
1217	11	0.00559154302969489
1217	12	-0.060224775585524526
1217	13	-0.09818238646046495
1217	14	-0.01571543521118457
1217	15	-0.14749619035740125
1217	16	0.02688168574297123
1217	17	0.011376984070047058
1217	18	-0.0466993085371783
1217	19	0.10518466208855415
1217	20	-0.02771920360539326
1217	21	-0.13578129890942137
1217	22	0.018732717606773974
1217	23	-0.16669741425819495
1217	24	-0.007993968071332347
1217	25	-0.013909215080509796
1217	26	-0.08711890892148233
1217	27	-0.0970342247341307
1217	28	-0.0702075017291719
1217	29	-0.07674864443753648
1217	30	-0.1391252844515094
1217	31	-0.007200333592727759
1217	32	-0.13639568040814254
1217	33	-0.01968482812461758
1217	34	-0.050604657746738724
1217	35	-0.11818698111551384
1217	36	0.038592177075841505
1217	37	-0.07384902181272679
1217	38	-0.04531364167273466
1217	39	-0.12738480316399148
1217	40	0.057048093342146444
1217	41	-0.17892238120159476
1217	42	-0.13128841223345233
1217	43	0.007060331143613041
1217	44	-0.08140133751590639
1217	45	-0.007653640677411033
1217	46	-0.12389258786668478
1217	47	-0.11949525388831717
1217	48	-0.11896874797521662
1217	49	-0.07714165049391397
1217	50	0.07065053530957499
1217	51	-0.012353031656580526
1217	52	0.09400722390090266
1217	53	0.013599541763447576
1217	54	-0.14250620651415602
1217	55	-0.012511158252301868
1217	56	6.813060677615113E-4
1217	57	-0.004101932015785792
1217	58	0.023297921865378157
1217	59	-0.012288558663037463
1217	60	-0.18133635370331547
1217	61	0.052214406816133874
1217	62	0.1158967948520555
1217	63	-0.014721669261177794
1217	64	-0.07358472449826792
1217	65	-0.06857297402055451
1217	66	-0.04624746277854541
1217	67	-0.07405261525065043
1217	68	-0.1755742723656013
1217	69	0.10414581057329286
1217	70	-0.07055083316525668
1217	71	-0.11550492221257258
1217	72	-0.17678949520991694
1217	73	-0.08253439763393544
1217	74	-0.12394121164805227
1217	75	-0.10154150081285707
1217	76	-0.08105235826877788
1217	77	-0.16970980065948993
1217	78	-0.07629946355037731
1217	79	-0.2184194190546549
1217	80	-0.11724751680283418
1217	81	-0.04129472757915664
1217	82	-0.06802712980042713
1217	83	-0.22873681727505613
1217	84	-0.006836623200378256
1217	85	-0.4660937352800474
1217	86	-0.24162866938734595
1217	87	-0.20260358277297996
1217	88	0.08916087532790584
1217	89	-0.09881449148886645
1217	90	-0.10785609770981353
1217	91	-0.19209600216183276
1217	92	-0.11220587261396986
1217	93	-0.05143380343303505
1217	94	-0.14572001827895065
1217	95	0.006629661764065986
1217	96	-0.19834656998605027
1217	97	-0.11692563146240786
1217	98	-0.10977431699816265
1217	99	-0.14287728559153123
1217	100	-0.1377537387226795
1217	101	-0.1295077810638361
1218	1	-0.3855093401292464
1218	2	-0.2373811061728901
1218	3	-0.07401625487477048
1218	4	-0.05776700013492331
1218	5	-0.03534667402355751
1218	6	0.01595261794506797
1218	7	-0.035867911747907044
1218	8	-0.05515551209052916
1218	9	-0.07699248973791128
1218	10	-0.048190906519039345
1218	11	0.11819707354552378
1218	12	-0.0071109656798711285
1218	13	0.004839736548063911
1218	14	0.05921851713998194
1218	15	-0.056320502823830054
1218	16	0.023671856655539614
1218	17	-0.0199442524742679
1218	18	0.006538562247307311
1218	19	0.041358293756140085
1218	20	0.06511417357590688
1218	21	0.014763623731731457
1218	22	0.002702082840428943
1218	23	0.08681725013153141
1218	24	-0.005076371276274472
1218	25	0.07135408542723098
1218	26	0.024755253175278824
1218	27	0.057441261623900175
1218	28	-0.09339310153004732
1218	29	0.05205057228539545
1218	30	-0.02739842003310855
1218	31	-0.059158998870962876
1218	32	0.01344938133873086
1218	33	-0.050111250965052534
1218	34	-1.95768843845201E-4
1218	35	0.09441201158892198
1218	36	0.068689740126338
1218	37	-0.08298974859680186
1218	38	0.15282024640308833
1218	39	-0.041572484036876745
1218	40	0.07853504371306741
1218	41	0.017183209966219692
1218	42	-0.009025431527085459
1218	43	0.04075920427698776
1218	44	-0.0459671874550196
1218	45	-0.0805888344250576
1218	46	-0.12759905431353502
1218	47	-0.11262582579715286
1218	48	0.021491403670502507
1218	49	-0.14021735204833163
1218	50	-0.11740685249606742
1218	51	0.0072214119599181
1218	52	-0.02084439928800208
1218	53	-0.03940477949357302
1218	54	0.10014781408231244
1218	55	0.07525817200799878
1218	56	-0.06701812474879887
1218	57	-7.991557302347019E-4
1218	58	-0.2413152681297248
1218	59	0.10170290909925228
1218	60	0.0033461843538376
1218	61	-0.03844495115503577
1218	62	-0.24886227498279823
1218	63	0.05542274547867265
1218	64	-0.011753176328774373
1218	65	-0.03581066206140093
1218	66	-0.04093647563204428
1218	67	-0.0038818129587951944
1218	68	-0.15492975443860502
1218	69	-0.12662554089472167
1218	70	0.006877333616671422
1218	71	0.019922690036921153
1218	72	-0.009922099354106706
1218	73	-0.05502951002915779
1218	74	0.058504685993447936
1218	75	0.01715955421661164
1218	76	-0.0359375212178179
1218	77	-0.11306793566608064
1218	78	-0.09725708750492146
1218	79	-0.040999365460358206
1218	80	-0.10214989861417223
1218	81	0.02531099828331662
1218	82	-0.31647814111320116
1218	83	-0.046989205151589886
1218	84	-0.14058724744320727
1218	85	-0.1501567566311266
1218	86	-0.029597599817158482
1218	87	-0.14190551780761496
1218	88	0.08116465938162776
1218	89	0.03247893966482707
1218	90	-0.017776084350622057
1218	91	0.03588575183056264
1218	92	0.07660887731868371
1218	93	-0.011756771315837966
1218	94	-0.05699325310926184
1218	95	-0.05511957299692227
1218	96	-0.08669965591180073
1218	97	-0.05600425691513777
1218	98	-0.010751286572919128
1218	99	0.08107623135715158
1218	100	-0.26895697958667597
1218	101	-0.1239837242809756
1219	1	-0.002784424655260409
1219	2	-0.126372386646743
1219	3	-0.10453141871543181
1219	4	-0.038348259509049853
1219	5	-0.10734631812453443
1219	6	-0.007711489638126068
1219	7	-0.061432265918284656
1219	8	0.07640002086826314
1219	9	-0.13143550776165114
1219	10	0.004482149382525336
1219	11	0.06417668561558543
1219	12	-0.1253743055380241
1219	13	-0.077404715240327
1219	14	-0.05544134507624676
1219	15	0.016686462628541676
1219	16	-0.04124793895672951
1219	17	-0.0011419798047711538
1219	18	-0.0777904409812038
1219	19	-0.16567960949016936
1219	20	-0.08294617673041671
1219	21	-0.004140334373872179
1219	22	-0.0605843904544372
1219	23	0.10567354318895639
1219	24	-0.022029240076641088
1219	25	-0.11984631114597022
1219	26	-0.10494134290474477
1219	27	-0.04579487738008936
1219	28	-0.16725803784954252
1219	29	0.037493666573219286
1219	30	-0.047014176191439105
1219	31	-0.017455259389052458
1219	32	-0.13613307283927156
1219	33	-0.10398546608059434
1219	34	-0.08675549632688018
1219	35	-0.12065268576979804
1219	36	-0.09027637320208015
1219	37	-0.06012005848317159
1219	38	-7.12051433552574E-4
1219	39	-0.2921095102462985
1219	40	0.05117530606149501
1219	41	-0.1950597165406336
1219	42	-0.08939188041744472
1219	43	0.0373876965361859
1219	44	-0.1552758535963079
1219	45	-0.05849767343158874
1219	46	-4.8908151438809E-4
1219	47	0.019218875120557755
1219	48	-0.1504014707225636
1219	49	0.018551745747636517
1219	50	-0.2775963687276075
1219	51	-0.15191311787204853
1219	52	-0.1857877096573759
1219	53	-0.2616224117481991
1219	54	-0.25992667049963103
1219	55	6.464832671184695E-4
1219	56	-0.12465787867004963
1219	57	-0.11805517423698575
1219	58	-0.010390820408751722
1219	59	-0.20562225550404634
1219	60	-0.17577588901220764
1219	61	-0.23050649626523523
1219	62	-0.1962718384980633
1219	63	-0.142704971429076
1219	64	-0.06445800892912956
1219	65	-0.2519684778582345
1219	66	-0.23497770907638227
1219	67	-0.18938464744032046
1219	68	-0.08483353459469356
1219	69	-0.10785186725413354
1219	70	-0.16087821459493767
1219	71	-0.19827201215185397
1219	72	-0.16471275446252776
1219	73	-0.32973271566253004
1219	74	-0.26444508140111367
1219	75	-0.10792306520022521
1219	76	-0.2409671371010873
1219	77	-0.148823077135944
1219	78	-0.19771276536545912
1219	79	-0.13966601517945065
1219	80	-0.25281276055077484
1219	81	-0.18438979232094255
1219	82	-0.3885699376406464
1219	83	-0.26132621610819484
1219	84	-0.34973194581878175
1219	85	-0.1125553889620079
1219	86	-0.3382955178078504
1219	87	-0.37905502082004716
1219	88	-0.2927771765489169
1219	89	-0.23211609808588918
1219	90	-0.2243532254645828
1219	91	-0.17999560668686598
1219	92	-0.21224131461257656
1219	93	-0.1507988945077443
1219	94	-0.26619514954263934
1219	95	-0.3447705377374959
1219	96	-0.2350587071866812
1219	97	-0.4086906590301922
1219	98	-0.2892359193613885
1219	99	-0.2687248465084693
1219	100	-0.42544133274019913
1219	101	-0.4071204657711789
1220	1	-0.4124238521743635
1220	2	-0.1077830066007408
1220	3	-0.20660255188860788
1220	4	-0.1244728939025137
1220	5	-0.1355322724611554
1220	6	-0.1911750819175353
1220	7	-0.007536764073520885
1220	8	-0.03749079738944516
1220	9	-0.031980173888804586
1220	10	-0.08186153032384169
1220	11	-0.03903109359948331
1220	12	-0.026487692950325936
1220	13	-0.08716059521305652
1220	14	-0.03619801520515864
1220	15	0.01447450323237831
1220	16	-0.07095048338708665
1220	17	-0.050913057539574424
1220	18	-0.02793094859282519
1220	19	-0.04706856387139169
1220	20	-0.06752220058803715
1220	21	-0.06048277149591996
1220	22	0.03901192894708316
1220	23	0.0905331311607398
1220	24	-0.03614611309726712
1220	25	-0.16681440540395442
1220	26	-0.0798801695228164
1220	27	-0.07016705368687326
1220	28	0.08502082993311433
1220	29	-0.12786802104745476
1220	30	0.03870263565580956
1220	31	0.11223708947765232
1220	32	0.05835606569932139
1220	33	-0.11790241047016536
1220	34	0.005616310390720969
1220	35	-0.09613076212182392
1220	36	-0.18039400451775833
1220	37	-0.116457716434752
1220	38	0.004849309929085166
1220	39	-0.06693969038916237
1220	40	-0.05283218767779374
1220	41	0.11855422844155328
1220	42	0.033839826511076865
1220	43	-0.1084988714459243
1220	44	0.01356984929222449
1220	45	-0.162001761215393
1220	46	0.06983402227007929
1220	47	-0.06396179026742033
1220	48	-0.10846584296259465
1220	49	-0.10320877320655342
1220	50	-0.16450128235206307
1220	51	0.012674344133550619
1220	52	0.05540666876371603
1220	53	-0.279454293275748
1220	54	-0.012881790902866896
1220	55	-0.10516275773689188
1220	56	0.021410297789671517
1220	57	0.0921518594274886
1220	58	-0.05954538515376839
1220	59	-0.15765212850555343
1220	60	0.02710387980339135
1220	61	0.15355162481982632
1220	62	-0.09826698286087776
1220	63	-0.01459293492895597
1220	64	0.041177588881375016
1220	65	-0.013981719346531918
1220	66	-0.059905543602383204
1220	67	-0.1645034894791806
1220	68	-0.07588453790187799
1220	69	0.07109939157936651
1220	70	-0.08380612558766387
1220	71	-0.1212596627753797
1220	72	-0.07411083387322037
1220	73	-0.114967946432742
1220	74	-0.12866805200603437
1220	75	-0.1825426432313293
1220	76	-0.11707032894972969
1220	77	-0.12269057304178688
1220	78	-0.05992848437572462
1220	79	-0.13374302991841347
1220	80	-0.09593250744590165
1220	81	-0.04876171373864224
1220	82	-0.12575618509971775
1220	83	0.024798736896627815
1220	84	-0.15766903281880218
1220	85	0.05057123993859136
1220	86	-0.14203410355572998
1220	87	-0.10497596696835387
1220	88	-0.10991018404902775
1220	89	7.832334674660046E-4
1220	90	-0.0133536460315824
1220	91	-0.22709831424623417
1220	92	-0.21119467628108168
1220	93	-0.1544868210487067
1220	94	-0.011063116993305755
1220	95	-0.12173939666276112
1220	96	-0.29958388067056774
1220	97	-0.31674658806906564
1220	98	-0.11110667784760153
1220	99	-0.31843379502724645
1220	100	-0.34610630651847885
1220	101	-0.3725463535817397
1221	1	-0.2251497756177372
1221	2	-0.03029001461791836
1221	3	-0.0555299907040947
1221	4	-0.07078969670045865
1221	5	0.009437436971523994
1221	6	-0.14191626582603334
1221	7	0.0036980401160207066
1221	8	0.026900940469310797
1221	9	0.10240971557230694
1221	10	-0.07065419701222453
1221	11	-0.05527423127606568
1221	12	-0.00993688144097149
1221	13	-0.07418531468633915
1221	14	-0.07991556277785605
1221	15	-0.023903882994822823
1221	16	-0.05353983339864499
1221	17	-0.051216806961214445
1221	18	-0.04595184451234502
1221	19	-0.0642151009906371
1221	20	0.10318458193248148
1221	21	0.030467026259557883
1221	22	0.005058708712667226
1221	23	-0.016953742665123173
1221	24	0.0016369399611591007
1221	25	-0.004151095940194693
1221	26	-0.08290000388912233
1221	27	-0.03153946735277202
1221	28	0.12105163342097569
1221	29	-0.012178735513970196
1221	30	0.015342185949691611
1221	31	-0.07059847808834974
1221	32	-0.003993016165068752
1221	33	-0.09703984844975366
1221	34	0.09830266007223543
1221	35	-0.00702936200966775
1221	36	0.0504488844296489
1221	37	-0.1266313598541231
1221	38	0.08954830563303062
1221	39	0.0642498417935613
1221	40	-0.039053972633404044
1221	41	0.01631703938736706
1221	42	0.04853831596598468
1221	43	0.006261113531429885
1221	44	0.1115459127389613
1221	45	-0.05613252965826376
1221	46	0.18288885061044624
1221	47	-0.043124736919367024
1221	48	0.0036133767702892783
1221	49	0.08950924647279379
1221	50	-1.6970571596885975E-4
1221	51	0.029093295428857857
1221	52	0.0656438876434251
1221	53	-0.1426556002616337
1221	54	-0.04344588968343288
1221	55	-0.09323490254138278
1221	56	0.029843464871866843
1221	57	-0.058014947667686556
1221	58	-0.09369639570925159
1221	59	0.09259304907993737
1221	60	0.14095614848584148
1221	61	0.06277332383083944
1221	62	-0.13866369373342025
1221	63	0.02923253394987313
1221	64	0.10009320344612149
1221	65	0.14060554444806428
1221	66	-0.018770258554745567
1221	67	0.07330130481692265
1221	68	0.06537660301077608
1221	69	0.036957407169488476
1221	70	0.09731133478461373
1221	71	-0.05004690592757299
1221	72	0.1778960118695565
1221	73	0.04751170059002874
1221	74	0.0276043539287798
1221	75	0.04104871882581307
1221	76	-0.1273852511698621
1221	77	-0.10642899063288525
1221	78	-0.054278509668556296
1221	79	0.033147262775941044
1221	80	-0.0539832995294276
1221	81	-0.06528073751782415
1221	82	0.15808626863049113
1221	83	-0.10955897239319512
1221	84	-0.0307064838666804
1221	85	-0.0013820768363430602
1221	86	-0.17633895102760277
1221	87	0.04770521033928787
1221	88	0.02946409999121613
1221	89	0.009071589778884004
1221	90	-0.0024237685870218684
1221	91	-0.16576290777731373
1221	92	0.012288764469928992
1221	93	0.052193076116026305
1221	94	-0.028491426831841693
1221	95	-0.056817470860032415
1221	96	-0.1354995419358076
1221	97	-0.03749098607028856
1221	98	0.06366775681154024
1221	99	0.029041415448730845
1221	100	-0.07839592962980646
1221	101	0.010355301067725975
1222	1	-0.17378657030716482
1222	2	-0.058150122352920164
1222	3	-0.3300047242815083
1222	4	-0.11288757542473604
1222	5	0.0073072222010992505
1222	6	-0.03586686007861317
1222	7	-0.02940210057687409
1222	8	-0.0731519165291914
1222	9	0.017583172031358174
1222	10	-0.13909351640063505
1222	11	-0.022129006672692242
1222	12	-0.050090322198379056
1222	13	-0.07763190191204217
1222	14	-0.0867457752163503
1222	15	-0.06024462408103659
1222	16	-0.04310329677574032
1222	17	0.010965176575389535
1222	18	0.028564475085943286
1222	19	0.030735889689431417
1222	20	0.04288368569542911
1222	21	0.10617457159609245
1222	22	-0.05400859845645556
1222	23	0.07261788245438794
1222	24	0.042766291918816535
1222	25	-0.09000912826069651
1222	26	-0.12814909249455297
1222	27	-0.02631362028051143
1222	28	-0.16194123865731314
1222	29	-0.05174336485426778
1222	30	-0.10079746534958645
1222	31	0.08790255961890381
1222	32	0.0030408511794064452
1222	33	-0.08716103089189886
1222	34	-0.04536965762941492
1222	35	-0.036587306494269
1222	36	-0.0313908500416602
1222	37	0.12440284950622527
1222	38	-0.017801537739245532
1222	39	-0.1516261074948133
1222	40	0.14535049222834573
1222	41	-0.034741655200235755
1222	42	0.03654210923293988
1222	43	0.08084661361304768
1222	44	0.04036657982537406
1222	45	-0.11762931548636857
1222	46	0.03754259840483343
1222	47	-0.00898067050610507
1222	48	-0.10898407832069523
1222	49	-0.0835686631883732
1222	50	0.04614779383707912
1222	51	0.0814170600908497
1222	52	0.012284359003487566
1222	53	-0.24287635596125057
1222	54	-0.11392136947728915
1222	55	-0.09826175856046859
1222	56	-0.062247806727597776
1222	57	-0.06645224605321687
1222	58	-0.003521578959805538
1222	59	-0.06452671088710815
1222	60	0.040603638944375575
1222	61	-0.051928306185722306
1222	62	-0.20973264879719267
1222	63	-0.05236040497697303
1222	64	0.029161832040202285
1222	65	0.008879685716166819
1222	66	-0.22592810665305763
1222	67	-0.1478189526277518
1222	68	0.01526428188896034
1222	69	0.037452941530418116
1222	70	0.026191077339937863
1222	71	0.05417971068040828
1222	72	-0.0421581665539037
1222	73	-0.09819794348027244
1222	74	-0.09776894862312702
1222	75	-0.16947487638285708
1222	76	-0.19243122898546972
1222	77	0.23018108795303505
1222	78	-0.00665824056424924
1222	79	-0.025309079675224666
1222	80	-0.16301407318487549
1222	81	0.02327144710856288
1222	82	-0.07133214892424888
1222	83	-0.02371104508711852
1222	84	-0.2226683335507076
1222	85	0.0074528150011374805
1222	86	-0.06950213146429718
1222	87	-0.1476212204918923
1222	88	0.10303249150611293
1222	89	0.05712093334160073
1222	90	-0.04963089806334864
1222	91	-0.08128615319702703
1222	92	-0.12910992498743212
1222	93	-0.12224279202131072
1222	94	0.1132286798149238
1222	95	-0.12947330184200467
1222	96	0.026975875673350913
1222	97	-0.035236790546029795
1222	98	-0.205075878972643
1222	99	-0.03489612001597919
1222	100	-0.1263216810930956
1222	101	-0.17544054654865704
1223	1	-0.3313333218012815
1223	2	-0.1606747030353901
1223	3	-0.09693358489457893
1223	4	-0.09799842948296345
1223	5	-0.020518110361074093
1223	6	0.009259417152925664
1223	7	-0.17416014954545034
1223	8	-0.08436841932464034
1223	9	-0.046224423881504606
1223	10	0.006923449090010081
1223	11	0.041510862230339285
1223	12	0.03195710405957186
1223	13	0.09400488235631599
1223	14	0.012768394824135498
1223	15	0.057788921320934605
1223	16	-0.020853441367989944
1223	17	-0.11963632718401129
1223	18	0.12391246043392812
1223	19	0.1084898900750133
1223	20	-0.11053254719448802
1223	21	0.010878639458056227
1223	22	-0.14351505691028166
1223	23	-0.032471764740520825
1223	24	-0.10106829454735333
1223	25	0.021656574457637134
1223	26	-0.007850268511518266
1223	27	0.11176619464141169
1223	28	-0.011008136671584623
1223	29	-0.016607448139403402
1223	30	-0.03412501499292375
1223	31	-0.045469331647723266
1223	32	0.1085854819871983
1223	33	-0.013496099332229505
1223	34	-0.04901338232576791
1223	35	-0.03579301306839966
1223	36	-0.08070644672567795
1223	37	-0.049489573859879954
1223	38	-0.09880597190157658
1223	39	0.004879579800345368
1223	40	-0.10850530110112544
1223	41	0.07668113253834719
1223	42	-0.12614537871770892
1223	43	0.020193056643698526
1223	44	-0.04411963571347144
1223	45	-0.06358266038708393
1223	46	0.05937217233967118
1223	47	0.009226385595688669
1223	48	-0.03741862622892711
1223	49	-0.06382314554812041
1223	50	-0.07801260716542657
1223	51	-0.034788839272948735
1223	52	-0.026699639454200508
1223	53	0.01380766177540238
1223	54	-0.05476578821645006
1223	55	-0.0891890768562078
1223	56	0.09104889656910586
1223	57	0.03050360511316086
1223	58	0.06016455946317478
1223	59	-0.04145749939684151
1223	60	0.07528071625303312
1223	61	0.04677036356558517
1223	62	-0.07629713694063156
1223	63	-0.0038410296154935963
1223	64	-0.057518329903118115
1223	65	-0.06820533452674482
1223	66	0.065668191785349
1223	67	-0.08640773226916565
1223	68	0.13420393872335268
1223	69	-0.08714509201497833
1223	70	-0.03250759241136336
1223	71	-0.0704298902449878
1223	72	0.01676799500383197
1223	73	-0.026256551538878625
1223	74	-0.11724648862698217
1223	75	0.01834660038598912
1223	76	-0.03892824074564061
1223	77	-0.08749965235928414
1223	78	-0.11565766219524676
1223	79	0.04497624903115849
1223	80	-0.10276730241179166
1223	81	-0.04884152763599303
1223	82	-0.1498226058357588
1223	83	-0.0617195278324445
1223	84	-0.0879661935854088
1223	85	-0.08244115068229974
1223	86	-0.07950984305095687
1223	87	-0.022437106360406744
1223	88	0.047605462394869846
1223	89	0.05088611552783817
1223	90	0.03175911543193166
1223	91	-0.14770412119393939
1223	92	0.03810812012535081
1223	93	0.020413849582702426
1223	94	0.02792889188355474
1223	95	0.10288065998564377
1223	96	-0.1069473940393948
1223	97	0.054788272110613434
1223	98	-0.1128298793582232
1223	99	0.08671945738907283
1223	100	0.03816646234241716
1223	101	-0.10158089742585474
1224	1	-0.7128717833397431
1224	2	-0.12155382391451752
1224	3	-0.17693358489457722
1224	4	-0.278218209702743
1224	5	-0.1541444839874444
1224	6	-0.1630482751547646
1224	7	-0.03965465503995347
1224	8	-0.06942336437958829
1224	9	-0.15699365465073356
1224	10	-0.08186775970119697
1224	11	-0.12112650040702277
1224	12	-0.06298795088547848
1224	13	-0.13896215061071615
1224	14	-0.04877006671432582
1224	15	-0.08023305670104719
1224	16	0.11716853665398475
1224	17	-0.015020942568625628
1224	18	-0.016746880225412042
1224	19	0.010907472492597492
1224	20	-0.10349958016151817
1224	21	-0.08582465724524013
1224	22	0.025276151880930797
1224	23	0.0229128506440901
1224	24	-0.11689247037152484
1224	25	-0.08735441455335291
1224	26	-0.035103015764264
1224	27	-0.19680523393001437
1224	28	0.021519335855892052
1224	29	-0.03770634923830585
1224	30	0.015984875116970443
1224	31	0.004640558462163824
1224	32	-0.09800792460620755
1224	33	-0.0996499454860782
1224	34	0.030986617674230388
1224	35	-0.12634246361785273
1224	36	-0.05433282035205167
1224	37	0.005895041524738076
1224	38	0.035699522603920286
1224	39	0.022461997382762888
1224	40	-0.04257123516705974
1224	41	0.02657124242845299
1224	42	-0.07163988421221035
1224	43	0.024588661039302906
1224	44	-0.07313062472446319
1224	45	-0.030176066980487803
1224	46	0.05761393058143227
1224	47	0.01889671526602399
1224	48	0.06543851662821254
1224	49	-0.08755940928438832
1224	50	0.09077860162578588
1224	51	-0.24665697114107843
1224	52	0.03835530560074574
1224	53	-0.09344508547734875
1224	54	-0.08289765634831525
1224	55	-0.039079186746320715
1224	56	-0.02059945507924965
1224	57	-0.06356232895277714
1224	58	0.08038433968295777
1224	59	-0.13112782906717513
1224	60	-0.07153247056015744
1224	61	-0.11498787819265743
1224	62	0.05381275316926093
1224	63	-0.01614872192318728
1224	64	-0.00125459363938063
1224	65	0.014432028110611839
1224	66	0.012920939038096435
1224	67	-0.07497916084059142
1224	68	-0.058323533804120586
1224	69	-0.08099124586113504
1224	70	-0.03514495504872883
1224	71	-0.11262769244278559
1224	72	-0.17663859840276075
1224	73	-0.13526754054986867
1224	74	0.02780845642796237
1224	75	0.11329165533104657
1224	76	-0.03189527371267786
1224	77	-0.012774377634009682
1224	78	0.004781898244310412
1224	79	-0.046452322397414036
1224	80	-0.09045961010409798
1224	81	-0.04444592324038865
1224	82	0.007540031526879432
1224	83	-0.09424700035991407
1224	84	-0.14247168809090027
1224	85	-0.036726864968017026
1224	86	0.01455609101498112
1224	87	-0.05232721625051795
1224	88	0.08804502283443583
1224	89	-0.11878421414249374
1224	90	-0.0060430823702688485
1224	91	-0.08440741789723916
1224	92	0.09700921902644666
1224	93	-0.25826746909861953
1224	94	0.14836845232311902
1224	95	-0.05008637298139007
1224	96	-0.2124418995338999
1224	97	0.03984321716555428
1224	98	0.004093197564849049
1224	99	-0.08734647667686346
1224	100	-0.0444709002949466
1224	101	-0.08136111720607175
1225	1	-0.43865855999266046
1225	2	-0.21375287595608938
1225	3	-0.3864720079763089
1225	4	-0.16496428951968767
1225	5	-0.04870189508029199
1225	6	-0.11897916840849376
1225	7	-0.13964292573688653
1225	8	-0.0931777027795917
1225	9	-0.1443613875302745
1225	10	-0.021607215346165276
1225	11	-0.10180391573010894
1225	12	-0.02296410771203483
1225	13	-0.1011526460295542
1225	14	-0.026235575833375435
1225	15	-0.14503534103089066
1225	16	-0.019455923750001602
1225	17	-0.14750284386942525
1225	18	0.10804828960912971
1225	19	-0.10586446947619521
1225	20	-0.05701731352177575
1225	21	-0.04108794164238816
1225	22	-0.11159712357502372
1225	23	-0.09724443738721078
1225	24	-0.13664384760321724
1225	25	0.013557202263775991
1225	26	-0.10838347109196178
1225	27	-0.17038968971919388
1225	28	-0.06327429570939103
1225	29	-0.15197129688908007
1225	30	-0.05653490606422906
1225	31	-0.22526224214929869
1225	32	-0.10078103950530704
1225	33	-0.08659465432054958
1225	34	-0.09911096628162142
1225	35	-0.04750962541493209
1225	36	-0.1927943588135932
1225	37	-0.07142990824115714
1225	38	-0.0864182895926362
1225	39	-0.1547147016837016
1225	40	-0.10914368284187503
1225	41	-0.12073649795015484
1225	42	-0.10215568512171558
1225	43	-0.16465460662915632
1225	44	-0.06941147423365379
1225	45	0.04949781993749269
1225	46	-0.11853558919013807
1225	47	-0.031073961476309364
1225	48	-0.08701281157114948
1225	49	-0.20863658233006532
1225	50	-0.06874376577059849
1225	51	-0.19275524731809668
1225	52	-0.11736292192850328
1225	53	-0.12071859936503415
1225	54	-0.26330664368643397
1225	55	0.02441172304380501
1225	56	-0.16447877785621046
1225	57	-0.15546776385033922
1225	58	0.0376581419961326
1225	59	-0.13512117605264962
1225	60	-0.06257589782405404
1225	61	0.07342280124164091
1225	62	-0.12586517170551303
1225	63	-0.011790805124327619
1225	64	-0.05822362635644396
1225	65	0.02132155153557136
1225	66	-0.20583094774529087
1225	67	0.030460736095363927
1225	68	0.022479827314207057
1225	69	-0.08041554859252642
1225	70	0.011601124768219506
1225	71	-0.0811727781532241
1225	72	-0.07140944435470686
1225	73	-0.15961526631491552
1225	74	-0.09095631336042942
1225	75	-0.13183385782596702
1225	76	0.015852603956460598
1225	77	-0.0971730585681243
1225	78	-0.013146245353119923
1225	79	-0.06935061395711983
1225	80	-0.151497749567433
1225	81	0.002828936632901957
1225	82	-0.06788554027664873
1225	83	0.1476639146218659
1225	84	-0.18370807200444972
1225	85	-0.08799314899020771
1225	86	-0.1411902099281761
1225	87	-0.002981076825633977
1225	88	-0.11773925413094588
1225	89	-0.2502189386480822
1225	90	-0.17815003054020906
1225	91	-0.021565657732644183
1225	92	-0.08226183363043305
1225	93	-0.24956240338568136
1225	94	-0.0961902086134927
1225	95	-0.0783474557306647
1225	96	-0.06663281797678877
1225	97	-0.14607162040282873
1225	98	-0.19030404124183775
1225	99	0.11942998395786475
1225	100	-0.18697462579079627
1225	101	-0.24474800153783605
1226	1	-0.31228655461497823
1226	2	-0.012149274975080004
1226	3	-0.08524434390300684
1226	4	-0.13002500755604984
1226	5	-0.0047961578949369255
1226	6	-0.11608686447242178
1226	7	-0.11672595583218737
1226	8	-0.014544754617254796
1226	9	-0.0369016536284974
1226	10	-0.0038253370076120063
1226	11	-0.06699923232626759
1226	12	-0.106177319656247
1226	13	0.06591390356766169
1226	14	-0.09914573755511213
1226	15	-0.10879937410457075
1226	16	-0.09845119245411382
1226	17	-0.011146677299009866
1226	18	-0.018454010304637336
1226	19	-0.02443625354880652
1226	20	-0.017309955832359947
1226	21	-0.08104571525699811
1226	22	-0.0020941522335604645
1226	23	-0.1040792270456592
1226	24	0.010401166224433211
1226	25	-0.009889553832678644
1226	26	0.0561006642766273
1226	27	0.05327398917246029
1226	28	0.010366767494019768
1226	29	-0.11425631090455113
1226	30	0.02352384777221772
1226	31	0.03597712886850246
1226	32	-0.09185918962026562
1226	33	-0.15729880825121967
1226	34	-0.07835148608248232
1226	35	-0.015522121169603054
1226	36	-0.11050455559355754
1226	37	-0.018587452725199682
1226	38	-0.06686628368282044
1226	39	-0.06779611659628415
1226	40	-0.07870719223325295
1226	41	0.04588634592960261
1226	42	-0.15317323458277343
1226	43	-0.03144507266884489
1226	44	-0.054004634435678156
1226	45	-0.08649602609114737
1226	46	-0.08418008935212384
1226	47	-0.0556241127431818
1226	48	-0.24210556719494036
1226	49	0.03150524698957469
1226	50	0.039309140853994506
1226	51	-0.01180391721825913
1226	52	-0.047312979602423866
1226	53	-0.028737699839730624
1226	54	-0.00824393797366696
1226	55	0.008551786931164429
1226	56	-0.0802263398224099
1226	57	-0.22018384696963977
1226	58	-0.0021814666037798247
1226	59	-0.23561543448501254
1226	60	0.015127381215975788
1226	61	-0.019751486677201058
1226	62	-0.09909805695085083
1226	63	-0.05479426242919061
1226	64	-0.2971963263252988
1226	65	-0.12047724865912812
1226	66	-0.08024031830920819
1226	67	-0.015147829381355393
1226	68	-0.048075642160874565
1226	69	-0.06274948761937793
1226	70	-0.16734531283047716
1226	71	-0.006770294027248269
1226	72	0.004220077804752975
1226	73	-0.023838969121300124
1226	74	-0.03316266547339097
1226	75	-0.025026770429242617
1226	76	0.0760525923747295
1226	77	-0.014706399100916201
1226	78	-0.07846880454127358
1226	79	0.02044775427010137
1226	80	-0.10177062467092668
1226	81	-0.16604060762576722
1226	82	-0.030982840949484114
1226	83	-0.15292831904123005
1226	84	0.13490628277543948
1226	85	0.16520004533098387
1226	86	0.10958803581436172
1226	87	-0.05344145085312135
1226	88	-0.09716836842547139
1226	89	0.012209908014419568
1226	90	0.10592727285590087
1226	91	-0.00815901513720263
1226	92	-0.0015136534499120557
1226	93	0.03445933897702247
1226	94	0.09028514028631918
1226	95	0.04625403080087409
1226	96	0.07226037493581572
1226	97	-0.06175657838772963
1226	98	-0.03049407562707529
1226	99	0.08922904082889005
1226	100	-0.17755037895581438
1226	101	0.08299870901421968
1227	1	-0.22071639486856753
1227	2	-0.06385187673888026
1227	3	-0.10193454884291242
1227	4	-0.17779985612649085
1227	5	-0.07690330411468693
1227	6	-0.05867387762247489
1227	7	-0.048700346190905464
1227	8	0.018953346628705958
1227	9	0.06670597904889775
1227	10	-0.12944439359361581
1227	11	0.07260783543257077
1227	12	-0.19219558535627357
1227	13	0.006578624403744016
1227	14	-0.01130717872511866
1227	15	-0.0032270802213858474
1227	16	0.03584407164531456
1227	17	0.06798272043503317
1227	18	-0.09248815649300468
1227	19	-0.0455798997842507
1227	20	-0.08343210377825017
1227	21	-0.0938254284039104
1227	22	0.031079120841795316
1227	23	-0.06159264386140251
1227	24	-0.053724936151361646
1227	25	0.09244701209017592
1227	26	0.04202634610194167
1227	27	-0.02631362028051143
1227	28	0.03104121748303612
1227	29	0.021063652689591095
1227	30	-0.1034290442969521
1227	31	0.04579729646101072
1227	32	-0.03292406110129065
1227	33	-0.09330138176909486
1227	34	0.02041981605479748
1227	35	-0.01992063982760328
1227	36	-0.003320674603067175
1227	37	0.052473024944823976
1227	38	-0.14587171317783998
1227	39	-0.02311733556499007
1227	40	-0.08008810426287738
1227	41	-0.013689023621282104
1227	42	-0.059071925854780716
1227	43	0.043127315367435415
1227	44	0.013173597369231516
1227	45	0.11570401784696571
1227	46	0.013858387878521228
1227	47	0.024352662827233473
1227	48	-0.07915951691718703
1227	49	-0.13970901406556635
1227	50	0.060182881556379186
1227	51	-0.09226715043546818
1227	52	-0.11403143047019881
1227	53	-0.1393675840314259
1227	54	-0.158658211582555
1227	55	-0.0684371971569604
1227	56	-0.17803728041181444
1227	57	-0.2717154039479581
1227	58	-0.2254514035212054
1227	59	-0.050491623167808086
1227	60	-0.115536711932819
1227	61	-0.008068657062914042
1227	62	-0.11324142072702159
1227	63	-0.016395492696275937
1227	64	-0.09890834339839216
1227	65	-0.02796241954698786
1227	66	-0.12066494875831779
1227	67	-0.15659088245231345
1227	68	-0.11017431460226845
1227	69	-0.026582146188879108
1227	70	-0.014159799853047161
1227	71	-0.03353958756520825
1227	72	-0.06057921918548459
1227	73	0.07022310915130703
1227	74	-0.06794438721961882
1227	75	-0.027369613224962563
1227	76	-0.07664175530126016
1227	77	-0.0470118945031075
1227	78	-0.10928981951161632
1227	79	-0.09723890423662596
1227	80	0.0054069794467039856
1227	81	-0.20216714938266733
1227	82	-0.14326197348565728
1227	83	-0.022833852104660934
1227	84	-0.07179114056825142
1227	85	-0.1776349042971077
1227	86	-0.0923091490081589
1227	87	-0.09937560645680321
1227	88	-0.11275698217809804
1227	89	0.02027882807843895
1227	90	0.06791296158577609
1227	91	-0.09532124091632
1227	92	-0.15279413551375143
1227	93	-0.13715507272306837
1227	94	-0.2271221973780584
1227	95	0.10561441745624478
1227	96	-0.28355044011612307
1227	97	0.013886016471509777
1227	98	-0.13314605441124172
1227	99	-0.05945752352474898
1227	100	-0.1315848389878269
1227	101	-0.2719317746188352
1228	1	-0.5237175229659741
1228	2	-0.1606854240217217
1228	3	-0.01639753557803658
1228	4	-0.036894655208456584
1228	5	-0.06032610724223986
1228	6	-0.018433865174500852
1228	7	-0.05805966466447643
1228	8	-0.13327950823573076
1228	9	0.0611257868833448
1228	10	0.059107362737343294
1228	11	-0.04345782761640038
1228	12	-0.07701295027633392
1228	13	0.07508136684743505
1228	14	-0.008708664701700286
1228	15	-0.15752552033497125
1228	16	0.032769033717897855
1228	17	-0.07931957076969098
1228	18	-0.1130837141232206
1228	19	-0.0967799620241081
1228	20	-0.11459287710847832
1228	21	0.027242763139248893
1228	22	-0.11349239664371424
1228	23	0.03740957343350004
1228	24	-0.1790157129825758
1228	25	-0.06420098261943252
1228	26	-0.11112065665994919
1228	27	-0.10318373347924847
1228	28	-0.050693329527504716
1228	29	0.011081935647538899
1228	30	-0.0686914241934744
1228	31	0.0998292721874634
1228	32	0.10262851212778656
1228	33	-0.009139480341467277
1228	34	-0.03714232655227789
1228	35	-0.011294584667531637
1228	36	-0.08414690870272779
1228	37	0.013526434521985209
1228	38	-0.13284607813680083
1228	39	-0.1178113877686684
1228	40	-0.14272474019861647
1228	41	-0.07135619598678744
1228	42	0.0070209671315666355
1228	43	-0.027328202584875783
1228	44	-0.03015701297036344
1228	45	-0.07825871603874646
1228	46	0.07670508333112025
1228	47	-0.12378986644495171
1228	48	-0.09033351621698671
1228	49	-0.10015169504740129
1228	50	-0.06131320900261272
1228	51	0.09479084933113313
1228	52	-0.11075022301697857
1228	53	-0.10461440396373689
1228	54	-0.07183944626571304
1228	55	-0.07644279874407545
1228	56	-0.09606155395598392
1228	57	-0.20619822963745804
1228	58	-0.02106932859997812
1228	59	-0.0696653890681489
1228	60	0.08426295352795421
1228	61	0.04062041595221899
1228	62	-0.07144930184889375
1228	63	-0.062157347444006916
1228	64	0.014090061705275048
1228	65	-0.024309717948206355
1228	66	0.04587140320806782
1228	67	-0.11475791866813267
1228	68	-0.04019532055395558
1228	69	-0.04915576426955681
1228	70	0.1957266124082082
1228	71	-0.03958268866607284
1228	72	-0.08903839372938194
1228	73	-0.13884834998433604
1228	74	-0.06209578567140284
1228	75	-0.007847693125377475
1228	76	-0.15425096680007755
1228	77	-0.03306433158250144
1228	78	0.006703878702879251
1228	79	-0.08140858564635778
1228	80	0.20120189911838793
1228	81	0.009841252998008088
1228	82	-0.04331837835592012
1228	83	0.021368116230810585
1228	84	-0.1179069845018077
1228	85	0.03115842047824202
1228	86	0.0032971060974560373
1228	87	-0.05805612149161732
1228	88	0.1915103380070633
1228	89	0.05671248428103581
1228	90	-0.11179879007719506
1228	91	-0.09614397402403796
1228	92	-0.0581098082877034
1228	93	-0.09797702783257023
1228	94	0.06609560322100094
1228	95	0.12020577389612441
1228	96	-0.008224653365431323
1228	97	-0.08045404654634325
1228	98	0.0012648064437783546
1228	99	-0.09193505882642228
1228	100	-0.030067742477150716
1228	101	-0.009518813168647
1229	1	-0.27444265266181134
1229	2	-0.19345895227897358
1229	3	-0.3674557899622357
1229	4	-0.11911492064729856
1229	5	-0.11511557031738562
1229	6	-0.04948872465741516
1229	7	-0.04043588338098658
1229	8	-0.07429734207652672
1229	9	-0.07201375416843803
1229	10	-0.06754791686460493
1229	11	0.04234830230222997
1229	12	-0.060225163433699436
1229	13	-0.10660101891944151
1229	14	0.041005420955897876
1229	15	0.009872818285209917
1229	16	-0.028814475549118868
1229	17	-0.043036563311517284
1229	18	-0.19861400831263865
1229	19	-0.09809548627112719
1229	20	0.05396821520101014
1229	21	-0.0014229345660083936
1229	22	0.034631389944301816
1229	23	-0.04756480567088772
1229	24	0.013296957425552591
1229	25	-0.04431534835639184
1229	26	0.07298908352400701
1229	27	0.0018290504458917667
1229	28	-0.006402598668913129
1229	29	-0.014575030795981547
1229	30	-0.04059012882645874
1229	31	-0.06042279923277505
1229	32	0.09123861832454594
1229	33	-0.06681885313345504
1229	34	0.04610489652456806
1229	35	-0.06445449512700918
1229	36	0.01642704179536736
1229	37	0.05293699478678349
1229	38	-0.04899626008229774
1229	39	0.039243111005980325
1229	40	0.00937108089008376
1229	41	0.08059109817079957
1229	42	-0.0949788419052382
1229	43	0.10744513470917383
1229	44	0.08472644643404692
1229	45	0.03250842556046507
1229	46	-0.04141201954499962
1229	47	0.009027158984984851
1229	48	-0.09953794231953594
1229	49	0.009210806146114692
1229	50	0.028299453979172995
1229	51	-0.002706471879577066
1229	52	0.01829421836262668
1229	53	-0.06933713601054592
1229	54	-0.09017191319195206
1229	55	0.05935749618797104
1229	56	0.06561213237635855
1229	57	-0.12794999869930024
1229	58	0.22850683919301673
1229	59	0.05942573220409031
1229	60	0.18128074493248647
1229	61	0.09802819664159301
1229	62	0.1367005830427317
1229	63	0.15875312264373065
1229	64	0.03862246709892503
1229	65	0.21088055565962094
1229	66	0.13211887029343927
1229	67	0.04004533619347228
1229	68	0.08771607252256786
1229	69	0.1526117062107133
1229	70	0.08580395250304917
1229	71	0.05454943664821599
1229	72	0.07901770701431587
1229	73	0.20718120687495656
1229	74	0.004007185928124102
1229	75	-0.23320548389336437
1229	76	0.14935505490607426
1229	77	0.07965912188083024
1229	78	-0.04202144195615887
1229	79	0.06046009532840202
1229	80	-0.12979673231203037
1229	81	0.013274346920077562
1229	82	0.03608411901833364
1229	83	0.12704290590606604
1229	84	-0.043155501884761804
1229	85	0.17219110701215357
1229	86	0.1939674930101134
1229	87	0.14528149083187714
1229	88	0.19314413424933718
1229	89	0.10562028088401121
1229	90	-0.008750805269379214
1229	91	0.054852747774411625
1229	92	0.002599513899035344
1229	93	0.06233021073350642
1229	94	-0.046398694405752394
1229	95	-0.016337155691502403
1229	96	-0.02723610054819403
1229	97	-0.079023944381035
1229	98	-0.05416968787506704
1229	99	0.23993351605767543
1229	100	0.0109553958969002
1229	101	-0.03612635197130487
1230	1	-0.5315224394427389
1230	2	-0.08918861546611367
1230	3	-0.20423623025615
1230	4	-0.08900877096124304
1230	5	-0.10686316911514382
1230	6	-0.13695384964959345
1230	7	-0.13485377134825427
1230	8	-0.07674886383679791
1230	9	-0.008539543770282876
1230	10	-0.17317329991487895
1230	11	-0.07670956552215102
1230	12	-0.015118143050337096
1230	13	0.04617545009014634
1230	14	-0.129991237224921
1230	15	-0.15320275597923683
1230	16	-0.026232914581086675
1230	17	-0.03779428707507293
1230	18	-0.023746327918097165
1230	19	-0.08823549892073856
1230	20	-0.07890019341308374
1230	21	0.07396927499236483
1230	22	-0.22285076453021446
1230	23	-0.1079531291300313
1230	24	-0.031734300984588515
1230	25	0.004522478051441681
1230	26	-0.1869909545152879
1230	27	-0.21970046694656986
1230	28	-0.0926551551643513
1230	29	-0.05227697791638519
1230	30	-0.0027935734708393056
1230	31	0.020813259244917504
1230	32	0.005537126529830516
1230	33	0.13065039542085088
1230	34	0.031762514221355787
1230	35	-0.21098908216394818
1230	36	-0.1858619498014633
1230	37	-0.10775075808293622
1230	38	-0.0030716888536019837
1230	39	-0.11405351483465864
1230	40	-0.0419446520448119
1230	41	-0.2187651889045128
1230	42	-0.06266127183671699
1230	43	-0.14864805025633387
1230	44	-0.0014209479194633445
1230	45	-0.09412601651102648
1230	46	-0.07065011040358371
1230	47	-0.0853922366832407
1230	48	-0.10765992738877372
1230	49	-0.06084678049203518
1230	50	-0.07126836354076715
1230	51	-0.060496649660130686
1230	52	-0.17564625609578854
1230	53	-0.1571546861020252
1230	54	-0.0669725416017144
1230	55	-0.15198184734395426
1230	56	-0.09023740811408487
1230	57	-0.13647717840142093
1230	58	-0.14449272432755578
1230	59	-0.030342029078603616
1230	60	-0.15843707375591976
1230	61	-0.12620085931898473
1230	62	-0.19152139275414015
1230	63	-0.08378884609710724
1230	64	-0.06654645948584204
1230	65	-0.02922119907814391
1230	66	-0.05215724101408625
1230	67	-0.13689128684283958
1230	68	-0.057392229406609374
1230	69	-0.15120436030301931
1230	70	-0.032292002109116424
1230	71	-0.03129415596193752
1230	72	-0.07019945695495267
1230	73	-0.16082070488986488
1230	74	-0.07638946004031766
1230	75	-0.10381006443965646
1230	76	-0.21930647602855657
1230	77	-0.11797635070426793
1230	78	-0.05628881613662884
1230	79	-0.10842653535949864
1230	80	-0.06992215795485635
1230	81	0.10035953127044195
1230	82	-0.05973404621514078
1230	83	-0.2636468898984532
1230	84	-0.006769400776825307
1230	85	-0.15613075397329368
1230	86	-0.09727585520171544
1230	87	-0.0010205333320456589
1230	88	-0.05808520742058221
1230	89	-0.17310801858761948
1230	90	-0.16735566926344347
1230	91	-0.16197726572704596
1230	92	-0.13758388284568213
1230	93	-0.10328508579734574
1230	94	-0.0722482273576901
1230	95	0.07737701285287812
1230	96	0.023242104503658823
1230	97	-0.21102504801813637
1230	98	-0.08827086817876051
1230	99	-0.05611902128995894
1230	100	-0.21314098237923673
1230	101	-0.13704016952290488
1231	1	-0.39266335954469156
1231	2	-0.1979157598509218
1231	3	-0.13612260256383735
1231	4	-0.16196048566386168
1231	5	-0.0486232574935741
1231	6	-0.11256963525363517
1231	7	-0.053156776019278595
1231	8	-0.11041604950600714
1231	9	-0.019522129215680195
1231	10	-0.06461133831103183
1231	11	0.03640715135154693
1231	12	-0.1181000120765674
1231	13	-0.059298835202717726
1231	14	0.015114498568415513
1231	15	-0.07588555010430298
1231	16	-0.09713922245620665
1231	17	-0.10351822036681568
1231	18	0.013880729247183865
1231	19	-0.022974754702701716
1231	20	-0.08134519958768749
1231	21	-0.1947928926572473
1231	22	-0.0545795547225012
1231	23	-0.10707679496865552
1231	24	-0.09582296237192622
1231	25	0.07161415487114198
1231	26	-0.05699285844438151
1231	27	-0.05940318309331616
1231	28	-0.21175231650390458
1231	29	-0.011490376760939114
1231	30	-0.1425374536181252
1231	31	-0.16318869435188788
1231	32	-0.06561940127543409
1231	33	-0.07834796479200179
1231	34	-0.11669767371827078
1231	35	-0.12287140580028932
1231	36	-0.10030629976018446
1231	37	-0.05163527010891755
1231	38	-0.06395377242931488
1231	39	-0.14825312336274976
1231	40	-0.12290791975906501
1231	41	-0.05525380182820072
1231	42	-0.14195352194226274
1231	43	-0.12916664140900735
1231	44	-0.10494464656887459
1231	45	-0.14055517115898652
1231	46	0.007995706859865948
1231	47	-0.23344304224090706
1231	48	-0.09948883565476052
1231	49	-0.11597719210946167
1231	50	-0.2384641920546997
1231	51	-0.06009629777189218
1231	52	-0.18937975569054544
1231	53	-0.06319691419574269
1231	54	-0.2212002048636279
1231	55	0.001892121580610251
1231	56	-0.07347229652351928
1231	57	-0.12074793969461695
1231	58	0.011903762509369642
1231	59	-0.08911172966505632
1231	60	-0.0942185990213602
1231	61	-0.05752169695747966
1231	62	-0.2759083463998664
1231	63	-0.22611431863650466
1231	64	-0.014299785529559017
1231	65	-0.0915568158721527
1231	66	-0.18405023568384138
1231	67	-0.18388861005399093
1231	68	-0.11982191384353058
1231	69	-0.05672056213756349
1231	70	0.10065116372611982
1231	71	-0.03559906757221398
1231	72	-0.18313180124854256
1231	73	-4.413940519896187E-4
1231	74	0.02512834019161403
1231	75	-0.04492070981141438
1231	76	-0.11722878518600766
1231	77	-0.17115241297253192
1231	78	-0.13714936198481809
1231	79	-0.042649924187720956
1231	80	-0.05536424953761099
1231	81	-0.10705322475346435
1231	82	-0.17285076308883873
1231	83	-0.060289954366396614
1231	84	-0.1988984224507675
1231	85	0.02305869901207558
1231	86	-0.10895905645153903
1231	87	-0.004699706981668328
1231	88	-0.010713118720062198
1231	89	0.08944718971201127
1231	90	0.11513397765178013
1231	91	-0.13484063209944708
1231	92	-0.10355058591025568
1231	93	-0.01529609396919085
1231	94	-0.007543234773976337
1231	95	-0.09907130901800087
1231	96	-0.1898252456710452
1231	97	-0.054738432188131014
1231	98	-0.08547292020795538
1231	99	-0.13750446458561072
1231	100	-0.12813167720800323
1231	101	-0.3601306151852981
1232	1	-0.5220321843422511
1232	2	-0.22174661358099002
1232	3	-0.2466713909481726
1232	4	-0.01902792630193062
1232	5	2.896783414527704E-4
1232	6	-0.07183177235931737
1232	7	0.00831719766874528
1232	8	-0.10560805688006525
1232	9	-0.0973291086704009
1232	10	0.06967841342392234
1232	11	-0.11598865579549766
1232	12	0.016576344468290927
1232	13	0.05657862440374117
1232	14	0.026412119520493604
1232	15	-0.03217444864243646
1232	16	-0.01327873537223212
1232	17	0.005702018680651122
1232	18	0.07856447508594044
1232	19	-0.01224656645091926
1232	20	0.067445089204206
1232	21	-0.05961490208812137
1232	22	-0.07330684407048693
1232	23	0.08402139122631525
1232	24	0.024345239287235643
1232	25	-0.12948281247122395
1232	26	-0.027271899512093967
1232	27	0.020177607789669594
1232	28	-0.0926429930432775
1232	29	-0.22542757538058567
1232	30	-0.02886764078817805
1232	31	0.008077998215391347
1232	32	0.09602330731976139
1232	33	-0.045932960716463356
1232	34	-0.07168544710309988
1232	35	-0.007639938073218389
1232	36	0.008960027151317718
1232	37	-0.07822872944114323
1232	38	-0.08446820440591551
1232	39	0.0321458223297455
1232	40	-0.04061442005234994
1232	41	0.04245132725591105
1232	42	0.009349126776797334
1232	43	0.0027764381744503908
1232	44	-0.06489657806935867
1232	45	0.009563666969775397
1232	46	0.017367159808344468
1232	47	-0.007226284541189898
1232	48	-0.027405130952274703
1232	49	-0.19234059301293627
1232	50	-0.12665922370678118
1232	51	-0.042267150435471024
1232	52	-0.011399851522831739
1232	53	0.025544696670330325
1232	54	-0.16655294842465906
1232	55	-0.03071789891134813
1232	56	-0.02101973655216227
1232	57	-0.047154000439185495
1232	58	-0.060539122819449176
1232	59	0.0030171487620123116
1232	60	0.030954516137356336
1232	61	-0.06508620092256479
1232	62	-0.017627385639300996
1232	63	-0.12955338743311273
1232	64	0.05372323554897207
1232	65	-0.034979963406641446
1232	66	-0.07154214174077822
1232	67	0.15832139824944136
1232	68	-0.13473571811103824
1232	69	0.01990908188129481
1232	70	0.12619107733993928
1232	71	0.11733760541724791
1232	72	-0.057947640238118936
1232	73	-0.09118039962062596
1232	74	0.06977491102599487
1232	75	-0.11684329743548716
1232	76	-0.04944877284512472
1232	77	0.09158459672496377
1232	78	0.07316632083926322
1232	79	-0.010396798973467014
1232	80	-0.06915442406207006
1232	81	-0.023219780961611036
1232	82	0.0427029387950455
1232	83	-0.013184729297641695
1232	84	0.029086052414207586
1232	85	-0.16710858850763088
1232	86	-0.07827406128885883
1232	87	-0.13446332575504982
1232	88	-0.0917043505991515
1232	89	0.004489354394230816
1232	90	0.14861471597173903
1232	91	-0.07339141635491586
1232	92	-0.36595203025058964
1232	93	-0.06347086219675191
1232	94	-0.04466605702717885
1232	95	-0.04263119657884573
1232	96	-0.10548026467753147
1232	97	-0.1299736326512928
1232	98	-0.002444300025274515
1232	99	-0.2910364708931752
1232	100	0.10525726627533061
1232	101	-0.06666861672409397
1233	1	-0.16805058962771113
1233	2	-0.08311781888490799
1233	3	-0.26023154077473265
1233	4	-0.26596717270817294
1233	5	-0.02747553697654581
1233	6	-0.07590739323966034
1233	7	-0.02998740865196936
1233	8	0.06043138411610727
1233	9	-0.10050869287861985
1233	10	0.11814553695392505
1233	11	-0.05516545575242304
1233	12	-0.13484770007973168
1233	13	-0.15798908597258787
1233	14	0.05912053457390698
1233	15	0.1583852473973124
1233	16	0.038736385727318634
1233	17	-0.10362330031609446
1233	18	-0.12811388235962085
1233	19	0.032762163176748516
1233	20	-0.07259006004551338
1233	21	-0.0023043196258285548
1233	22	0.028729428109301125
1233	23	0.03606189362215417
1233	24	-0.11214614260897804
1233	25	0.03133769561618038
1233	26	0.02304075191041477
1233	27	-0.05315549480460646
1233	28	-0.19397743392408984
1233	29	-0.04261878883728798
1233	30	0.004798341352618252
1233	31	-0.09154320516570635
1233	32	0.01302646844484201
1233	33	0.1420728385251735
1233	34	-0.18879013341334883
1233	35	-0.046741363271465275
1233	36	-0.03803767314941098
1233	37	-0.07957739923047313
1233	38	-0.050744537500818865
1233	39	-0.1148045764642589
1233	40	0.004493142804811612
1233	41	-0.07993997541989728
1233	42	-0.14547331951868614
1233	43	0.010174701478483428
1233	44	-0.07412652492246252
1233	45	-0.025122181803851618
1233	46	0.036169316449395694
1233	47	0.0028193248791197334
1233	48	0.05368041939883028
1233	49	-0.1260869492586565
1233	50	-0.19458303367009222
1233	51	-0.272430513687965
1233	52	0.03198524427233451
1233	53	-0.06260069970091564
1233	54	0.025089682923550072
1233	55	0.051265610937363704
1233	56	0.005726765828292457
1233	57	-0.1396284460886008
1233	58	-0.2398114487460603
1233	59	-0.020202507129134517
1233	60	0.08401526973111828
1233	61	-0.0838914340843786
1233	62	0.13190998255101505
1233	63	-0.17111372185092222
1233	64	-0.017730112859311475
1233	65	-0.061671088413369546
1233	66	-0.005268885166636039
1233	67	0.05176802445986084
1233	68	-0.06843477285003274
1233	69	-0.07693017760015408
1233	70	-0.02417810515158436
1233	71	0.12129824133408817
1233	72	-0.20209302122675865
1233	73	-0.013469023415972003
1233	74	-0.08669385844261512
1233	75	-0.20571282988124295
1233	76	0.019474137235867772
1233	77	0.015777202307312166
1233	78	-0.004380846069679478
1233	79	-0.16067945431854014
1233	80	-0.08086250838950093
1233	81	-0.22433425060788892
1233	82	-0.2259515448494014
1233	83	0.0575225628256959
1233	84	-0.1781656915884966
1233	85	-0.12788179508831377
1233	86	-0.12853171990273182
1233	87	-0.021605776357660034
1233	88	-0.16298272188905827
1233	89	-0.19661127090861186
1233	90	-0.018343066472091607
1233	91	-0.18763416922569576
1233	92	0.01096714185766956
1233	93	-0.21803795726893327
1233	94	-0.051957026669612105
1233	95	-0.003441321408672593
1233	96	-0.246003042468125
1233	97	-0.27923565223334634
1233	98	-0.11931170967170601
1233	99	-0.05266687307135243
1233	100	6.217186161734389E-4
1233	101	-0.11073477730310088
1234	1	-0.34275707137334166
1234	2	-0.012098645481714243
1234	3	-0.004929090924306934
1234	4	-0.22294700438327197
1234	5	-0.07459735275097756
1234	6	-0.18710316716929043
1234	7	0.05894150965537648
1234	8	-0.050643583388307434
1234	9	0.04889846113168517
1234	10	0.07557858509047577
1234	11	-0.0645352636490486
1234	12	0.033863858998358864
1234	13	0.006306113376282951
1234	14	0.03843147242227474
1234	15	0.13778313509311602
1234	16	-0.03901216724062806
1234	17	-0.03933042860693803
1234	18	0.05549880300754495
1234	19	0.011156280288574294
1234	20	-0.10744733052436573
1234	21	-0.0300955684314701
1234	22	-0.06485784751151868
1234	23	-0.10404547405008202
1234	24	0.08021923757826954
1234	25	0.07901583652071764
1234	26	-0.003912161861691743
1234	27	0.0031845437341786464
1234	28	-0.020179693504395857
1234	29	-0.08895844071857084
1234	30	-0.022194584738663536
1234	31	0.03407008461832106
1234	32	0.014985917883024058
1234	33	-0.062098484222460115
1234	34	0.015684359598822084
1234	35	-0.0808341676137232
1234	36	0.06565232832988954
1234	37	0.008246178759591771
1234	38	0.0862541807584023
1234	39	0.0870795036150156
1234	40	-0.03661720674703872
1234	41	-0.0825269257482546
1234	42	0.10112183410457476
1234	43	-0.13626500043743306
1234	44	0.006649498618628513
1234	45	0.003911372565482907
1234	46	0.035406773981996764
1234	47	0.0029035815896918393
1234	48	-0.03309014207596306
1234	49	-0.057687043826234685
1234	50	-0.04814487068952644
1234	51	-0.28491628094053567
1234	52	0.04171054623549253
1234	53	0.004947789747475895
1234	54	0.018117151573029844
1234	55	-0.11452851144531451
1234	56	0.08121423802887051
1234	57	0.08313744779526644
1234	58	0.02411211695176263
1234	59	0.03327780478997511
1234	60	0.0015418004956870845
1234	61	-0.055917821439408044
1234	62	0.058241531937660795
1234	63	-0.0958547815502655
1234	64	0.23318136969522385
1234	65	0.025960122657579632
1234	66	0.09731731493074136
1234	67	0.022756784653140016
1234	68	-0.06507027543457866
1234	69	0.007136089725612749
1234	70	0.00376549825400474
1234	71	0.030881172540411228
1234	72	0.06877268184836538
1234	73	-0.07330398414138273
1234	74	-0.19222365713640244
1234	75	-0.028773352938436858
1234	76	-0.01136766617322138
1234	77	-0.01595525993731428
1234	78	0.006858768280814331
1234	79	-0.02233416762546625
1234	80	0.10491584375314744
1234	81	-0.013240796642541852
1234	82	-0.015743363445857028
1234	83	0.11262337367149655
1234	84	0.020635516244915664
1234	85	-0.050160942956722465
1234	86	-0.135036799639785
1234	87	-0.11227292214620377
1234	88	-0.1353261299268027
1234	89	0.057455798587206175
1234	90	0.04454745039665653
1234	91	-0.11437969222229327
1234	92	0.04749569612985738
1234	93	0.018392913081726192
1234	94	0.05214425528277644
1234	95	0.09102737943556605
1234	96	-0.08769507111001928
1234	97	-0.10431910581203852
1234	98	-0.06801053021241898
1234	99	0.0021969417300908844
1234	100	-0.14894471520315733
1234	101	-0.03397229716257755
1235	1	-0.0760652071783312
1235	2	-0.08488003562782609
1235	3	-0.25322318892611406
1235	4	0.07697996614059832
1235	5	0.01918488934192908
1235	6	-0.08497513643646926
1235	7	-0.07155172048540237
1235	8	0.020940987920248233
1235	9	-0.08056225692901364
1235	10	-0.051616650740406556
1235	11	-0.06527894778528065
1235	12	0.024607975420124717
1235	13	-0.027992109318091707
1235	14	0.018788111811595343
1235	15	0.04164130259266585
1235	16	0.020309266891494815
1235	17	-0.004409026150256068
1235	18	-0.09844802128139207
1235	19	-0.057011705104002885
1235	20	-0.16702851852916467
1235	21	-0.015954858343185663
1235	22	-0.0033738380593817396
1235	23	-0.04480973191719784
1235	24	0.027520570815710244
1235	25	0.04429317064261795
1235	26	-0.11851679466191456
1235	27	-0.009386166510950034
1235	28	-0.0682376029333085
1235	29	-0.05026812050975593
1235	30	-0.16091233403830785
1235	31	0.062435666579851556
1235	32	0.1054299975413926
1235	33	0.06730905889227756
1235	34	-0.04449322941852074
1235	35	-0.026238417707354245
1235	36	-0.036735073722049094
1235	37	-0.0455645712251993
1235	38	-0.05965060242362341
1235	39	-0.13686639871982464
1235	40	-0.14851986369633607
1235	41	-0.06672210763908737
1235	42	-0.14849742945685307
1235	43	0.0011444156595743493
1235	44	0.005395870576229811
1235	45	-0.005980315042798168
1235	46	0.0454526306781986
1235	47	-0.07836992393610132
1235	48	0.030740450962404964
1235	49	-0.03988032289561971
1235	50	-0.05040767504436161
1235	51	-0.09284990636626844
1235	52	-0.07702336977792612
1235	53	-0.12477574261445312
1235	54	-0.182282769926978
1235	55	-0.07777046930856812
1235	56	-0.017478844216704204
1235	57	-0.17840027217781795
1235	58	-0.21785492758856861
1235	59	0.02503262773844739
1235	60	-0.09526950074879892
1235	61	-0.021723653315532943
1235	62	-0.03448600996821227
1235	63	0.06347724931568877
1235	64	0.09043150578865777
1235	65	0.015868168256432114
1235	66	-0.12805034773964508
1235	67	0.05689356974181692
1235	68	0.047153726511851346
1235	69	-0.1625080551198792
1235	70	-0.11961950403940591
1235	71	-0.17887906966190315
1235	72	0.013046868702062397
1235	73	-0.037285418051617114
1235	74	-0.24874020850779743
1235	75	-0.11595386810802921
1235	76	-0.15712784410653313
1235	77	-0.0674534736034289
1235	78	-0.08742270621835502
1235	79	-0.07801943009355483
1235	80	-0.052539761861666534
1235	81	-0.031236116482190823
1235	82	0.08751013988408118
1235	83	-0.06550963484835393
1235	84	-0.009439315058529019
1235	85	-0.17030456886830336
1235	86	-0.12401428368443135
1235	87	-0.02984563505926019
1235	88	-0.16502758894785785
1235	89	-0.19601080620779499
1235	90	-0.24180804974813697
1235	91	-0.3302475934148319
1235	92	-0.18699089594141327
1235	93	-0.14627191452242272
1235	94	-0.027591002346014193
1235	95	-0.25296708424919956
1235	96	-0.01980214173285333
1235	97	-0.13805267944001542
1235	98	-0.04256804006412551
1235	99	-0.10790886111021791
1235	100	-0.013936970406177807
1235	101	-0.18576572741713449
1236	1	-0.27439928979887895
1236	2	-0.0623993039748143
1236	3	-0.18222537294771968
1236	4	0.044708056796530116
1236	5	-0.06617616646465052
1236	6	-0.10409715128965757
1236	7	-0.13378845242915105
1236	8	-0.023370537629801902
1236	9	-0.04956368717665782
1236	10	-0.07024025178784399
1236	11	-0.10963239239769962
1236	12	-0.09715228677015375
1236	13	-0.05079838671691306
1236	14	-0.04588723274194706
1236	15	-0.09775304002605623
1236	16	-0.1078549973770464
1236	17	-0.023489121941082658
1236	18	-0.1284786068137791
1236	19	-0.031057267663584298
1236	20	-0.15202457083031362
1236	21	-0.06553934044470822
1236	22	0.011527042587047731
1236	23	0.054088873562506024
1236	24	-0.09502884656701127
1236	25	-0.042500247987675266
1236	26	-0.09075714548985303
1236	27	-0.20278379881462172
1236	28	-0.04550131883128472
1236	29	0.052989298298982135
1236	30	-0.013118795804082595
1236	31	0.0028144533806582217
1236	32	-0.08963824400009202
1236	33	-0.07898808418901382
1236	34	-0.08734258730694222
1236	35	-0.07844957133148966
1236	36	-0.04590419560229719
1236	37	0.07527462532866736
1236	38	0.01521953501320894
1236	39	0.024876380529391895
1236	40	0.013388861198855295
1236	41	-0.043446644404603774
1236	42	-0.1507964400516073
1236	43	0.011871849839920401
1236	44	-0.03679970377068997
1236	45	0.06361725042112454
1236	46	-0.008896779705196423
1236	47	-0.11568788848488509
1236	48	-0.01259693711081411
1236	49	0.11704657141334707
1236	50	0.04632036907756287
1236	51	0.028766908023428073
1236	52	0.04837154432453161
1236	53	0.09425904982273181
1236	54	-0.04691419560967347
1236	55	0.12673379162951903
1236	56	0.16375572216520595
1236	57	-0.017094566455014615
1236	58	-0.07908244849137702
1236	59	-0.10790810216857949
1236	60	0.018863414983506743
1236	61	0.12354704960561236
1236	62	-0.14212300934789113
1236	63	-0.0923285985088853
1236	64	-6.190051431858024E-4
1236	65	0.068889436604195
1236	66	0.08143497462756244
1236	67	0.12727913666252277
1236	68	-0.03593639293440276
1236	69	0.005605844741246813
1236	70	-0.018979911446542985
1236	71	0.07523582471936408
1236	72	-0.059560793102633625
1236	73	-0.22456171351409182
1236	74	-0.05472071268259526
1236	75	-0.07482819129784701
1236	76	-0.15786123540867436
1236	77	-0.10165904391611491
1236	78	0.1558774546508488
1236	79	-0.1214106591643116
1236	80	0.03635057133334385
1236	81	-0.20158441774103153
1236	82	-0.026811219339592185
1236	83	-0.08318178855363811
1236	84	-0.05576795512338606
1236	85	0.019396878954580643
1236	86	0.05330527301956067
1236	87	0.030263223746189283
1236	88	-0.18715316230640866
1236	89	-0.017020640265997145
1236	90	-0.1218753048456307
1236	91	-0.21382355094812766
1236	92	0.08451810185072617
1236	93	-0.09109412193409128
1236	94	-0.13368276509643096
1236	95	-0.13001424396351524
1236	96	-0.15624253647965958
1236	97	-0.15464647488037997
1236	98	-0.14471633432363973
1236	99	-0.011536552150573698
1236	100	-0.17142650313938645
1236	101	-0.13341151057097989
1237	1	-0.16166435299918902
1237	2	0.04935761758516577
1237	3	-0.04689990340578731
1237	4	-0.05082801475836618
1237	5	-0.03274142883826414
1237	6	-0.06801340290627422
1237	7	-0.1906729246959955
1237	8	-0.04810400262678627
1237	9	0.06445771132075606
1237	10	0.003992138914121313
1237	11	-0.043461750296451385
1237	12	-0.036246890088690975
1237	13	-0.16936122522031383
1237	14	0.03368766131615786
1237	15	-0.08200490714163067
1237	16	-0.07532355329940543
1237	17	-0.05442624315039524
1237	18	-0.11372507231196494
1237	19	-0.008988421087508414
1237	20	-0.11434025651303159
1237	21	-0.04801973770657497
1237	22	-0.0831033942695143
1237	23	-0.025436075971086325
1237	24	-0.024571169381495395
1237	25	-0.09312721760169751
1237	26	-0.04076150588095828
1237	27	-0.1955750090465429
1237	28	-0.028187737256757828
1237	29	-0.0851135550356048
1237	30	-0.10363544264576774
1237	31	-0.05760827629440968
1237	32	-0.1556352508403478
1237	33	-0.05388666851536783
1237	34	-0.05611711450690393
1237	35	-0.10290014742011522
1237	36	-0.19765946274990398
1237	37	-0.20098414739779713
1237	38	0.007725515187189558
1237	39	-0.10908224784569143
1237	40	-0.07728698381470167
1237	41	-0.16174298204676063
1237	42	-0.05617497760179191
1237	43	-0.12134268315828933
1237	44	-0.02508381085721112
1237	45	0.040191707659730014
1237	46	-0.12277731903582634
1237	47	0.019590758065326952
1237	48	-0.14601046782386362
1237	49	-0.10448861011451527
1237	50	-0.05335095303009041
1237	51	-0.08603097175346619
1237	52	-0.014171486492607244
1237	53	-0.1513092027841907
1237	54	-0.07526590729241889
1237	55	-0.049772889328565384
1237	56	-0.04099614816944097
1237	57	-0.20648615435337803
1237	58	-0.2482952779130656
1237	59	-0.10475964616648525
1237	60	-0.19177878771049706
1237	61	-0.07968151273149715
1237	62	-0.1577423790050716
1237	63	-0.1962569109477812
1237	64	0.03988717480888937
1237	65	-0.3168169087110755
1237	66	-0.23882063208428406
1237	67	-0.14335190264986863
1237	68	-0.03806020580085345
1237	69	-0.223825253958303
1237	70	-0.04769216016558886
1237	71	0.004268167115611732
1237	72	-0.13441085710380918
1237	73	0.06099415441151734
1237	74	-0.14552805226458787
1237	75	-0.04806104769348707
1237	76	-0.028683624680589048
1237	77	-0.07850975680592143
1237	78	0.05141340914826742
1237	79	-0.1868231589911602
1237	80	-0.2525172428738074
1237	81	-0.1399380472154803
1237	82	0.0069739103415571435
1237	83	-0.09561875553971788
1237	84	-0.1557510403176252
1237	85	-0.1237870493656601
1237	86	0.01819505267251742
1237	87	0.09679128135095283
1237	88	0.10074736692996566
1237	89	-0.10276407329263293
1237	90	-0.16550145681316053
1237	91	-0.059606955202035294
1237	92	0.12794447572021994
1237	93	-0.09850698190778928
1237	94	0.10570251145284004
1237	95	-0.033984580037490275
1237	96	-0.019625922940832652
1237	97	-0.07828558901278626
1237	98	-0.11614767611255417
1237	99	-0.021553941039123004
1237	100	-0.14737431267204215
1237	101	-0.02342079127812724
1238	1	-0.586443211911174
1238	2	-0.18714448325517452
1238	3	-0.38005171676270777
1238	4	-0.25530612179065315
1238	5	-0.15538074772371147
1238	6	-0.13439442900092047
1238	7	-0.006454105589405401
1238	8	-0.06785743031365143
1238	9	-0.04013925904633453
1238	10	-0.1884199575033918
1238	11	-0.14612650040702846
1238	12	-0.07899069813822734
1238	13	-0.07861874401730518
1238	14	-0.040693143637398066
1238	15	-0.13157921054720134
1238	16	-0.0650017930163429
1238	17	-0.1903506128982997
1238	18	-0.11012600110453263
1238	19	-0.10358428574916445
1238	20	-0.1259446351065776
1238	21	0.017609408688819883
1238	22	-0.1464271448223684
1238	23	-0.19194978671854557
1238	24	-0.07321115169020942
1238	25	0.005667563468627179
1238	26	-0.1569711476323974
1238	27	-0.19459369546847682
1238	28	0.011711643548196093
1238	29	-0.07787118440314345
1238	30	-0.03854809191599884
1238	31	-0.06181548549388083
1238	32	-0.10905188065016347
1238	33	-0.2154191762553097
1238	34	-0.16426063507302047
1238	35	-0.03995510098048527
1238	36	-0.08118721595644729
1238	37	0.0034911953708913757
1238	38	-0.10721256530816703
1238	39	-0.11439239822163216
1238	40	-0.2645492571450845
1238	41	-0.1437172191100089
1238	42	-0.1326151589374902
1238	43	-0.06107067962003754
1238	44	-0.18804820714204595
1238	45	-0.11957167137609304
1238	46	-0.11723497051747245
1238	47	-0.165512625393319
1238	48	-0.09715763721793991
1238	49	-0.0401006180755914
1238	50	-0.18051260716542572
1238	51	-0.12079158652569078
1238	52	-0.14731777132232793
1238	53	-0.04749728327954017
1238	54	-0.035067986018646025
1238	55	-0.06472479114192708
1238	56	-0.20956923529902838
1238	57	-0.09654309818354534
1238	58	-0.16285741855880076
1238	59	-0.11458936752871551
1238	60	-0.11960939363707723
1238	61	-0.024108757313541673
1238	62	-0.36128340067689635
1238	63	-0.06974762302208859
1238	64	-0.13940019803498416
1238	65	-0.05761467518608754
1238	66	-0.02099389612673974
1238	67	-0.13278135864278795
1238	68	-0.008529577760164386
1238	69	-0.0025846524545443117
1238	70	-0.04359275724652889
1238	71	-0.20648758255267552
1238	72	-0.060704532468690786
1238	73	-0.07795984824218039
1238	74	-0.11138110401159906
1238	75	-0.05235394906456037
1238	76	-0.16843373525113492
1238	77	-0.31793921279884074
1238	78	0.06397145868387355
1238	79	0.04040207320698386
1238	80	-0.13333048922497426
1238	81	0.1346749558804916
1238	82	-0.08853139704455515
1238	83	-0.10306568167859353
1238	84	-0.06035630347551546
1238	85	-0.13632851331966123
1238	86	0.06614949760838584
1238	87	-0.05907172174502051
1238	88	-0.28213354859413897
1238	89	-0.11317981853810011
1238	90	0.02773439015720669
1238	91	-0.06289642888624769
1238	92	-0.24635616558893503
1238	93	-0.07208615041729871
1238	94	-0.011974954270286275
1238	95	-0.03088307627809428
1238	96	0.004027880685882224
1238	97	0.008716843539183117
1238	98	-0.019862846391191624
1238	99	-0.1503409821713717
1238	100	-0.10324837282241361
1238	101	-0.0664023259972808
1239	1	-0.18383314114020521
1239	2	-0.14098717443072672
1239	3	-0.1418624044310235
1239	4	-0.12217059226099991
1239	5	-0.019584261220295218
1239	6	-0.08029143532646543
1239	7	-0.09750165678875078
1239	8	-0.08073477107897986
1239	9	-0.059298697262661904
1239	10	-0.07650593170017572
1239	11	-0.044643754744093656
1239	12	0.02210100662784953
1239	13	-0.0562793095587395
1239	14	-0.051357326013551585
1239	15	0.055798662566097335
1239	16	-0.06911104960806114
1239	17	0.03052838754010878
1239	18	0.03672610010421096
1239	19	0.048544714689242596
1239	20	-0.12607537350451992
1239	21	0.06696354534567917
1239	22	-0.14663225536286006
1239	23	-0.11036511207709765
1239	24	0.025512778916670698
1239	25	-0.025654851512271648
1239	26	0.04496096234443314
1239	27	-0.07770613049071073
1239	28	0.030485520920279896
1239	29	-0.06716942452339225
1239	30	0.06442131373314908
1239	31	-0.044195550628217006
1239	32	-0.0658862891176284
1239	33	-0.16217968229902624
1239	34	-0.12039907685920781
1239	35	0.02515692695212124
1239	36	-0.03716086473205138
1239	37	0.0563279054604493
1239	38	0.12461714597134232
1239	39	0.019785515600624137
1239	40	-0.0682819558361345
1239	41	0.03404511883700678
1239	42	0.08425048582984829
1239	43	0.018065977234726915
1239	44	-0.05132950607108455
1239	45	0.0011820707169718503
1239	46	-0.01468557175752494
1239	47	-0.044528329658369614
1239	48	-0.11642041356916621
1239	49	0.02472409852740043
1239	50	-0.027989434371541222
1239	51	0.08443051217788167
1239	52	0.022340351681364723
1239	53	0.03121780095669635
1239	54	0.0829590384693617
1239	55	-0.21440733952295687
1239	56	-0.032852804535579594
1239	57	-0.12647631982818552
1239	58	0.05128894581772414
1239	59	0.012239404313213242
1239	60	-0.02470897402162109
1239	61	0.18879598371483297
1239	62	-0.1591904120127765
1239	63	0.07351582659273959
1239	64	-0.016853304441951877
1239	65	-0.0033633286588781175
1239	66	0.06662940505695047
1239	67	-0.022760691015811574
1239	68	-0.06580434759795395
1239	69	-0.08482145335640467
1239	70	0.11523443320878357
1239	71	-0.019867913860998954
1239	72	0.15126077096964963
1239	73	-0.06607752845762604
1239	74	0.18160951726979135
1239	75	-0.07068433360768012
1239	76	-0.019982241545370982
1239	77	-0.0947006582801464
1239	78	-0.0718950942064609
1239	79	-0.06160010315677056
1239	80	0.09274555824793396
1239	81	-0.012146613606574874
1239	82	-0.1338866610265157
1239	83	0.018066184044457145
1239	84	0.08926087570654317
1239	85	0.05274073888801212
1239	86	0.028416986804849387
1239	87	-0.014591309018776144
1239	88	0.08690767705876823
1239	89	-0.02651043794061536
1239	90	0.047417564829970615
1239	91	-0.21876086804200412
1239	92	0.04954671222154872
1239	93	-0.14087881654118206
1239	94	0.05062955816160297
1239	95	0.06407292672810883
1239	96	-0.037322639136249336
1239	97	0.07762537363250033
1239	98	-0.07108724671686417
1239	99	-0.053543681488712025
1239	100	-0.10459529146712043
1239	101	-0.031822019740623375
1240	1	-0.1063935692121234
1240	2	0.07641279556604985
1240	3	-0.23890479650722085
1240	4	-0.13207049287773742
1240	5	-0.06611953859198394
1240	6	-0.02702153960611753
1240	7	-0.08339198897648714
1240	8	-0.004437301305870278
1240	9	0.0984678205716989
1240	10	-0.00275349636382316
1240	11	-0.008636776761925091
1240	12	-0.04125315624231973
1240	13	0.017626829245195097
1240	14	0.07919397455648891
1240	15	-0.013582151165678624
1240	16	0.06039266091396911
1240	17	-0.0054568545981652505
1240	18	-0.005499269933977757
1240	19	-0.002491434930213643
1240	20	0.018672926393456635
1240	21	0.12222033008261235
1240	22	0.02866771383822453
1240	23	0.0367915969531154
1240	24	0.047396892324208295
1240	25	0.008869043263729282
1240	26	0.06567793856250859
1240	27	-0.017569648798016146
1240	28	-0.02092052618556295
1240	29	0.059333963260172595
1240	30	-0.006129354168578516
1240	31	-0.07782051300289083
1240	32	-0.007725440379502402
1240	33	0.03389626041072802
1240	34	0.07148922263898783
1240	35	-0.06031927918829183
1240	36	0.020131714670249323
1240	37	0.014114179624350243
1240	38	0.0034479671651155286
1240	39	-0.007663361985621009
1240	40	0.1281782455425784
1240	41	-0.04844473760744705
1240	42	-0.042819974595488475
1240	43	0.033593520721453274
1240	44	-0.24810875858705828
1240	45	-0.03581621700310933
1240	46	0.0675477241008835
1240	47	-0.04582510563109565
1240	48	-0.07613419131899946
1240	49	0.021198234134615745
1240	50	0.045814623594075954
1240	51	-0.06393370060904147
1240	52	0.03278364839562187
1240	53	-0.016840149908269098
1240	54	0.038018240503838285
1240	55	-0.024118565251832536
1240	56	-0.04987507543056324
1240	57	0.1607337468174066
1240	58	-0.14583186995954378
1240	59	0.06598515975895936
1240	60	0.12937719967222705
1240	61	0.11410347312976654
1240	62	0.08374956270765921
1240	63	-0.08051329051086498
1240	64	-0.06992136732607435
1240	65	-0.06705983107048752
1240	66	-0.04611286469690157
1240	67	0.07776060050474598
1240	68	0.10436052848153565
1240	69	-0.006342636391806877
1240	70	-0.062018656822829143
1240	71	0.13516920300351387
1240	72	-0.06560240131078388
1240	73	-0.15689648265689726
1240	74	-0.02185389538578164
1240	75	4.3845275672538264E-4
1240	76	-0.10676453902019034
1240	77	0.02573687649477563
1240	78	-0.015993996953895362
1240	79	-0.032225274544870786
1240	80	0.15166405640204061
1240	81	0.15278031223286348
1240	82	-0.053437645068328266
1240	83	0.05633718305295332
1240	84	-0.015373536132187837
1240	85	-0.01438730987946002
1240	86	-0.1272372727704152
1240	87	0.07979542870081247
1240	88	0.08992701866065289
1240	89	0.009323817710559013
1240	90	0.05983416565837274
1240	91	-0.01082297666339116
1240	92	0.15073444024170612
1240	93	-0.008615430123875
1240	94	0.2046676024868077
1240	95	-0.04140685418234824
1240	96	0.003055184170356995
1240	97	0.03107107739739945
1240	98	0.12064812559388116
1240	99	-0.043202077472706435
1240	100	-0.09919276983752923
1240	101	0.026652834313857454
1241	1	-0.6066959398680254
1241	2	-0.13589260190561703
1241	3	-0.34945391794168756
1241	4	-0.2022865557552862
1241	5	-0.2171532925625428
1241	6	-0.029429233967682933
1241	7	-0.22489368291287093
1241	8	-0.1975623719918147
1241	9	-0.10588693871522281
1241	10	-0.15117629138022437
1241	11	-0.07625004236111721
1241	12	-0.1270599631576701
1241	13	-0.006258120663488853
1241	14	-0.20590385478753603
1241	15	-0.14338311121194636
1241	16	-0.08847319650310936
1241	17	-0.07650074459276368
1241	18	-0.24765735693044633
1241	19	-0.02687774492387973
1241	20	-0.1200701211218771
1241	21	-0.10063811420093316
1241	22	-0.06254717492396367
1241	23	-0.024498701806969336
1241	24	-0.05788755956679381
1241	25	-0.09333845684994913
1241	26	-0.1429550934495296
1241	27	-0.042796222748044954
1241	28	-0.08198113206950808
1241	29	-0.07089451313762396
1241	30	-0.30436553829753876
1241	31	-0.09970429773519385
1241	32	-0.02222446311598958
1241	33	-0.04315967544005872
1241	34	-0.15674621139310574
1241	35	-0.11282839208797668
1241	36	-0.01807969682939614
1241	37	-0.021972086956964176
1241	38	-0.09669268571454381
1241	39	0.01387879831668215
1241	40	-0.09670779220089543
1241	41	-0.07328654684109637
1241	42	-0.10728827445235112
1241	43	-0.06647328842475275
1241	44	-0.04729033682973949
1241	45	-0.06144737688217816
1241	46	0.018343701249740718
1241	47	-0.1634282468657915
1241	48	-0.062485148819597214
1241	49	-0.3425816478009196
1241	50	-0.20573366573810858
1241	51	-0.17395930883849786
1241	52	0.030776264799584396
1241	53	-0.1930157518610045
1241	54	0.11778696193068328
1241	55	-0.010528597739188683
1241	56	-0.09477634052917949
1241	57	-0.11920473746612004
1241	58	-0.15367329714904088
1241	59	-0.12870889593708768
1241	60	-0.003313770910374103
1241	61	-0.10380899561781831
1241	62	-0.1142865049036601
1241	63	-0.1235840083224744
1241	64	-0.18948564266059265
1241	65	-0.09390669199281376
1241	66	-0.21304284257099226
1241	67	-0.18755371534666665
1241	68	-0.13845165853276598
1241	69	-0.28396242744513245
1241	70	-0.03272717967221439
1241	71	0.003172363515304255
1241	72	-0.04320171044435739
1241	73	-0.16603522764766865
1241	74	-0.07341625389244655
1241	75	0.004940199938324952
1241	76	-0.07246295888088383
1241	77	-0.26757548521825925
1241	78	-0.09725941426231799
1241	79	-0.07905813624993385
1241	80	-0.2441270839822849
1241	81	-0.136703446226619
1241	82	-0.1471119188054928
1241	83	0.02870874450979244
1241	84	0.027102933950800434
1241	85	-0.03407638112350497
1241	86	-0.11546658165914181
1241	87	-0.040019138024966594
1241	88	-0.03939007060592559
1241	89	-0.08619499475783954
1241	90	-0.2536410331464438
1241	91	-0.27041712373134885
1241	92	-0.013671636553446831
1241	93	0.005508544176954899
1241	94	0.025246762774735032
1241	95	-0.05087711867117406
1241	96	0.08901706292594014
1241	97	-0.11200465401506676
1241	98	-0.038814307572678786
1241	99	-0.059009300244866836
1241	100	0.14184522431793312
1241	101	-0.1794737859245359
1242	1	-0.2224065204472936
1242	2	-0.22261683856976333
1242	3	-0.08293360429265562
1242	4	-0.026195669136512834
1242	5	-0.1927136817799493
1242	6	-0.12119149116205818
1242	7	-0.17914118792454303
1242	8	-0.04748957001860532
1242	9	-0.007507024775755156
1242	10	-0.09084635392250817
1242	11	-0.09318550935923753
1242	12	-0.1274768600345837
1242	13	-0.1119980467534063
1242	14	5.910575982568389E-4
1242	15	0.058146233911251954
1242	16	0.004792369132189833
1242	17	0.00711187606904673
1242	18	-0.07321546018913949
1242	19	-0.024298098635306076
1242	20	-0.009394074017180287
1242	21	-0.027027144078800802
1242	22	-0.07702543003230744
1242	23	-0.055635009262992696
1242	24	-0.07419148203947401
1242	25	-0.04635929316988552
1242	26	-0.13172212481055823
1242	27	-0.006380513019855982
1242	28	-0.1182325627309595
1242	29	0.013841714348593825
1242	30	0.0024256188392683953
1242	31	-1.728805260299282E-4
1242	32	-0.07236987333708811
1242	33	-0.054660759914369805
1242	34	-0.14863996933100054
1242	35	0.03413628093856147
1242	36	-0.07628950444465943
1242	37	0.0016778994435142636
1242	38	-0.11488814215850596
1242	39	0.041287055819474006
1242	40	-0.10701552873756981
1242	41	-0.07032719893600614
1242	42	-0.009141605791604945
1242	43	0.03355484049092183
1242	44	0.09165643287813197
1242	45	0.1268001606753515
1242	46	0.01453041215810913
1242	47	0.015370144749155656
1242	48	-0.002421002493441904
1242	49	-0.1304446793541203
1242	50	0.01238709022456419
1242	51	-0.07932061817366076
1242	52	0.1450610270637469
1242	53	-0.06499586479511521
1242	54	0.03648509682084722
1242	55	0.053103193979751495
1242	56	-0.1508179744239797
1242	57	-0.035203891273951626
1242	58	0.09519011643048003
1242	59	0.09193881302859808
1242	60	0.00957671151989814
1242	61	0.015463806045431738
1242	62	-0.06410854882971506
1242	63	-0.06018546188225571
1242	64	-0.1440741042258793
1242	65	0.0481420074516592
1242	66	-0.23763665870396977
1242	67	-0.05232492187567317
1242	68	0.11095961023630707
1242	69	0.09690154096369241
1242	70	-0.06714984336429097
1242	71	0.0685825536218303
1242	72	-0.02478850674684452
1242	73	0.018424592559739494
1242	74	0.21746850511713944
1242	75	0.011117712768751176
1242	76	-0.01634383486026536
1242	77	-0.05897439121266501
1242	78	-0.17555776209535168
1242	79	-0.05491298794545685
1242	80	-0.023308896739791862
1242	81	-0.11219176962701027
1242	82	-0.12798890555546194
1242	83	0.10686528541256735
1242	84	-0.04488694273916849
1242	85	-0.1506339287779923
1242	86	0.009514142672060188
1242	87	-0.11680797820700661
1242	88	-0.005118512659201713
1242	89	0.035357566407050456
1242	90	-0.008653675660475812
1242	91	0.029974898815176232
1242	92	-0.018439603995190623
1242	93	-0.16058224170465252
1242	94	0.0015960014729969885
1242	95	0.07409895625248453
1242	96	-0.07306438384570413
1242	97	0.10327143942873107
1242	98	0.081423246157037
1242	99	-0.2460650396672719
1242	100	-0.07239870064992715
1242	101	-0.0017044631804878918
1243	1	-0.30247047087129175
1243	2	-0.16494294362872353
1243	3	-0.24892791565216044
1243	4	-0.09486947363316034
1243	5	-0.1254526810906995
1243	6	0.006235303457437169
1243	7	-0.18604459019314135
1243	8	-0.07370674883964767
1243	9	-0.11674513991458468
1243	10	-0.006671471890065561
1243	11	-0.02314568263822281
1243	12	-0.05746432257033263
1243	13	0.058726662343119074
1243	14	0.04685102597390767
1243	15	-0.05455371837152967
1243	16	-0.075268072673083
1243	17	-0.13301845742126517
1243	18	0.0021216011165705595
1243	19	-0.03549682991877745
1243	20	-0.07181162147709585
1243	21	0.00857987814869432
1243	22	-0.03970074401469503
1243	23	-0.0024053647094604003
1243	24	0.05499430010181783
1243	25	-0.11945863542082691
1243	26	-0.02206453481058901
1243	27	-0.09891916240437126
1243	28	-0.05982419693640395
1243	29	-0.13876214856265534
1243	30	0.07419168597395753
1243	31	-0.07506005894163081
1243	32	-0.07842341018070442
1243	33	-0.11548227570003178
1243	34	-0.06733357803112483
1243	35	-0.005411309965850819
1243	36	-0.09915478284186463
1243	37	-0.017618723861822616
1243	38	-0.051243357837194026
1243	39	-0.14360428615702148
1243	40	-0.15821407289470812
1243	41	-0.09235742607618391
1243	42	-0.037293982763834777
1243	43	-0.13591924095269547
1243	44	-0.15374103904512282
1243	45	-0.05673724431905214
1243	46	-0.09314675749374857
1243	47	-0.10644208021411572
1243	48	-0.15960400268992458
1243	49	-0.09869791741935785
1243	50	-0.09178847793776157
1243	51	0.013405157542955237
1243	52	-0.16130376324559847
1243	53	0.025082853015256035
1243	54	-0.07829741559966408
1243	55	-0.2065439481333442
1243	56	0.051356433555085346
1243	57	-0.08913837834507632
1243	58	-0.11057321865975922
1243	59	-0.17833242658979032
1243	60	-0.14948067076984017
1243	61	0.12763278736086647
1243	62	0.00908825505253219
1243	63	0.06425666774015326
1243	64	-0.10009239894361599
1243	65	-0.19879652778578816
1243	66	-0.10542410814087333
1243	67	-0.22472986949589568
1243	68	-0.055989825109982405
1243	69	-0.07803896845656055
1243	70	0.0042271569382279495
1243	71	-0.05693243363798928
1243	72	0.10226871336674748
1243	73	-0.17693763723763567
1243	74	-0.1588098016390589
1243	75	-0.08619733624275483
1243	76	-6.018321718812558E-4
1243	77	-0.02826228195583269
1243	78	-0.1423100910384889
1243	79	0.020838090370027373
1243	80	-0.055330110628304396
1243	81	-0.03740984977321915
1243	82	-0.203403936166211
1243	83	-0.015187085010246903
1243	84	-0.008078413520948402
1243	85	-0.15369032553572026
1243	86	-0.23984494964047798
1243	87	-0.1692906768182212
1243	88	-0.40735124167844106
1243	89	-0.1919026857768671
1243	90	-0.16176901721281212
1243	91	-0.13240046725071153
1243	92	-0.26968087533149543
1243	93	0.10750117921419644
1243	94	-0.27607452519406195
1243	95	0.03586982629636282
1243	96	0.0016395667030408845
1243	97	-0.17526220744517218
1243	98	-0.0036841487637317982
1243	99	0.01570520662217234
1243	100	-0.1850347181025782
1243	101	-0.25649255820323447
1244	1	-0.5240609862936552
1244	2	-0.24966199025797664
1244	3	-0.3761253734981267
1244	4	-0.2384293710903762
1244	5	-0.11024132831958866
1244	6	-0.07331408777351811
1244	7	-0.14880354536531115
1244	8	-0.18604243158688405
1244	9	-0.0709945557104561
1244	10	-0.08715149557316693
1244	11	-0.052957414590878216
1244	12	-0.12944110557393174
1244	13	-0.19144182779627528
1244	14	-0.22487317928802497
1244	15	-0.11506214917719859
1244	16	-4.7734687424849653E-4
1244	17	-0.15055560398564438
1244	18	-0.017870462525465314
1244	19	0.014519546692902452
1244	20	-0.03989612479335847
1244	21	-0.04718878331524934
1244	22	-0.13338283618982416
1244	23	-0.18859799145498357
1244	24	-0.039769593248649926
1244	25	0.10762198159951453
1244	26	-0.04753646466829764
1244	27	-0.06278983756168088
1244	28	-0.13311583289692663
1244	29	-0.055876022702101125
1244	30	-0.03622761827199383
1244	31	0.046622889856259064
1244	32	0.05474363755711664
1244	33	-0.2136175465125021
1244	34	-0.09834836107251732
1244	35	-0.03132414859953769
1244	36	-0.0484093320756287
1244	37	-0.017289616954037967
1244	38	0.061141139810239054
1244	39	-0.04050170558093669
1244	40	-0.05133306157594575
1244	41	0.02653520003946852
1244	42	0.06523147971797272
1244	43	0.15539863537868825
1244	44	-0.187924066576727
1244	45	0.09435117048792563
1244	46	-0.05926291806012074
1244	47	-0.06556196331030151
1244	48	-0.14791362142980802
1244	49	-0.2442497777394621
1244	50	-0.040370641288163256
1244	51	-0.04489872938283668
1244	52	-0.009889390879244786
1244	53	-0.12501351704577957
1244	54	-0.12685879325062643
1244	55	-0.09228558818801247
1244	56	-0.04344210262777892
1244	57	-0.014341353849445682
1244	58	-0.012800122913269263
1244	59	-0.06975234180933398
1244	60	-0.08719915681507473
1244	61	-0.03825441557684428
1244	62	0.05215401974582079
1244	63	0.0044788857632411805
1244	64	-0.03564255861557797
1244	65	0.05226086593945212
1244	66	0.0968648382761117
1244	67	-0.13858731738992702
1244	68	-0.0234916989722862
1244	69	0.06271328490221606
1244	70	0.012873692969918693
1244	71	-0.024922456502260104
1244	72	-0.08707326177859898
1244	73	-0.09712842476369588
1244	74	-0.09217273884735278
1244	75	0.026476901457463953
1244	76	-0.09386663568403719
1244	77	-0.08978795229464254
1244	78	0.03656345002586647
1244	79	-0.0947949601518161
1244	80	-0.16745163768435845
1244	81	0.10009385071115418
1244	82	0.03950845526000535
1244	83	-0.017730183843099212
1244	84	0.05612892698029981
1244	85	-0.11592648887351942
1244	86	0.02197455490402689
1244	87	0.06811665360511654
1244	88	-0.16162648213119013
1244	89	0.14066535589530815
1244	90	0.3009789152399662
1244	91	-0.15398058982334817
1244	92	-0.08123488980589855
1244	93	0.014261570489246367
1244	94	-0.07376353333827979
1244	95	0.061595278700259826
1244	96	0.08933632224432131
1244	97	0.06378750816867296
1244	98	0.05490160484384887
1244	99	-0.04235460580263606
1244	100	0.06793669211264586
1244	101	-0.07801583503726306
1245	1	-0.16542876428382414
1245	2	-0.3180971236836214
1245	3	-0.10326678090519437
1245	4	-0.08866955434763213
1245	5	-0.13948991449417036
1245	6	-0.0317929219639268
1245	7	-0.12124657663187577
1245	8	-0.06188377232386699
1245	9	0.010980899130274224
1245	10	0.0207460345255015
1245	11	0.056778593627100804
1245	12	-0.050370228590338684
1245	13	-0.007939798943198184
1245	14	-0.04311249847611265
1245	15	0.08436144208700114
1245	16	-0.07733676623841035
1245	17	0.06185078204503469
1245	18	-0.07229283383588125
1245	19	5.297072761223376E-4
1245	20	0.03959746229035943
1245	21	-0.08483018528303177
1245	22	-0.0033738380593817396
1245	23	-0.05178444856933595
1245	24	-0.07274098105875026
1245	25	0.04908828834096113
1245	26	-0.02610179902111298
1245	27	-0.046875268516181734
1245	28	-0.08480255498212586
1245	29	2.985752182311785E-4
1245	30	-0.11644851538093803
1245	31	-0.07531498729983355
1245	32	-0.11601725616392855
1245	33	-0.11228989490022201
1245	34	-0.020953560717565267
1245	35	-0.1735793069837257
1245	36	-0.07683969447182903
1245	37	-0.04992376913278207
1245	38	0.10076788057550345
1245	39	-0.022219493750341712
1245	40	-0.0813882159195245
1245	41	-0.06585026805757366
1245	42	-0.11188016703314219
1245	43	-0.12440048407886906
1245	44	-0.04255530640720906
1245	45	-0.020801587928588106
1245	46	-0.1480957564185772
1245	47	-0.06267681146879767
1245	48	0.010688140587518546
1245	49	-0.169784420541653
1245	50	-0.11928300198420771
1245	51	-0.051001606453453974
1245	52	-0.09620384057130593
1245	53	-0.1169291863808013
1245	54	-0.041044757721223846
1245	55	-0.038537688140301896
1245	56	0.08191086807623549
1245	57	3.268420331679067E-4
1245	58	0.015798080257987124
1245	59	0.2002723836233642
1245	60	0.12966511128259128
1245	61	0.11428332140111763
1245	62	-0.03535784954973309
1245	63	0.040809420196247004
1245	64	0.22033560343469105
1245	65	-0.17026958239744516
1245	66	-0.1542055351851559
1245	67	0.05427805099726157
1245	68	0.010536464088140463
1245	69	-0.06660570115300857
1245	70	0.0748007226388907
1245	71	0.09662223809746706
1245	72	-0.06541869363446295
1245	73	-0.1994475802137785
1245	74	0.03286397632219007
1245	75	-0.08805500149948386
1245	76	0.11924530323435079
1245	77	-0.0360672486688145
1245	78	-0.008085304300308849
1245	79	-0.03965848850680942
1245	80	0.039875233779135044
1245	81	-0.04518554978646705
1245	82	-0.1749135741525336
1245	83	0.03300823786306495
1245	84	-0.030363465014936253
1245	85	0.09735018265742212
1245	86	0.05820018885262357
1245	87	-0.2852946324437369
1245	88	-0.016814860089965578
1245	89	-0.06087567107265812
1245	90	-0.10928843335755545
1245	91	0.022411517308796647
1245	92	0.017019566133569697
1245	93	-0.14278455619635366
1245	94	-0.02671916276450048
1245	95	0.01643134643955335
1245	96	0.18595199950515706
1245	97	-0.11800036906512901
1245	98	-0.08441633997693998
1245	99	0.11702575092117229
1245	100	-0.020911687058308814
1245	101	-0.19797148155836908
1246	1	-0.42601108966147194
1246	2	-0.11643439828909408
1246	3	-0.1600628923381322
1246	4	-0.21066247205379796
1246	5	-0.2012299329370748
1246	6	0.011171007559859447
1246	7	-0.1083868460624231
1246	8	-0.20231069897131704
1246	9	-0.028167522948436385
1246	10	-0.0958540929418561
1246	11	-0.13636966824672925
1246	12	-0.05277446264269514
1246	13	-0.08785920118553037
1246	14	0.053747602035038256
1246	15	-0.09253840780799294
1246	16	0.01181879540544628
1246	17	-0.015150879209883783
1246	18	-0.0489543886512962
1246	19	-0.09300672250016362
1246	20	0.024988248033366744
1246	21	-0.039902004664803314
1246	22	-0.07069161758883524
1246	23	-0.06081590173978668
1246	24	-0.09811604041001232
1246	25	-0.09861402932828156
1246	26	-0.07458892710103981
1246	27	-0.16341502892862536
1246	28	0.06931182743000619
1246	29	-0.10587353048138937
1246	30	0.08503078703904521
1246	31	-0.16264057584959346
1246	32	0.03189828103901249
1246	33	-0.1980471009271767
1246	34	-0.1382072776448311
1246	35	-0.08392068654893592
1246	36	-0.05298077692278014
1246	37	-0.00230306307816619
1246	38	0.005660746466610078
1246	39	-0.026338771311479547
1246	40	0.03304759784191447
1246	41	-0.113912117975012
1246	42	-0.0540996082431775
1246	43	0.03045649050233834
1246	44	-0.19164103575151614
1246	45	0.08510621842163602
1246	46	-0.05984918331310496
1246	47	-0.08031947023511776
1246	48	-0.13118488659971916
1246	49	-0.17563538124850453
1246	50	-0.029356212517022584
1246	51	-0.15009180528164023
1246	52	-0.022921331654586652
1246	53	-0.253811483393676
1246	54	-0.10916046588675954
1246	55	-0.07293646129600262
1246	56	-0.07483102909777273
1246	57	-0.03684610687037804
1246	58	-0.07436746865074184
1246	59	0.053629198193185346
1246	60	-0.0976973398675014
1246	61	-0.024181675961692406
1246	62	-0.07779511521624016
1246	63	-0.16347424149903844
1246	64	-0.01525263288375811
1246	65	-0.10696118143172839
1246	66	-0.19119196536775007
1246	67	-0.021748450139838837
1246	68	-0.023451348732201893
1246	69	0.03679300273536512
1246	70	0.15050836189620043
1246	71	-0.17912208575475574
1246	72	-0.12120481780253556
1246	73	-0.15687526261032048
1246	74	-0.029451850952185055
1246	75	-0.0958899486841176
1246	76	-0.0719766304385061
1246	77	-0.1433244134836471
1246	78	-0.20118016454864573
1246	79	-0.018626761362796174
1246	80	-0.035836275161187814
1246	81	-0.04717147110574871
1246	82	-0.17672729457800074
1246	83	-1.576542865464603E-4
1246	84	-0.09252373103242206
1246	85	-0.17947455669040835
1246	86	0.007486445170364675
1246	87	0.04549322340747608
1246	88	0.061789236898221134
1246	89	0.013004316900364188
1246	90	0.16212068462172624
1246	91	-0.16754657789391558
1246	92	0.05512162592713565
1246	93	0.0773740930675757
1246	94	-0.10989954687697434
1246	95	-0.03090764669214252
1246	96	0.09353274721305382
1246	97	0.11086081031363904
1246	98	0.08344702615969624
1246	99	-0.08707216598976686
1246	100	0.033437236840889284
1246	101	-0.16613482552172343
1247	1	-0.5168059177411664
1247	2	-0.1015887422671895
1247	3	-0.23478302517392535
1247	4	-0.3866924146255428
1247	5	-0.1172131909813885
1247	6	-0.10085526567203829
1247	7	-0.09613200946123612
1247	8	-0.03719988692246545
1247	9	-0.15636923234406908
1247	10	-0.038139027374334944
1247	11	-0.07252836956590158
1247	12	-0.10530077824503792
1247	13	-0.16631622955357983
1247	14	-0.08932465231563924
1247	15	-0.046415659145331745
1247	16	0.09026634227515729
1247	17	-0.15484772015241077
1247	18	0.03285909012821975
1247	19	-0.08075662664813876
1247	20	-0.12531601917422108
1247	21	9.371790493020171E-4
1247	22	-0.11450680659361723
1247	23	-0.04056460647822746
1247	24	-0.0023054997097915475
1247	25	-0.1568268735585221
1247	26	-0.006437102238535886
1247	27	-0.10799211558418875
1247	28	-0.017989068512328288
1247	29	0.04401355079934888
1247	30	-0.05207167892089615
1247	31	-0.07167863636170324
1247	32	-0.006593046649278733
1247	33	-0.050276764150282816
1247	34	0.04973024165149553
1247	35	-0.15927252421145965
1247	36	-0.0793097126186666
1247	37	0.005224061414502046
1247	38	0.031027310081242376
1247	39	0.05768982251713339
1247	40	-0.001175870407209345
1247	41	-0.1183139035781906
1247	42	-0.06543948025479551
1247	43	-0.04568349670948635
1247	44	-0.12686106873528047
1247	45	-0.07280932157635789
1247	46	-0.053525023922013304
1247	47	-0.07049426758290878
1247	48	-0.19988071242933358
1247	49	0.008322279120669407
1247	50	-0.0381728207835863
1247	51	-0.068485734278255
1247	52	-0.17060159419727228
1247	53	-0.36387745684429973
1247	54	-0.07198943684196735
1247	55	-0.17274937948193525
1247	56	-0.13196298251754257
1247	57	-0.17406590637224184
1247	58	-0.15650450356102397
1247	59	-0.09853462787584277
1247	60	-0.30373266911549024
1247	61	-0.046605419529825554
1247	62	-0.16810638688072288
1247	63	-0.2397576363732199
1247	64	-0.11783533377152366
1247	65	-0.2231770917414977
1247	66	0.09108053645002911
1247	67	-0.2392789109347362
1247	68	-0.04335656930444287
1247	69	-0.05958287230323123
1247	70	-0.19479714086913447
1247	71	0.0540848473538631
1247	72	-0.21270720269566112
1247	73	0.07100543880721943
1247	74	-0.033530080424597486
1247	75	0.03245635356116594
1247	76	-0.013860971566224123
1247	77	-0.04448571925189526
1247	78	-0.017973912922712998
1247	79	-0.19721196773650007
1247	80	-0.041872434040286066
1247	81	0.012601079601012088
1247	82	0.0660358036675106
1247	83	0.04006404684832887
1247	84	0.07824516514931901
1247	85	-0.14250619467257764
1247	86	0.06638314246819732
1247	87	-0.1394149571700325
1247	88	-0.04571554681398737
1247	89	-0.1648709622853204
1247	90	-0.11421876961137656
1247	91	-0.04161805772469762
1247	92	-0.08728573835262665
1247	93	-0.03733425900652776
1247	94	-0.05587515453731129
1247	95	-0.055065319268749136
1247	96	-0.04336586653263197
1247	97	-0.017201046981512036
1247	98	0.030025894151755494
1247	99	-0.09913381706233793
1247	100	-0.178573806734299
1247	101	-0.1685857928419594
1248	1	-0.3183681622412351
1248	2	-0.25531606884769076
1248	3	-0.10424618257056295
1248	4	-0.11741757471637726
1248	5	-0.24558054904397153
1248	6	-0.06729114758068278
1248	7	-0.12806092799534952
1248	8	-0.10001550888828348
1248	9	-0.12878527263347195
1248	10	0.00317821272027885
1248	11	-0.06647034453956735
1248	12	-0.14434311434023783
1248	13	-0.013014773626998988
1248	14	-0.13644235853197273
1248	15	0.04140114579453069
1248	16	-0.06575565445324827
1248	17	-0.014969275975907692
1248	18	-0.06360690221329435
1248	19	-0.06604222652978109
1248	20	0.09455542898366787
1248	21	-0.02148002923978254
1248	22	-0.0015175120594363989
1248	23	0.01366531935079962
1248	24	-0.07696523744294836
1248	25	-0.006741909068708196
1248	26	-0.043835853137743186
1248	27	0.003539275755002791
1248	28	-9.710136331122499E-4
1248	29	-0.137643343603294
1248	30	0.033762521427590286
1248	31	-0.062341826582134274
1248	32	-0.001282541420529526
1248	33	-0.02839264289634258
1248	34	-0.08473826757959557
1248	35	-0.1257611158494214
1248	36	-0.06134527850852578
1248	37	-0.0868011362320047
1248	38	-0.16930799567412436
1248	39	-0.12402876622778791
1248	40	-0.032273412756183006
1248	41	-0.061674903529670644
1248	42	-0.04868138017699408
1248	43	0.007869588277166883
1248	44	-0.09552513465598622
1248	45	0.019899904602887375
1248	46	-0.2739175796311031
1248	47	-0.08018087829340459
1248	48	0.04493082333451781
1248	49	0.050210940599022535
1248	50	-0.031708691251822074
1248	51	-0.13776548577583725
1248	52	0.04825399372285233
1248	53	-0.12069033910213989
1248	54	-0.15577634338581703
1248	55	-0.08510268321396097
1248	56	-0.04679244557910067
1248	57	-0.10743002697928716
1248	58	-0.11126637837421782
1248	59	0.11749260388704386
1248	60	-0.03840866300835444
1248	61	-0.05807337950157887
1248	62	-0.1001000545255124
1248	63	-0.0018031572142334085
1248	64	0.047549827601109484
1248	65	0.07000220938738977
1248	66	0.143965166233059
1248	67	0.02438713459569186
1248	68	-0.003221704274295689
1248	69	-0.02073340589939221
1248	70	0.09595212194336966
1248	71	0.073934852235503
1248	72	-0.015517709421843051
1248	73	-0.034761424862061574
1248	74	-0.038718394917196974
1248	75	-0.06916201482114559
1248	76	-0.1373227309570879
1248	77	-0.04715474827278854
1248	78	-0.015151546507439662
1248	79	-0.12321349751659483
1248	80	-0.10414179153863046
1248	81	0.017985857630158364
1248	82	0.027828437602629208
1248	83	-3.7629502218550215E-4
1248	84	0.017333083180893993
1248	85	0.19121707086286222
1248	86	0.2458729482268538
1248	87	-0.016397636633186607
1248	88	-0.012797122906768266
1248	89	-0.17934337682817159
1248	90	-0.16346882396828732
1248	91	-0.04065311029366825
1248	92	-0.15481888109236763
1248	93	0.04641910498229862
1248	94	0.15998436445047304
1248	95	-0.029619697440693926
1248	96	0.10140859272843983
1248	97	-0.09327556176749141
1248	98	-0.09966160304055194
1248	99	-0.004707930835088803
1248	100	-0.015712722626943787
1248	101	-0.1849904981436623
1249	1	-0.6006813071492658
1249	2	-0.050354800715489034
1249	3	-0.24848425644524497
1249	4	-0.2616712011557354
1249	5	-0.19527757312053495
1249	6	-0.23498966709615843
1249	7	-0.19293426431956107
1249	8	-0.12164314459936776
1249	9	-0.1472940209511009
1249	10	-0.2328128146462518
1249	11	-0.09826935754988142
1249	12	-0.19500260290013216
1249	13	-0.006146521795088233
1249	14	-0.07413758808184667
1249	15	0.03004777357978128
1249	16	-0.008565285079832563
1249	17	-0.07823950178718775
1249	18	-0.21432441380294165
1249	19	-0.2068898413047151
1249	20	-0.19361923828117966
1249	21	-0.17328741670799985
1249	22	-0.1276811130763349
1249	23	-0.0698148660836253
1249	24	-0.11960797708703552
1249	25	-0.24723719843613878
1249	26	-0.1627806714419151
1249	27	0.04692614580136478
1249	28	-0.1236137532771977
1249	29	-0.07147435900631649
1249	30	-0.1389845998525061
1249	31	-0.160331358509751
1249	32	-0.009099499697782676
1249	33	-0.10070489054102438
1249	34	0.049858412546022635
1249	35	-0.1304352597106444
1249	36	-0.06657213659136829
1249	37	-0.12076674113704655
1249	38	-0.05500621610182321
1249	39	-0.07104716012639756
1249	40	-0.12004132063714934
1249	41	-0.034332298475085565
1249	42	-0.05265087322320028
1249	43	-0.09334052088987477
1249	44	-0.2126275722214075
1249	45	-0.09819071899514142
1249	46	-0.08158020861270643
1249	47	-0.16163564126633645
1249	48	-0.16193144674174675
1249	49	-0.15489030061527842
1249	50	-0.023536416689232453
1249	51	-0.02712095160505612
1249	52	-0.13444078719534502
1249	53	-0.00832664835890995
1249	54	-0.18704417649483673
1249	55	-0.13922082288795679
1249	56	0.04908552660572951
1249	57	-0.20180897119941932
1249	58	-0.1291590058603873
1249	59	-0.01168460562394813
1249	60	-0.24413320316088516
1249	61	-0.22648970969449067
1249	62	-0.02511276575626198
1249	63	-0.10112063889510381
1249	64	-0.049586705971492506
1249	65	0.027452785131373503
1249	66	0.006200548317700338
1249	67	-0.016146438007872632
1249	68	-0.2071684666490512
1249	69	-0.057108461978351954
1249	70	-0.21435863026240298
1249	71	-0.02978520160029774
1249	72	0.04421610245194074
1249	73	-0.19330905459138137
1249	74	-0.1323771357576291
1249	75	-0.08513569509630514
1249	76	0.03482023300283288
1249	77	-0.15752651438614151
1249	78	-0.17458806512565417
1249	79	-0.019355863300951626
1249	80	0.034483002838513244
1249	81	-0.006213933008396566
1249	82	0.023159079145926853
1249	83	-0.08540695151986455
1249	84	-0.008142017761230136
1249	85	-0.14501502125617094
1249	86	-0.20043780397891453
1249	87	-0.046837594760894774
1249	88	-0.08122481843540896
1249	89	-0.0909258502841297
1249	90	-0.2083092606364474
1249	91	-0.10466627015608765
1249	92	-0.06665378463655713
1249	93	-0.0710147218458701
1249	94	-0.1055900336353659
1249	95	-0.05674815564317015
1249	96	-0.15793640502840844
1249	97	-0.22508474376240883
1249	98	-0.13878348131182605
1249	99	-0.2233171726475618
1249	100	-0.16487138869543116
1249	101	-0.1549142307591822
1250	1	-0.4822328873520121
1250	2	0.060748757225276506
1250	3	-0.2793409449763544
1250	4	-0.1291305531732263
1250	5	-0.13628095217043068
1250	6	-0.12145359076938433
1250	7	-0.18559894330982019
1250	8	-0.08162883332924054
1250	9	-0.06552419387895014
1250	10	0.08830346442351811
1250	11	-0.012437514973854036
1250	12	0.09149709894840896
1250	13	-0.09687679410675543
1250	14	-0.10093464632076632
1250	15	-0.041715295392585006
1250	16	-0.050150655781486364
1250	17	0.06488194524123969
1250	18	-0.15083325896295463
1250	19	-0.09062587787796161
1250	20	-0.026254499660623765
1250	21	0.024499901916527733
1250	22	-0.049500234523364384
1250	23	0.07570610390246202
1250	24	-0.011065738963402794
1250	25	0.006210625058201913
1250	26	0.10708456409773248
1250	27	-0.024543542133443452
1250	28	-0.007522320162507867
1250	29	-0.01586632879363492
1250	30	0.063774294999412
1250	31	0.036871583251326
1250	32	-0.004202660103267419
1250	33	0.012647524485807082
1250	34	-0.11055184386422923
1250	35	0.06497877328477841
1250	36	0.009352331705187567
1250	37	0.08338034691701779
1250	38	-0.08296646257369389
1250	39	0.03104109270604738
1250	40	0.01789388111200907
1250	41	0.009213716233716696
1250	42	0.05523463661579342
1250	43	0.03832236919161858
1250	44	-0.02090982227110061
1250	45	-0.00420622287111172
1250	46	0.10723314857273891
1250	47	-0.007323576070547233
1250	48	-0.14192667631837708
1250	49	1.993435906442187E-4
1250	50	0.007108783072240499
1250	51	-0.007331645304127221
1250	52	0.039449095531743694
1250	53	-0.07077705583257199
1250	54	-0.04133875013824451
1250	55	0.07384695687749598
1250	56	0.07451426840656694
1250	57	0.09376964140245292
1250	58	0.09620851550713638
1250	59	0.17225576408386445
1250	60	0.13587872289755154
1250	61	0.17971184069310198
1250	62	-0.1518708655376173
1250	63	0.1035241633310946
1250	64	-0.08521063759542358
1250	65	0.06869985330867223
1250	66	-0.0024227870033044496
1250	67	-0.046453732780278756
1250	68	0.053892157481342906
1250	69	0.060685217210675546
1250	70	0.1779140789405389
1250	71	0.2678272015004808
1250	72	-0.11116453757986022
1250	73	0.09780682694309917
1250	74	0.10995003577884432
1250	75	0.12255820273712459
1250	76	0.1252475834301805
1250	77	-0.036173304288752206
1250	78	0.12993906665729327
1250	79	0.13136009774058977
1250	80	0.11468733597308045
1250	81	0.01732254085366236
1250	82	0.13538567425624137
1250	83	0.10825236074409617
1250	84	0.22614062982373895
1250	85	-0.04052446271910526
1250	86	-0.01831894092982367
1250	87	-0.05701926838442972
1250	88	0.1309174991952844
1250	89	0.0918163480859775
1250	90	-0.027346430185247073
1250	91	0.012860662859218053
1250	92	0.027108886800533583
1250	93	-0.01384119769560499
1250	94	0.01067870021476125
1250	95	-0.0753917652635252
1250	96	0.14202781679627918
1250	97	0.04468349316861975
1250	98	0.10546299056255037
1250	99	0.07402331632084014
1250	100	0.1596589233697614
1250	101	0.12772142815554588
1251	1	-0.21291713481366514
1251	2	-0.07840015218941687
1251	3	-0.2395046646085106
1251	4	-0.06568027145051758
1251	5	-0.02241589511599784
1251	6	-0.02682640179003215
1251	7	-0.14907031874133025
1251	8	-0.004563779519997979
1251	9	0.0015132352847260222
1251	10	-0.025338891743757586
1251	11	0.007671685534020867
1251	12	0.07683413179374554
1251	13	-0.07894470773612738
1251	14	0.05743610806327837
1251	15	-0.04668692029776622
1251	16	-0.13866959346985652
1251	17	-0.10911478523389917
1251	18	0.07561662928095814
1251	19	-0.00402362815279389
1251	20	-0.0066986033605402895
1251	21	-0.12510601081230988
1251	22	0.0038563018896482504
1251	23	-0.05263572776163272
1251	24	0.03262785057736295
1251	25	0.0163818491829133
1251	26	0.14994495214084935
1251	27	-0.024511495921991866
1251	28	-0.10090173513660972
1251	29	0.0013238269347226606
1251	30	0.06663898291393622
1251	31	0.06372306325895494
1251	32	-0.09414258359801408
1251	33	0.1023245879170247
1251	34	0.13860217671835784
1251	35	-0.14583662025486177
1251	36	-0.00912088942583722
1251	37	-0.006245199186935224
1251	38	-0.04150961746236703
1251	39	-0.050149200942719574
1251	40	0.03068883809301326
1251	41	0.019817361388859922
1251	42	0.029417153987679967
1251	43	-0.08686433041368247
1251	44	-0.036319182198731426
1251	45	-0.04400477795205404
1251	46	0.015290539686610316
1251	47	-0.11632044852257195
1251	48	0.07068533330360083
1251	49	0.02337727308086812
1251	50	-0.033205350929598865
1251	51	-0.05351550942818761
1251	52	-0.04047253322708855
1251	53	-0.06721100210040731
1251	54	-0.07732989078055397
1251	55	-0.05581039204895433
1251	56	-0.017236468859117338
1251	57	-0.08612643151688104
1251	58	-0.0047508425950795186
1251	59	-0.15920388000036922
1251	60	0.025798769628231355
1251	61	0.16126539234632276
1251	62	0.008628730842382026
1251	63	0.04003128854253646
1251	64	0.09176476795141042
1251	65	-0.020383949562507553
1251	66	-0.029681537850095197
1251	67	0.01801229215085698
1251	68	-0.21565826256741616
1251	69	0.04837906636632283
1251	70	0.08283864864916524
1251	71	-0.01761286599938927
1251	72	0.023535830343099917
1251	73	-0.04876483690431144
1251	74	0.07063420211085258
1251	75	-0.040038189427370696
1251	76	-0.018150288539118264
1251	77	0.03931702302882201
1251	78	0.05157066503307561
1251	79	0.047474068671832015
1251	80	0.02470522506073536
1251	81	0.04737336857890284
1251	82	0.07357177755861954
1251	83	-0.03506681546544144
1251	84	-0.0037519950854942863
1251	85	0.16000085175969758
1251	86	0.02414269488729559
1251	87	0.0827224959420505
1251	88	-0.050004863786881515
1251	89	0.03772721094036058
1251	90	-0.16417320621467724
1251	91	0.04365119016136987
1251	92	-0.01105287760707796
1251	93	-0.04779476719734532
1251	94	-0.08398459145849557
1251	95	-0.013791239543401446
1251	96	0.16387765392850895
1251	97	-0.0569577596354236
1251	98	0.008028310071395595
1251	99	-0.04753485972238991
1251	100	0.03565468840207586
1251	101	-0.018315591303405654
1252	1	-0.4054508820933407
1252	2	-0.1257970080234685
1252	3	-0.22077359276143227
1252	4	-0.03465255835185843
1252	5	-0.11337451570069845
1252	6	-0.1513207632930289
1252	7	-0.2620289697632643
1252	8	-0.06494515802218359
1252	9	0.014692556230109233
1252	10	-0.10343473858360852
1252	11	-0.11562953652079955
1252	12	0.03130612193208293
1252	13	-0.05335308406205286
1252	14	-0.05562602954343987
1252	15	0.021516826525349586
1252	16	-0.1918434357136931
1252	17	-0.046334952943041685
1252	18	-0.12702836607736856
1252	19	-0.02115978910487115
1252	20	0.1067774805853432
1252	21	0.0931167592800648
1252	22	-0.04624338004128958
1252	23	-0.09638011589719753
1252	24	-0.17155726866048582
1252	25	-0.23929088971130597
1252	26	0.048637673077095656
1252	27	-0.21817750818819803
1252	28	-0.12509324619293238
1252	29	-0.08869732694069654
1252	30	-0.10924559910679221
1252	31	-0.03146633240982766
1252	32	0.01423830790847802
1252	33	-0.12640511425467338
1252	34	-0.09127805277836387
1252	35	-0.05078723584785649
1252	36	-0.09838719997690504
1252	37	-0.004656375738093743
1252	38	0.0025269680890858126
1252	39	0.033811900276290885
1252	40	-0.10238882250143178
1252	41	-0.006383006901636179
1252	42	-0.07308935197040256
1252	43	0.06210765211534408
1252	44	-0.207443381319095
1252	45	-0.07798490244032763
1252	46	-0.08730727796393722
1252	47	0.020902762909649653
1252	48	-0.07976589864331629
1252	49	-0.2301952968867127
1252	50	-0.02731270304270339
1252	51	-0.15362356159759827
1252	52	-0.10145048145336233
1252	53	-0.14730353128209828
1252	54	-0.1957063688885725
1252	55	-0.19322231431226555
1252	56	-0.13171089397592084
1252	57	-0.0023936095290224557
1252	58	-0.22008816320565217
1252	59	0.06090599840289457
1252	60	-0.06587816960384174
1252	61	0.04330894802362906
1252	62	0.022970754005115168
1252	63	0.030607921880438482
1252	64	-0.09109602737343181
1252	65	-0.08701104782910818
1252	66	-0.11029758740190942
1252	67	-0.097977907060816
1252	68	0.09100901284386254
1252	69	-0.021224793074544834
1252	70	-0.1786658636703038
1252	71	-0.1576241277747954
1252	72	-0.21553035541531784
1252	73	0.046321072179679845
1252	74	-0.06949272114167115
1252	75	-0.09357119099488642
1252	76	-0.1642550839248358
1252	77	-0.05371741669785024
1252	78	-0.18820775192654793
1252	79	-0.08030142631363191
1252	80	0.14014146667147998
1252	81	-0.0020140821508292106
1252	82	-0.06108253159233357
1252	83	-0.009493454129859913
1252	84	0.14423382116494565
1252	85	0.07699243586537818
1252	86	-0.0806466033823483
1252	87	-0.12026339640146233
1252	88	-0.05395561634741597
1252	89	0.1664462600812655
1252	90	0.016794393353116277
1252	91	-0.005182302967419616
1252	92	0.004129213126304876
1252	93	0.22715082625256144
1252	94	0.004721674045470081
1252	95	0.16289688537099778
1252	96	-0.009748485565317822
1252	97	0.14608900716973494
1252	98	0.08160727185745031
1252	99	0.15574323003700385
1252	100	0.007859409216571578
1252	101	0.04571216745110718
1253	1	-0.29126687661855755
1253	2	-0.3198415826673866
1253	3	-0.33300820794594443
1253	4	-0.07904110773494466
1253	5	-0.15953676612391376
1253	6	-0.20911012028637543
1253	7	-0.21064366602896456
1253	8	-0.09862346660294463
1253	9	-0.16570308475551343
1253	10	-0.053020328063063005
1253	11	-0.09025504627975778
1253	12	-0.031937605881644515
1253	13	-0.030687169777593226
1253	14	-0.08751783057836349
1253	15	-0.07928237947130157
1253	16	0.036611419352681196
1253	17	0.10513239246842687
1253	18	0.04147443334473877
1253	19	-0.05484770256490634
1253	20	0.04261848781701616
1253	21	-0.03721745049850256
1253	22	-0.021772148655742285
1253	23	-0.05846205352150946
1253	24	-0.011960193346226333
1253	25	-0.1029128096466323
1253	26	-0.10132330710083437
1253	27	-0.060321717446498724
1253	28	-0.10680675665624761
1253	29	-0.0239164182390752
1253	30	0.0807689282731161
1253	31	0.027927039423062183
1253	32	-0.11511500357375581
1253	33	-0.10184263651597547
1253	34	-0.07119585101986559
1253	35	-0.20961872224294353
1253	36	-0.0604151101552759
1253	37	-0.09551052964827988
1253	38	-0.005148931267790147
1253	39	-0.03380685004887596
1253	40	-0.13416336396849715
1253	41	0.028891712655898516
1253	42	-0.049416526174901776
1253	43	-1.3916926992152412E-4
1253	44	-0.16223361475768172
1253	45	-0.17325810122531493
1253	46	-0.15036971368128604
1253	47	-0.002851304156415324
1253	48	-0.041747785441806684
1253	49	-0.05972910005872478
1253	50	-0.2021935425091499
1253	51	-0.057421090742408865
1253	52	-0.06430761287612796
1253	53	-0.09313841540323153
1253	54	-0.05743892902912506
1253	55	-0.17928363346239706
1253	56	-0.10527106254155427
1253	57	-0.13431622621830286
1253	58	-0.012914919197697827
1253	59	-0.03883547026318723
1253	60	-0.22726975652999926
1253	61	-0.009018034083283055
1253	62	0.06637600387204401
1253	63	-0.061055443108976704
1253	64	-0.031543374625833565
1253	65	-0.0793323470491103
1253	66	-0.06503459380115828
1253	67	-0.06255391167115931
1253	68	0.09772042223983846
1253	69	-1.3768082152409988E-4
1253	70	-0.07521651139935415
1253	71	0.0907252337008373
1253	72	-0.012774555468951121
1253	73	0.1049624620057159
1253	74	0.042865957066858584
1253	75	-0.06348830889078272
1253	76	-0.24684543982563412
1253	77	-0.037067758671575746
1253	78	-0.08472998522105968
1253	79	-0.1584431222951892
1253	80	0.00914171879955461
1253	81	0.010166905791045622
1253	82	-0.12758391429474614
1253	83	-0.12788359632209279
1253	84	-0.13521894083815056
1253	85	-0.15412016933806427
1253	86	0.06039304475891072
1253	87	-0.12052552956510709
1253	88	-0.07301810008915766
1253	89	0.1284889777818634
1253	90	-0.04970778975590662
1253	91	0.04014152153542483
1253	92	0.04947024637119313
1253	93	-0.0031077451016869873
1253	94	0.03393451416825144
1253	95	0.020314853698906177
1253	96	-0.08516359644164595
1253	97	0.1099786631149513
1253	98	0.014228643514250905
1253	99	-0.1871573634644932
1253	100	-0.2419510945193224
1253	101	-0.1754986076226288
1254	1	-0.3304929398625802
1254	2	-0.2216005442446729
1254	3	-0.14991521796478224
1254	4	-0.12092993553227416
1254	5	-0.19399108557009725
1254	6	-0.17611750884401545
1254	7	-0.19177059932595597
1254	8	-0.16858025708829416
1254	9	-0.03020869470368126
1254	10	-0.23243726105900464
1254	11	-0.19757848066768702
1254	12	-0.12303330853934114
1254	13	-0.058816928251140155
1254	14	-0.030883577649802874
1254	15	-0.10775756054087537
1254	16	0.011423298720970365
1254	17	-0.03939844283629412
1254	18	-0.17850667932799524
1254	19	-0.20915890930983494
1254	20	-0.11446639899370581
1254	21	-0.027710406571202384
1254	22	-0.2098808965622112
1254	23	-0.21858998664262685
1254	24	-0.12029137439044746
1254	25	-0.17832902010723473
1254	26	-0.10999531566984899
1254	27	-0.1454549190544583
1254	28	-0.09567004694908121
1254	29	-0.08358104141946399
1254	30	-0.0888438656727999
1254	31	-0.1401986944018887
1254	32	-0.1462497801819893
1254	33	-0.06210081613889429
1254	34	-0.09535800316108833
1254	35	-0.18027602341500426
1254	36	-0.17596530655495712
1254	37	-0.03585541351181121
1254	38	-0.026151575810509087
1254	39	-0.22991577542016728
1254	40	0.018026979726990078
1254	41	-0.16133948280733534
1254	42	-0.12293608137200351
1254	43	-0.16695768455487325
1254	44	0.05785682892020816
1254	45	0.0585473973319921
1254	46	-0.16222975098058612
1254	47	0.0024686791745622827
1254	48	-0.08720809274115737
1254	49	-0.14838149242710585
1254	50	0.006446459011975492
1254	51	-0.03249837508700182
1254	52	-0.16071379182087497
1254	53	-0.05093347839532214
1254	54	-0.141314031824038
1254	55	-0.2468810925464524
1254	56	0.04089656882598547
1254	57	-0.1744557579330035
1254	58	0.010428042658460868
1254	59	-0.14968047217251979
1254	60	-0.0614700794525902
1254	61	0.012719029602820342
1254	62	0.006250289061178194
1254	63	-0.14833961340548996
1254	64	-0.009309567894533188
1254	65	-0.01486745893909358
1254	66	-0.014732824381830767
1254	67	-0.1529888747759074
1254	68	-0.028940339496209333
1254	69	-0.03341788034268234
1254	70	0.07828421985077938
1254	71	-0.049514755778034214
1254	72	0.10303708463873562
1254	73	0.04003648226522216
1254	74	-0.041865571935169044
1254	75	-0.014252120644975719
1254	76	-0.2800464139807346
1254	77	-0.042974009711407746
1254	78	-0.11573007870698859
1254	79	-0.03719741432939827
1254	80	-0.11630451807477726
1254	81	-0.04256153659071771
1254	82	-0.04781110095446195
1254	83	-0.11337663954270027
1254	84	0.04782255265507018
1254	85	-0.03800271931739019
1254	86	0.13963108687828196
1254	87	-0.07840377919156083
1254	88	-0.1063672256787882
1254	89	0.1664165372761488
1254	90	-0.1515290224709105
1254	91	-0.17306819910008642
1254	92	-0.13679255050605832
1254	93	-0.049083809534089085
1254	94	-0.017263294141223184
1254	95	0.09792402229206942
1254	96	-0.16583720219404086
1254	97	-0.02268104333921883
1254	98	-0.17310844932678293
1254	99	-0.07219818829562286
1254	100	-0.09544200182406115
1254	101	-0.12985370522036277
1255	1	-0.4044034541948207
1255	2	-0.25258724696417545
1255	3	-0.30321888281721954
1255	4	-0.13634388195561087
1255	5	-6.373686400067413E-4
1255	6	-0.1306143851836623
1255	7	-0.19534232325806755
1255	8	-0.11930484960613086
1255	9	-0.21780011026098123
1255	10	-0.11474695988756878
1255	11	-0.016068184793908813
1255	12	-0.1719263737616572
1255	13	-0.01738453111699556
1255	14	-0.06664036961845454
1255	15	-0.15125428626084414
1255	16	-0.1065258925072925
1255	17	-0.17545435669622123
1255	18	-0.2144892010529844
1255	19	-0.12045111028682953
1255	20	-0.07442633495836759
1255	21	-0.06218713103667284
1255	22	-0.13506526583532263
1255	23	-0.06125434886816805
1255	24	-0.07569037071205287
1255	25	-0.09176944922549524
1255	26	-0.3619940228176546
1255	27	-0.2909695089873878
1255	28	-0.09532086498972347
1255	29	-0.1416075720569836
1255	30	-0.18579259864968378
1255	31	-0.09572633670852326
1255	32	0.02696364870094925
1255	33	0.02217828492130991
1255	34	-0.158156021373685
1255	35	-0.16145495599691628
1255	36	-0.06604650134855206
1255	37	-0.16311465874342446
1255	38	-0.22979617249935558
1255	39	-0.2902659242220196
1255	40	-0.10380436378855507
1255	41	-0.14699505595516626
1255	42	-0.2710072106160766
1255	43	-0.038338867003240296
1255	44	-0.08728221062165176
1255	45	-0.22207344339748403
1255	46	-0.07190948240612016
1255	47	-0.027787498129967503
1255	48	-0.21515291719732232
1255	49	-0.08356628918842546
1255	50	0.09925654677490314
1255	51	-0.12112786785825591
1255	52	-0.20019931974684368
1255	53	-0.12025688441363513
1255	54	-0.12127602133019622
1255	55	-0.12691831198733894
1255	56	-0.09388966509476404
1255	57	-0.2028349823255624
1255	58	-0.26443129574160906
1255	59	-0.014694077883760315
1255	60	-0.13006915264216445
1255	61	-0.17588077870667007
1255	62	-0.016259961666648337
1255	63	-0.194350529137175
1255	64	0.05916325644017206
1255	65	-0.10913659992350944
1255	66	-0.09304227231077533
1255	67	-0.11680739124798123
1255	68	-0.08225251416070023
1255	69	-0.14964792972756413
1255	70	-0.005291723030403261
1255	71	0.0031493947010119427
1255	72	-0.2996600064038688
1255	73	-0.13960525065212437
1255	74	0.012504536171398684
1255	75	-0.07678086123673467
1255	76	-0.1750369313333593
1255	77	-0.09346276457408464
1255	78	-0.013545214426507357
1255	79	-0.1953005332753932
1255	80	-0.035556389734026084
1255	81	-0.06076933821061914
1255	82	-0.08068214773724947
1255	83	-0.15429884747535993
1255	84	0.02128152757029511
1255	85	-0.24334128798297883
1255	86	-0.0069270537157990475
1255	87	-0.13805756168316208
1255	88	-0.03445771574408241
1255	89	-0.05290209445794147
1255	90	-0.233733407381294
1255	91	-0.016094927500844847
1255	92	0.051541975399530315
1255	93	-0.04012613366364093
1255	94	-0.16476790162514732
1255	95	-0.2129977421715168
1255	96	-0.09125169596210014
1255	97	-0.24030290644471108
1255	98	-0.05467823398059579
1255	99	-0.15230228766785814
1255	100	-0.20036199161228296
1255	101	-0.07278522760176287
1256	1	-0.27684259747184825
1256	2	-0.10355193333197832
1256	3	-0.1460111381656759
1256	4	-0.09658876387975113
1256	5	-0.05259656953630554
1256	6	-0.09860973878074475
1256	7	-0.21036795607583514
1256	8	-0.06767181843449066
1256	9	-0.03454850123783615
1256	10	-0.10261926625915407
1256	11	-0.11751666937784222
1256	12	-0.07611371401124245
1256	13	-0.02828272251193198
1256	14	-0.1219655450710917
1256	15	-0.11281960993276385
1256	16	0.04987915936460752
1256	17	-0.04725025447535813
1256	18	0.00813436755905883
1256	19	-0.190524249906872
1256	20	-0.035526048317017
1256	21	-0.08507236294455822
1256	22	-0.06871337114085208
1256	23	-0.026646407302266084
1256	24	-0.1341814537895445
1256	25	-0.1437820013035207
1256	26	0.047713952213996436
1256	27	-0.22126740258573108
1256	28	-0.12539153105497292
1256	29	-0.03966073893463573
1256	30	-0.06382330952992987
1256	31	-0.14007329399362334
1256	32	-0.12926437424975745
1256	33	-0.17244682602489547
1256	34	-0.1408799387084585
1256	35	-0.06895855720168242
1256	36	-0.02971192153760427
1256	37	-0.05597821067109976
1256	38	-0.09357969280432599
1256	39	-0.0765883787643844
1256	40	-0.03377608766223972
1256	41	-0.05146491496254413
1256	42	-0.02774764741675284
1256	43	-0.16927600476084592
1256	44	-0.25908635358341314
1256	45	-0.13842727813492672
1256	46	-0.23469848818260175
1256	47	-0.18638116097960022
1256	48	0.04791084716506333
1256	49	-0.04448169846473604
1256	50	-0.05459734858887799
1256	51	0.07696506990031793
1256	52	0.04050544936379197
1256	53	-0.05381768778543261
1256	54	-0.17576819083175366
1256	55	-0.22525666518185972
1256	56	-0.10095748414695294
1256	57	-0.1327982185112475
1256	58	-0.08734538578870144
1256	59	-0.07481722211140607
1256	60	-0.1964271099709194
1256	61	-0.1220094229561397
1256	62	-0.21052495213618982
1256	63	-0.1670274489309449
1256	64	-0.13387344432274517
1256	65	-0.039299903040671325
1256	66	-0.2310969427217202
1256	67	-0.22056937707596802
1256	68	-0.1504874630648203
1256	69	-0.10610487774896171
1256	70	-0.18939088832691908
1256	71	-0.04200025536373886
1256	72	0.006653378437604829
1256	73	-0.14425529115052171
1256	74	-0.04606172357124905
1256	75	-0.08362315029344103
1256	76	-0.1337819175348045
1256	77	-0.11092436384851112
1256	78	-0.18468125508980648
1256	79	-0.05782181312174117
1256	80	-0.19375355630126734
1256	81	-0.10761895092954177
1256	82	-0.14437497103328667
1256	83	-0.14651806263097455
1256	84	-0.20586961632753997
1256	85	-0.0832659173135184
1256	86	-0.0735202412549043
1256	87	-0.2485078456569525
1256	88	-0.11494524854293786
1256	89	-0.1630262087070662
1256	90	-0.1677501208515011
1256	91	-0.06881680779049759
1256	92	-0.0237147165361975
1256	93	-0.09517242793906178
1256	94	-0.20852193327694835
1256	95	-0.28045424883313785
1256	96	-0.23291848388144842
1256	97	-0.17370123121760628
1256	98	-0.2508408289820778
1256	99	-0.13181179630347373
1256	100	-0.2637674460431043
1256	101	-0.3772798221570355
1257	1	-0.4571881646328677
1257	2	-0.20579864885701227
1257	3	-0.33926938862573053
1257	4	-0.04862965871884484
1257	5	-0.08708596111497258
1257	6	-0.17512085373897435
1257	7	-0.2750443815924726
1257	8	-0.14871291204122628
1257	9	-0.05926301319916405
1257	10	-0.1299434049861432
1257	11	-0.19937848098458488
1257	12	-0.05251005668665698
1257	13	-0.08972115904413869
1257	14	-0.16354645311862015
1257	15	-0.07212674440868483
1257	16	8.332440396259244E-4
1257	17	0.011214682271649679
1257	18	-0.06764900136008833
1257	19	-0.05663661133056053
1257	20	-0.08618294330999987
1257	21	-0.018433908459144277
1257	22	-0.11926767638382785
1257	23	0.02919447599548164
1257	24	0.0229235275840054
1257	25	-0.17089134274144158
1257	26	-0.056600587959508175
1257	27	-0.0638995349778071
1257	28	0.016627948173805862
1257	29	0.09772937782532409
1257	30	-0.19830083916874486
1257	31	-0.04184040243740128
1257	32	-0.10974827727679326
1257	33	-0.08395354885944784
1257	34	0.049555490661710166
1257	35	-0.04325020703722515
1257	36	-0.10066555738246308
1257	37	-0.16975024342287526
1257	38	-0.033771471518235785
1257	39	-0.13398574092543925
1257	40	-0.055451378279762764
1257	41	-0.17772724977701415
1257	42	0.09369617507733352
1257	43	-0.06275097606777535
1257	44	0.06764116162872114
1257	45	0.1648456554830915
1257	46	-9.95831749264653E-4
1257	47	-0.05294074959469697
1257	48	-0.20096066558492254
1257	49	-0.02842319665980142
1257	50	-0.08144220082758125
1257	51	-0.04221536623435895
1257	52	-0.08845788121244169
1257	53	0.03655747010660804
1257	54	-0.4134317733940591
1257	55	-0.15334445636042915
1257	56	-0.04265925574370044
1257	57	-0.19871694178180377
1257	58	-0.03885409629966574
1257	59	-0.11844191033474516
1257	60	-0.22458639338152153
1257	61	-0.048374026927646696
1257	62	-0.11072596392759948
1257	63	-0.11293379731291253
1257	64	-0.0664270955560653
1257	65	-0.1347885187843474
1257	66	-0.12138521991922602
1257	67	-0.1394769885942324
1257	68	-0.05702018598913838
1257	69	-0.13967256454245103
1257	70	-0.0850555096104415
1257	71	-0.03449837989487037
1257	72	-0.12100353579095469
1257	73	-0.06587832511414149
1257	74	-0.3345937924859186
1257	75	-0.1269945700714601
1257	76	-0.23968980476301738
1257	77	-0.26604808067515506
1257	78	-0.08472998522105968
1257	79	-0.21300483964760275
1257	80	-0.16080461393747214
1257	81	-0.1785629689853394
1257	82	-0.05602756366862849
1257	83	-0.14487822959579688
1257	84	-0.1638414810886033
1257	85	-0.04320782586758298
1257	86	-0.17663736669010888
1257	87	-0.07222499289247963
1257	88	-0.1463633594809295
1257	89	-0.16489205978522392
1257	90	-0.07117469494374262
1257	91	-0.05914291495831492
1257	92	-0.145520809084978
1257	93	-0.22851024957395794
1257	94	-0.15121754307683233
1257	95	-0.038719135567639285
1257	96	-0.18534248731820924
1257	97	-0.020611676777711807
1257	98	-0.18165686632474376
1257	99	-0.260502622856265
1257	100	-0.03622658646923327
1257	101	-0.2139601460841689
1258	1	-0.4046968249051588
1258	2	-0.26550888407368944
1258	3	-0.17737314533413695
1258	4	0.013356750699436759
1258	5	-0.1799730868975189
1258	6	-0.12212783480728717
1258	7	-0.08785597923053245
1258	8	-0.017807871546544618
1258	9	-0.1082417977341521
1258	10	-0.08227387104732742
1258	11	-0.14550301914343322
1258	12	0.04178641530339178
1258	13	-0.04828638054371481
1258	14	0.049705244903336165
1258	15	-0.03247286702501384
1258	16	0.041448840056943936
1258	17	0.00797078369973292
1258	18	-0.1461744088293031
1258	19	-0.06890993480914176
1258	20	-0.18173661617831982
1258	21	-0.15243951061032135
1258	22	-0.08327009149073916
1258	23	0.01517548505533739
1258	24	-0.052872873137964405
1258	25	-0.04723242374201675
1258	26	-0.03671919725510975
1258	27	-0.10222654493772154
1258	28	0.01774981978557122
1258	29	-0.1786033752203835
1258	30	-0.01832012158731544
1258	31	-0.07927455954426676
1258	32	-0.10069723171807965
1258	33	-0.17874249125722486
1258	34	-0.04065307656170347
1258	35	0.007022613561012747
1258	36	0.039971979592856144
1258	37	-0.04800915633649083
1258	38	-0.006800108472255317
1258	39	-0.056968974510162695
1258	40	-0.06700481412168102
1258	41	-0.043479816628874346
1258	42	-0.10931694305310202
1258	43	-0.08687001457335697
1258	44	-0.1837589757825313
1258	45	-0.21628800338785936
1258	46	-0.16832446405884127
1258	47	-0.16302109834382605
1258	48	-0.12139906834723746
1258	49	-0.16894302119619908
1258	50	-0.008944951454978423
1258	51	-0.12278592723422577
1258	52	-0.10371165161392781
1258	53	-0.08423871440884056
1258	54	-0.035082374047803455
1258	55	-0.057665864169166525
1258	56	-0.053429543522589995
1258	57	-0.07894733785613539
1258	58	-0.062182779858197534
1258	59	-0.13201167217125231
1258	60	-0.012667968902455584
1258	61	-0.10485437695799504
1258	62	0.043985016000426924
1258	63	0.09280992909454966
1258	64	-0.17576913907603853
1258	65	0.11479308156030044
1258	66	-0.1573916132261175
1258	67	-0.03137452912494609
1258	68	-0.08759739333760308
1258	69	0.039137434768889534
1258	70	-0.02168858152073483
1258	71	0.14886236628988314
1258	72	-0.12661449537954894
1258	73	-0.037439960788539395
1258	74	-0.005586724934993015
1258	75	0.002549970874049734
1258	76	-0.005494101026812359
1258	77	-0.08291555248422355
1258	78	-0.011563296399899059
1258	79	-0.10325360526852734
1258	80	-0.20501724584347158
1258	81	-0.2048953216485998
1258	82	-0.14134345741032917
1258	83	0.02753445900435736
1258	84	0.03897705117341843
1258	85	-0.16796379276716067
1258	86	-0.10274358334825706
1258	87	-0.16744955139076012
1258	88	-0.033980811671256106
1258	89	0.028967514880498868
1258	90	-0.09569491665952512
1258	91	0.034502535175654714
1258	92	0.001719835178420226
1258	93	0.053855466157706644
1258	94	0.07306549207834934
1258	95	0.028077468548609374
1258	96	0.08095347858842672
1258	97	0.0067616702433639375
1258	98	0.03534881750444896
1258	99	-0.1366803478191514
1258	100	-0.025902324734424553
1258	101	-0.06859969778395225
1259	1	-0.5224102847657193
1259	2	-0.1392299771623584
1259	3	-0.27446933408187135
1259	4	-0.10233101160138602
1259	5	-0.2178288939513493
[truncated: 2,319,839 more chars]
