# Supplementary material for: Investigation of long-term epigenetic changes in the Nr3c1 gene by neonatal valproate exposure in juvenile rats
Source: Genes Dis. 2025 Mar 8;12(6):101588. doi: 10.1016/j.gendis.2025.101588 (PMC12305572; doi:10.1016/j.gendis.2025.101588)
Supplement: Multimedia component 10 [file mmc10.txt]

##FastQC	0.11.7
>>Basic Statistics	pass
#Measure	Value
Filename	MV_2.fastq.gz
File type	Conventional base calls
Encoding	Sanger / Illumina 1.9
Total Sequences	20761669
Sequences flagged as poor quality	0
Sequence length	101
%GC	50
>>END_MODULE
>>Per base sequence quality	pass
#Base	Mean	Median	Lower Quartile	Upper Quartile	10th Percentile	90th Percentile
1	35.34394065332609	37.0	37.0	37.0	37.0	37.0
2	35.29973900460507	37.0	37.0	37.0	37.0	37.0
3	35.29762491637835	37.0	37.0	37.0	37.0	37.0
4	35.33424663498874	37.0	37.0	37.0	37.0	37.0
5	35.304983091677265	37.0	37.0	37.0	37.0	37.0
6	35.29389448410915	37.0	37.0	37.0	37.0	37.0
7	35.186351203267904	37.0	37.0	37.0	25.0	37.0
8	35.25861716608621	37.0	37.0	37.0	37.0	37.0
9	35.15372097493704	37.0	37.0	37.0	25.0	37.0
10	35.23545072412049	37.0	37.0	37.0	37.0	37.0
11	35.21690577958834	37.0	37.0	37.0	25.0	37.0
12	35.1992461203384	37.0	37.0	37.0	25.0	37.0
13	35.19150531684134	37.0	37.0	37.0	25.0	37.0
14	35.1643068290897	37.0	37.0	37.0	25.0	37.0
15	35.150441277143955	37.0	37.0	37.0	25.0	37.0
16	35.17104202942451	37.0	37.0	37.0	25.0	37.0
17	35.165134026556345	37.0	37.0	37.0	25.0	37.0
18	35.1578230536283	37.0	37.0	37.0	25.0	37.0
19	35.15653115363702	37.0	37.0	37.0	25.0	37.0
20	35.10967085545965	37.0	37.0	37.0	25.0	37.0
21	35.07254118153988	37.0	37.0	37.0	25.0	37.0
22	35.09935771541296	37.0	37.0	37.0	25.0	37.0
23	35.067281488785895	37.0	37.0	37.0	25.0	37.0
24	35.06506490398243	37.0	37.0	37.0	25.0	37.0
25	35.052966165677724	37.0	37.0	37.0	25.0	37.0
26	35.03896488283288	37.0	37.0	37.0	25.0	37.0
27	35.030783844978934	37.0	37.0	37.0	25.0	37.0
28	35.01840324108818	37.0	37.0	37.0	25.0	37.0
29	35.00568875267205	37.0	37.0	37.0	25.0	37.0
30	34.95860024548123	37.0	37.0	37.0	25.0	37.0
31	34.9654597132822	37.0	37.0	37.0	25.0	37.0
32	34.97169851807193	37.0	37.0	37.0	25.0	37.0
33	34.903690690762865	37.0	37.0	37.0	25.0	37.0
34	34.95035090868658	37.0	37.0	37.0	25.0	37.0
35	34.946565760199725	37.0	37.0	37.0	25.0	37.0
36	34.92329345005934	37.0	37.0	37.0	25.0	37.0
37	34.91397454607334	37.0	37.0	37.0	25.0	37.0
38	34.9024489794149	37.0	37.0	37.0	25.0	37.0
39	34.847379225629695	37.0	37.0	37.0	25.0	37.0
40	34.84592789722252	37.0	37.0	37.0	25.0	37.0
41	34.831673551871	37.0	37.0	37.0	25.0	37.0
42	34.846090793567704	37.0	37.0	37.0	25.0	37.0
43	34.82731571339472	37.0	37.0	37.0	25.0	37.0
44	34.744516878676755	37.0	37.0	37.0	25.0	37.0
45	34.74784031091142	37.0	37.0	37.0	25.0	37.0
46	34.76480898525065	37.0	37.0	37.0	25.0	37.0
47	34.72451073177209	37.0	37.0	37.0	25.0	37.0
48	34.732667349623966	37.0	37.0	37.0	25.0	37.0
49	34.75042757882326	37.0	37.0	37.0	25.0	37.0
50	34.73885769973503	37.0	37.0	37.0	25.0	37.0
51	34.71301854393305	37.0	37.0	37.0	25.0	37.0
52	34.6905559952815	37.0	37.0	37.0	25.0	37.0
53	34.69861242850948	37.0	37.0	37.0	25.0	37.0
54	34.69397123131093	37.0	37.0	37.0	25.0	37.0
55	34.70375194788049	37.0	37.0	37.0	25.0	37.0
56	34.57962835261462	37.0	37.0	37.0	25.0	37.0
57	34.590550066085726	37.0	37.0	37.0	25.0	37.0
58	34.64660740906716	37.0	37.0	37.0	25.0	37.0
59	34.548460916123844	37.0	37.0	37.0	25.0	37.0
60	34.60458959248411	37.0	37.0	37.0	25.0	37.0
61	34.540787400088114	37.0	37.0	37.0	25.0	37.0
62	34.576339214347364	37.0	37.0	37.0	25.0	37.0
63	34.575764116073714	37.0	37.0	37.0	25.0	37.0
64	34.56233374108796	37.0	37.0	37.0	25.0	37.0
65	34.531668191030306	37.0	37.0	37.0	25.0	37.0
66	34.54201042315047	37.0	37.0	37.0	25.0	37.0
67	34.497838155497035	37.0	37.0	37.0	25.0	37.0
68	34.49849725472456	37.0	37.0	37.0	25.0	37.0
69	34.43693823458991	37.0	37.0	37.0	25.0	37.0
70	34.47034951766161	37.0	37.0	37.0	25.0	37.0
71	34.460131456676244	37.0	37.0	37.0	25.0	37.0
72	34.44409343969408	37.0	37.0	37.0	25.0	37.0
73	34.37518708153954	37.0	37.0	37.0	25.0	37.0
74	34.39067167480611	37.0	37.0	37.0	25.0	37.0
75	34.328648867294824	37.0	37.0	37.0	25.0	37.0
76	34.32434521521367	37.0	37.0	37.0	25.0	37.0
77	34.33139883888911	37.0	37.0	37.0	25.0	37.0
78	34.38387101730598	37.0	37.0	37.0	25.0	37.0
79	34.376448010995645	37.0	37.0	37.0	25.0	37.0
80	34.2745434386802	37.0	37.0	37.0	25.0	37.0
81	34.327180102909836	37.0	37.0	37.0	25.0	37.0
82	34.30344347557029	37.0	37.0	37.0	25.0	37.0
83	34.288984426059386	37.0	37.0	37.0	25.0	37.0
84	34.23234225533602	37.0	37.0	37.0	25.0	37.0
85	34.28898278842611	37.0	37.0	37.0	25.0	37.0
86	34.322239941307224	37.0	37.0	37.0	25.0	37.0
87	34.27573770682887	37.0	37.0	37.0	25.0	37.0
88	34.19776035346677	37.0	37.0	37.0	25.0	37.0
89	34.219023191247295	37.0	37.0	37.0	25.0	37.0
90	34.20687570926981	37.0	37.0	37.0	25.0	37.0
91	34.05481596879326	37.0	37.0	37.0	25.0	37.0
92	34.07586735921857	37.0	37.0	37.0	25.0	37.0
93	34.11737876179415	37.0	37.0	37.0	25.0	37.0
94	34.17733203433693	37.0	37.0	37.0	25.0	37.0
95	34.156296827581635	37.0	37.0	37.0	25.0	37.0
96	34.13503100352867	37.0	37.0	37.0	25.0	37.0
97	34.11958956671547	37.0	37.0	37.0	25.0	37.0
98	34.127374778973696	37.0	37.0	37.0	25.0	37.0
99	34.03061473526044	37.0	37.0	37.0	25.0	37.0
100	33.98631434688608	37.0	37.0	37.0	25.0	37.0
101	33.95656991737996	37.0	37.0	37.0	25.0	37.0
>>END_MODULE
>>Per tile sequence quality	pass
#Tile	Base	Mean
1101	1	0.09120259846935141
1101	2	-0.19258054912042155
1101	3	-0.05561326453534576
1101	4	-0.2833348788670449
1101	5	-0.08818616526887979
1101	6	-0.30747807926123016
1101	7	0.0575442404320583
1101	8	-0.2070301280510236
1101	9	0.10045202848364454
1101	10	0.0712086919723518
1101	11	0.10558388932160057
1101	12	-0.08236834911491542
1101	13	-0.19639140849186987
1101	14	0.21926336934328106
1101	15	-0.023516338803474923
1101	16	0.18750010151583751
1101	17	0.060346702707462896
1101	18	-0.1378667799210831
1101	19	-0.12128662241134691
1101	20	0.030859366431215562
1101	21	0.14358638750628927
1101	22	-0.07813510376723087
1101	23	-0.03222862325383602
1101	24	-0.04491337662923911
1101	25	0.005707009523362672
1101	26	-0.04849437944269397
1101	27	0.018491071746630894
1101	28	-0.125139433067325
1101	29	-0.10597802973671833
1101	30	0.24905807271190383
1101	31	0.07971344377578049
1101	32	-0.3579939600942694
1101	33	0.05688830205838258
1101	34	-0.13966697918076676
1101	35	-0.029005867038726763
1101	36	-0.30624289165702123
1101	37	0.1243709761116989
1101	38	0.03321633533897739
1101	39	0.10326265549878144
1101	40	0.10209710129984018
1101	41	-0.039213393237851335
1101	42	0.0463275115290287
1101	43	-0.012115767906600183
1101	44	-0.0435243024966141
1101	45	0.27277530465568844
1101	46	0.2201070469788391
1101	47	0.06874113432730411
1101	48	-0.05043651290179696
1101	49	0.13661061632394222
1101	50	-0.25760499641815926
1101	51	0.09876551598342331
1101	52	0.18278559319358578
1101	53	0.047174689056170394
1101	54	0.1645680547555486
1101	55	-0.08639211536579694
1101	56	0.15756892627477725
1101	57	0.20817927535912872
1101	58	0.0010048031848626238
1101	59	0.08021994267323151
1101	60	0.06463702567632623
1101	61	0.03127386393796172
1101	62	-0.002079517439504741
1101	63	0.11520979764544137
1101	64	0.09579057869262897
1101	65	0.06452867394021666
1101	66	-0.13548475501062995
1101	67	0.28402119555502736
1101	68	-0.0302773253392985
1101	69	0.2687754087891321
1101	70	3.4071476975583437E-4
1101	71	0.06671945877161534
1101	72	-0.1884696903046219
1101	73	0.1182345693375666
1101	74	0.02303200263135352
1101	75	0.36963344229076966
1101	76	0.1397549354219123
1101	77	0.315236334509315
1101	78	0.1137390490986121
1101	79	0.08529924724714988
1101	80	0.03826947937342595
1101	81	-0.0672198708225622
1101	82	-0.10312168734385807
1101	83	0.008557569343096816
1101	84	-0.009401807725360811
1101	85	0.2641325706986919
1101	86	0.010906138524795495
1101	87	0.053238741515571064
1101	88	0.174135631861148
1101	89	0.008743732633448076
1101	90	0.08202839659591632
1101	91	0.335671717612648
1101	92	0.1795395598730991
1101	93	0.12112306524593208
1101	94	0.1307394356147924
1101	95	0.12952400294061306
1101	96	0.13981678892762517
1101	97	0.0989537953223163
1101	98	-0.11470174782209597
1101	99	-0.13358098180194844
1101	100	0.15007830356852025
1101	101	0.2508363129482021
1102	1	0.016460503085568234
1102	2	0.18994613307694408
1102	3	0.37638035045929996
1102	4	0.21131581582171322
1102	5	0.14866017801566755
1102	6	-0.01781569218669432
1102	7	0.14512023206660274
1102	8	0.023409914699051626
1102	9	-0.039617917315680984
1102	10	0.15796348815749894
1102	11	0.29048285477504976
1102	12	0.17118539526570942
1102	13	0.0675131252079808
1102	14	-0.019023504262278834
1102	15	0.05430512860313996
1102	16	0.10725320162848107
1102	17	-0.04061464165736339
1102	18	0.020654553636447304
1102	19	-0.04281920115582949
1102	20	0.21806885911343699
1102	21	-0.0341809102815418
1102	22	0.15311770508943567
1102	23	0.1908974118361897
1102	24	0.015179851902225039
1102	25	0.1674288314503869
1102	26	0.2448751438690948
1102	27	0.08518580664601672
1102	28	0.27212174035930303
1102	29	0.1576456737527181
1102	30	-0.12531211119417662
1102	31	0.23807328887107815
1102	32	0.015102062098854674
1102	33	-0.07747542230920601
1102	34	0.2542184642758656
1102	35	0.21404491620249644
1102	36	0.2096275644281036
1102	37	0.17325096045973964
1102	38	0.032835240314106784
1102	39	0.1263488508527928
1102	40	0.07725227884620267
1102	41	0.023666398566255964
1102	42	0.14339494316595136
1102	43	-0.03278274187457697
1102	44	0.08065411386056809
1102	45	0.10673943380919582
1102	46	0.007940932138360779
1102	47	0.14999511885546468
1102	48	0.3305773240862422
1102	49	0.1633595829530563
1102	50	0.091812558176251
1102	51	0.07043937494987063
1102	52	0.05317291262264945
1102	53	0.3392256856928597
1102	54	0.20960780797988576
1102	55	-0.0663608913054361
1102	56	0.04736059284901728
1102	57	0.20715843758005548
1102	58	0.15104976707399942
1102	59	0.10624043662384963
1102	60	0.37724718942296676
1102	61	0.11660853768468371
1102	62	0.06046132605377608
1102	63	-0.20446770457169805
1102	64	0.0450579135251985
1102	65	-0.01123248462415205
1102	66	0.1926114424241021
1102	67	0.10613544331825153
1102	68	-0.09868232952957356
1102	69	0.2819877381670324
1102	70	0.2517365473914026
1102	71	0.023342947978285622
1102	72	0.10066874656692448
1102	73	-0.14085370407126874
1102	74	0.07258722170332277
1102	75	0.3121905765981552
1102	76	0.2906854239555656
1102	77	0.06999924593333873
1102	78	0.23034791561376267
1102	79	-0.12399601089260415
1102	80	0.03266618465387694
1102	81	0.0013111298602126453
1102	82	0.16166171625618375
1102	83	0.24480809118596625
1102	84	0.06661311842250939
1102	85	0.05972145124204076
1102	86	0.16502646783703767
1102	87	0.13348652870217137
1102	88	-0.11391630708733658
1102	89	0.22908054255309906
1102	90	0.30818455860079297
1102	91	0.2742080554003721
1102	92	0.12327236567745103
1102	93	0.1717474799057115
1102	94	0.19095156224481258
1102	95	0.2379204713121723
1102	96	0.020820643799190464
1102	97	-0.04745324167051734
1102	98	-0.18003847123006977
1102	99	0.1207025662060417
1102	100	0.17726071587784276
1102	101	0.036860551301622024
1103	1	-0.015979352991450924
1103	2	0.15830364572923372
1103	3	0.17055776015924806
1103	4	0.10585192615651806
1103	5	0.021426138994861788
1103	6	0.07062213841695097
1103	7	0.04412372868296899
1103	8	-8.51031942268321E-4
1103	9	0.20578487610355722
1103	10	0.29338150952089137
1103	11	0.19635783436812915
1103	12	0.26402835374811673
1103	13	0.21361053793322782
1103	14	0.07627612467764067
1103	15	0.2357242696954387
1103	16	-0.08949672527554497
1103	17	-0.09190034685137505
1103	18	0.011154382541128882
1103	19	0.13222006775527717
1103	20	0.22488223424752363
1103	21	0.130774803241259
1103	22	0.024606677051018266
1103	23	0.03641678987935393
1103	24	0.3740769466023295
1103	25	0.24875121837298764
1103	26	0.2302301228349748
1103	27	0.022321422049579098
1103	28	0.09853516751374514
1103	29	0.23474279040467394
1103	30	0.15491895510318443
1103	31	0.12178658293088773
1103	32	0.09594897929333968
1103	33	0.09677662368638096
1103	34	0.18516190505336283
1103	35	0.05411184167964933
1103	36	0.3202934895280123
1103	37	0.020569375757411024
1103	38	0.10561531319794426
1103	39	0.2552454198152745
1103	40	0.01990260521858289
1103	41	0.08535156289615742
1103	42	0.3350618173606321
1103	43	0.3078961606435229
1103	44	0.048734461327022416
1103	45	0.07015870218533848
1103	46	0.251203420021028
1103	47	0.13764904699174707
1103	48	0.02845620336120902
1103	49	0.21384976411117407
1103	50	0.16876209935488617
1103	51	0.16444218441794334
1103	52	0.1989650285874518
1103	53	0.15253164377589457
1103	54	-6.557982725041711E-5
1103	55	0.20306718917115774
1103	56	0.23287772036621135
1103	57	0.21646676056004566
1103	58	0.07557967001545762
1103	59	0.22642682444665496
1103	60	0.2056376667466111
1103	61	0.3090492607676083
1103	62	0.24027004979341626
1103	63	0.23085780541686063
1103	64	0.03389336779478924
1103	65	0.14372406823415673
1103	66	0.395219654445782
1103	67	0.18067673724155497
1103	68	0.25399538131657806
1103	69	0.2840727029011063
1103	70	0.13050744661487812
1103	71	0.1829246084052798
1103	72	0.3395722239062451
1103	73	0.46029913707941006
1103	74	0.0933086628516051
1103	75	0.2578113205445618
1103	76	0.11296212612335665
1103	77	0.4024817144282835
1103	78	0.20579781327939628
1103	79	0.2470382441417982
1103	80	0.25084499263143556
1103	81	0.18787788793143534
1103	82	0.17182782167487431
1103	83	0.3729095972859042
1103	84	0.39559389763945063
1103	85	0.24830492039092178
1103	86	0.29283420651039194
1103	87	0.4187988030154628
1103	88	0.267593500686381
1103	89	0.4153733636519661
1103	90	0.42360010807500714
1103	91	0.16014881676068882
1103	92	0.28876257911770864
1103	93	0.01992413881544053
1103	94	0.21296428878469698
1103	95	0.33525756413068564
1103	96	0.15517658292799297
1103	97	0.27429633935349074
1103	98	0.4019687581234308
1103	99	0.05077761755769217
1103	100	0.2751396873874796
1103	101	0.2530729160971248
1104	1	0.32664992418049366
1104	2	0.08109551467130416
1104	3	0.10563125891299308
1104	4	0.08696615367111349
1104	5	0.13147314219636996
1104	6	0.04677430462350429
1104	7	0.021670010948305674
1104	8	0.04794945884535906
1104	9	0.1305402629202561
1104	10	0.18201018790254153
1104	11	0.28639954764309294
1104	12	0.2945014531858732
1104	13	0.2237174201643981
1104	14	0.18246588977184075
1104	15	-0.0685824284903731
1104	16	0.046978787691209334
1104	17	-0.04397967370822187
1104	18	0.08567989633442608
1104	19	0.053007091271574325
1104	20	0.04892237891231588
1104	21	0.12582376261352124
1104	22	0.030990406118611702
1104	23	0.0744610966877488
1104	24	0.3017665895506525
1104	25	0.026363073686148653
1104	26	0.2417816325763411
1104	27	0.2200599784506636
1104	28	0.24804355333306916
1104	29	0.08451806036541853
1104	30	-0.1064603565083857
1104	31	0.1247309413528015
1104	32	0.16863495786545712
1104	33	-0.035740628270247043
1104	34	0.12465377822002921
1104	35	0.25914976200380835
1104	36	0.1756874696650712
1104	37	0.14335812217339594
1104	38	0.349626951036349
1104	39	0.11027847267229163
1104	40	0.1881828831601453
1104	41	0.08436429361869102
1104	42	0.26830863835355245
1104	43	0.2769904995037322
1104	44	0.2691994973003631
1104	45	0.11691301999604065
1104	46	0.23962252179885013
1104	47	0.041858212156846264
1104	48	0.4151571810792305
1104	49	-0.0459737947971135
1104	50	0.10018224258698893
1104	51	0.14478312753102784
1104	52	0.15055577195070668
1104	53	0.034986904405798214
1104	54	0.20431109967851313
1104	55	0.18684750292992902
1104	56	0.28919523351297016
1104	57	0.35103477744372924
1104	58	0.3120853061750424
1104	59	0.30219400155450415
1104	60	0.01603696436191626
1104	61	0.15908259832553284
1104	62	0.007680428702769859
1104	63	0.18910779485537432
1104	64	-0.01043089000831543
1104	65	0.07759906800455951
1104	66	0.1098391379064978
1104	67	0.19747776436896203
1104	68	0.33002521797173046
1104	69	0.2536473597446758
1104	70	0.2624810116763854
1104	71	0.32870249394081696
1104	72	0.30761776135727814
1104	73	0.2103987823971849
1104	74	0.18833264201516897
1104	75	0.4310591701343185
1104	76	0.30947922379046133
1104	77	0.21078891956538826
1104	78	0.10329262896770075
1104	79	0.1556694572799131
1104	80	-0.025354378822427748
1104	81	0.3054171169613795
1104	82	0.23829354460394825
1104	83	0.17149839917264842
1104	84	-0.010481436057560245
1104	85	0.21219290619628595
1104	86	0.1929666383520754
1104	87	0.3228692912867004
1104	88	0.15028662433290663
1104	89	0.23624138916851223
1104	90	0.012869455338481828
1104	91	0.2952201113783701
1104	92	0.31832922760025184
1104	93	0.0689634110097117
1104	94	-0.01603259052599526
1104	95	0.19001234480996487
1104	96	0.11122519147527044
1104	97	0.294939910347793
1104	98	-0.04680620142148939
1104	99	0.22066875160406596
1104	100	0.18368549025321812
1104	101	0.4787571625856586
1105	1	0.14815146992541628
1105	2	0.05328391434048996
1105	3	0.15689403736621443
1105	4	0.29734324094904707
1105	5	0.22369146214627023
1105	6	0.19239542067541038
1105	7	0.15401411597630243
1105	8	0.2526640376247613
1105	9	0.23998181913817973
1105	10	0.22849970967308764
1105	11	0.13942320819051446
1105	12	0.08845662998939474
1105	13	0.24448449295906016
1105	14	0.332850270912985
1105	15	0.03523885641945412
1105	16	0.26031247829970283
1105	17	0.22657087671503717
1105	18	0.1208203304509965
1105	19	0.03290128029708228
1105	20	0.2746728951824906
1105	21	0.11906127051028648
1105	22	0.25770556531875854
1105	23	0.30593452518041175
1105	24	0.3511382318643257
1105	25	0.11017619273916779
1105	26	0.21783042061876756
1105	27	0.14943122110059903
1105	28	0.3155731000644266
1105	29	0.3398373349212349
1105	30	0.20233120114015435
1105	31	0.2752379465952046
1105	32	0.21906797990010318
1105	33	0.26160646742332716
1105	34	0.32757259516086634
1105	35	0.48487757010708066
1105	36	0.2585363999514527
1105	37	0.18907057047258036
1105	38	0.21706530176943062
1105	39	0.10363133805691405
1105	40	0.31870715569266395
1105	41	0.33023787907020363
1105	42	0.3864042769776006
1105	43	0.14164119566800082
1105	44	0.25490016460255305
1105	45	0.2360836632412031
1105	46	0.21198940765987828
1105	47	0.35545209294168956
1105	48	0.034906655498701866
1105	49	0.28194439766912893
1105	50	0.16695924066724643
1105	51	0.3782966577381117
1105	52	0.17445248430772153
1105	53	0.2618909955545661
1105	54	0.3110780879987942
1105	55	0.16974689076316452
1105	56	0.37691915306974266
1105	57	0.10523294979962827
1105	58	0.2549365708609841
1105	59	0.2994068011490256
1105	60	0.23155926809636895
1105	61	0.3755204953494484
1105	62	0.3928236559238698
1105	63	-0.040410006303744694
1105	64	0.17654088964435033
1105	65	0.31313816669924677
1105	66	0.4215795781088545
1105	67	0.2062022420924734
1105	68	0.24911738179208243
1105	69	0.10991737983231786
1105	70	0.29024265404001426
1105	71	0.21541553673981184
1105	72	0.19340022347664387
1105	73	0.3840140724417864
1105	74	0.11325944223916906
1105	75	0.3987854150073815
1105	76	0.5907380373977418
1105	77	0.4244414328371775
1105	78	0.18357326557753595
1105	79	0.24927070459411027
1105	80	0.21607249338645573
1105	81	0.3675248617633642
1105	82	0.38048209414704104
1105	83	0.13554773766103523
1105	84	0.20617990932866093
1105	85	0.278177389251681
1105	86	0.2627547393634515
1105	87	0.2897117343039639
1105	88	0.44979008755544214
1105	89	0.04879546299094528
1105	90	0.30481200730952196
1105	91	0.41177795293985753
1105	92	0.22238268080847945
1105	93	0.37997310240118765
1105	94	0.4017118435887568
1105	95	0.4256758842592703
1105	96	0.34693823472841956
1105	97	0.13895342443208136
1105	98	0.40051380342897147
1105	99	0.21721892688840683
1105	100	0.4604003996635342
1105	101	0.05882820281499335
1106	1	0.14576581788655574
1106	2	0.2227877673490255
1106	3	0.3114417729131418
1106	4	0.1867136971019363
1106	5	0.13832540739437604
1106	6	0.26489820720433954
1106	7	0.22728790531248677
1106	8	0.16573993326930747
1106	9	0.20477462216122433
1106	10	0.38278673039791045
1106	11	0.237693532470729
1106	12	0.43410699314063095
1106	13	0.3470118223345793
1106	14	0.29671876190004554
1106	15	0.3780195738620833
1106	16	0.13093419624548375
1106	17	0.2663216422584327
1106	18	0.23834165892894532
1106	19	0.2699931111880858
1106	20	0.2107621104576225
1106	21	0.19515077992521412
1106	22	0.2896455821916888
1106	23	-0.09181156175750971
1106	24	0.2995416544037255
1106	25	0.23541334295234861
1106	26	0.20953478694581662
1106	27	0.3978006392965341
1106	28	0.19929740906987803
1106	29	0.4019204418931963
1106	30	0.23223897939974592
1106	31	0.2943138039124449
1106	32	0.3053779560079306
1106	33	0.3614820819415385
1106	34	0.3618211637919302
1106	35	0.4219686433652683
1106	36	0.2944883054202734
1106	37	0.337940516560316
1106	38	0.4769066178043744
1106	39	0.3310018485811028
1106	40	0.43271886156534123
1106	41	0.278726423884855
1106	42	0.2127940541043145
1106	43	0.39021428339162867
1106	44	0.34376826563155305
1106	45	0.3187685891558587
1106	46	0.4659666456960778
1106	47	0.3820557007891665
1106	48	0.39652569008731575
1106	49	0.3506639224461736
1106	50	0.29410027758134305
1106	51	0.5113855579271203
1106	52	0.22556417676584317
1106	53	0.4189286690691887
1106	54	0.3091550376442882
1106	55	0.3703052215821998
1106	56	0.08774541404928726
1106	57	0.487834848070932
1106	58	0.06502832910837242
1106	59	0.1590633439100415
1106	60	0.22522902308237036
1106	61	0.46690571999426567
1106	62	0.41863709731049425
1106	63	0.3451814219277054
1106	64	0.4442700546304863
1106	65	0.48913448727775943
1106	66	0.40063771573151996
1106	67	0.3455166557002727
1106	68	0.20606734816655603
1106	69	0.10698266683477442
1106	70	0.36391576043706664
1106	71	0.2755813870199759
1106	72	0.3330132335473692
1106	73	0.16397209958375925
1106	74	0.04280137298172093
1106	75	0.20481759835808333
1106	76	0.43880101540276684
1106	77	0.45600174196919596
1106	78	0.24565102455314047
1106	79	0.35434145190083655
1106	80	-0.11787066008633929
1106	81	0.19155661816569847
1106	82	0.38242386248877125
1106	83	0.42668196301045214
1106	84	0.2032166736839116
1106	85	0.395568583151757
1106	86	0.4536817744209003
1106	87	0.31168665130974915
1106	88	0.33003909026553657
1106	89	0.260581912148659
1106	90	0.3213337507028555
1106	91	0.3205692121746182
1106	92	0.2651617492855678
1106	93	0.305807980339857
1106	94	0.3870650185827742
1106	95	0.3725711718277225
1106	96	0.021640117356838573
1106	97	0.1767802482882388
1106	98	0.37273898438066055
1106	99	0.015969367541018187
1106	100	0.6032288925402227
1106	101	0.35469941593220256
1107	1	-0.028693210387771728
1107	2	0.08908930436733442
1107	3	0.46209390140092665
1107	4	0.2858144801145954
1107	5	0.16332520901823955
1107	6	-0.01929103834034862
1107	7	0.027780583469692033
1107	8	0.09352043933124321
1107	9	0.30831021392606317
1107	10	0.12072656335638499
1107	11	0.23452392263691024
1107	12	0.18907543370140445
1107	13	0.09561282973268703
1107	14	0.23701988805933638
1107	15	0.45078658593833865
1107	16	-0.028941100106429474
1107	17	0.3345568616932937
1107	18	0.15553593264746013
1107	19	0.39190891330216004
1107	20	0.30547657666269856
1107	21	0.10760165978950909
1107	22	0.07670334667777468
1107	23	0.3151328373788047
1107	24	0.35320195863337034
1107	25	0.3685731045130538
1107	26	0.4017409852743441
1107	27	0.15879971442289786
1107	28	0.31112953172099367
1107	29	0.1410514133455507
1107	30	0.32977126842231996
1107	31	0.13789818739027027
1107	32	0.3819308664503609
1107	33	0.3521751552639998
1107	34	0.11722603185416602
1107	35	0.32006590762608766
1107	36	0.3017938372931468
1107	37	0.2257380917867522
1107	38	0.29311156768574875
1107	39	0.35398438530934584
1107	40	0.39991273853158305
1107	41	0.364349091312107
1107	42	0.3527506229553765
1107	43	0.3022701743253151
1107	44	0.4688492692208399
1107	45	0.48040987396315415
1107	46	0.3489317782245607
1107	47	0.46391539331497
1107	48	0.5068157688999548
1107	49	0.4720313247503398
1107	50	0.03230196704069499
1107	51	0.5253097994028977
1107	52	0.2418945003658166
1107	53	0.14362050276121607
1107	54	0.3336672748069276
1107	55	0.3002026214441287
1107	56	0.42829993266093425
1107	57	0.3932059040227003
1107	58	0.42380788384652135
1107	59	0.47071049183428215
1107	60	0.5481536339786004
1107	61	0.38682788601481377
1107	62	0.33471870131822357
1107	63	0.21729405725329087
1107	64	0.2887634416517457
1107	65	0.3893415919648149
1107	66	0.3135320764710272
1107	67	0.1727389753962072
1107	68	0.37912363673417815
1107	69	0.42115844925229595
1107	70	0.33247182021088406
1107	71	0.3207176890595491
1107	72	0.3633092371939668
1107	73	0.2990151119386226
1107	74	0.27886633102737335
1107	75	0.2115385818805251
1107	76	0.20141795813554353
1107	77	0.4534651724304197
1107	78	0.14957790222736378
1107	79	0.22223705138911498
1107	80	0.4582083518065332
1107	81	0.3283858974255196
1107	82	0.4394671411085014
1107	83	0.1672333076039081
1107	84	0.5401933684553271
1107	85	0.3158848564311967
1107	86	0.28987774888416595
1107	87	0.18510063409422628
1107	88	0.20485140439812
1107	89	0.19346288911145848
1107	90	0.265884534553102
1107	91	0.36012012386726155
1107	92	0.44302138538437674
1107	93	0.23080328543794337
1107	94	0.3988088858947023
1107	95	0.3105526196913857
1107	96	0.4035344595812447
1107	97	0.1620580939057632
1107	98	0.19079632654599266
1107	99	0.23207856787358594
1107	100	0.4757638486197422
1107	101	0.1590864380771464
1108	1	0.17341987041641005
1108	2	0.21032543092908895
1108	3	0.07421062935451772
1108	4	0.09473217436669046
1108	5	-0.0470721734004087
1108	6	-0.036528067756769644
1108	7	0.26502089837075715
1108	8	0.017544260402175382
1108	9	-0.018484830656746
1108	10	0.05200459509835298
1108	11	0.19730251888091743
1108	12	0.20031492853853194
1108	13	-0.1889707089434367
1108	14	0.37927265860744797
1108	15	0.04831863793265967
1108	16	-0.08701008046890024
1108	17	0.03302649688684767
1108	18	0.03777658089013869
1108	19	0.19765049381199873
1108	20	0.02778122649496595
1108	21	-0.035360060828388384
1108	22	0.1687078104051949
1108	23	0.1267390515636464
1108	24	-0.08842295318361693
1108	25	-0.08688570208911983
1108	26	0.13000003135958593
1108	27	0.12193953968217386
1108	28	0.034171019025905025
1108	29	0.019092828753251467
1108	30	0.1441065264221919
1108	31	0.04818136217936342
1108	32	-0.03625206881208243
1108	33	0.05512899769058777
1108	34	0.007792377074935075
1108	35	0.19866594257248948
1108	36	0.07836606588444539
1108	37	-0.0023756347851033865
1108	38	-0.07018285836318228
1108	39	0.04791055253876664
1108	40	0.10037850173354457
1108	41	-0.03872279326193251
1108	42	0.03732318096662368
1108	43	0.16030891428530225
1108	44	0.23455804717305995
1108	45	0.1044519525681551
1108	46	0.04723975362961852
1108	47	-0.0029031725491961424
1108	48	0.13800486597121164
1108	49	0.1202391451624365
1108	50	0.20407486074655168
1108	51	0.0659197404776819
1108	52	0.20711978047081203
1108	53	0.08753414244638691
1108	54	0.24996715676478232
1108	55	0.10865886632689836
1108	56	0.2506436684312803
1108	57	0.2844733559811985
1108	58	0.12572945662632407
1108	59	0.07460653631120095
1108	60	0.2124241627019714
1108	61	0.24401301000263942
1108	62	0.09136799500438286
1108	63	0.4478867124957091
1108	64	0.1382028394930046
1108	65	0.13482372376503804
1108	66	0.05172862427199476
1108	67	0.06540384768279495
1108	68	0.14941466357014122
1108	69	0.002237369295194469
1108	70	-0.028013821480435297
1108	71	0.26106217691828704
1108	72	0.2755928973981625
1108	73	0.05099152268172702
1108	74	0.2620210324731147
1108	75	0.04951974306840157
1108	76	0.3434811814922867
1108	77	0.28091404588828084
1108	78	0.21290365803044864
1108	79	0.30938474961081397
1108	80	0.1572971744918874
1108	81	0.08519990108487008
1108	82	0.04203591950517449
1108	83	0.2949711206999197
1108	84	0.15419293184317695
1108	85	0.08116791574900617
1108	86	0.2491569118089103
1108	87	0.3210887610324562
1108	88	-0.031518736385336865
1108	89	0.3914956942835275
1108	90	0.1724543273540533
1108	91	0.1780537283184387
1108	92	0.20993019314126116
1108	93	0.09883268747537954
1108	94	0.20910003473805006
1108	95	0.2097788749840035
1108	96	-0.0175269785459804
1108	97	0.2838367176014245
1108	98	0.34898892653649227
1108	99	-0.033920631235062615
1108	100	0.11877502580366439
1108	101	0.10473606859084583
1109	1	-0.12076074547647409
1109	2	0.03879802727458781
1109	3	0.03494519732650758
1109	4	-0.0064587794279660216
1109	5	0.07238236441246926
1109	6	0.048931241003515424
1109	7	0.041514876100393394
1109	8	-0.026581271808083784
1109	9	0.11925748978637074
1109	10	0.1262344742708592
1109	11	0.08792988700166404
1109	12	0.1893376739602175
1109	13	0.13336244481072157
1109	14	0.07252341099324155
1109	15	0.19113757245503393
1109	16	-0.050820419389566496
1109	17	0.08588645442465292
1109	18	0.0814474339166793
1109	19	0.15669497977616942
1109	20	0.05719909704257731
1109	21	0.09205072589395513
1109	22	-0.002981341866480136
1109	23	-0.1344378415638232
1109	24	0.16975840649818963
1109	25	-0.06367413871868166
1109	26	-0.012528519818566508
1109	27	6.013309653241095E-4
1109	28	-0.09742867479797468
1109	29	0.06762760279552538
1109	30	-0.01817828105237851
1109	31	-0.26960499973762353
1109	32	-0.11937557470699289
1109	33	-0.14110136800138662
1109	34	-0.14801484404561194
1109	35	-0.03092666742612238
1109	36	-0.06490372698817026
1109	37	-0.13027166735898277
1109	38	0.05497491021912282
1109	39	0.03673079378619093
1109	40	0.2256649050428905
1109	41	-0.05654825504149841
1109	42	-0.01148032503017049
1109	43	0.1145225931238727
1109	44	-0.08761590518624729
1109	45	0.04672680040346222
1109	46	0.18170125172748186
1109	47	0.11471609158375173
1109	48	0.1324812143751828
1109	49	0.2919614113242446
1109	50	0.14572563911401204
1109	51	-0.007837628954881382
1109	52	0.1481388477034713
1109	53	0.094553013542928
1109	54	0.18976228367376535
1109	55	-0.12882503841208148
1109	56	-0.04661717604933102
1109	57	0.08884795558969216
1109	58	-0.04255915385116538
1109	59	-0.022887124289255212
1109	60	0.08881255806653598
1109	61	0.06277941570638035
1109	62	0.007336404353196713
1109	63	0.11994839603135432
1109	64	0.12744846686749156
1109	65	0.09859330712861691
1109	66	0.16009382972458042
1109	67	-0.014177745579296186
1109	68	-0.08505460355578975
1109	69	-0.1325501732593395
1109	70	-0.1205607763398362
1109	71	0.2721616981678565
1109	72	0.09209482246142642
1109	73	-0.013898965862779278
1109	74	-0.002802209402197775
1109	75	0.0768769107609657
1109	76	0.08678867325520656
1109	77	0.38458599422042283
1109	78	0.07791361130165342
1109	79	0.040665531200509974
1109	80	-0.05731012661144064
1109	81	0.2003356234580096
1109	82	0.19619126695266687
1109	83	0.013171915688005242
1109	84	-0.11343225458165307
1109	85	0.20122614525119076
1109	86	0.17589497711713875
1109	87	0.03461540306747679
1109	88	-0.029409636306247933
1109	89	-0.028184654787814623
1109	90	0.18596097369388787
1109	91	0.012572156835105375
1109	92	0.17537966962339624
1109	93	0.09409994840901703
1109	94	-0.03364261047590844
1109	95	0.08928761768780191
1109	96	0.12634650601594188
1109	97	-0.0077463683329384025
1109	98	0.14418333691183705
1109	99	0.022645534775058707
1109	100	0.2699883314741669
1109	101	0.2205060493211093
1110	1	0.21466750550025182
1110	2	0.11414051623666666
1110	3	0.13240249421352956
1110	4	0.2662583279083961
1110	5	0.04459018566423367
1110	6	0.10309837358393281
1110	7	0.005673401983173676
1110	8	0.06119349023705922
1110	9	0.13803466102915252
1110	10	0.2745864949811505
1110	11	0.1714394204441021
1110	12	0.21877918738361757
1110	13	0.24277000582848274
1110	14	-0.010349091285497991
1110	15	0.16963777068016128
1110	16	-0.09272639630057711
1110	17	2.972514251879943E-4
1110	18	0.13604151291532673
1110	19	0.2438987856985264
1110	20	-0.055541017961878936
1110	21	0.23762590065396694
1110	22	0.19300993622811546
1110	23	0.1152317832316001
1110	24	0.16254860299519436
1110	25	0.1604320692855481
1110	26	0.07704382218584271
1110	27	0.2867189648689319
1110	28	0.31544037124785973
1110	29	0.08546871095867914
1110	30	0.07838446143455258
1110	31	0.24742203003680174
1110	32	0.08658879898633387
1110	33	0.09950326944994714
1110	34	0.09276345216710524
1110	35	0.32381159070025944
1110	36	0.1069574544335623
1110	37	0.3354845191284994
1110	38	0.1931310438465772
1110	39	0.14687280429721028
1110	40	0.2868597112058282
1110	41	0.31139654010893025
1110	42	0.05050060469648088
1110	43	0.3835987962825982
1110	44	0.2419850354512647
1110	45	0.2883810144662675
1110	46	0.19620302897665454
1110	47	0.1757829832444031
1110	48	0.39107520527377204
1110	49	0.3391830405653309
1110	50	0.21067316875459596
1110	51	0.11901882556007592
1110	52	0.06713508312036964
1110	53	0.22918345075638769
1110	54	-0.03310882933488557
1110	55	0.09155555382358926
1110	56	0.07760644221990276
1110	57	0.3751756742387826
1110	58	0.05984191148180429
1110	59	0.3033363652183638
1110	60	-0.22072867784169148
1110	61	0.5120439496740374
1110	62	-0.016722534583294646
1110	63	0.16648301427009926
1110	64	0.16750434263285996
1110	65	0.39298641634896825
1110	66	0.08032939571660336
1110	67	0.04613436580628161
1110	68	0.03307486286283989
1110	69	0.21109849050002083
1110	70	-0.03686487739737743
1110	71	0.11318006702922645
1110	72	0.33253342519456197
1110	73	0.19254572255104563
1110	74	0.08293354464955627
1110	75	-0.032032546102200854
1110	76	0.5536478046564426
1110	77	0.4284843877498119
1110	78	-0.03617511223021097
1110	79	0.22893111220342632
1110	80	0.3855544466623897
1110	81	0.44355869618460986
1110	82	0.5370774857322118
1110	83	0.25349531065749176
1110	84	0.13714378423658502
1110	85	0.295726160499278
1110	86	-0.04321155279113498
1110	87	0.2832752656991673
1110	88	0.2176500243730075
1110	89	0.17654123544629385
1110	90	0.11024914219540705
1110	91	0.14570150465750942
1110	92	0.11379688437405377
1110	93	0.02775213617056238
1110	94	0.1588704096956164
1110	95	0.02398091090172727
1110	96	0.004821799033337015
1110	97	0.16067128691799581
1110	98	0.27733047416833756
1110	99	0.17967117527939536
1110	100	0.1272840325303477
1110	101	0.31447577001005556
1111	1	-0.2918359719769157
1111	2	-0.09268860274576696
1111	3	-0.1030133576408403
1111	4	0.0601774191730442
1111	5	0.013855749287607466
1111	6	-0.13044780289165914
1111	7	-0.045196392429055265
1111	8	0.012974740768456172
1111	9	0.06772160305986574
1111	10	-0.007912187148527039
1111	11	0.18029805972174273
1111	12	0.05065719510378841
1111	13	-0.10877742900070331
1111	14	-0.17085634382345916
1111	15	-0.21867314468705956
1111	16	0.13393454542404726
1111	17	0.0821786601010217
1111	18	0.038077835121860915
1111	19	-0.020979545112432163
1111	20	-0.10535226492227423
1111	21	0.02536205451320228
1111	22	0.008413714689865515
1111	23	-0.15866503177341684
1111	24	-0.23858476548134888
1111	25	-0.15865579440415445
1111	26	0.017035659892236765
1111	27	7.130472060694615E-4
1111	28	0.10131790283423925
1111	29	0.0687997769882287
1111	30	0.02582099109938696
1111	31	-0.03571943271423095
1111	32	0.15658046664494663
1111	33	-0.15303469371770007
1111	34	-0.007735638077257079
1111	35	-0.18334231954851532
1111	36	-0.07463827396612288
1111	37	0.02927097312207394
1111	38	-0.045661956986656094
1111	39	0.024302362002920574
1111	40	0.12452954642952818
1111	41	-0.08043606485306043
1111	42	0.0026670134573407722
1111	43	-0.046083044314606525
1111	44	0.029093712989649134
1111	45	0.1150793667032417
1111	46	0.0017712436449812685
1111	47	-0.020438555007849857
1111	48	0.19833624562610908
1111	49	-0.08209333809707431
1111	50	0.12500904713642313
1111	51	0.1311576865800248
1111	52	-0.04508370035778597
1111	53	0.009900032115751856
1111	54	-0.035559217894075346
1111	55	0.08436763401812897
1111	56	-0.0750718103690744
1111	57	-0.10866043370754852
1111	58	-0.27905481849932556
1111	59	-0.18131937304408297
1111	60	-0.028453948642791715
1111	61	-0.11012177889569585
1111	62	-0.05779162499770507
1111	63	0.015574959106601227
1111	64	-0.15113544514750288
1111	65	0.010572758111003111
1111	66	0.054866440626227586
1111	67	-0.10459003775111597
1111	68	0.06576739946562782
1111	69	-0.05677863297167107
1111	70	-0.04094687443854639
1111	71	-0.009929426738523262
1111	72	0.034130173880939196
1111	73	-0.08539312826603407
1111	74	0.053004284527460754
1111	75	-0.015700306742935766
1111	76	-0.07297147536124271
1111	77	-0.06069632202963504
1111	78	0.08147329697277428
1111	79	-0.1319944578817669
1111	80	-0.06574131744731915
1111	81	0.1092047927377422
1111	82	0.1427502797873359
1111	83	-0.11105992936495568
1111	84	0.10177469552265705
1111	85	-0.03752923426664978
1111	86	0.22012614510197182
1111	87	0.26617100940314486
1111	88	0.11128173488366144
1111	89	0.02871699683524298
1111	90	0.11365009786394609
1111	91	0.15750282082735367
1111	92	0.06108972366189391
1111	93	-0.04058836751097061
1111	94	0.08391249652201083
1111	95	0.1436341834713204
1111	96	-0.07732743490139882
1111	97	-0.018389879269705034
1111	98	-0.10276118158693492
1111	99	-0.2610663219573226
1111	100	0.18247389088054433
1111	101	-0.15858100894482874
1112	1	-0.1270945162209074
1112	2	-0.035877193944941155
1112	3	-0.19555431622433872
1112	4	-0.005254553962195985
1112	5	0.059150781923641205
1112	6	0.0020268660234279423
1112	7	-0.08440324236146068
1112	8	-0.08850660072509697
1112	9	0.061075191569656795
1112	10	0.13665743880910952
1112	11	0.21749296006917973
1112	12	0.030842980621820004
1112	13	-0.012244553104849842
1112	14	-0.033633822780856804
1112	15	-0.08190999941673738
1112	16	-0.14217064581292504
1112	17	-0.08536847679586401
1112	18	-0.11218746892384246
1112	19	0.21684045517831407
1112	20	-0.01602112186161264
1112	21	0.12783774103284884
1112	22	0.17019248745876325
1112	23	-0.013240617986326697
1112	24	0.027481029921986533
1112	25	0.08799992089916486
1112	26	0.07273933344469441
1112	27	-0.20365393007227084
1112	28	0.0664693078553853
1112	29	0.12135178384978929
1112	30	-0.12152524158316425
1112	31	0.11374341745077032
1112	32	0.11136974981521774
1112	33	0.06697141190965539
1112	34	0.23421583672249113
1112	35	0.15375227406383374
1112	36	0.21980124398006495
1112	37	-0.12342785954012925
1112	38	-0.045089190992094075
1112	39	-0.2206059809007357
1112	40	0.14871655307302944
1112	41	-0.03247781571438679
1112	42	0.1086926861666413
1112	43	0.08867105881234494
1112	44	0.2891498266124657
1112	45	0.07042397121850286
1112	46	0.17732838214095636
1112	47	0.03837026616995587
1112	48	0.18638375322179712
1112	49	0.16057627477707115
1112	50	0.0406757961806008
1112	51	0.1472765427924969
1112	52	0.21061125086988142
1112	53	0.09486710533966658
1112	54	0.12435297736970341
1112	55	-0.051636668995435286
1112	56	0.17654690773992598
1112	57	0.07320585305341609
1112	58	0.004478886017388106
1112	59	0.17425782679891455
1112	60	-0.020853896308842934
1112	61	0.13054751415987909
1112	62	0.1096595663264921
1112	63	0.17437069679721873
1112	64	0.14500201869118712
1112	65	0.15149935974789486
1112	66	-0.11209630050971242
1112	67	0.08744357227374167
1112	68	0.1628817636808364
1112	69	0.0605889694066164
1112	70	0.06008090616591488
1112	71	0.00941087476317648
1112	72	-0.017238504250734366
1112	73	0.16922606957083275
1112	74	-0.0789121556010457
1112	75	0.2441028594609591
1112	76	0.17420757942949194
1112	77	0.16358372274496702
1112	78	0.20946469094565145
1112	79	0.05596291902442374
1112	80	0.2456485850080128
1112	81	0.1837690399284213
1112	82	0.13955790891408526
1112	83	0.1585587596696243
1112	84	0.11995202038564656
1112	85	0.26837723333718344
1112	86	0.17165618624227363
1112	87	0.08342667527995928
1112	88	0.10233262964881362
1112	89	0.2753000260986411
1112	90	0.3694613467554859
1112	91	-0.18461583186421393
1112	92	0.09462124759740931
1112	93	0.14283921538745403
1112	94	0.03908846942465516
1112	95	0.23849818789062738
1112	96	0.11580518804703388
1112	97	-0.005777397622928504
1112	98	0.09915482242534068
1112	99	0.06556148190666278
1112	100	0.15113748535059557
1112	101	-0.09769045958374534
1113	1	0.038909148651981695
1113	2	0.03910524382511937
1113	3	0.21539440869149473
1113	4	0.12803117357803018
1113	5	0.33835171702954625
1113	6	0.17976160345152437
1113	7	0.18326999412556688
1113	8	0.2254679638641477
1113	9	0.1590285290560729
1113	10	0.17987667839769017
1113	11	0.23986450726849995
1113	12	0.14557197553208567
1113	13	0.035310569101760336
1113	14	0.019428963847992975
1113	15	0.10964753842489472
1113	16	0.3224468455053682
1113	17	0.22030213529755116
1113	18	0.04489963642303252
1113	19	0.2654319146327566
1113	20	0.1115722064791882
1113	21	0.19422048498216782
1113	22	0.17908750840089738
1113	23	0.11457720867115029
1113	24	0.1938732177119249
1113	25	0.10726908361156973
1113	26	0.3165333218602555
1113	27	0.30669535948582194
1113	28	0.2159077307008701
1113	29	0.150410647142742
1113	30	0.3659529713108256
1113	31	0.10970700398948452
1113	32	0.09004820858042706
1113	33	0.029636761961349123
1113	34	0.2424270076261834
1113	35	0.04987044136229457
1113	36	-0.024591682748990706
1113	37	0.36125033744844615
1113	38	0.09169572802283454
1113	39	0.1735679149983156
1113	40	0.2055059289180079
1113	41	0.07467456810979911
1113	42	0.0049144043491793354
1113	43	0.16225763066506005
1113	44	0.16023104695549506
1113	45	0.13385054452920997
1113	46	0.2147380029293373
1113	47	0.17890662661319112
1113	48	0.01930398756159235
1113	49	0.17251072126860834
1113	50	-0.040964963435548896
1113	51	-7.581442684454487E-4
1113	52	0.24174030343727537
1113	53	0.009799225664139044
1113	54	0.11980046630218766
1113	55	0.2035081531290004
1113	56	0.07151855964990261
1113	57	0.3440647289381502
1113	58	0.16387517607915214
1113	59	0.0391765269288058
1113	60	0.361506914734818
1113	61	0.3776696279896399
1113	62	0.214674659903352
1113	63	0.2722358089304038
1113	64	0.0012390127001467022
1113	65	0.24990252227473064
1113	66	0.49989812265387457
1113	67	0.16548738838062604
1113	68	0.42635207688498156
1113	69	0.36405187665152994
1113	70	0.21707274469942917
1113	71	0.08901168196302223
1113	72	0.07971163227075095
1113	73	0.1932308213137972
1113	74	0.026965723941934527
1113	75	0.2730059822242623
1113	76	0.35647163252707514
1113	77	0.25013486528400364
1113	78	0.18312093183317302
1113	79	0.1908640403562316
1113	80	0.20023862291591854
1113	81	0.1613013975086801
1113	82	-0.12871302327582157
1113	83	0.018964298067949414
1113	84	0.17620458844756826
1113	85	0.24579195711312707
1113	86	0.46955095534865166
1113	87	0.389679243341881
1113	88	0.42294563431440224
1113	89	0.2835658718691292
1113	90	0.3388889837408797
1113	91	0.21759278423206752
1113	92	0.44950545285679766
1113	93	0.29374681817620285
1113	94	0.07861549869062401
1113	95	0.36340664890910546
1113	96	0.33154268572749857
1113	97	0.3581662673825008
1113	98	0.45600897970339105
1113	99	0.038310202846147945
1113	100	0.24908916602286268
1113	101	-0.10746027839454797
1114	1	0.003724738897190605
1114	2	0.20477421072850888
1114	3	-0.013158954567245473
1114	4	0.1951238306864269
1114	5	0.025744940264168292
1114	6	0.03898209119103768
1114	7	0.24930409569329726
1114	8	0.4536453054157974
1114	9	0.15907291469187612
1114	10	0.13162572368779024
1114	11	0.33158239886705587
1114	12	0.02691870271954855
1114	13	0.193757658074027
1114	14	0.2429265519492958
1114	15	-0.0028306874896202316
1114	16	0.2845092701335403
1114	17	0.1268192865772022
1114	18	0.33656728013199455
1114	19	0.16161600615091487
1114	20	0.35210341041862137
1114	21	0.10265124339031217
1114	22	0.18492505697386008
1114	23	0.29618522488446786
1114	24	0.12692125469437343
1114	25	0.2198038384018659
1114	26	0.245180899911972
1114	27	0.20446686558256744
1114	28	0.33880360032434
1114	29	0.3158484737540235
1114	30	0.24656356691581038
1114	31	0.02435635746663678
1114	32	0.23164843637086108
1114	33	0.19512986125117493
1114	34	0.42118219990810957
1114	35	0.47730872020459003
1114	36	0.27422539818361
1114	37	0.23592833222267018
1114	38	0.15283903500393592
1114	39	0.28823904256096
1114	40	0.29166054167427546
1114	41	0.5666420242266454
1114	42	0.1710996683180923
1114	43	0.11684275059002402
1114	44	-0.0384939128461923
1114	45	0.06930503669054389
1114	46	0.08646309672539587
1114	47	0.15240714584138004
1114	48	0.4324019374477004
1114	49	0.4575012579160642
1114	50	0.19767524492569777
1114	51	0.39264430782856863
1114	52	0.3334452143310216
1114	53	0.41510247167780534
1114	54	0.33737675934787603
1114	55	0.204279876966595
1114	56	0.33969782737065657
1114	57	0.2735908075928464
1114	58	0.3095094719387248
1114	59	0.18033415455844448
1114	60	0.19780808383571724
1114	61	0.5724790209951323
1114	62	0.34222097170825805
1114	63	0.2681452119854697
1114	64	0.2793254893181327
1114	65	0.153438298772123
1114	66	0.38650831627574433
1114	67	0.4336189206062713
1114	68	0.3031103342881707
1114	69	0.23549013874452385
1114	70	0.30364441493928496
1114	71	0.29427682332708827
1114	72	0.4492882100544833
1114	73	0.3336761851085228
1114	74	0.2825792506738125
1114	75	0.29300296735088693
1114	76	0.4557836551721195
1114	77	0.6227673522195474
1114	78	0.4547178935107823
1114	79	0.42058734197756564
1114	80	0.51279389559447
1114	81	0.4089812012069274
1114	82	0.49707042506934584
1114	83	0.6299664922257975
1114	84	0.3953955136787073
1114	85	0.36738138160730216
1114	86	0.3756849664701889
1114	87	0.2121731298486509
1114	88	0.3524750628284039
1114	89	0.33621728550975405
1114	90	0.2927689582819468
1114	91	0.3824757903958087
1114	92	0.6404227280812407
1114	93	0.4619047305438855
1114	94	0.42133416075681396
1114	95	0.1498317628043253
1114	96	0.21231072471985613
1114	97	0.3389870666589303
1114	98	0.41136917332526224
1114	99	0.44190125202207753
1114	100	0.4187587024023358
1114	101	0.23784782491511436
1115	1	-0.08503257445612178
1115	2	0.11161804314248513
1115	3	0.0171733138165564
1115	4	0.13628739991262506
1115	5	-0.0411672086277548
1115	6	0.058171421594558126
1115	7	0.05129369952793894
1115	8	-0.05850689081027127
1115	9	0.14936404449525043
1115	10	-0.03702758670817019
1115	11	0.13392432407827215
1115	12	-0.11289340631421396
1115	13	-0.11366731874421987
1115	14	0.043271025604703084
1115	15	0.08620212218042411
1115	16	0.06739628153545141
1115	17	-0.013315405100293276
1115	18	-0.05754073342391308
1115	19	0.047646029879942375
1115	20	0.06063408984540786
1115	21	0.09001104281907857
1115	22	0.011277291612458384
1115	23	0.00790373125661148
1115	24	0.19394988028992088
1115	25	0.18128763595544228
1115	26	0.13228564840283497
1115	27	-0.0170090429460501
1115	28	0.10588943167681464
1115	29	0.0975901309036118
1115	30	0.24919503173426705
1115	31	-0.0018628789500922949
1115	32	0.023921735325664883
1115	33	-0.13809429238241933
1115	34	0.043997590528434216
1115	35	-0.1485164780020014
1115	36	0.07831199572149217
1115	37	-0.09297627046579748
1115	38	0.10181852147384518
1115	39	-0.10860286922652307
1115	40	0.2719582181292495
1115	41	-0.03731529243096787
1115	42	0.10119010297858466
1115	43	0.1171517029812037
1115	44	-0.15217145824422573
1115	45	-0.026771722283221777
1115	46	0.05367242642675052
1115	47	0.08593075199316758
1115	48	0.33820697940203104
1115	49	0.3087092906782374
1115	50	0.08921726017918985
1115	51	-0.053925308686345375
1115	52	0.052275408231686527
1115	53	0.2685962564891611
1115	54	0.12598930289756538
1115	55	-0.1370745157953266
1115	56	0.15334336232709234
1115	57	0.25434034757182644
1115	58	0.16740665440030966
1115	59	0.21885944383990363
1115	60	0.20786927540891753
1115	61	0.3235158495244903
1115	62	0.02349568944844549
1115	63	0.25807906395679936
1115	64	-0.0716246012404369
1115	65	0.0725353151924466
1115	66	-0.03383091179762232
1115	67	0.011516433498215406
1115	68	0.1980400868577803
1115	69	0.252542823801015
1115	70	0.15973496938078569
1115	71	0.28915267444342874
1115	72	0.1951054779323158
1115	73	0.3977049160287507
1115	74	0.17994923148820163
1115	75	-0.053166621903521616
1115	76	0.17762200450723498
1115	77	0.22679777659539724
1115	78	-0.05220235092507863
1115	79	0.396219754718139
1115	80	0.22647722352388655
1115	81	0.2915136195235064
1115	82	-0.033235615404244356
1115	83	0.11994474577740988
1115	84	0.22315125129221514
1115	85	0.3255902012067793
1115	86	0.03630489513852808
1115	87	0.19659870763712206
1115	88	0.09908040712651456
1115	89	0.12994406503215572
1115	90	0.16112013141299997
1115	91	0.2520334473966983
1115	92	0.2928013104110576
1115	93	0.22191398259410278
1115	94	-0.1206013764093683
1115	95	0.1388061276035728
1115	96	0.5809718828369839
1115	97	0.5375108690037464
1115	98	0.04651498604972204
1115	99	0.13089193182059944
1115	100	0.29114525636470745
1115	101	0.1802368777571246
1116	1	-0.047056771156164245
1116	2	-0.04900374003411656
1116	3	-0.015280963839558126
1116	4	0.03402434271925614
1116	5	0.23368640553160702
1116	6	0.0014199392549230083
1116	7	0.10512099517646334
1116	8	0.0938274125451315
1116	9	0.18551747438225163
1116	10	0.16479902285082204
1116	11	-0.08042757257305055
1116	12	0.009807394275860304
1116	13	-0.03044781453112222
1116	14	0.13703728752560806
1116	15	-0.2026756272133241
1116	16	-0.0584126873824502
1116	17	-0.0658411241134047
1116	18	0.11663754768922985
1116	19	0.16057545361042003
1116	20	0.18784970843278614
1116	21	0.15123373577034016
1116	22	-0.25330408371464586
1116	23	-0.19199252469631745
1116	24	0.018963824270628038
1116	25	0.08752552711888484
1116	26	0.09553542029468076
1116	27	0.006028946562430804
1116	28	0.13914940769690531
1116	29	0.24795753351066452
1116	30	0.11481575795090748
1116	31	0.08107878391996337
1116	32	0.15031504321166977
1116	33	0.23415496411165293
1116	34	0.06590926356108184
1116	35	0.16351388602829786
1116	36	0.021538086726366146
1116	37	0.3008416142935886
1116	38	0.19800686218790275
1116	39	0.2807097496295583
1116	40	0.12656496464865086
1116	41	-0.11557352207908878
1116	42	0.08142515924664906
1116	43	0.0789391738732732
1116	44	0.10693864375967621
1116	45	0.02796676007177723
1116	46	0.0718891003128661
1116	47	0.09767692046137455
1116	48	0.25739377226154403
1116	49	-0.04161084982891339
1116	50	0.14874757125766536
1116	51	0.1449281077861997
1116	52	0.16591625531138732
1116	53	0.30484188484874863
1116	54	0.24500382581823033
1116	55	0.29266256489370335
1116	56	0.07538996907029372
1116	57	0.005302721042916403
1116	58	-0.06363233517087963
1116	59	0.017595577210393287
1116	60	-0.10928973248567786
1116	61	0.22494031592583497
1116	62	0.19518793426944825
1116	63	0.1325716089627349
1116	64	-0.0953735987897062
1116	65	0.3092565547718351
1116	66	0.20290860135290956
1116	67	0.12628110520313385
1116	68	-0.00857835142468133
1116	69	0.03762153928525436
1116	70	0.0852448331637703
1116	71	-0.14499996552693517
1116	72	0.11516607973915427
1116	73	-0.11870246666011752
1116	74	0.08472066856752036
1116	75	-0.09762705110817649
1116	76	0.23700612701657775
1116	77	0.2386465262470594
1116	78	0.18449729261568848
1116	79	0.12171001594298758
1116	80	0.3924996775897398
1116	81	0.3599078585310167
1116	82	0.04066187567597268
1116	83	0.02118356930828469
1116	84	0.1350219707600928
1116	85	0.19781889993331703
1116	86	0.20361439004456372
1116	87	0.18003579193933206
1116	88	0.2519404909606777
1116	89	-6.642081610550576E-4
1116	90	0.19469740307746264
1116	91	0.26300174316607894
1116	92	0.1441179835080888
1116	93	0.40098085929609084
1116	94	0.08468807488097241
1116	95	0.3072411083685651
1116	96	0.1720326179578322
1116	97	0.1738547593390649
1116	98	0.27046299940105456
1116	99	0.22822693912380032
1116	100	0.24144571125204095
1116	101	0.02542442896984909
1117	1	-0.04669814982296572
1117	2	-0.13897209822281553
1117	3	-0.2808338048161261
1117	4	0.17680568338195002
1117	5	-0.13745846815563567
1117	6	-0.22320680613453447
1117	7	-0.0769424241750869
1117	8	0.0021836501386545137
1117	9	-0.03681842083499731
1117	10	-0.21055768979402956
1117	11	-0.0086036299863963
1117	12	0.07771386006368175
1117	13	0.07028469764206591
1117	14	-0.0949773542347927
1117	15	-0.09307577312194582
1117	16	-0.11653055100878618
1117	17	-0.046337298253646964
1117	18	-0.0573266707665141
1117	19	0.14350244840181858
1117	20	0.12147825223082265
1117	21	0.07394543051593416
1117	22	0.20518364129850397
1117	23	0.02978009538139048
1117	24	0.009695657799071
1117	25	-0.0073074414428973
1117	26	0.04874328918051418
1117	27	0.11659459695859198
1117	28	0.11385843876186641
1117	29	0.08763831598805893
1117	30	0.0636858144480783
1117	31	0.05282383405484126
1117	32	-0.05393327290105532
1117	33	0.1050724918088406
1117	34	0.053102388889804786
1117	35	0.3488560078111007
1117	36	0.2617032518915323
1117	37	-0.08028697191974743
1117	38	0.07031773238013272
1117	39	0.0014614335168374737
1117	40	-0.043220922933841166
1117	41	0.24616830449324567
1117	42	-0.03783477865735563
1117	43	0.09824619275656232
1117	44	0.1187890534914402
1117	45	0.07461171010655221
1117	46	0.18586409225395784
1117	47	0.2531917573321394
1117	48	0.11282250608011424
1117	49	0.273756636301286
1117	50	0.14658269451651762
1117	51	0.014683032202142954
1117	52	0.23475500931962756
1117	53	-0.047955403965488586
1117	54	0.002664028393688511
1117	55	-0.1915966943655576
1117	56	0.16429497577190944
1117	57	-0.003668114199101069
1117	58	-0.07922122914960283
1117	59	0.13982331342118215
1117	60	0.08253768815529838
1117	61	0.038154377444975296
1117	62	0.15479584726718798
1117	63	0.1210579766863944
1117	64	0.07111237871322373
1117	65	-0.04157351258365338
1117	66	0.12709719672795217
1117	67	0.07589724676842735
1117	68	0.10447707688498298
1117	69	0.29034544963628406
1117	70	0.17213129589769238
1117	71	0.2245645142070316
1117	72	0.3251909351029951
1117	73	-0.11740371027661212
1117	74	0.2652418677327901
1117	75	0.19955826980596214
1117	76	0.20321046694972722
1117	77	-0.006659797025371006
1117	78	0.10586739152816449
1117	79	0.27931719939763155
1117	80	0.013909646881060667
1117	81	-0.04246358070482614
1117	82	0.06057755406622789
1117	83	-0.07505122480786497
1117	84	0.08205289999440879
1117	85	0.05343765428088432
1117	86	-0.055142672102327595
1117	87	0.38534236970353675
1117	88	0.3302781506542729
1117	89	0.13076086097588302
1117	90	0.2076934499718135
1117	91	0.14087028967869486
1117	92	0.1385645487173619
1117	93	0.16071304911302065
1117	94	-0.10472464292157468
1117	95	0.24315201927947783
1117	96	0.04975483169699402
1117	97	0.14782449178337487
1117	98	0.4473284241478339
1117	99	0.18874593269364226
1117	100	0.1860581202712268
1117	101	0.3043520854398736
1118	1	0.22359165854688712
1118	2	0.1268202021982603
1118	3	0.05979951992392074
1118	4	0.09353035468898696
1118	5	0.06988448965135774
1118	6	-0.12188129268604797
1118	7	-0.1861973867943192
1118	8	-0.06682253702298624
1118	9	-0.11636641430410322
1118	10	0.32964167430324665
1118	11	0.03921152855961907
1118	12	0.1433085150434863
1118	13	0.18967328576615472
1118	14	0.12048840154418627
1118	15	0.07874471325770571
1118	16	0.0896157925505463
1118	17	0.21563958582300558
1118	18	-0.010697384868088022
1118	19	-0.008950933053881727
1118	20	0.23985927826846165
1118	21	0.01859181704167412
1118	22	-0.10966769495654916
1118	23	-0.06466864570308672
1118	24	-0.06994041679059393
1118	25	0.15149207733342251
1118	26	0.009951074692246209
1118	27	0.07238646771565982
1118	28	0.047318522976013355
1118	29	0.06649669873275599
1118	30	0.023817291632923343
1118	31	0.1503038546787181
1118	32	0.19088927586580695
1118	33	-0.04154175584949371
1118	34	0.1468421843697385
1118	35	-0.025420008344269718
1118	36	0.1841768275553619
1118	37	0.34900751978774025
1118	38	0.13149544141166558
1118	39	0.13195683611200337
1118	40	0.15584670618019203
1118	41	0.03566516794602137
1118	42	-0.03734496169421675
1118	43	0.050727502372446054
1118	44	0.11104865648190554
1118	45	0.1484365790590303
1118	46	-0.03328173570857729
1118	47	0.33388265704856224
1118	48	0.08183298988177512
1118	49	0.3062843496294647
1118	50	-0.01796143197656619
1118	51	-0.040711399352382216
1118	52	0.290265450154898
1118	53	0.2379967314646052
1118	54	0.1504469621394975
1118	55	0.10983193844358397
1118	56	0.07367454095193438
1118	57	0.01207047822162366
1118	58	0.12487132047658633
1118	59	0.17807844790601735
1118	60	0.09944067002347623
1118	61	0.3146646464146414
1118	62	0.23862759084371277
1118	63	0.2270668277648511
1118	64	0.08695409049460778
1118	65	0.14191664811067994
1118	66	0.1866658140691868
1118	67	-0.15991309954075916
1118	68	0.2464724365137485
1118	69	-0.06481481503674047
1118	70	0.09054884337556501
1118	71	0.29715195083159074
1118	72	0.05363684040504779
1118	73	0.08225685516121217
1118	74	0.07975591774567903
1118	75	0.06942163665308243
1118	76	0.17056889266082464
1118	77	0.13934003110902893
1118	78	0.12418181964537212
1118	79	0.029791978120670137
1118	80	0.47628611848027447
1118	81	0.27606997605379036
1118	82	0.25400799146417796
1118	83	0.30363529233572706
1118	84	0.03500039505327379
1118	85	0.46304279306235685
1118	86	0.3051048143632542
1118	87	0.23142168567844834
1118	88	0.20666381706313786
1118	89	0.12274118236455678
1118	90	0.30098209824886624
1118	91	-0.21924400094604124
1118	92	0.2546017576200015
1118	93	0.17668151177522162
1118	94	0.2949638506764316
1118	95	0.4023060108580623
1118	96	-0.15354713616413562
1118	97	-0.005148783115657807
1118	98	0.12614384049225436
1118	99	0.17948667343438274
1118	100	-0.04044355541838485
1118	101	-0.09180457005552967
1119	1	-0.13499783270734156
1119	2	0.02934865389272545
1119	3	0.10080537275138823
1119	4	-0.08676264297139369
1119	5	0.06813155648976021
1119	6	0.1736216067362264
1119	7	-0.002851115556090633
1119	8	-0.1882111071127781
1119	9	0.21039561497838832
1119	10	0.003628064131142139
1119	11	-0.04290252869898126
1119	12	0.2587209606961878
1119	13	-0.12570353116375088
1119	14	0.013316339645214725
1119	15	0.07844629571282269
1119	16	0.005637813260548796
1119	17	-0.04576381877136981
1119	18	0.07904812888190094
1119	19	0.17757342025780787
1119	20	0.17752499231664842
1119	21	-0.15612971209992565
1119	22	0.11178662632168113
1119	23	-0.04233785784406052
1119	24	0.22414208421618298
1119	25	-0.07688933138309295
1119	26	0.002622354378800651
1119	27	-0.054829665833750596
1119	28	0.0037301275749257456
1119	29	0.0182886615406872
1119	30	-0.017196766597365354
1119	31	0.09105220900960376
1119	32	0.016380223471074373
1119	33	-0.04099458503999642
1119	34	-0.09765593108675574
1119	35	0.06926429418030011
1119	36	0.054186835987493964
1119	37	-0.05232736969303886
1119	38	-0.025706688970025482
1119	39	-0.05145680580205436
1119	40	0.059980393785387776
1119	41	-0.07919017404113049
1119	42	-0.00622834672518735
1119	43	0.10993250680444078
1119	44	0.0808657299818023
1119	45	-0.015661112739557836
1119	46	0.059028182356158254
1119	47	0.14512081994524806
1119	48	0.3065306045927727
1119	49	0.1258803630992773
1119	50	-0.09878896844472251
1119	51	0.14822188748366472
1119	52	0.0017047533866403342
1119	53	0.019098609098293196
1119	54	0.17978775519168266
1119	55	0.03486824195280036
1119	56	-0.01291837065967627
1119	57	0.23896411784681248
1119	58	-0.09727484581885903
1119	59	0.083316841849566
1119	60	0.03439298691613857
1119	61	0.24445274188666843
1119	62	0.06966150398952209
1119	63	0.17437950435645178
1119	64	-0.06573938696590886
1119	65	-0.04421341400205847
1119	66	-0.004864266829606834
1119	67	0.08484240644648366
1119	68	0.14896288423723547
1119	69	0.27312124544139493
1119	70	0.1265368764433319
1119	71	-0.1204624578557727
1119	72	0.026150468391520576
1119	73	0.03419737894662234
1119	74	0.12294829449459144
1119	75	0.0667626542741857
1119	76	0.27805751036355275
1119	77	0.20022023330743366
1119	78	0.20937074364714903
1119	79	0.3324586260732545
1119	80	0.024205994880993842
1119	81	0.07301691840759617
1119	82	0.31420887268125597
1119	83	0.1964019058472175
1119	84	0.03948615921920151
1119	85	0.1663915691077662
1119	86	0.13282072172425785
1119	87	0.19653922267563217
1119	88	0.23011269902301734
1119	89	0.25117905720841094
1119	90	0.12555360887431988
1119	91	0.13486663595517
1119	92	-0.09348179497393261
1119	93	0.08537869894153971
1119	94	0.22832475128416974
1119	95	0.3368463301561988
1119	96	0.16559725625277366
1119	97	0.19898954702009064
1119	98	0.08681836779087604
1119	99	0.14467978651023117
1119	100	0.2823613103854896
1119	101	0.10138386594071136
1120	1	0.05410416435794474
1120	2	0.04137891687260975
1120	3	-0.027251811138292226
1120	4	0.16961338154108319
1120	5	0.13131868416783732
1120	6	-0.13749716906706766
1120	7	0.23549735471836186
1120	8	0.0405185048473129
1120	9	0.12860409890062385
1120	10	0.10308735643887701
1120	11	0.23308585731011533
1120	12	0.03736233784314891
1120	13	0.10134315226282098
1120	14	0.11586793879899915
1120	15	0.08141372093624
1120	16	-0.07340928049135442
1120	17	-0.024189031776302272
1120	18	0.18045795320021796
1120	19	0.19048082796805943
1120	20	-0.03593338121914513
1120	21	0.14038980734369488
1120	22	0.04485899670868321
1120	23	-0.12488461040152998
1120	24	0.009521122241153535
1120	25	0.12992652917765923
1120	26	0.058557427828517916
1120	27	0.07983732393933707
1120	28	0.1322243971438013
1120	29	0.146640209255132
1120	30	-0.08442768015103752
1120	31	0.06266840020931141
1120	32	0.06679969192136781
1120	33	0.1825316259772407
1120	34	0.15166130837523895
1120	35	0.15401431536557197
1120	36	0.024473929917803616
1120	37	0.1795926703880113
1120	38	0.05343257931286871
1120	39	0.09404515142004044
1120	40	0.19879523745292005
1120	41	0.1611534288234182
1120	42	0.07894091990748109
1120	43	0.4617775584444743
1120	44	-0.023511519559932026
1120	45	0.10182573380620141
1120	46	0.29339828093830533
1120	47	0.26993702839051537
1120	48	0.05935419294726074
1120	49	0.10917298601476233
1120	50	0.2678396886169665
1120	51	0.16553880582149105
1120	52	0.21025706317631432
1120	53	0.28659207139668297
1120	54	0.23884486920712078
1120	55	0.11922577803838408
1120	56	-0.04383846574811656
1120	57	0.23134633886646583
1120	58	-0.015542797180437162
1120	59	-0.08122956282338833
1120	60	0.24217221999430194
1120	61	0.1527807107614052
1120	62	0.21519022155932532
1120	63	0.21855489167531772
1120	64	0.07637887295734913
1120	65	-0.11916914792689681
1120	66	0.2293809501299151
1120	67	0.3458479711121214
1120	68	0.10465964192377442
1120	69	0.07970934570944621
1120	70	0.08049421152897196
1120	71	0.05832045179683831
1120	72	0.25738365954811826
1120	73	0.11771047739348006
1120	74	0.09302725238718068
1120	75	0.03030019383862026
1120	76	0.3531529927708519
1120	77	0.10602678275386523
1120	78	0.33393718884715895
1120	79	0.16005954603454597
1120	80	0.025862163066804555
1120	81	0.015077792251879885
1120	82	0.20278473157691934
1120	83	0.0027075357783701293
1120	84	0.11083816631960985
1120	85	0.3548825382337526
1120	86	0.005438493271171296
1120	87	0.2386213561294852
1120	88	0.12069855736860546
1120	89	0.22585484816251977
1120	90	0.14213907770817968
1120	91	-0.07953726986625043
1120	92	0.37609391971319184
1120	93	0.17451741715061786
1120	94	-0.17000897106532875
1120	95	0.2115424887082824
1120	96	0.13351457272510459
1120	97	0.26041049174956754
1120	98	0.12297754428577434
1120	99	0.0465793251915656
1120	100	-0.05516100848783623
1120	101	0.37968256196843697
1121	1	0.12751886673275692
1121	2	0.06860171983487362
1121	3	0.11910645802736042
1121	4	0.33575345603939866
1121	5	0.06546865251341671
1121	6	0.3101051925000462
1121	7	-0.08667104680694138
1121	8	-0.005458438955045608
1121	9	0.3147262113547953
1121	10	0.3496914994874203
1121	11	0.2945837740074566
1121	12	0.157569637500103
1121	13	0.19629169542326252
1121	14	0.21439711239773374
1121	15	0.08823929770925076
1121	16	-0.052240569783322144
1121	17	0.17710953567706156
1121	18	0.03715617613568867
1121	19	0.02418174521015004
1121	20	0.24948644475514214
1121	21	0.19771228492795245
1121	22	0.2203952815101431
1121	23	0.1298142308993917
1121	24	0.08676085663846322
1121	25	-0.1070428911783452
1121	26	0.1340863511364816
1121	27	0.20163470619224455
1121	28	0.07182481527663498
1121	29	-0.046407596283657426
1121	30	-0.04330343286375182
1121	31	0.040778263138307125
1121	32	0.00542839291222208
1121	33	0.30779479936985865
1121	34	0.30102012229140485
1121	35	0.049837403953787884
1121	36	0.06729720990484367
1121	37	-0.06105160752309047
1121	38	0.13221822734514177
1121	39	0.0528737905743526
1121	40	0.17982908560003352
1121	41	0.09191416556168264
1121	42	0.08008636829605109
1121	43	0.058986080109356465
1121	44	0.08439325216015447
1121	45	0.09203789204886448
1121	46	0.12527354779244604
1121	47	-0.11076113565300716
1121	48	0.30893532396711976
1121	49	0.07182371259416698
1121	50	0.1655620425281228
1121	51	0.022401926211358614
1121	52	0.025884041577697303
1121	53	0.17764196759961948
1121	54	0.2188186622902606
1121	55	0.16639528378771473
1121	56	-0.14880452926308152
1121	57	0.02405846030166714
1121	58	0.2278576238969876
1121	59	0.16798938271628572
1121	60	0.47108522186412216
1121	61	0.26038513354670556
1121	62	-0.03659346831567234
1121	63	0.2579712724706553
1121	64	0.22029312628106368
1121	65	0.14974326502344582
1121	66	0.30832266182438417
1121	67	0.18296756593552033
1121	68	0.19940795246101573
1121	69	0.06027205827256665
1121	70	0.12771672003150059
1121	71	-0.17398472627768768
1121	72	0.3502592061390075
1121	73	0.1828096367109282
1121	74	0.25945589743069064
1121	75	0.28383886376397527
1121	76	0.2708073264820712
1121	77	-0.024751621568803728
1121	78	0.1118880435165579
1121	79	0.4145493209200737
1121	80	0.19600983462640897
1121	81	0.1617393549497237
1121	82	0.02846456550162202
1121	83	0.21981564667191122
1121	84	0.3736640964443154
1121	85	0.14403758600985128
1121	86	-0.06927477655700898
1121	87	0.057876078527570485
1121	88	-0.017750523180858124
1121	89	0.5171962595080544
1121	90	0.16894963703445143
1121	91	0.30404659962919567
1121	92	0.20026023057433662
1121	93	0.1400567937793511
1121	94	-0.10410593665771017
1121	95	0.12520100374781862
1121	96	0.1318891549603478
1121	97	-0.04511798986878546
1121	98	0.31935863408126863
1121	99	-0.10991424822460516
1121	100	0.31242780793123615
1121	101	0.448792262944572
1122	1	0.2414219657054062
1122	2	0.20638128268102918
1122	3	0.27684543405577244
1122	4	-0.009509301327533137
1122	5	-0.033465943520909036
1122	6	-0.034870074907892956
1122	7	0.18075380416333786
1122	8	-0.0827551877818351
1122	9	0.03919245242358471
1122	10	-0.09795150562820965
1122	11	0.1757235871389824
1122	12	-0.04771087659958795
1122	13	-0.10454540769262621
1122	14	0.2163461252079486
1122	15	-0.06697145779745028
1122	16	0.05916601711896874
1122	17	0.14713025186528483
1122	18	-0.02243880124561315
1122	19	0.13072636957069506
1122	20	-0.10900085072534438
1122	21	0.03502256269398174
1122	22	0.1143664479583748
1122	23	0.060123282605310635
1122	24	-0.1781653683647022
1122	25	0.11065042468010944
1122	26	0.04892167857908447
1122	27	0.02809646579990499
1122	28	0.01641535347474843
1122	29	0.002427646603081257
1122	30	0.18371639548783492
1122	31	0.17287989929439362
1122	32	0.17158490582813357
1122	33	-0.058315207817393855
1122	34	7.918214416235969E-4
1122	35	3.5108086580493136E-4
1122	36	0.15999581050519396
1122	37	0.07360361591580045
1122	38	0.05960587373249382
1122	39	0.06436493334693694
1122	40	0.28064927754186186
1122	41	0.08402933065702456
1122	42	-0.017753229218008926
1122	43	0.07237972996349384
1122	44	0.012698329740167935
1122	45	0.09187300810179977
1122	46	0.07624805419754921
1122	47	0.08367086028830784
1122	48	0.22251499673590303
1122	49	0.23229384323298774
1122	50	0.031156258906598566
1122	51	0.1539032156883806
1122	52	0.21342473409027463
1122	53	0.17456413392101666
1122	54	0.19262325367401445
1122	55	0.146791005260674
1122	56	-0.01774715810508809
1122	57	0.3230902955868302
1122	58	0.21835777186976202
1122	59	-0.03437818165187423
1122	60	-0.045766763084934325
1122	61	0.1319532221612576
1122	62	0.15083730156552377
1122	63	0.17527985911928567
1122	64	0.16718781194461485
1122	65	-0.02858506542089856
1122	66	-0.02679339110759571
1122	67	0.051440909697411996
1122	68	0.1072293704629601
1122	69	0.09285989068283129
1122	70	0.045177507246656035
1122	71	0.08983804461817613
1122	72	0.08427180496367725
1122	73	0.07935130161601478
1122	74	0.08124594520475625
1122	75	0.11963981924530742
1122	76	0.12493999464255978
1122	77	0.019707855030354438
1122	78	0.3701470381472589
1122	79	0.034779312887266656
1122	80	0.21313662615391138
1122	81	0.19893125449734583
1122	82	0.14985720068532515
1122	83	0.1266562165784748
1122	84	0.04975592411945229
1122	85	0.2888521972642337
1122	86	0.3680989181117411
1122	87	0.2710287441513799
1122	88	0.13557886421186538
1122	89	0.19825151676928954
1122	90	0.40303833614238727
1122	91	0.5464598241673073
1122	92	0.38983026397390574
1122	93	0.18289279766892008
1122	94	0.29008507505327685
1122	95	-0.01276880980648798
1122	96	0.29308646608367894
1122	97	0.40132432188870837
1122	98	0.221003245758439
1122	99	0.2996701596729139
1122	100	0.5504821773558319
1122	101	0.1249348241418815
1123	1	-0.09263342383612638
1123	2	-0.02226947737446494
1123	3	-0.05076341921810723
1123	4	-0.09488991582620798
1123	5	0.10887335933196596
1123	6	6.0882082179603E-4
1123	7	0.21212919655481954
1123	8	0.16687452877425812
1123	9	0.07586790642419317
1123	10	0.145425932018739
1123	11	0.039801273318005315
1123	12	-0.018159868850247562
1123	13	-0.09391720412264704
1123	14	-0.17350932384716344
1123	15	-0.11572733057249707
1123	16	0.10666581804184716
1123	17	-0.08345428047113046
1123	18	0.007168786316881892
1123	19	-0.13264427849867388
1123	20	0.12584351287748774
1123	21	0.023632417640108372
1123	22	0.029453559915154415
1123	23	0.014848535223698889
1123	24	-0.17039968423094365
1123	25	0.12278155573152816
1123	26	-0.052826428092721756
1123	27	0.05892324355859557
1123	28	-0.015660790380472633
1123	29	-0.15747403025493867
1123	30	0.020523030833032863
1123	31	0.14857404977993127
1123	32	0.2212439600651237
1123	33	-0.06499078755091858
1123	34	0.2339823780612491
1123	35	0.02344528415917324
1123	36	0.17974929016370567
1123	37	0.17784374902504396
1123	38	0.14932175924847968
1123	39	0.08576383779411145
1123	40	-0.030496526541107016
1123	41	0.07799959901298337
1123	42	0.19308243366689481
1123	43	0.3131096514642451
1123	44	0.42027248072864154
1123	45	0.09437551228241858
1123	46	0.16736418531183972
1123	47	0.003143536429654148
1123	48	0.04545748230805202
1123	49	0.16111895293495593
1123	50	0.05678691426847848
1123	51	-0.018220119922112588
1123	52	0.16813783252657544
1123	53	0.10658285974362514
1123	54	-0.005165523405707972
1123	55	0.22139714689461698
1123	56	0.15125925846483312
1123	57	0.1188002884200543
1123	58	-0.07527092205859276
1123	59	0.2462870293070054
1123	60	-0.06861369163929254
1123	61	0.049254490806397655
1123	62	0.1510439226609961
1123	63	0.17907322125942926
1123	64	0.14730901847769928
1123	65	0.0703298594955939
1123	66	0.07202723412029854
1123	67	0.24884997336436498
1123	68	0.012928424532312022
1123	69	0.1605821550488642
1123	70	0.1769275837341766
1123	71	0.04965799507940716
1123	72	-0.09922449220187701
1123	73	0.13643027446189393
1123	74	0.2031079659003936
1123	75	0.20055314316264372
1123	76	-0.04046836492005923
1123	77	0.3558564881039814
1123	78	0.17287879534860906
1123	79	0.20623165382464492
1123	80	0.18876413819283755
1123	81	0.06381740333997499
1123	82	0.42070225162810715
1123	83	0.19210145779707943
1123	84	0.18333625278530263
1123	85	0.31618108524039457
1123	86	-0.0801464790156814
1123	87	0.33045640790803077
1123	88	-0.001446127301164779
1123	89	0.23996047859258596
1123	90	-0.2595586353707233
1123	91	0.008146908462848046
1123	92	0.19834112520248226
1123	93	0.16199682489428824
1123	94	0.23748345142219307
1123	95	0.14609137937964078
1123	96	0.10999754357287372
1123	97	0.20502547988888153
1123	98	0.16157516289206342
1123	99	-0.05386188755237242
1123	100	0.2197924484779179
1123	101	0.16893044863633122
1124	1	0.009295343670530087
1124	2	0.0027446184939066143
1124	3	-0.09289586687819451
1124	4	0.005409286985553763
1124	5	0.1634924827953128
1124	6	0.11901041108268373
1124	7	0.13176628453361872
1124	8	0.04745392040892682
1124	9	0.13395234993577532
1124	10	0.05270557346923255
1124	11	-0.06288290926567441
1124	12	-0.10169054434072677
1124	13	-0.20871930636193525
1124	14	0.09243505817761388
1124	15	0.13247477742860525
1124	16	-0.045784805263046735
1124	17	-0.005221182137525204
1124	18	0.125631287191446
1124	19	-0.01936041446104042
1124	20	0.024481255233823163
1124	21	0.2052267117972164
1124	22	0.017821278936139606
1124	23	0.1507010163023068
1124	24	0.11842939153280696
1124	25	0.11496483082937914
1124	26	-0.003884338447114999
1124	27	-0.030602600238609057
1124	28	0.08445403435746357
1124	29	0.09967535302509845
1124	30	-0.15027814951588425
1124	31	0.16055656678757657
1124	32	-0.034613953581732915
1124	33	-0.04202460528825469
1124	34	0.015214501001914016
1124	35	-0.13547832652323422
1124	36	0.019736284924569247
1124	37	0.10369701206423798
1124	38	0.04326568032807643
1124	39	0.057042014097412164
1124	40	-0.020648350361270218
1124	41	-0.035988852663912496
1124	42	0.07718023635766258
1124	43	-0.020297350786982804
1124	44	0.0476929573953484
1124	45	-0.0781410426462017
1124	46	-0.0037254973356297683
1124	47	0.032170736311122994
1124	48	0.17380849206609383
1124	49	0.012870750415402199
1124	50	0.11915526708909141
1124	51	0.05364699616610835
1124	52	0.10705230661692866
1124	53	-0.07620865721874281
1124	54	0.0217330974627572
1124	55	0.0890589612900996
1124	56	0.2271077885847177
1124	57	-0.00411856464955207
1124	58	0.2055385306101556
1124	59	-0.058950460352590994
1124	60	0.13248763810525332
1124	61	0.08475097404157594
1124	62	0.0710621135334577
1124	63	0.008720639349057535
1124	64	0.00369496129580682
1124	65	0.06335641734627728
1124	66	0.044915014545765075
1124	67	0.10745380332497945
1124	68	-0.033360760952852786
1124	69	0.001356460647294
1124	70	0.0278620266284193
1124	71	0.24838833803085691
1124	72	0.18032106523312308
1124	73	-0.07741372028662852
1124	74	0.17995658244750246
1124	75	-0.3187600485123596
1124	76	0.4203776341168961
1124	77	0.06741427704870517
1124	78	0.10153806219883421
1124	79	0.1607236058040371
1124	80	-0.08836763039621331
1124	81	0.20651039326914855
1124	82	0.1839509274395965
1124	83	-0.10155272630936452
1124	84	0.03375460169610989
1124	85	0.19019941604264545
1124	86	0.03134381438415801
1124	87	0.27470673406789814
1124	88	0.26210998248610196
1124	89	0.21336846858348935
1124	90	0.1984842407626104
1124	91	-0.0832037843953799
1124	92	0.2049058900587042
1124	93	0.03326059666056835
1124	94	0.27638146318452783
1124	95	0.05679065791811411
1124	96	0.14767775461992017
1124	97	0.16939606335494517
1124	98	-0.19598989417048074
1124	99	-0.09438720043949189
1124	100	0.2118839460970534
1124	101	0.24066339675118797
1125	1	0.14362273283229143
1125	2	0.1781363934380522
1125	3	0.11175381413675467
1125	4	0.26650278872364197
1125	5	0.2465181225801274
1125	6	0.07165625298546274
1125	7	0.057246375188285015
1125	8	0.16014396049376955
1125	9	0.206468823437028
1125	10	0.06969364479929396
1125	11	0.09371657293809932
1125	12	0.20391084935377535
1125	13	0.22830634955360551
1125	14	0.13113508318024003
1125	15	0.09669925257519196
1125	16	0.16832554501561248
1125	17	0.24001420544342977
1125	18	0.24383964774537503
1125	19	0.11948640012435874
1125	20	0.1445559404830874
1125	21	0.25185418080606325
1125	22	0.030550032757105328
1125	23	0.22277389491055288
1125	24	0.12353315241096396
1125	25	0.1193031888830447
1125	26	0.0890471785667657
1125	27	0.008794272014128524
1125	28	0.06865883002152628
1125	29	0.2834712348514188
1125	30	0.08193409854237643
1125	31	0.0550495378248641
1125	32	0.12513101968158935
1125	33	0.02866909647080007
1125	34	0.15778589961628597
1125	35	0.25519408268095845
1125	36	0.2510621497329737
1125	37	0.15108343160822102
1125	38	0.22627035017249852
1125	39	-0.02379387998825422
1125	40	0.005542298658383515
1125	41	0.12915265410696009
1125	42	0.3506960081724486
1125	43	0.07495215117693732
1125	44	-0.037848268700940935
1125	45	0.003631239931813468
1125	46	0.23592543381037245
1125	47	0.20647933318014822
1125	48	0.28631383536821886
1125	49	0.2829603565837857
1125	50	-0.007056351870957656
1125	51	0.29326405279301326
1125	52	0.13697076581023282
1125	53	0.17238595350657704
1125	54	0.20974151770036542
1125	55	0.2604333795758862
1125	56	0.12537292928495702
1125	57	0.19366104127687578
1125	58	0.3327179929731443
1125	59	0.09554880166681556
1125	60	0.28365509921004417
1125	61	0.23393838885119322
1125	62	0.28186405244640866
1125	63	0.24682060144185414
1125	64	0.1658055051431404
1125	65	-0.025385144269058912
1125	66	0.36260235273444863
1125	67	-0.04490168555691554
1125	68	0.23858629801300424
1125	69	0.23138460875959765
1125	70	0.22709581726775951
1125	71	0.26005972293411617
1125	72	0.13975955475218882
1125	73	0.007585513504011487
1125	74	0.1745923103867213
1125	75	0.2891633628130208
1125	76	0.33242728448346526
1125	77	0.22247246863330616
1125	78	0.42345003684133786
1125	79	0.28359535848778705
1125	80	0.4145205756253816
1125	81	0.11809628533847416
1125	82	0.37155769266498595
1125	83	0.22672685138829252
1125	84	0.12247035415403218
1125	85	0.33045363624314916
1125	86	0.2842783962354858
1125	87	0.07967822301432648
1125	88	0.2959699839378658
1125	89	0.20890751703211663
1125	90	0.3446011723764073
1125	91	0.07636052476605926
1125	92	0.31685875608498293
1125	93	0.34473357366622537
1125	94	0.013957176767405599
1125	95	0.17365452267812742
1125	96	0.28113932720414425
1125	97	0.1720544065683498
1125	98	0.0014291900883520725
1125	99	-0.12615343399623669
1125	100	0.033347486629530465
1125	101	0.284217962955708
1126	1	-0.033594507506613525
1126	2	-0.1149747583414964
1126	3	-0.2514394933776174
1126	4	0.20898800382394
1126	5	-2.4750028168796234E-4
1126	6	-0.035755404456615736
1126	7	0.05964443893110882
1126	8	-0.030551156491178233
1126	9	0.06659880854908096
1126	10	0.06646297728188699
1126	11	0.12192123189205262
1126	12	0.13054279396995838
1126	13	-0.11345276910645197
1126	14	0.020681536700337233
1126	15	0.14879551805873348
1126	16	0.06828119443831326
1126	17	0.1178687586319711
1126	18	0.06184153058401165
1126	19	0.04059678030278491
1126	20	0.09354700606753141
1126	21	-0.06956797238973422
1126	22	-0.0018094014680229975
1126	23	0.02926853409634589
1126	24	-0.04137350528666417
1126	25	0.17661930298108786
1126	26	0.10170522902090795
1126	27	0.16919332828660316
1126	28	0.027552934362439885
1126	29	-0.027948956367168876
1126	30	-0.005467040063891204
1126	31	0.2571669893648476
1126	32	0.21263108150860432
1126	33	-0.04691236597712134
1126	34	0.11386563832708418
1126	35	0.18520755272618317
1126	36	0.06362160671044137
1126	37	0.19783866753186174
1126	38	-0.16615147163051347
1126	39	-0.002278079476823791
1126	40	-0.08538380404699808
1126	41	0.11592991693441235
1126	42	0.12250899052619246
1126	43	0.1990595751997759
1126	44	0.10849132482354662
1126	45	0.013920079249174933
1126	46	0.2892813216380361
1126	47	0.08941029631311181
1126	48	0.27022479787466835
1126	49	0.0913287664424729
1126	50	0.3231122627587979
1126	51	0.18563146682460996
1126	52	0.04824488040618746
1126	53	0.23485102124424628
1126	54	0.28243689518313175
1126	55	0.138887242610096
1126	56	0.17768765021430966
1126	57	0.08519008101268355
1126	58	-0.08786149925396103
1126	59	0.3432047335153072
1126	60	0.03271161899221653
1126	61	0.25136288982476174
1126	62	0.07248563650394146
1126	63	0.2553683920741534
1126	64	0.10171397478443112
1126	65	0.11505120605763608
1126	66	0.1528389605912608
1126	67	-0.033121578686866826
1126	68	0.15088591666398798
1126	69	0.16202541689636263
1126	70	-0.08461619745201432
1126	71	0.04674581152644919
1126	72	0.07789709430086589
1126	73	-2.0857810888230688E-5
1126	74	-0.05145549261098381
1126	75	0.33761842941308373
1126	76	0.2803846024111607
1126	77	0.28988204868775114
1126	78	0.06814997798201716
1126	79	0.11916270788954364
1126	80	0.10902423660891003
1126	81	0.37215172520882334
1126	82	0.25743656777606816
1126	83	-0.1931758411368989
1126	84	0.28654440807707715
1126	85	0.1629782722469173
1126	86	0.044673165835057205
1126	87	0.22423637420527598
1126	88	0.14415169270460382
1126	89	0.033098696048519116
1126	90	0.07008346429552859
1126	91	0.25491776256594534
1126	92	0.1898792612199216
1126	93	0.18861871721205858
1126	94	0.058816384293486124
1126	95	0.21518496382623198
1126	96	-0.1344635026594574
1126	97	0.36273138762949486
1126	98	0.2581786390035745
1126	99	0.08445904912498747
1126	100	0.33793043457448135
1126	101	-0.13629145865670722
1127	1	0.3175569821662947
1127	2	0.1367841510476211
1127	3	0.14204294406241758
1127	4	0.2555952676532982
1127	5	0.20470555539064605
1127	6	0.027874205088302517
1127	7	0.06678662680295133
1127	8	0.08333703450005459
1127	9	0.05277919118494623
1127	10	0.00935159364519933
1127	11	0.18918640453258462
1127	12	0.24495876142609774
1127	13	0.2154241076509038
1127	14	0.2751216168659738
1127	15	0.1710699236779618
1127	16	0.21710586568705992
1127	17	0.2837688434576293
1127	18	0.012042732405234347
1127	19	0.16068022951476735
1127	20	0.13158381028775779
1127	21	0.0853375295037111
1127	22	0.2546012376431577
1127	23	0.1452019107131548
1127	24	-0.13469333948276585
1127	25	0.07526880882808484
1127	26	0.2086199713557093
1127	27	0.3331978954394188
1127	28	0.024979972271964357
1127	29	0.17166995005346308
1127	30	1.933936166196304E-4
1127	31	0.34600383305429716
1127	32	0.19413983397439694
1127	33	0.23989247613355502
1127	34	0.002623792328364516
1127	35	0.21580366235443194
1127	36	0.25929317634998483
1127	37	0.037956395265538845
1127	38	0.2332969542855139
1127	39	0.2146741171595039
1127	40	0.24507847506838942
1127	41	-0.1295462551812463
1127	42	0.15465609132113656
1127	43	0.19771214903251177
1127	44	0.3368452343909354
1127	45	0.377660053362014
1127	46	0.2467208968298067
1127	47	0.11692681161199658
1127	48	0.32603518972278067
1127	49	0.2200933715056479
1127	50	0.12192246472346824
1127	51	0.2050364765965611
1127	52	0.22510845371404997
1127	53	0.21122172678975915
1127	54	0.18305074108567254
1127	55	0.3016675176177017
1127	56	0.12363844801497237
1127	57	-0.009333730287949038
1127	58	0.27134283108352264
1127	59	0.3951291482970305
1127	60	0.0911841103541775
1127	61	0.023687253860337876
1127	62	0.15226528879335888
1127	63	0.20251736268202336
1127	64	0.2605340606382782
1127	65	0.42283899763029353
1127	66	0.05590470752555632
1127	67	0.1400529490713609
1127	68	0.2631443438818266
1127	69	0.19791794784362793
1127	70	0.18117418615399572
1127	71	-0.03783814058643742
1127	72	0.003997195212718907
1127	73	0.39926629155772986
1127	74	0.2170703734109125
1127	75	0.13104058507936145
1127	76	0.3322422677735162
1127	77	0.2838032910063859
1127	78	0.12518093064134206
1127	79	0.34553403532405724
1127	80	0.2794027514218911
1127	81	0.18780848559830332
1127	82	0.2274034749894014
1127	83	0.33645385298492414
1127	84	0.15925119238855956
1127	85	0.027445441897405942
1127	86	0.21173411012789956
1127	87	0.5090383191423982
1127	88	0.31638550970174606
1127	89	0.2649550844654627
1127	90	0.30951611910650456
1127	91	0.20992243502529817
1127	92	0.32229518390004586
1127	93	0.07056138236297471
1127	94	0.2505161561845952
1127	95	0.4767775966803782
1127	96	0.4334612869140315
1127	97	0.19583006151339077
1127	98	0.26824868028871407
1127	99	0.19335430062933767
1127	100	0.08257120246643268
1127	101	0.16088276064456863
1128	1	-0.0720563391990936
1128	2	0.1562483522184266
1128	3	0.2103430666275301
1128	4	-0.015980271846508742
1128	5	0.32054180442604974
1128	6	0.10568089020946303
1128	7	0.26456835983799465
1128	8	0.04007846767928669
1128	9	0.029599515040160895
1128	10	-0.14172740596834643
1128	11	0.23936478461035193
1128	12	0.0649272233809981
1128	13	0.12015096225074018
1128	14	0.0830721534145269
1128	15	0.008688341498654495
1128	16	-0.1462853978519547
1128	17	0.17373238044068984
1128	18	-0.011954596760581637
1128	19	-0.007415811164094066
1128	20	0.24516219376204873
1128	21	0.1797429023207684
1128	22	0.1269007355776921
1128	23	-0.059132644405316626
1128	24	0.08095788138420801
1128	25	0.1432922382736166
1128	26	-0.09160987447071989
1128	27	0.03193583516091536
1128	28	-0.08103491365218218
1128	29	-0.09048104071915475
1128	30	0.03597958936374823
1128	31	0.10517229567193453
1128	32	0.033067987789259234
1128	33	-0.03390157885796441
1128	34	0.12852744596159482
1128	35	0.2274123470390137
1128	36	0.08755166239955514
1128	37	-0.02488815083555096
1128	38	-0.004910554784679277
1128	39	0.17818210543070023
1128	40	0.001317221466308638
1128	41	0.13162181227885839
1128	42	0.11885539818001689
1128	43	-0.033709751227902984
1128	44	0.10678608916556698
1128	45	0.10889907935252552
1128	46	0.3490314914839132
1128	47	0.14937902095270772
1128	48	-0.08028202899774328
1128	49	-0.12011283114223659
1128	50	-0.06240568668897595
1128	51	0.20320649126377788
1128	52	0.1460015594576234
1128	53	0.012286001193118068
1128	54	-0.20695980887504106
1128	55	0.07555124934632573
1128	56	0.17055242917747648
1128	57	0.08273176313913666
1128	58	0.04134250385663307
1128	59	-0.15899521531915184
1128	60	0.2795972131817095
1128	61	0.22855779834517875
1128	62	0.1491653317470707
1128	63	0.13685493740055676
1128	64	0.08638887876433188
1128	65	0.10066216835947728
1128	66	-0.08975516621457302
1128	67	0.280165705659698
1128	68	0.06473466658139415
1128	69	-0.08875434933472093
1128	70	0.08890614342230663
1128	71	0.16127445321688327
1128	72	-0.045849815859561716
1128	73	-0.013241728607731318
1128	74	-0.27347836123583136
1128	75	0.042632991261548625
1128	76	0.2632653240147107
1128	77	0.23503157235689542
1128	78	0.20388521155610562
1128	79	0.056150311258342356
1128	80	0.05531736094287254
1128	81	-0.0682370312482874
1128	82	0.22931754520732284
1128	83	-0.004671484441921336
1128	84	0.28698151766451474
1128	85	0.13128613293432778
1128	86	0.0240968249844542
1128	87	0.25045617255882746
1128	88	0.28183697719009615
1128	89	-0.027845054046778728
1128	90	0.10939367825898216
1128	91	0.2675168534457697
1128	92	0.17031776007038957
1128	93	0.22053195265317527
1128	94	-0.06466961549304528
1128	95	0.06581292765795865
1128	96	0.20592965877798974
1128	97	0.21877239460800268
1128	98	-0.20951252443644108
1128	99	-0.06651148663921447
1128	100	0.08187739861120491
1128	101	-0.007327188129920614
1129	1	0.10564421734131457
1129	2	-0.005101911534772796
1129	3	-0.033201637030671804
1129	4	0.2798339370639482
1129	5	0.03586918772386838
1129	6	0.08060961172606795
1129	7	-0.08706165070550043
1129	8	0.21183949624625598
1129	9	-0.04613278479318694
1129	10	0.08542801638103725
1129	11	-0.011346341137588922
1129	12	-0.27112977617851186
1129	13	0.013081845556435212
1129	14	-0.1733420805481245
1129	15	-0.08999575441974628
1129	16	0.06703739475482706
1129	17	0.057135132698498126
1129	18	0.03931945687600802
1129	19	0.20077459882094928
1129	20	-0.04123089514919798
1129	21	-0.028070065593340132
1129	22	-0.030770504912631225
1129	23	-0.049286798383434416
1129	24	-0.15011381352978503
1129	25	0.16019915442258537
1129	26	-0.001154015698759281
1129	27	-0.01437257399956593
1129	28	-2.2415149295085257E-4
1129	29	-0.04450859647896266
1129	30	-0.017002493336711666
1129	31	-0.020578129676245283
1129	32	-0.1239396182906276
1129	33	-0.12149966194996864
1129	34	0.13060130349421684
1129	35	0.017635021270002937
1129	36	0.14412234817447
1129	37	0.06763741775397136
1129	38	-0.06319009916647644
1129	39	-0.3758713320711138
1129	40	-0.008186023291187894
1129	41	-0.12544693112108973
1129	42	0.014895408698620827
1129	43	-0.20172124537588587
1129	44	-0.013810385442532436
1129	45	-0.1632034720729223
1129	46	-0.06796484940185366
1129	47	-0.20429747220397587
1129	48	0.1385555655597912
1129	49	-0.06038573420267568
1129	50	0.17943845379247847
1129	51	0.2500076489740053
1129	52	-0.2989014379301409
1129	53	-0.16221666703198423
1129	54	0.009752496483059758
1129	55	-0.16540776874020224
1129	56	-0.19146263034638622
1129	57	0.020753286462152687
1129	58	-0.13003527583830987
1129	59	-0.0882658893975048
1129	60	-0.07694866925711352
1129	61	0.01317525043699419
1129	62	0.04098794558733232
1129	63	0.07867327909430344
1129	64	0.04387562888855712
1129	65	-0.2913873254948527
1129	66	0.0012647818062632155
1129	67	0.02954334101416123
1129	68	0.12575750970734134
1129	69	-0.17949391181714702
1129	70	-0.19080912423389407
1129	71	0.001958228931677297
1129	72	0.01856751727579109
1129	73	-0.11141399648708017
1129	74	0.06505150604558452
1129	75	0.08790613074173592
1129	76	-0.2020311588058732
1129	77	-0.09904198985841361
1129	78	0.07673119942984385
1129	79	-0.11922586575950334
1129	80	-0.11074636621047773
1129	81	-0.022942323649758123
1129	82	-0.34310778140449827
1129	83	0.0753520413979274
1129	84	0.1927014656023971
1129	85	0.006679647401142574
1129	86	-0.06752620080686711
1129	87	0.14806070120004478
1129	88	0.06053563988380262
1129	89	-0.03692357278159619
1129	90	-0.01937130639861806
1129	91	-0.09495611382128999
1129	92	0.29713165956130183
1129	93	0.10373395550183062
1129	94	0.007172127609095469
1129	95	0.19674467866564527
1129	96	-0.08381478390598573
1129	97	0.19761075234510628
1129	98	-0.0580943791784847
1129	99	0.13277792681580536
1129	100	-0.09812182161836347
1129	101	-0.16222858449967958
1130	1	0.18934050819844828
1130	2	0.10065605778465425
1130	3	0.09966034981595584
1130	4	0.040709308492473895
1130	5	0.12301407335138492
1130	6	0.00965251206961426
1130	7	0.2089402755007157
1130	8	0.12227648833493987
1130	9	0.18523679087538625
1130	10	0.1569735018750933
1130	11	0.14999495533632512
1130	12	0.12295160443935771
1130	13	-0.01908803052376129
1130	14	0.23008650272561226
1130	15	0.17855454419802896
1130	16	0.14650854909927347
1130	17	0.07239489547855271
1130	18	0.14783837491577145
1130	19	0.1647913765873028
1130	20	0.13798282045952703
1130	21	0.20898325348478863
1130	22	0.21114935502283316
1130	23	0.1325898016393694
1130	24	0.1759914628879855
1130	25	-0.01895396860666665
1130	26	0.24228145599454365
1130	27	0.193994145047796
1130	28	0.08451616545407603
1130	29	0.15086898697735052
1130	30	0.10272206555329433
1130	31	0.1706767665629485
1130	32	0.22118216083507036
1130	33	0.2063348947953827
1130	34	0.1670772390715527
1130	35	-0.01333575955307964
1130	36	0.05083528843736218
1130	37	0.23879152302082218
1130	38	0.13543955181229705
1130	39	0.04388455956065229
1130	40	0.1241481702973175
1130	41	0.07222440037692479
1130	42	0.10861379192914455
1130	43	0.19471686767550977
1130	44	0.02236258723738871
1130	45	0.25432484499210517
1130	46	0.33143831369024923
1130	47	0.06851742783022985
1130	48	0.28345076032905325
1130	49	0.32327770909822107
1130	50	0.1254018319563457
1130	51	0.32947083061063154
1130	52	0.04096632673784484
1130	53	0.2562763476800569
1130	54	0.16586768297665344
1130	55	0.4367828124622264
1130	56	0.1122417288910782
1130	57	0.3166236629892225
1130	58	0.1650242763027947
1130	59	0.2900566369303661
1130	60	0.15243649943342064
1130	61	0.3189923772484988
1130	62	0.41093593961417696
1130	63	0.2384933829149034
1130	64	0.25500568846860006
1130	65	0.16647492046477907
1130	66	0.14356246836563713
1130	67	0.03623961831769407
1130	68	0.09068397343670398
1130	69	0.23285453697295821
1130	70	0.3714804461089116
1130	71	0.1308912653613703
1130	72	0.28030194797262453
1130	73	0.2080260961876732
1130	74	0.2409860469252436
1130	75	-0.0065130535067439155
1130	76	0.4162029023559626
1130	77	0.20941250870210837
1130	78	0.21270254232882735
1130	79	0.034059806726446595
1130	80	0.12487585181278149
1130	81	0.36364949523583334
1130	82	0.21372128134788682
1130	83	0.03997235314674441
1130	84	0.27803973563641904
1130	85	0.2626944575032013
1130	86	0.464220723123141
1130	87	0.2830705355351526
1130	88	0.20062887272912633
1130	89	0.24612828410192122
1130	90	0.05492795237873338
1130	91	0.14376350119259484
1130	92	0.10159382467767131
1130	93	0.1851137760999606
1130	94	0.10451251200523615
1130	95	0.26157475235738303
1130	96	0.4149012114985453
1130	97	0.4416401907714871
1130	98	0.22359573920825682
1130	99	0.1846148785625843
1130	100	0.5343634547834597
1130	101	0.2919024341971195
1131	1	0.035243877060317175
1131	2	-0.0787433969366731
1131	3	0.037795921515943576
1131	4	0.024434055879773098
1131	5	0.08153872747340785
1131	6	0.02403475657700227
1131	7	-0.08013360491196408
1131	8	-0.014200161871791295
1131	9	0.023301490198754493
1131	10	0.09162778549849548
1131	11	-0.04200223747116638
1131	12	0.04401547499453784
1131	13	0.005274060372947531
1131	14	-0.010152385663090513
1131	15	-0.08678286141127955
1131	16	0.09288101460381881
1131	17	-0.12965370865882875
1131	18	-0.004853505695436411
1131	19	0.0284555477152324
1131	20	0.07854236595289876
1131	21	0.00881149762743405
1131	22	0.00880756548378514
1131	23	-0.02016671827299632
1131	24	-0.08108134635913444
1131	25	-0.02117940740363622
1131	26	0.1048282906310476
1131	27	-0.14806549394170787
1131	28	0.08046466639942906
1131	29	0.015341149369746176
1131	30	-0.0739556128800345
1131	31	0.10159813054454503
1131	32	0.09021139395901656
1131	33	-0.0634556969543354
1131	34	0.08606341780383531
1131	35	0.113167969903742
1131	36	0.019021209535864614
1131	37	0.13817352513083137
1131	38	-0.02347155298878789
1131	39	0.07004039106445958
1131	40	0.04461874440973901
1131	41	-0.009747467675794041
1131	42	-0.1274489358955293
1131	43	-0.03094585830233143
1131	44	0.04515255798810358
1131	45	-0.1590504115451239
1131	46	0.13588826786559594
1131	47	-0.04486452349176062
1131	48	-0.17630088624171236
1131	49	-0.09816822589773011
1131	50	-0.09521210289185689
1131	51	0.09124961183660929
1131	52	0.13830157154765743
1131	53	0.06472470434125199
1131	54	0.03841975801365294
1131	55	-0.11725910612457113
1131	56	-0.07786245581110762
1131	57	-0.1518404379588958
1131	58	-0.02170019636747611
1131	59	-0.0033180655557032424
1131	60	0.17455006606846268
1131	61	0.07145386492201311
1131	62	-0.08060208330045526
1131	63	-0.036990084429554315
1131	64	-0.011843815078478315
1131	65	-0.09763433842255154
1131	66	0.022213723176065514
1131	67	0.13852900385187894
1131	68	-0.17959603016462466
1131	69	-0.1483742099711094
1131	70	-0.06200225018102401
1131	71	0.08855252310365813
1131	72	0.17858277341650108
1131	73	-0.15439723121269822
1131	74	-0.12660611602120042
1131	75	0.12447849028753666
1131	76	0.174775112535265
1131	77	0.14957267565618793
1131	78	0.011826679798154771
1131	79	-0.1072532483347004
1131	80	0.2614171413206705
1131	81	-0.024073192928014464
1131	82	0.21773353511254356
1131	83	0.036560321464257584
1131	84	0.2238235217911395
1131	85	0.03477166453134117
1131	86	-0.1085804440779583
1131	87	-0.006783633584348081
1131	88	0.016062891008203906
1131	89	0.19107175934161091
1131	90	0.15450710435727188
1131	91	-0.06727689144499038
1131	92	-0.06302862408990961
1131	93	-0.025958936188203552
1131	94	-0.10083962213055031
1131	95	0.09495310234687793
1131	96	0.06263318001920481
1131	97	-0.027569570686402756
1131	98	0.13636961939007364
1131	99	-0.03530880089112287
1131	100	-0.21539241642734908
1131	101	-0.046124174109493765
1132	1	-0.1174062689741433
1132	2	0.09244677616759134
1132	3	0.0015768977013337349
1132	4	-0.05305789906170588
1132	5	-0.028251930657283708
1132	6	-0.0311579067012957
1132	7	0.16692867111949283
1132	8	-0.1876443451163894
1132	9	0.00939879281993683
1132	10	0.017075103141252157
1132	11	0.11491357048809903
1132	12	0.20232503707698868
1132	13	-0.015378278501337661
1132	14	0.18536731427712994
1132	15	0.13877146557582876
1132	16	0.1173135243833272
1132	17	0.04892103837480022
1132	18	0.08566463014293646
1132	19	-0.05567377408401342
1132	20	-0.01088631874584678
1132	21	0.019431129738286756
1132	22	0.1400953323489844
1132	23	0.23256116826922124
1132	24	0.008466581747931912
1132	25	-0.07836978492516522
1132	26	0.12210232437229251
1132	27	-0.005680347024537014
1132	28	0.0690745979815901
1132	29	0.08063620711762098
1132	30	-0.2207744465246364
1132	31	-0.026011674051126477
1132	32	0.08092899149857402
1132	33	-0.04030776389169688
1132	34	0.06459573276748642
1132	35	0.30114281419043465
1132	36	0.16544979202597432
1132	37	-0.16333033556809085
1132	38	0.1925827910330895
1132	39	0.03783615343247959
1132	40	0.18976971895359185
1132	41	0.03334044104260414
1132	42	0.21689040916391633
1132	43	0.19570566290286706
1132	44	0.13657276246732408
1132	45	0.057694615075583044
1132	46	0.1309543782695073
1132	47	0.29142821442980704
1132	48	0.3778449128284933
1132	49	0.27032642673228224
1132	50	0.32559943367560606
1132	51	0.10996772971103752
1132	52	0.3400041196399144
1132	53	0.06646070253246705
1132	54	0.22992776900262868
1132	55	0.19746683535633736
1132	56	0.16458494545689462
1132	57	0.21193093680920327
1132	58	0.19585785349175922
1132	59	0.22588170277138886
1132	60	0.06105357058576999
1132	61	0.26294019529129287
1132	62	0.19644603838357
1132	63	0.19903675617762673
1132	64	0.22803210983224176
1132	65	0.33270815342398663
1132	66	-0.024734884463562423
1132	67	0.253039068305263
1132	68	0.03650554663587258
1132	69	0.06530920342565594
1132	70	0.2797199343582122
1132	71	0.23421918667309427
1132	72	0.38706980685731196
1132	73	0.14757586004103018
1132	74	0.05452616982847758
1132	75	-0.010841097532910737
1132	76	0.2864976687422711
1132	77	0.42631107420173464
1132	78	0.31875456695982507
1132	79	0.2866092779530547
1132	80	0.37733722036201556
1132	81	0.12331011113647605
1132	82	0.10042202487154839
1132	83	0.13098871192602246
1132	84	0.19673591040695726
1132	85	0.2687829818148231
1132	86	0.2004326541135697
1132	87	0.26563761156461396
1132	88	0.20752212060286723
1132	89	0.2881320221726611
1132	90	0.3207486760163647
1132	91	0.1734391574788745
1132	92	0.3428976184418957
1132	93	0.2350672075419169
1132	94	0.387363797832343
1132	95	0.19208769873117149
1132	96	0.3168531577810896
1132	97	0.49140561739297084
1132	98	0.19638931778168
1132	99	0.2170311574201449
1132	100	0.4006290969418487
1132	101	0.22046846872707704
1133	1	0.040760614609482104
1133	2	0.05542361327816536
1133	3	-0.1903329801047775
1133	4	-0.0148384911569579
1133	5	0.043205799350737095
1133	6	-0.1865408892054603
1133	7	-0.017113364346030835
1133	8	-0.06181769938901027
1133	9	0.09757953987875112
1133	10	0.009130419367764375
1133	11	0.1582317276384302
1133	12	0.16989034829279603
1133	13	-0.30405553327710777
1133	14	0.05610601658541725
1133	15	-0.0010567297871162395
1133	16	0.10430090798056568
1133	17	0.014365205869914632
1133	18	-0.07987502884118669
1133	19	-0.07081753960238046
1133	20	0.22404235479492485
1133	21	0.12298576639837222
1133	22	0.19130974716144777
1133	23	0.059544677777552124
1133	24	-0.07345398982425877
1133	25	0.10214674959023995
1133	26	-0.048906283469058565
1133	27	-0.016206422684533095
1133	28	-0.08750983234324394
1133	29	0.12293221312405933
1133	30	0.03172450090782064
1133	31	0.15049589883216896
1133	32	-0.062420302440713726
1133	33	0.04183212593689234
1133	34	0.04405305615625821
1133	35	0.1742796095504886
1133	36	-0.08905023438826731
1133	37	0.21254553670223686
1133	38	-0.12849393353680227
1133	39	0.16693976610042682
1133	40	-0.18414909807254531
1133	41	-0.07169419363241047
1133	42	-0.02348480114947904
1133	43	-0.01912897593439311
1133	44	-0.0743845857348262
1133	45	-0.1235739249211889
1133	46	0.0712741987166936
1133	47	-0.05836919633407689
1133	48	-0.2300212486057518
1133	49	0.030290599414193764
1133	50	0.22191632774489278
1133	51	0.07735734619224388
1133	52	0.08753278709740897
1133	53	0.0574614501355768
1133	54	-0.09034091987441428
1133	55	-0.1328884922363045
1133	56	0.03843652622924765
1133	57	0.07291758080764765
1133	58	-0.17932244372450157
1133	59	0.2422337197789588
1133	60	0.13644382100880392
1133	61	0.11674936919786205
1133	62	0.15880694338354573
1133	63	0.08396470932996891
1133	64	0.25889915334209945
1133	65	0.18266925244858356
1133	66	-0.04990085395431265
1133	67	0.2906333391360931
1133	68	0.20758099051521128
1133	69	0.29361430553671397
1133	70	0.2138804336994582
1133	71	0.11382827189184042
1133	72	0.08997201172617508
1133	73	0.12686829452170656
1133	74	-0.0461841331668964
1133	75	0.15583357344968363
1133	76	0.32624990314705826
1133	77	0.327333305388791
1133	78	0.0743371771032102
1133	79	0.16944690400102047
1133	80	0.08457616360021092
1133	81	0.045191989845477565
1133	82	0.11985930545323953
1133	83	0.21083496502569687
1133	84	0.06442656921018397
1133	85	0.04245774724834206
1133	86	-0.07574546112616787
1133	87	0.19659218226913566
1133	88	0.15668390863897486
1133	89	-0.04136764404736226
1133	90	-0.0013333906339738633
1133	91	0.14221231996808825
1133	92	0.20587973840097362
1133	93	0.1648553493079561
1133	94	0.1997550391896823
1133	95	0.10734080320510486
1133	96	0.12166591281859951
1133	97	0.25222545144749375
1133	98	0.05377241874972327
1133	99	-0.027260964892207085
1133	100	0.3686042291331262
1133	101	0.012333042105041159
1134	1	0.06019624457142925
1134	2	0.27391578966507524
1134	3	-0.058661632643953965
1134	4	0.11081469239096009
1134	5	0.0706996900025203
1134	6	0.02531671738898922
1134	7	0.15609060885794435
1134	8	0.16367013662514296
1134	9	0.09971811570154188
1134	10	0.07702989779355818
1134	11	0.034414388031621
1134	12	0.19560675295657148
1134	13	0.09578519814256481
1134	14	0.30775037349292944
1134	15	0.10815045310427962
1134	16	0.047007987529745776
1134	17	0.11910314218679474
1134	18	0.09409975565991147
1134	19	0.02478372968310083
1134	20	0.06321999397256661
1134	21	-0.06594445937395221
1134	22	0.20340686452172463
1134	23	0.015565881167177054
1134	24	-0.09418322107980259
1134	25	-0.10305318718864243
1134	26	0.1546742201114455
1134	27	0.24237037273436357
1134	28	0.0267963766998065
1134	29	0.27084652419626565
1134	30	0.11909121985348747
1134	31	0.12812413435514713
1134	32	0.04466532569754378
1134	33	-0.07265523591888723
1134	34	0.2395388253262425
1134	35	0.1302874392425295
1134	36	0.17288943807771773
1134	37	0.32081412918135754
1134	38	0.22885126591366145
1134	39	0.06785282490822198
1134	40	0.09016246044954102
1134	41	-0.1260789427540061
1134	42	0.05916221833964386
1134	43	0.019342288852655543
1134	44	-0.22077551107312132
1134	45	0.36149859699344233
1134	46	0.1485267549166167
1134	47	0.282621186761574
1134	48	0.2341688524264569
1134	49	0.40205993960459097
1134	50	0.2894255373593637
1134	51	0.4311244736435853
1134	52	0.25389915346377734
1134	53	0.3760435950335079
1134	54	0.32803940376906837
1134	55	0.22779770002883737
1134	56	0.2325131939901297
1134	57	-0.014929375460361882
1134	58	0.06589889097051582
1134	59	0.4284369270347952
1134	60	0.275730881348494
1134	61	0.19015637944698227
1134	62	0.13502607749742168
1134	63	0.2321440627724769
1134	64	0.042433700034543165
1134	65	0.039932993922853655
1134	66	0.34851861814937024
1134	67	0.06150785737903419
1134	68	0.2774500498579542
1134	69	0.18423934353017302
1134	70	0.21885301761940923
1134	71	0.12586581550833387
1134	72	0.24698773189979306
1134	73	0.08294664007373598
1134	74	0.18175838424930646
1134	75	0.1947534650011562
1134	76	0.23569294943221308
1134	77	0.19083770047213022
1134	78	0.15198851264928237
1134	79	0.11387675895718985
1134	80	0.23415489212630547
1134	81	0.21281669957545546
1134	82	0.30827525176392356
1134	83	0.21556439080774936
1134	84	0.18961045755196437
1134	85	0.18659581243904455
1134	86	0.21422669726704413
1134	87	0.3828148421760105
1134	88	0.19904691942303998
1134	89	0.16291801813303408
1134	90	0.3723581146364836
1134	91	0.37355297236137375
1134	92	0.2022031873560053
1134	93	0.05578311918308998
1134	94	0.1772823640854284
1134	95	0.25588975701721495
1134	96	0.31974982669198937
1134	97	0.14597263993152154
1134	98	0.1643704661898795
1134	99	0.27227946622717525
1134	100	0.39837043258354043
1134	101	0.3469697030574963
1135	1	0.08863746707205422
1135	2	0.017777743428020187
1135	3	0.04823743564124783
1135	4	0.11221672448606057
1135	5	-0.03584664030618967
1135	6	0.16634298217763188
1135	7	0.1602812981971482
1135	8	0.10838677045068579
1135	9	0.17599952762651583
1135	10	-0.0015601233707229767
1135	11	0.206105340910689
1135	12	0.13675059707071568
1135	13	0.17023885972493957
1135	14	0.23532150898486037
1135	15	0.19882925071377144
1135	16	0.15932786816646427
1135	17	-0.01706020387754137
1135	18	0.13888044994556026
1135	19	-0.041079343110666855
1135	20	0.162082312636862
1135	21	0.1905787605155993
1135	22	0.14823377964567186
1135	23	0.2135151355520719
1135	24	0.08585910747737557
1135	25	0.059010857053621635
1135	26	0.08429934478607493
1135	27	0.010802351067333404
1135	28	0.045667452996625
1135	29	-0.026427257235930313
1135	30	0.18383282914955146
1135	31	0.20725177684912666
1135	32	0.20936639039860694
1135	33	0.10301395262158763
1135	34	0.12595800778502309
1135	35	-0.06599381050406805
1135	36	0.10259484105044692
1135	37	0.2224999734414581
1135	38	0.22783765103866216
1135	39	0.05263238394520897
1135	40	0.4187569415192698
1135	41	0.02090494482394689
1135	42	0.09524852967347641
1135	43	0.058189687105993926
1135	44	0.24859953453954375
1135	45	0.019369519220802545
1135	46	0.0540975822696268
1135	47	0.026989137070117408
1135	48	0.271104167579594
1135	49	-0.10302354171651729
1135	50	0.17329203211694733
1135	51	-0.037049641065188155
1135	52	-0.08538450463176162
1135	53	-0.002956737432171508
1135	54	0.051693931383987035
1135	55	-0.08987568893167719
1135	56	0.15437565050604718
1135	57	0.33919117172948887
1135	58	0.2200762005933683
1135	59	0.22683784820799247
1135	60	-0.04189142142232072
1135	61	-0.058023573683470886
1135	62	0.20729276362548887
1135	63	0.12521255881127047
1135	64	0.13910417789313811
1135	65	0.07272708414268436
1135	66	0.07768558890050059
1135	67	-0.05059956957988021
1135	68	0.19934656383367866
1135	69	0.1953826200199842
1135	70	0.08322323842527624
1135	71	-0.16719132804385595
1135	72	0.0375530046432786
1135	73	0.12124182094317604
1135	74	0.21184652819883354
1135	75	0.05748406238522108
1135	76	-0.08704689211950978
1135	77	0.11475901152215329
1135	78	0.23701133925627005
1135	79	0.17734283529455297
1135	80	0.4146188844714871
1135	81	0.20962746173275093
1135	82	0.22851268091224597
1135	83	0.24031281159577844
1135	84	0.16762312368344823
1135	85	-0.02985150796867231
1135	86	0.40726356852173495
1135	87	0.19950461926182328
1135	88	0.2824033631755185
1135	89	0.007764394662579832
1135	90	0.06311232519266952
1135	91	0.21295583156621234
1135	92	0.36487134606376515
1135	93	0.2824460557470232
1135	94	0.07615927880392803
1135	95	0.16731360210442148
1135	96	0.24193988353551532
1135	97	0.4202600686743949
1135	98	0.4656427555809799
1135	99	0.20450917568460625
1135	100	0.457425256984898
1135	101	0.38540435733373357
1136	1	0.042837893820141915
1136	2	0.12922232552592305
1136	3	-0.07296529705937616
1136	4	0.2469256356990428
1136	5	0.12061451318511018
1136	6	0.09351656676899012
1136	7	0.020261171910938458
1136	8	0.1613737857369273
1136	9	0.2176112882661485
1136	10	0.12292630828540752
1136	11	0.1755529785667207
1136	12	0.07910419765205035
1136	13	0.0757611955973303
1136	14	-0.03108018706315363
1136	15	-0.08065131245206913
1136	16	0.03198142766635215
1136	17	0.1380047438331431
1136	18	0.01353336002869554
1136	19	-0.10706958093641106
1136	20	-0.06408773396100287
1136	21	-0.11424394348032507
1136	22	-0.01789579710279554
1136	23	0.021228629297510793
1136	24	0.08215091368079186
1136	25	0.07526760119026221
1136	26	-0.14893341076484745
1136	27	0.027517791051209883
1136	28	-0.05839896616205209
1136	29	0.07119971601123609
1136	30	0.003210475452398498
1136	31	-0.00755589077503771
1136	32	-0.3729882241419702
1136	33	0.1592911046997827
1136	34	0.3069501347134107
1136	35	-0.07407731889960445
1136	36	0.08810890430299878
1136	37	0.08752872039304549
1136	38	0.07500944913040541
1136	39	-0.05573611942278234
1136	40	0.14611416539543143
1136	41	0.22308721043539492
1136	42	-0.02596868815916764
1136	43	0.04737573132508288
1136	44	0.2084093286615598
1136	45	0.08354066588396591
1136	46	-0.09755450739173455
1136	47	0.16455121692584385
1136	48	0.17721637021693226
1136	49	0.07997155707811743
1136	50	-0.4134861807959851
1136	51	-0.020553892250248396
1136	52	0.04511486627090733
1136	53	-0.3263163867632173
1136	54	-0.010957885876415219
1136	55	-0.2527107028756319
1136	56	-0.06645139420110269
1136	57	0.18233248183725692
1136	58	0.040394575747825456
1136	59	0.0709931175570091
1136	60	0.20423672290753103
1136	61	0.09834825482705156
1136	62	0.022777933063309774
1136	63	-0.18029014165993829
1136	64	-0.4131696458236078
1136	65	-0.19547962030067367
1136	66	-0.5143438867336982
1136	67	0.1516406365596481
1136	68	0.09410604425199409
1136	69	0.008317601493104121
1136	70	-0.012993043909261814
1136	71	-0.09539939248016083
1136	72	-0.1967287158846034
1136	73	-0.10691429820025888
1136	74	-0.011681591264881774
1136	75	0.0965830549845208
1136	76	-0.042620589855843605
1136	77	0.19177726319086474
1136	78	0.1840967496301147
1136	79	0.06500942940143517
1136	80	0.12973979307553662
1136	81	-0.16994375421763408
1136	82	0.16993118574887234
1136	83	-0.11325839711204111
1136	84	-0.25396342477917955
1136	85	-0.28503607872794134
1136	86	-0.24000334860359374
1136	87	-0.05311729022460554
1136	88	0.2662588788120175
1136	89	0.06484627629732387
1136	90	-0.17959773034574056
1136	91	0.06948582967107342
1136	92	0.2202244271921714
1136	93	0.003026249662703151
1136	94	0.07852880498318626
1136	95	-0.24475299570421782
1136	96	0.04590253281787682
1136	97	0.24363319722552035
1136	98	-0.01617055762338282
1136	99	-0.3919929868248957
1136	100	0.07846362367359916
1136	101	0.09033819448141855
1137	1	-0.005818988693114591
1137	2	0.1286494561742728
1137	3	0.02451049993020149
1137	4	-0.050018910300970276
1137	5	-0.1661187291526076
1137	6	-0.19882692947774672
1137	7	-0.11905629517580252
1137	8	-0.07951674851206292
1137	9	0.1666740320594826
1137	10	0.007306632670108115
1137	11	-0.03202435982387186
1137	12	-0.16230368738256828
1137	13	-0.059241862036287785
1137	14	-0.1036803764842773
1137	15	-0.11734661710300287
1137	16	-0.14444547144901065
1137	17	-0.11283615681782067
1137	18	-0.16098863539903618
1137	19	-0.1389705489745836
1137	20	-0.01886724506039883
1137	21	-0.6132653773480499
1137	22	-0.09389043277557363
1137	23	0.0908213574346064
1137	24	-0.34682500730024657
1137	25	0.11385341582651876
1137	26	-0.05021153040448212
1137	27	-0.094099123440742
1137	28	-0.5676954472308395
1137	29	-0.5017045917771128
1137	30	-0.015538349918678307
1137	31	-0.19013589200055492
1137	32	-0.2447608990552652
1137	33	0.18688958949530132
1137	34	-0.12998221365202056
1137	35	-0.2748875609646646
1137	36	-0.146118990774319
1137	37	0.1462250046382323
1137	38	-0.2174220543247003
1137	39	-0.04444898932550956
1137	40	-0.11367817871768437
1137	41	-0.15908655938627447
1137	42	0.1501341470300659
1137	43	-0.2416214347605603
1137	44	-0.43507223650140503
1137	45	-0.1477706538581458
1137	46	0.06568282543055659
1137	47	0.09510119206586154
1137	48	0.03839322399213785
1137	49	-0.2985856922277961
1137	50	-0.23443880536422768
1137	51	0.0909709806842045
1137	52	0.018126674453021963
1137	53	-0.4072172186780847
1137	54	-0.4148714924076984
1137	55	-0.010925291592037922
1137	56	0.036237801762574406
1137	57	0.01373452302873801
1137	58	-0.06261333790969559
1137	59	-0.1957937433780259
1137	60	-0.3073393093573884
1137	61	-0.1642664886833387
1137	62	-0.24549888168439082
1137	63	-0.009419211633485247
1137	64	-0.4030315444187451
1137	65	-0.027212716645124146
1137	66	-0.07871560779690867
1137	67	-0.003182960393658618
1137	68	-0.1330574217350744
1137	69	0.1495161198465098
1137	70	-0.04908833679848357
1137	71	-0.04663723031578115
1137	72	-0.14980565762589038
1137	73	-0.04268055105483626
1137	74	-0.1115648377767684
1137	75	0.038033175254184926
1137	76	-0.37058932179945714
1137	77	0.15867462663472054
1137	78	-0.061984153669286
1137	79	-0.06712475773890247
1137	80	-0.055998186435232356
1137	81	-0.07191688405417551
1137	82	0.07568369056150459
1137	83	-0.23466228480990736
1137	84	-0.06168453569334531
1137	85	-0.19254091398379103
1137	86	-0.017301519081783567
1137	87	-0.037952291102619995
1137	88	-0.15974535951643531
1137	89	0.22146497355211636
1137	90	-0.039640360379472384
1137	91	-0.0921887583297547
1137	92	-0.06611278270789711
1137	93	-0.034297854154552
1137	94	0.22327886656767504
1137	95	-0.18165717353799948
1137	96	-0.2991301388301082
1137	97	-0.004778663349682688
1137	98	-0.17547388598197955
1137	99	-0.426217098414746
1137	100	-0.193191598628907
1137	101	-0.15820115317131922
1138	1	-0.015130934459456569
1138	2	0.0602848747995921
1138	3	-0.046883187532181125
1138	4	0.1586415315758245
1138	5	-0.15503962956395867
1138	6	0.07769625742285058
1138	7	-0.08654461896247057
1138	8	-0.27626856751109585
1138	9	-0.053782298292702535
1138	10	0.0726156069595163
1138	11	-0.1968180790033145
1138	12	0.08625295471388483
1138	13	-0.1587619415897592
1138	14	-0.05829468391014814
1138	15	-0.07271683393584993
1138	16	-0.1079914563585831
1138	17	-0.10213290867888247
1138	18	-0.025605134415350506
1138	19	-0.10153641762470045
1138	20	-1.4954840932546176E-4
1138	21	-0.06407468836837893
1138	22	-0.02347433766811946
1138	23	-0.09390531842748118
1138	24	-0.21256085797595858
1138	25	0.18878309353652867
1138	26	0.016655954932687678
1138	27	-0.059880025812333315
1138	28	0.06206374283136995
1138	29	-0.16859167943946574
1138	30	0.11286276918058746
1138	31	-0.026908676233219353
1138	32	0.03486416651367108
1138	33	-0.27730062204575745
1138	34	0.059480989712845656
1138	35	0.06547694974068463
1138	36	-0.26368540837366794
1138	37	-0.09551330936830027
1138	38	-0.06279840845206053
1138	39	-0.06336481248224857
1138	40	0.02511469663634358
1138	41	-0.36287376226486856
1138	42	0.072407562449186
1138	43	-0.141271411267212
1138	44	-0.019448257894019605
1138	45	-0.49379249656925595
1138	46	-0.1271674578146289
1138	47	-0.12970719099890715
1138	48	0.15682113433799572
1138	49	0.06958425404248203
1138	50	-0.07509083086070945
1138	51	0.01716359918888344
1138	52	-0.09902414020025674
1138	53	-0.08930199747257461
1138	54	-0.06672326012940033
1138	55	0.15365936416210957
1138	56	-0.2751426099619749
1138	57	-0.21251585082461588
1138	58	-0.21101135260639126
1138	59	0.006501411272118673
1138	60	-0.0361180045744689
1138	61	0.10100302856523768
1138	62	0.17457179605548134
1138	63	0.07733369685099944
1138	64	0.17630213637211511
1138	65	-0.049838258811362834
1138	66	0.16404278429082098
1138	67	0.020901819242133968
1138	68	0.06826308511543289
1138	69	0.05687494209170296
1138	70	0.015649814416207164
1138	71	-0.04589730563750294
1138	72	-0.13824070641506836
1138	73	-0.11276264946271652
1138	74	0.010692256393049604
1138	75	-0.06966898213734396
1138	76	-0.026944997156348904
1138	77	0.23302927476247248
1138	78	-0.10735848867302877
1138	79	0.16286772523210402
1138	80	0.22667827971142174
1138	81	-0.08854268449998415
1138	82	0.22475222256188232
1138	83	0.08463098826941007
1138	84	-0.03484239035766734
1138	85	-0.05638173300764038
1138	86	-0.19972429075802012
1138	87	0.12387689188003748
1138	88	0.31057078897159585
1138	89	0.20105121305635265
1138	90	0.01199157525759631
1138	91	-0.17744246752295112
1138	92	0.11811416005709674
1138	93	0.06989229008238595
1138	94	0.04672711748079905
1138	95	0.18477296120906317
1138	96	4.749963060461937E-4
1138	97	-0.08182800021479864
1138	98	-0.09056595170950033
1138	99	0.10065722670369581
1138	100	0.026112989955727528
1138	101	0.07119021987060137
1139	1	0.07654390896179564
1139	2	0.24280264805371132
1139	3	-0.04468644749439221
1139	4	0.07060758136534417
1139	5	0.10697938606869428
1139	6	0.1414399580673873
1139	7	-0.06794677372036517
1139	8	-0.020384558639520378
1139	9	-0.16675779080995312
1139	10	0.12027795011634623
1139	11	0.04818759184040999
1139	12	0.17563464561791875
1139	13	0.14743310939901733
1139	14	0.10084774132339902
1139	15	0.10318427696372368
1139	16	0.014110677408240235
1139	17	0.007550931613231171
1139	18	-0.08426419547983954
1139	19	-0.2683072260413084
1139	20	0.09854428623636124
1139	21	0.048790560343270784
1139	22	0.14187469177958434
1139	23	0.1008885704044502
1139	24	-0.00220957483569606
1139	25	-0.011643806277483293
1139	26	0.14345463753954846
1139	27	-0.19518212638396903
1139	28	0.010355736771622048
1139	29	-0.144452760853909
1139	30	0.17602270650027663
1139	31	0.18306305904496156
1139	32	0.16100016587579802
1139	33	-0.38906221229027693
1139	34	-0.1649416337805505
1139	35	0.02801114159256457
1139	36	-0.06853597309858372
1139	37	-0.1268534672406858
1139	38	0.13475360953842852
1139	39	0.012035441688709625
1139	40	0.11503662286818894
1139	41	0.058251473071074145
1139	42	0.16173026681516234
1139	43	-0.085433127132724
1139	44	-0.06449485319104298
1139	45	-0.07486766250448795
1139	46	-0.2791879704849407
1139	47	0.025413979554365085
1139	48	-0.005607044466877653
1139	49	-0.00280524586558073
1139	50	0.08182719168272712
1139	51	-0.0919895656626295
1139	52	0.049968532451302394
1139	53	0.11183436801289304
1139	54	0.2094651355506656
1139	55	-0.008049178878536623
1139	56	-0.07562857767477738
1139	57	0.009083961720229183
1139	58	-0.15289659490682084
1139	59	0.05150447857209883
1139	60	-0.074177746140208
1139	61	0.30119642304930494
1139	62	0.313883760803499
1139	63	0.08782679176481878
1139	64	0.11148406712761272
1139	65	0.24729890075494865
1139	66	0.05177757105245462
1139	67	0.10446255584975006
1139	68	0.1957582156750206
1139	69	-0.14465520938573206
1139	70	0.16317189165359025
1139	71	0.03493093044533424
1139	72	0.11749685312065594
1139	73	0.18138368922252823
1139	74	0.12836958619858052
1139	75	0.07278879570552732
1139	76	0.16728058689173508
1139	77	0.2973075154828706
1139	78	0.27427058119469905
1139	79	0.1665025163872187
1139	80	-0.05504712127499545
1139	81	0.10284747768452007
1139	82	0.08707682914201342
1139	83	0.21817732402566747
1139	84	0.030365803645388212
1139	85	0.14422782167247306
1139	86	-0.013090477559032365
1139	87	0.05300415960731897
1139	88	0.07407016330748917
1139	89	0.16357686203031818
1139	90	-0.016439936083280315
1139	91	0.07646406851090859
1139	92	0.12136736933157266
1139	93	0.2501917627020589
1139	94	0.20853817505654604
1139	95	0.013262075955367436
1139	96	0.11489586240742256
1139	97	0.22895010137873584
1139	98	0.12521494055748406
1139	99	0.11293863072975086
1139	100	0.31877856313401765
1139	101	0.015842134207503022
1140	1	0.16378043917896434
1140	2	0.13273313483789906
1140	3	0.05000933635017191
1140	4	-0.008367865391235796
1140	5	0.009216842702798544
1140	6	0.08251664622267185
1140	7	-0.21767651553754774
1140	8	0.04905678000100977
1140	9	0.050341629700277224
1140	10	0.165670782843776
1140	11	0.07570217492084197
1140	12	-0.06252319027211684
1140	13	-0.29481437809435107
1140	14	0.0744704148987907
1140	15	-0.036394810291973556
1140	16	0.021109917107438037
1140	17	-0.10496320423143146
1140	18	0.03575631347445807
1140	19	0.12469800661713037
1140	20	0.14880719697448797
1140	21	0.009449785858713255
1140	22	-0.08581143816157066
1140	23	-0.24773170726506777
1140	24	-0.15692280087503718
1140	25	-0.11902032128863027
1140	26	0.1513116115423756
1140	27	0.007102609459423093
1140	28	0.022185122716919636
1140	29	0.08136296523335318
1140	30	-0.1450813908182269
1140	31	0.10895289848731693
1140	32	-0.12236202481275171
1140	33	-0.0792316507538331
1140	34	-0.07442271251321841
1140	35	-0.0019153200697417105
1140	36	-0.12907572277433843
1140	37	0.019280818491850482
1140	38	0.14581311106222472
1140	39	-0.015306636168652688
1140	40	0.303155165901849
1140	41	0.07786755311349935
1140	42	-0.009628115980312657
1140	43	0.0683888219207347
1140	44	0.20104020050919758
1140	45	-0.13259621595236126
1140	46	0.17667465146666927
1140	47	-0.11327542798603218
1140	48	-0.32405328353355856
1140	49	0.10081129419076973
1140	50	0.10890731716430224
1140	51	0.08591283471560729
1140	52	0.08982682260509023
1140	53	0.08405304074492648
1140	54	0.009296783231114603
1140	55	0.003614090926021163
1140	56	0.1200865842565122
1140	57	-0.03852747984841187
1140	58	0.013083777832243015
1140	59	0.2453971547670193
1140	60	-0.03981087225430002
1140	61	-0.023408891389387065
1140	62	0.08489425806578055
1140	63	0.011135441943388003
1140	64	-0.0449957401776615
1140	65	0.12497512761848384
1140	66	-0.1286644895543816
1140	67	0.14121575198818448
1140	68	0.20286127796217812
1140	69	-0.04419807054458147
1140	70	-0.09240258268466306
1140	71	0.16684791070945693
1140	72	0.006657455483335184
1140	73	-0.02011998130527104
1140	74	-0.28797975604538806
1140	75	-0.04135535477013974
1140	76	0.10979002676089067
1140	77	-0.12612252726009388
1140	78	0.15633451035255064
1140	79	-0.1912908862463638
1140	80	0.05281017218194961
1140	81	-0.0036760948347591693
1140	82	0.06997645026942934
1140	83	0.2029808916892435
1140	84	0.09651197307107395
1140	85	0.003568979501977765
1140	86	-0.12162980555535086
1140	87	0.09813743586484946
1140	88	0.2138009912686698
1140	89	0.14541110367818533
1140	90	0.1387061502843352
1140	91	0.013863839781755871
1140	92	0.016294118502585775
1140	93	0.05424819107724943
1140	94	0.005477165709315557
1140	95	0.12964879433101117
1140	96	-0.037330413332597345
1140	97	0.024727876316923414
1140	98	-0.002726433223003255
1140	99	0.39959439336256963
1140	100	0.27488716475556885
1140	101	0.05594959857239701
1141	1	0.17727933485596026
1141	2	0.03728023324534746
1141	3	-0.08066727137621399
1141	4	0.1163140766673223
1141	5	0.004381393288539925
1141	6	0.02384222131017566
1141	7	-0.04596720435095136
1141	8	-0.11406335225942854
1141	9	0.12174805931421417
1141	10	0.3102789742081029
1141	11	0.26058102229178104
1141	12	-0.043402580117508194
1141	13	0.06470249673612471
1141	14	-0.05190514533524748
1141	15	-0.16119461138467273
1141	16	0.3128126411041876
1141	17	0.15772278701147968
1141	18	0.0199115386659372
1141	19	0.12069402847109956
1141	20	0.1528531523107617
1141	21	0.047360032167944155
1141	22	0.14981460319565088
1141	23	0.03161196322044901
1141	24	0.1648581944364338
1141	25	-0.23425255202109696
1141	26	-0.03181226637504153
1141	27	-0.03509738279094421
1141	28	-0.08747382875744592
1141	29	0.08240916597473813
1141	30	-0.08067869394520955
1141	31	0.02184861423070572
1141	32	-0.06777553242676504
1141	33	-0.25040978903314937
1141	34	0.09981168811708585
1141	35	0.006063575090607287
1141	36	-0.14113447792461642
1141	37	0.10008206618310567
1141	38	0.09912801748537703
1141	39	-0.06867579003765911
1141	40	0.12355898647196284
1141	41	0.14694101965444872
1141	42	-0.021607760272061682
1141	43	0.1059600216934129
1141	44	-0.018481130361472253
1141	45	-0.04966220409541933
1141	46	0.14149292252307788
1141	47	-0.08969393411469895
1141	48	0.023800390439291164
1141	49	0.0034129112813019447
1141	50	-0.011877204231147687
1141	51	0.12421540630285932
1141	52	-0.17046081801849766
1141	53	-0.07462073836463645
1141	54	0.03753613071183537
1141	55	0.19284242100881244
1141	56	-0.11516812041780611
1141	57	0.06677553088483279
1141	58	0.023256788436327724
1141	59	-0.04813964954178118
1141	60	0.03494243102766603
1141	61	0.10161694072768768
1141	62	0.024933070821681724
1141	63	0.15966042805862912
1141	64	0.27426985273400817
1141	65	-0.3828471603321262
1141	66	0.06992959747401528
1141	67	-0.11484349397231597
1141	68	-0.10163803102868485
1141	69	-0.1936740014695033
1141	70	-0.05755828577031252
1141	71	0.017796595208899646
1141	72	0.07669639739982159
1141	73	0.11000769393334764
1141	74	0.08450645606212248
1141	75	0.014886007615714902
1141	76	0.010757762446665708
1141	77	0.13953657920698248
1141	78	-0.0980827816666121
1141	79	-0.19725487627516713
1141	80	0.10914679049950138
1141	81	0.05266698151206839
1141	82	0.045476301734758806
1141	83	0.1166354258715927
1141	84	-0.17087142721049275
1141	85	0.030169602055998723
1141	86	-0.05652156898482019
1141	87	0.14287301185648005
1141	88	0.03197679174139978
1141	89	-0.02930442013256851
1141	90	0.001724891485274327
1141	91	-0.09033807696133067
1141	92	0.14415341096090373
1141	93	0.05096751220921192
1141	94	0.06604540770458556
1141	95	0.05011977840550941
1141	96	0.08873031797463682
1141	97	0.17876640491952855
1141	98	0.25468254085446773
1141	99	0.04603343602430954
1141	100	-0.20125203160726812
1141	101	-0.03756105071786209
1142	1	0.3062185791536578
1142	2	0.08767786937600874
1142	3	0.016656350211036397
1142	4	0.0910833863877798
1142	5	0.15084470715964926
1142	6	0.2770536494758531
1142	7	0.08740631217902717
1142	8	0.165564089797698
1142	9	-0.05383153084945036
1142	10	0.1466478333603476
1142	11	0.1338930052760503
1142	12	-0.21332222986205096
1142	13	0.02466010265677454
1142	14	-0.05932733678800872
1142	15	-0.16565066968742315
1142	16	0.13946491282651152
1142	17	0.09016761177078081
1142	18	-0.14826804956118877
1142	19	0.2645482586804704
1142	20	-0.06575069946649847
1142	21	4.421156263489934E-4
1142	22	0.18426120473003493
1142	23	0.06370163468650958
1142	24	0.06743330796606273
1142	25	-0.10642762488340196
1142	26	-0.021045106213534837
1142	27	0.1910250839731944
1142	28	0.042808889885940005
1142	29	0.034668623549997335
1142	30	-0.13961162835138197
1142	31	-0.022078962415918113
1142	32	-0.08640423646219375
1142	33	0.011470477951107227
1142	34	0.146360451797932
1142	35	-0.08981853483383162
1142	36	-0.006956087124464716
1142	37	0.02380056110452955
1142	38	0.14399925373998457
1142	39	-0.2682571747280207
1142	40	-0.21552788669437462
1142	41	-0.027069569989585318
1142	42	-0.09120699340238048
1142	43	0.04241771959969043
1142	44	0.21721510403727962
1142	45	-0.12703825749226638
1142	46	-0.08529886073941384
1142	47	0.11749563051892409
1142	48	-0.004361333210056273
1142	49	-0.019353128914808337
1142	50	-0.0615026451973506
1142	51	-0.16792127466192142
1142	52	-0.14515750750405942
1142	53	0.026728061464943664
1142	54	-0.21488494723065799
1142	55	-0.11559225789678607
1142	56	-0.1938202727201883
1142	57	0.08818922092875425
1142	58	-0.18057086276706968
1142	59	-0.2713339070563592
1142	60	-0.1042177078867681
1142	61	0.16343975703722435
1142	62	-0.12311901241079681
1142	63	0.08041319327579544
1142	64	0.10775810923512807
1142	65	0.06411787867300944
1142	66	0.2628032931339135
1142	67	-0.03358508212843958
1142	68	-0.20795002046808975
1142	69	-0.06366481904424148
1142	70	-0.14685454728061842
1142	71	-0.024102052763709025
1142	72	0.006010684866218696
1142	73	-0.28272697432127813
1142	74	-0.008528133762652601
1142	75	-0.181898287693663
1142	76	0.07953517658534537
1142	77	0.18648112316804344
1142	78	0.029127697594660162
1142	79	0.26129591431712385
1142	80	-0.059044094208616116
1142	81	-0.011449423883135523
1142	82	0.028981422268209656
1142	83	0.012989002498848379
1142	84	-0.1705740876931401
1142	85	0.023627325782804576
1142	86	0.1945657173099633
1142	87	-0.10750320130488689
1142	88	0.12075220478915583
1142	89	0.14210999611371022
1142	90	0.15784548626113093
1142	91	-0.2539978624572896
1142	92	-0.038030586121379883
1142	93	-0.0108823349655367
1142	94	-0.01209840295347675
1142	95	-0.1625368795790081
1142	96	0.1012565016037783
1142	97	0.23955720700195826
1142	98	-0.019379367088895094
1142	99	-0.056852492110706976
1142	100	0.35238083598829206
1142	101	-0.0755031062255469
1143	1	0.06517410378657473
1143	2	0.2469193016516371
1143	3	0.0442942224082401
1143	4	0.22065789866592667
1143	5	-0.19076570045483976
1143	6	0.08194649614187455
1143	7	-0.05424443626746722
1143	8	-0.030458336183080803
1143	9	-0.0543986236962013
1143	10	0.27734332451198185
1143	11	0.06227802329935628
1143	12	0.11596261283072096
1143	13	0.19560517869403782
1143	14	-0.031369299257427485
1143	15	0.04587176049552255
1143	16	0.2563400671562093
1143	17	0.1453723194818437
1143	18	0.022971178376117507
1143	19	0.06232823225882811
1143	20	0.14992507550369538
1143	21	0.12493000117044062
1143	22	0.14875006677839764
1143	23	0.06475217718665505
1143	24	0.03810696384196177
1143	25	0.07052815508136945
1143	26	-0.008618689211793651
1143	27	0.09340267175952732
1143	28	0.06749523791606293
1143	29	-0.04046737668052458
1143	30	0.2709263734727614
1143	31	0.23964859369405644
1143	32	0.2808934360558979
1143	33	0.2010763904443209
1143	34	0.02716489921458276
1143	35	-0.12818994983253873
1143	36	0.12554753774741556
1143	37	0.14552662044157216
1143	38	-0.04357280847294476
1143	39	0.08390188020794653
1143	40	0.005196495376523558
1143	41	0.029398390064990565
1143	42	0.09931459194429237
1143	43	0.08156713635850821
1143	44	-0.04215603521903688
1143	45	7.178213219560803E-5
1143	46	-0.014737222709534592
1143	47	-0.02877870554821982
1143	48	-0.038456940181497146
1143	49	-0.03382340136349882
1143	50	0.21960611936867025
1143	51	0.05863932122979776
1143	52	0.1893268202027727
1143	53	0.08009081799242068
1143	54	-0.01649049633621047
1143	55	-0.09806000424099892
1143	56	-0.0796357078108727
1143	57	-0.10885693370549632
1143	58	-0.10341341866293874
1143	59	-0.03877301261046995
1143	60	-0.13074740782381866
1143	61	0.03225521333885695
1143	62	-0.06910311860323048
1143	63	-0.05760607987686228
1143	64	0.10881185338860888
1143	65	-0.01200583161097768
1143	66	-0.043854665035688356
1143	67	-0.12231450200086158
1143	68	-0.09498768671894453
1143	69	-0.15547342901042782
1143	70	0.23711213311313628
1143	71	0.14687263856689725
1143	72	0.02887729318275234
1143	73	-0.01874345323098936
1143	74	0.0708816734617983
1143	75	-0.18844847020791633
1143	76	0.08118482846557384
1143	77	-0.11313880056057002
1143	78	0.0432141718499679
1143	79	0.13673038867968756
1143	80	-0.17400706108470843
1143	81	0.17804803260339241
1143	82	0.07832130138178428
1143	83	-0.02042985499916483
1143	84	-0.011734062704242376
1143	85	0.2024720812145091
1143	86	0.23305239182868576
1143	87	-0.021943618336244697
1143	88	0.14168661531875415
1143	89	0.004013082867707851
1143	90	0.001891751752630455
1143	91	0.18384944189067198
1143	92	0.08353018786230848
1143	93	0.07723516891346804
1143	94	-0.01792301078096159
1143	95	-0.16024689703201744
1143	96	-0.08517016912898612
1143	97	-0.043084749304277636
1143	98	0.3560284935303315
1143	99	-0.0035641740232463803
1143	100	0.0814293166236908
1143	101	-0.20458256285694887
1144	1	0.1563665022558851
1144	2	0.08219400929976217
1144	3	0.028871100630098567
1144	4	0.12723755960247018
1144	5	0.17001153000836666
1144	6	0.1723738691780028
1144	7	0.02104966435327782
1144	8	0.016044999094638968
1144	9	-0.08764044610497024
1144	10	0.4223717245234013
1144	11	0.22109818764917577
1144	12	0.05698088057675932
1144	13	0.08239267086991475
1144	14	-0.007495922825917489
1144	15	0.10285791405780031
1144	16	0.2850488224160088
1144	17	0.22242782784586979
1144	18	0.23661829944028767
1144	19	0.15735420010846468
1144	20	0.05608342973820868
1144	21	0.3657827613122535
1144	22	0.25581664248355196
1144	23	0.2769802022029424
1144	24	0.2284724675064851
1144	25	0.18083453108393144
1144	26	0.1781922401594329
1144	27	0.20734201404670216
1144	28	0.32244046603474885
1144	29	0.40976999024907457
1144	30	0.3318321266007018
1144	31	0.4156812272750159
1144	32	0.16454685662008472
1144	33	0.12916158766449826
1144	34	0.17923611612763324
1144	35	0.16727187748880112
1144	36	0.2828927266299033
1144	37	0.3479556465436957
1144	38	0.34337408075193565
1144	39	0.14352200467835274
1144	40	0.20549888745789247
1144	41	0.14237572191517245
1144	42	0.28534883758619856
1144	43	0.338333068726719
1144	44	0.17738777163274477
1144	45	0.13261414697334573
1144	46	0.12415127533608938
1144	47	0.2069146555345398
1144	48	0.404500021811252
1144	49	0.4030278295314673
1144	50	0.14703000979033476
1144	51	0.08508636703765404
1144	52	0.29353148520966954
1144	53	0.38598923242393823
1144	54	0.2036679841295097
1144	55	0.35665535443854424
1144	56	0.027831270065298952
1144	57	0.13990256328324335
1144	58	0.325344140636588
1144	59	0.17515913369391
1144	60	0.450529609774982
1144	61	0.15308018653482236
1144	62	0.36112419003086416
1144	63	0.4763085066214643
1144	64	0.2792967460458513
1144	65	0.18034118038782054
1144	66	0.3187283952992104
1144	67	0.1613507376635539
1144	68	0.37288627021531084
1144	69	0.24175165530116516
1144	70	0.3800448538901122
1144	71	0.13108730558786874
1144	72	0.24684441598360252
1144	73	0.12776595240093513
1144	74	0.031948592483672655
1144	75	0.16568915959615538
1144	76	0.36258072048401857
1144	77	0.3898117533894023
1144	78	0.2770627080704813
1144	79	0.1118439465142842
1144	80	0.004999644043614637
1144	81	0.1639402882384715
1144	82	0.37750292919349704
1144	83	0.18740058030955709
1144	84	0.12265594107064004
1144	85	0.42610593996178636
1144	86	0.183373175877243
1144	87	0.11362045626238171
1144	88	0.3339685016632359
1144	89	0.11847262636903366
1144	90	0.21083133323588044
1144	91	0.2344918743097395
1144	92	0.34608587130177426
1144	93	0.4114286700967824
1144	94	0.10668648654949209
1144	95	0.018579305511181587
1144	96	0.43757174956122924
1144	97	0.36916627069613384
1144	98	0.16134499818018355
1144	99	0.10521898528656237
1144	100	0.2782217575452748
1144	101	0.14926762964564233
1145	1	0.09720722815775673
1145	2	-0.07627549751251195
1145	3	-0.13489265819005425
1145	4	-0.1269614399057204
1145	5	0.10777237913000448
1145	6	-0.2351423718372203
1145	7	0.03569075695124013
1145	8	0.16942109306103248
1145	9	-0.12149624934843928
1145	10	-0.045616035811278266
1145	11	0.16753792252501398
1145	12	0.05481939025140292
1145	13	-0.12135660119101033
1145	14	0.0045787086774353725
1145	15	-0.05272823380180114
1145	16	0.028915922862339016
1145	17	0.10600922635315158
1145	18	0.02535978281034801
1145	19	0.0627820019279497
1145	20	-0.1728900887128617
1145	21	0.016284344772657278
1145	22	0.033050206493832945
1145	23	0.07508704616778772
1145	24	-0.06532971003451138
1145	25	-0.12752560481174413
1145	26	0.03394115828249511
1145	27	0.0990654239499662
1145	28	-0.11063420456638795
1145	29	-0.029548391267141483
1145	30	-0.005035646739138144
1145	31	-0.14827966670618764
1145	32	0.15540208985896697
1145	33	-0.11971188160566726
1145	34	-0.097607910450634
1145	35	0.21615687031744102
1145	36	0.17878848781238332
1145	37	0.056344179779898695
1145	38	0.014140664901695743
1145	39	-0.1416004639971149
1145	40	0.037169741703394266
1145	41	-0.12469673863207476
1145	42	0.004935388770348936
1145	43	-0.2540749640166524
1145	44	0.05398692259342397
1145	45	0.1081479861085839
1145	46	-0.1275808595471588
1145	47	-0.02778236747759877
1145	48	0.030947823178031797
1145	49	-0.19317639261804231
1145	50	0.04592313084325639
1145	51	0.09333600023867206
1145	52	0.02847647050684543
1145	53	0.0016513946139085078
1145	54	-0.3858443429913905
1145	55	-0.16213195565423888
1145	56	-0.051356977551279215
1145	57	-0.03449003200731937
1145	58	0.1450177358427851
1145	59	0.22446309018424415
1145	60	0.0019187130157760635
1145	61	0.23483119124507823
1145	62	0.02879381784050139
1145	63	-0.08839154132476779
1145	64	0.18397387034183765
1145	65	0.025765401673069732
1145	66	0.028365588407297082
1145	67	0.15855833251170282
1145	68	-0.02794301443921654
1145	69	-0.02918778222571916
1145	70	0.03827792197581914
1145	71	-0.09349738330691792
1145	72	0.21888702845662067
1145	73	-0.10444074731365305
1145	74	-0.039628756315920555
1145	75	0.05465720435694976
1145	76	-0.06754042092444479
1145	77	0.27472021312176764
1145	78	0.09088768579503181
1145	79	0.19911679351228884
1145	80	-0.17445920141929605
1145	81	-0.015358050517107813
1145	82	0.07836040541072009
1145	83	0.09644801415712578
1145	84	0.020130018208512013
1145	85	0.24695617279940052
1145	86	0.14485732789767525
1145	87	0.08543115712109284
1145	88	0.08111528916263921
1145	89	0.10505056163544424
1145	90	0.12540019781555145
1145	91	-0.07452798530862026
1145	92	0.025157648666628063
1145	93	0.1924608928471656
1145	94	-0.00973479005501332
1145	95	0.08887753932006603
1145	96	0.020848185324595647
1145	97	0.18341556230595302
1145	98	0.5125871760504239
1145	99	-0.015033874510827161
1145	100	0.18910226030166655
1145	101	-0.02610199878132846
1146	1	0.15312646292537835
1146	2	-0.02335096861862951
1146	3	-0.052843950555086394
1146	4	-0.04751482356567749
1146	5	-0.06864982900801664
1146	6	0.022491858631930484
1146	7	-0.010316476193210633
1146	8	-0.0848258169555578
1146	9	0.03526552752013856
1146	10	-0.14761508617345953
1146	11	-0.13448162662710672
1146	12	-0.20915733316344642
1146	13	0.021773898707543538
1146	14	-0.12956830111387774
1146	15	-0.17885519661323457
1146	16	-0.0666582210517106
1146	17	-0.1221856041866971
1146	18	-0.05926717058837028
1146	19	-0.03823352485957798
1146	20	-0.16854058016089368
1146	21	-0.1511024987692835
1146	22	0.037121935524929484
1146	23	-0.11869889208065132
1146	24	-0.2430609123303782
1146	25	-0.003175343243000839
1146	26	-0.24894465299895074
1146	27	-0.08925277583793445
1146	28	-0.2896183431047419
1146	29	-0.28616981417600584
1146	30	-0.09315492459604968
1146	31	-0.09665827517302716
1146	32	-0.10071564849698689
1146	33	-0.3155472805058466
1146	34	-0.30513975155572837
1146	35	0.054489607512493876
1146	36	-0.04351001222003248
1146	37	0.029655173615623198
1146	38	0.08531790204131795
1146	39	0.0654097038210395
1146	40	-0.05300443525973009
1146	41	0.0878163084293817
1146	42	0.04844302456960037
1146	43	-0.2142353565893913
1146	44	0.07991161673265168
1146	45	0.06736208760269591
1146	46	-0.25701607604994336
1146	47	0.06194627456123669
1146	48	-0.09533183470134787
1146	49	-0.26973728134517216
1146	50	-0.15267249287425955
1146	51	0.0707183047628348
1146	52	-0.05854549457409064
1146	53	-0.18347694245313306
1146	54	0.04527867694054066
1146	55	-0.038991122692188185
1146	56	-0.13807773592283468
1146	57	0.23434532296687394
1146	58	0.03989492089874602
1146	59	0.017595577210393287
1146	60	-0.017672691716093425
1146	61	-0.002269945182732158
1146	62	0.015618534361060199
1146	63	0.19120651505527064
1146	64	0.06953707459554437
1146	65	0.23229824052538817
1146	66	0.17908817075282002
1146	67	0.10429301541842761
1146	68	0.04639187303706649
1146	69	0.26299945957842397
1146	70	-0.21800757178355212
1146	71	-0.10193995636523567
1146	72	-0.03875054875374673
1146	73	-0.07839096872150009
1146	74	-0.22494492923367204
1146	75	-0.127860674562136
1146	76	0.0441522561966039
1146	77	0.1726822568929549
1146	78	0.1615930324232977
1146	79	-0.05602704315000295
1146	80	-0.1407114996892389
1146	81	-0.01114115658579351
1146	82	-0.03904494979356343
1146	83	-0.0466130408612031
1146	84	0.06264450855211834
1146	85	-0.008319441798242622
1146	86	0.041452227882402326
1146	87	0.07513428025816182
1146	88	0.30049752256855555
1146	89	0.2256298825398133
1146	90	0.13697866739262565
1146	91	0.033959141242121405
1146	92	0.06715966926163475
1146	93	0.36799872461903504
1146	94	-0.2515464647433987
1146	95	0.1496597982448833
1146	96	-0.25123811039764377
1146	97	0.048339413484740135
1146	98	-0.021795360653918294
1146	99	-0.040210990331082996
1146	100	0.05271460726670085
1146	101	0.16193381971652343
1147	1	0.08415963235390933
1147	2	0.1394482019311596
1147	3	-0.015130710218564047
1147	4	0.013835529582649997
1147	5	0.12531922502406445
1147	6	0.08466546769250982
1147	7	-0.04278172167268224
1147	8	0.10383204362121745
1147	9	0.10145036416745512
1147	10	0.23770551173550558
1147	11	0.24080629844362988
1147	12	-0.06110185149072578
1147	13	-0.05919815432822162
1147	14	-0.23929278661555742
1147	15	0.023148868605204598
1147	16	-0.012109878623292047
1147	17	0.23952424853754906
1147	18	0.15792255516110743
1147	19	-0.0321417659358616
1147	20	-0.0029824350439326963
1147	21	0.06566074107546882
1147	22	0.09340970427330575
1147	23	0.3474204858860972
1147	24	0.19232302020030545
1147	25	0.17486013042316984
1147	26	0.024834604342181876
1147	27	0.12379304712186467
1147	28	0.17986227951445244
1147	29	0.13398325617722406
1147	30	-0.1777410166772455
1147	31	0.17872480354878206
1147	32	0.008361365272982368
1147	33	0.0464756354732927
1147	34	0.09053788285795861
1147	35	-0.014014743250605477
1147	36	0.09569264329298477
1147	37	0.3176336074078705
1147	38	0.11825734627451823
1147	39	-0.17097439884361876
1147	40	-0.012223342438772988
1147	41	0.0012522257831975026
1147	42	0.14557215500083487
1147	43	0.17514711149165407
1147	44	0.08952784847646456
1147	45	2.6861415541645783E-4
1147	46	-0.11130187224868848
1147	47	0.0013162180194186135
1147	48	-0.07697285117755825
1147	49	0.18213311465263615
1147	50	-0.011737526115261687
1147	51	-0.019133779127230355
1147	52	-0.06758624239348165
1147	53	0.04354037459059157
1147	54	0.21868098184783236
1147	55	-0.07097379874266352
1147	56	-4.0816958450307084E-4
1147	57	-0.1032188984232576
1147	58	-0.06522067080231153
1147	59	-0.13288154081633508
1147	60	0.14518256235796656
1147	61	0.16528920985619067
1147	62	0.16109417391727732
1147	63	0.11694439531150636
1147	64	0.19207831952840593
1147	65	0.10230793167467311
1147	66	0.23100393581056977
1147	67	0.27900072713320867
1147	68	0.10520800424907151
1147	69	0.07469818976791487
1147	70	-0.053314535955180986
1147	71	0.17757028379571693
1147	72	0.14563617476933644
1147	73	-0.13127187263724238
1147	74	-0.09565859417269706
1147	75	-0.07080364075695655
1147	76	0.002016788117863655
1147	77	0.11373679874811415
1147	78	0.16282854409232783
1147	79	0.20623165382464492
1147	80	0.3815462304724164
1147	81	0.019048102289268343
1147	82	0.2818260524504055
1147	83	0.01119693518401732
1147	84	0.10750253876063454
1147	85	-0.09222457944667894
1147	86	0.09984438439227006
1147	87	-0.031809466920663
1147	88	0.26808333820819996
1147	89	0.12118478192743964
1147	90	0.11504163872704254
1147	91	-0.19559909427812983
1147	92	0.2321465157917899
1147	93	0.2844271583798985
1147	94	0.179922921499859
1147	95	0.10954501117497983
1147	96	0.17760832475149613
1147	97	0.22421232319633333
1147	98	0.2757825635316209
1147	99	0.06400014990765612
1147	100	0.016960104942057797
1147	101	-0.0713619223093076
1148	1	0.19731385668904267
1148	2	0.25857572432501286
1148	3	0.012979788997462549
1148	4	0.34887528045154426
1148	5	0.20779997710280895
1148	6	0.19725513932741023
1148	7	0.17183657460390833
1148	8	0.26949134244635076
1148	9	0.33188324786667067
1148	10	0.4164467872104467
1148	11	0.2317809853982169
1148	12	0.2597142670640835
1148	13	0.2506164029737761
1148	14	0.3347031504457121
1148	15	0.475920970874796
1148	16	0.2739558144775742
1148	17	0.3741348222184797
1148	18	0.13482839638855637
1148	19	0.353657108556483
1148	20	0.15932929008186392
1148	21	0.23446639103689648
1148	22	0.32918649030134617
1148	23	0.42345123905253246
1148	24	0.37148849459190814
1148	25	0.32555784142238764
1148	26	0.34914011457733807
1148	27	0.13879646916046084
1148	28	0.15922880913223736
1148	29	0.4218365251862721
1148	30	0.2942718950341572
1148	31	0.12959428582529853
1148	32	0.35080828184050006
1148	33	0.27072165745800447
1148	34	0.19319192897934556
1148	35	0.2614526704077633
1148	36	0.3722954374837215
1148	37	0.39415340252062947
1148	38	0.2345932716556689
1148	39	0.11581837287377539
1148	40	0.0981913684784459
1148	41	0.20965019297513265
1148	42	0.26643872561614756
1148	43	0.25206182157219104
1148	44	0.29336170306409315
1148	45	0.2441884296832768
1148	46	0.14980385619372072
1148	47	0.2506887048290878
1148	48	0.29860801686562155
1148	49	0.3513817889264388
1148	50	0.16711586504968778
1148	51	0.47283321535232403
1148	52	0.4306341301987544
1148	53	0.31216873115864274
1148	54	0.29814632387598294
1148	55	0.21573948797062314
1148	56	0.536171247648177
1148	57	0.3076871971562056
1148	58	0.36146863654025907
1148	59	0.3071717057695764
1148	60	0.29936715498476474
1148	61	0.1179061071967098
1148	62	0.4306403731117143
1148	63	0.5283127589411762
1148	64	0.49186939947023944
1148	65	0.15731741130726817
1148	66	0.21309638272713727
1148	67	0.39568764155882263
1148	68	0.18488000728790865
1148	69	0.2759579852488159
1148	70	0.4755602743266678
1148	71	0.24542328506580446
1148	72	0.36079329570535634
1148	73	0.00801346514055723
1148	74	0.34228704477796157
1148	75	0.1664691367168274
1148	76	0.1259414396807017
1148	77	0.041040650675078894
1148	78	0.12425363491440322
1148	79	0.29501724009767116
1148	80	0.32214123011264206
1148	81	0.4946650314237857
1148	82	0.3779564714451453
1148	83	0.25410017934353846
1148	84	0.38622465416616336
1148	85	0.3885312643744925
1148	86	0.14613937917972208
1148	87	0.3941132284743958
1148	88	0.3712427416188575
1148	89	0.6279016831167041
1148	90	0.2526669949453577
1148	91	0.23218083098923614
1148	92	0.26443959959241425
1148	93	0.18874520214517787
1148	94	0.5145163013193681
1148	95	0.41646296759042656
1148	96	0.26209711903928223
1148	97	0.4113572553161404
1148	98	0.18923929105870485
1148	99	0.3485342924820003
1148	100	0.32604591025901897
1148	101	0.34365814974594144
1149	1	0.04332408416772182
1149	2	-0.14202643490175149
1149	3	-0.16578950495566858
1149	4	-0.10093300628365398
1149	5	0.016383094696365674
1149	6	-0.013068694804864833
1149	7	-0.10089965421493474
1149	8	0.0933736940182115
1149	9	-0.03542806088812256
1149	10	0.08308061487468876
1149	11	0.16526911929488364
1149	12	-0.09462646709961575
1149	13	-0.04275602124295119
1149	14	-0.07537991975991787
1149	15	-0.06690649217509304
1149	16	-0.013085333208145755
1149	17	0.08629202875834352
1149	18	0.017035310370317802
1149	19	0.09330658753868448
1149	20	0.07719520386243772
1149	21	-0.026885927396676834
1149	22	-0.07754908007471073
1149	23	-0.11002084945813806
1149	24	-0.12162736972231869
1149	25	-0.2378255900954045
1149	26	-0.049969324931552705
1149	27	0.1654866801448165
1149	28	-0.04556768050310467
1149	29	-0.017573852603590012
1149	30	-0.025609086444646323
1149	31	-0.014628377575760965
1149	32	-0.09228837789256517
1149	33	0.1312194967347864
1149	34	0.053066242893599735
1149	35	0.0037163833932183366
1149	36	-0.15046323824817165
1149	37	0.03568451477348589
1149	38	0.07639740488059488
1149	39	0.06897332807140089
1149	40	0.04514931293979885
1149	41	0.16666518585031298
1149	42	0.13743631631415099
1149	43	0.20966874785818845
1149	44	0.14686566619129593
1149	45	-0.15425633178917764
1149	46	0.008029153365910702
1149	47	-0.038703133473326545
1149	48	0.03326222632691156
1149	49	1.1337206564832059E-4
1149	50	0.04540080450122019
1149	51	0.247013944594336
1149	52	0.005624278498025603
1149	53	-0.09550462136264315
1149	54	-0.22196652590096022
1149	55	-0.040519459618323594
1149	56	0.12665018163596642
1149	57	-0.20434143845390906
1149	58	0.0010115342538341565
1149	59	-0.02385458372244642
1149	60	-0.020259843829705915
1149	61	0.16445269119222417
1149	62	0.26988722098316487
1149	63	0.023617197277843616
1149	64	0.0983504883616817
1149	65	0.029319293522497958
1149	66	0.14616883304879025
1149	67	0.1678959522374015
1149	68	-0.09833726719127611
1149	69	-0.08651102554066625
1149	70	0.20552557306182706
1149	71	-0.027120897941387057
1149	72	0.026648963717171625
1149	73	-0.030208639581772445
1149	74	-0.07120338369203694
1149	75	-0.07959641824568564
1149	76	0.09978164093806186
1149	77	-0.18233606339614283
1149	78	0.25011555480719494
1149	79	0.1925495761229712
1149	80	-0.05201098323611575
1149	81	0.08400831788463847
1149	82	0.32528645270613055
1149	83	-0.007051779606875641
1149	84	0.20244512608341125
1149	85	0.2606042284810499
1149	86	-0.01904038733912472
1149	87	-0.06240523037043744
1149	88	0.06906364518193442
1149	89	0.11815473464982773
1149	90	0.18385390457076056
1149	91	0.20569014812088682
1149	92	0.025029554349416117
1149	93	0.011306095632079405
1149	94	-0.08467328198278778
1149	95	-0.06188698477223653
1149	96	0.031323315750725556
1149	97	-0.05941395410690831
1149	98	0.06353990344374694
1149	99	0.12882848006170633
1149	100	0.07228397390515795
1149	101	-0.009778056958538173
1150	1	0.010153236739476768
1150	2	0.03711837095811177
1150	3	-0.19603523283162616
1150	4	0.184689800939438
1150	5	-0.07842677771691342
1150	6	-0.02771461453681212
1150	7	0.08238958942828134
1150	8	-0.06428125012021724
1150	9	0.27139097631912534
1150	10	-0.025428339338041894
1150	11	0.11106669131709168
1150	12	-0.08668430923398773
1150	13	-0.1459957788142887
1150	14	-0.15889077656530048
1150	15	0.09441428660429096
1150	16	0.21082296742513051
1150	17	-0.05467401550995987
1150	18	-0.10338397750221162
1150	19	-0.02209151467958037
1150	20	0.03904588839142775
1150	21	-0.17919992589575173
1150	22	-0.12586850495465285
1150	23	-0.05915786039074078
1150	24	4.5458712584434124E-4
1150	25	-0.02614489470246184
1150	26	-0.327837848832786
1150	27	0.06714617640464127
1150	28	-0.020229086406054364
1150	29	0.0490129501013854
1150	30	0.070774287114439
1150	31	0.04076226357619106
1150	32	1.3843242692956892E-4
1150	33	-0.06590444675603635
1150	34	-0.0903666397551035
1150	35	0.0380638314410362
1150	36	0.12675705626694622
1150	37	0.03439925382176057
1150	38	0.08993391091591008
1150	39	-0.06407627184498921
1150	40	-0.1584088152574168
1150	41	0.09992741993577425
1150	42	0.20313268492317604
1150	43	-0.03316718727490553
1150	44	0.0036438831955152295
1150	45	0.14736774617917092
1150	46	0.004732846801104529
1150	47	-0.1850702598243501
1150	48	-0.02946257251149831
1150	49	0.00579688806515577
1150	50	0.09607426008848563
1150	51	0.13436096733234137
1150	52	0.2796042555507867
1150	53	0.2829190863311126
1150	54	0.038690118439880905
1150	55	0.03866530587131933
1150	56	0.10831727582436201
1150	57	-0.08768669193627687
1150	58	0.1504029016051831
1150	59	-0.18587377471309452
1150	60	-0.0019165696657950093
1150	61	0.11960624960036625
1150	62	0.33651674129963993
1150	63	0.15531808192639573
1150	64	0.11258996868327387
1150	65	0.12606307100769953
1150	66	0.026344273864474133
1150	67	0.15291575682713443
1150	68	0.19291928794025637
1150	69	0.022619615076273192
1150	70	0.48208975824308453
1150	71	-0.0407942662271239
1150	72	-0.1969860271493431
1150	73	0.10536586148793248
1150	74	-0.08286736530106964
1150	75	-0.03242995414206007
1150	76	0.182007651525808
1150	77	0.19048417197790002
1150	78	0.2962227880393371
1150	79	0.09111059397996968
1150	80	0.2846983547300681
1150	81	0.008997851032987114
1150	82	-0.07906933357060808
1150	83	-0.05732750519972285
1150	84	-0.017668772340329042
1150	85	-0.09679287547226068
1150	86	-0.00796740181147726
1150	87	-0.03089580771554523
1150	88	0.21600476351655828
1150	89	-0.11088465617215348
1150	90	0.05839476800981913
1150	91	-0.16544834050928614
1150	92	-0.021850743230594105
1150	93	0.18118366820173293
1150	94	0.2173829489096306
1150	95	-0.01562629992597664
1150	96	0.0780194713937945
1150	97	0.022293638865583887
1150	98	0.08939608568785928
1150	99	-0.05020725073190846
1150	100	0.05624745076206494
1150	101	0.09309673461166312
1151	1	0.13310970472862493
1151	2	0.3642275136897837
1151	3	0.06611211604779044
1151	4	-0.11375999619284016
1151	5	0.17699778764458074
1151	6	-1.9786325087522982E-4
1151	7	0.10534054216254418
1151	8	0.049089496759762596
1151	9	0.030599110591644774
1151	10	0.1972293683347175
1151	11	0.12110403895817257
1151	12	-0.13162343851052327
1151	13	0.05526107493052024
1151	14	-0.09055864167257255
1151	15	0.05366133984523458
1151	16	0.0922541448488019
1151	17	0.02978056220362646
1151	18	-0.1217470706652719
1151	19	0.12152488997779187
1151	20	-0.0770537649800076
1151	21	-0.0413123101404409
1151	22	0.04005034171189692
1151	23	0.14857702442888865
1151	24	-0.05804457674070562
1151	25	0.10955326892578654
1151	26	0.11306244888691452
1151	27	-0.007833817788728936
1151	28	0.01534118574575416
1151	29	0.007875808605959378
1151	30	0.12446789493403543
1151	31	0.12822879482426686
1151	32	-0.1000144337885942
1151	33	-0.015348498657708376
1151	34	-0.22574262924906208
1151	35	0.06546361769888875
1151	36	0.0017880405526327081
1151	37	0.060985279830866546
1151	38	0.01798709878526239
1151	39	0.048603507253439204
1151	40	0.1066947102391893
1151	41	0.1593527303769875
1151	42	-0.025711265622682333
1151	43	-0.1729066799338952
1151	44	-0.03758275111498932
1151	45	0.04288134648552955
1151	46	0.25958382565478644
1151	47	0.22621124606916965
1151	48	0.24105797389416495
1151	49	0.2716242647497822
1151	50	0.12842695335394438
1151	51	0.08467164268050453
1151	52	0.1047436197979934
1151	53	0.020569442065053067
1151	54	0.13509885501986219
1151	55	0.08036188152240697
1151	56	0.034458647416215626
1151	57	0.19067509005298433
1151	58	0.1163431849227834
1151	59	-0.026499558425605585
1151	60	0.052933368573761186
1151	61	0.17794599138238
1151	62	0.13083145006816466
1151	63	-0.02160421853844241
1151	64	0.1781865371541258
1151	65	0.21539729649421702
1151	66	0.10495934133268747
1151	67	0.1247350937270042
1151	68	0.10265475342256991
1151	69	0.09243774694498086
1151	70	0.05489726231969172
1151	71	0.17491463653892936
1151	72	0.08117887064673823
1151	73	0.0667057978647847
1151	74	0.09032412538907408
1151	75	0.036966520881634324
1151	76	0.28812989662998234
1151	77	-0.08156066600368206
1151	78	0.023738394649733152
1151	79	0.43789941487050754
1151	80	0.3342061962778402
1151	81	0.20670329687890643
1151	82	0.3585738419258391
1151	83	0.08600293869504583
1151	84	0.3507485888495552
1151	85	0.11043377340684657
1151	86	0.04128861111711046
1151	87	0.11604556720627812
1151	88	0.170242716586948
1151	89	0.014577194393581294
1151	90	0.2599671359584832
1151	91	0.1610634897124399
1151	92	0.32151612215868397
1151	93	-0.010988207952699725
1151	94	0.07782618809167019
1151	95	-0.02875593651230446
1151	96	0.2934041187973051
1151	97	0.36541075686394464
1151	98	-0.016876840342163746
1151	99	0.06468029530226005
1151	100	-0.03226635454527127
1151	101	0.16859953334336097
1152	1	0.14217822655341195
1152	2	-0.086444570695285
1152	3	-0.01992289390521762
1152	4	-0.06396008238381512
1152	5	-0.11668769738486873
1152	6	0.04874014081241285
1152	7	-0.20156704879971699
1152	8	-0.19669022373521727
1152	9	-0.11920080321738169
1152	10	-0.03738451662085396
1152	11	-0.18630633268909946
1152	12	-0.25033919298937235
1152	13	-0.14925984690247418
1152	14	-0.408465842723281
1152	15	-0.0774351324813054
1152	16	-0.1791181385963796
1152	17	0.06369773678139268
1152	18	0.0049105664707269625
1152	19	0.04009904499841355
1152	20	0.06772449847706952
1152	21	0.02324472981523229
1152	22	0.009713170828028694
1152	23	0.09574606134735575
1152	24	0.06167263477605189
1152	25	-0.011161295296751916
1152	26	0.0780976435348677
1152	27	0.10633433669833181
1152	28	-0.04077119086775838
1152	29	-0.1760003226505802
1152	30	0.05062275138501349
1152	31	0.00920521543622499
1152	32	-0.006686025653806382
1152	33	0.0057231424594874625
1152	34	-0.04874946296204996
1152	35	0.001458610413699546
1152	36	-0.06584930066102146
1152	37	0.01090421927144547
1152	38	-0.03961720255480827
1152	39	-0.048363391307994164
1152	40	-0.03866636837928894
1152	41	0.07031745364239583
1152	42	0.014117173294600605
1152	43	-0.11309014357977532
1152	44	-0.05951424981186193
1152	45	0.12095805645289914
1152	46	0.11699522338508928
1152	47	-0.0489103447699577
1152	48	-0.11538069712309351
1152	49	0.012870750415402199
1152	50	-0.005169057235235641
1152	51	-0.05536201284290598
1152	52	0.15750275706737682
1152	53	0.0985661175560324
1152	54	-0.11160023587057566
1152	55	-0.11454464231350414
1152	56	0.035215896692825766
1152	57	-0.25366811419910107
1152	58	-0.128695703624075
1152	59	0.15366215226001856
1152	60	-0.16931416369655494
1152	61	0.06312935241995632
1152	62	-0.009118066646728096
1152	63	0.0042161348445475255
1152	64	-8.095432087031895E-4
1152	65	-0.0897967358068783
1152	66	-0.07940930977855487
1152	67	-0.0015552056840277828
1152	68	-0.17029769788979365
1152	69	-0.2454903861995561
1152	70	0.2521863509527478
1152	71	0.02856851821103845
1152	72	-0.08904830413624865
1152	73	-0.04588218875509398
1152	74	0.039416041906960686
1152	75	-0.023264553016865364
1152	76	0.053710967450228964
1152	77	0.024171033805465925
1152	78	-0.26693040626963693
1152	79	-0.0996367545563217
1152	80	-0.08746672949531131
1152	81	0.022726609485360427
1152	82	-0.06109411760544248
1152	83	-0.23848966324630538
1152	84	4.212683627784486E-4
1152	85	0.16587509171831982
1152	86	-0.09117870813836504
1152	87	0.006688716049886523
1152	88	0.10715502753114947
1152	89	-0.11996486474984636
1152	90	-0.1276418853635164
1152	91	0.1564358552442613
1152	92	0.2769779621307791
1152	93	-0.047820484420512344
1152	94	0.15295803976110278
1152	95	-0.05582195469450113
1152	96	0.092722799664962
1152	97	0.17299966695854607
1152	98	0.001307403126816098
1152	99	0.157865051812756
1152	100	0.013685747898854572
1152	101	-0.06564290955511609
1153	1	-0.04876784190852135
1153	2	0.025489303341942104
1153	3	-0.061702479474469385
1153	4	-0.04412964451167056
1153	5	0.10389172156263982
1153	6	0.01828021579219552
1153	7	-0.20255942830524276
1153	8	-0.1192503178275004
1153	9	0.06414192300839261
1153	10	-0.048813624786134824
1153	11	-0.1815788490858239
1153	12	0.030352287248796017
1153	13	-0.11094746380315001
1153	14	-0.29761746034271397
1153	15	-0.2075422114551131
1153	16	-0.0921685416739777
1153	17	-0.18330633891715564
1153	18	0.09930423484444617
1153	19	-0.07837391572295616
1153	20	-0.025494649955135174
1153	21	0.031080852429234085
1153	22	0.21254655725162763
1153	23	0.011530204511366549
1153	24	-0.024545133309352707
1153	25	-0.046273560780726086
1153	26	-0.2140425474267218
1153	27	0.022882162856312505
1153	28	-0.06092833804213171
1153	29	0.008741536161998908
1153	30	-0.18507514052321028
1153	31	-0.0036761155774698295
1153	32	0.10007767367562082
1153	33	-0.07281777379674992
1153	34	0.11652705562362797
1153	35	-0.007084021066376067
1153	36	-0.2281249943057091
1153	37	-0.13558733120922284
1153	38	0.031102293006036064
1153	39	-0.0904705029527264
1153	40	-0.003653749232491066
1153	41	0.008015623253527338
1153	42	0.003275325100076998
1153	43	0.030116344866968348
1153	44	-0.12769276377459704
1153	45	0.11738058959347342
1153	46	-0.04968206133390396
1153	47	0.13760799587349481
1153	48	0.12061858411644266
1153	49	0.06936205586409017
1153	50	-0.10842553220521722
1153	51	0.13283806393378228
1153	52	0.16741593407031274
1153	53	-0.05053338992969714
1153	54	0.1622540354451658
1153	55	0.14488377976224598
1153	56	-0.06424503295848893
1153	57	0.014086494443994013
1153	58	0.05589260181644562
1153	59	0.024843124710258735
1153	60	-0.07136916520758518
1153	61	-0.04819765908838036
1153	62	0.09330529960256939
1153	63	-0.03294541473766799
1153	64	0.13145790102610277
1153	65	0.13871845209180833
1153	66	0.14023980443084838
1153	67	-0.04741375689162908
1153	68	-0.12652926944321763
1153	69	-0.05842725779463365
1153	70	0.01920913075884556
1153	71	0.029859836728107325
1153	72	-0.02066968072588793
1153	73	-0.20519626257505763
1153	74	-0.13283408673482455
1153	75	0.07466656032676156
1153	76	0.0896800280793073
1153	77	0.16786758620555275
1153	78	-0.018657473318555162
1153	79	0.03901213912430279
1153	80	0.10136389623467323
1153	81	-0.01582998881738007
1153	82	0.06649239910164795
1153	83	-0.0677252451564101
1153	84	-0.06968646402962975
1153	85	0.03456572251230483
1153	86	0.06803653611768112
1153	87	-0.06314743923504551
1153	88	-0.0931226753757528
1153	89	0.06738740138754906
1153	90	0.026034002673199552
1153	91	0.1124142270884505
1153	92	-0.1305894420821403
1153	93	0.16479702883163583
1153	94	-0.05351162119631425
1153	95	0.06627666250837905
1153	96	0.09865093995393437
1153	97	-0.13248006481311592
1153	98	0.06555397063721102
1153	99	0.17078313762295494
1153	100	-0.038863809818430184
1153	101	-0.15611851662184506
1154	1	-0.03466605545101231
1154	2	0.0782119007227493
1154	3	-0.22796046884671028
1154	4	-0.0575062976382128
1154	5	-0.028251930657283708
1154	6	-0.23667392093616968
1154	7	-0.1773773787025732
1154	8	-0.09155893586371633
1154	9	-0.002167043478991104
1154	10	-0.02740888262386676
1154	11	0.153169798246104
1154	12	-0.08237247181980933
1154	13	-0.0669797019888776
1154	14	-0.311073966861656
1154	15	0.11030171468614469
1154	16	-0.19852277454905476
1154	17	-0.002235545255096838
1154	18	-0.19992255846916152
1154	19	-0.09393000184201838
1154	20	-0.15946283120135973
1154	21	0.04612152119736379
1154	22	0.04312024338101139
1154	23	-0.06103313778059771
1154	24	-0.012885731419324031
1154	25	-0.28566515859064623
1154	26	-0.013128992353692581
1154	27	0.018341005288625922
1154	28	-0.1506762916981259
1154	29	-0.14801147971511597
1154	30	0.024777154898849574
1154	31	-0.008218079745077489
1154	32	0.1841318384736681
1154	33	0.021969816179471024
1154	34	-0.09109821741044755
1154	35	0.22285099924381058
1154	36	-0.016044869895736724
1154	37	-0.10016307578161587
1154	38	-0.08321792071068046
1154	39	-0.24686135546431842
1154	40	-0.06556835933822214
1154	41	0.10006641969029317
1154	42	0.021160871797370362
1154	43	0.24641740667510703
1154	44	0.05917062723600708
1154	45	0.076377889096932
1154	46	0.03131025015562727
1154	47	-0.026187443933181953
1154	48	0.2452826352484223
1154	49	-0.26170204301860167
1154	50	0.08360655111332704
1154	51	-0.15070842687259045
1154	52	0.16028881714881038
1154	53	0.008631521037806067
1154	54	0.16498114978554668
1154	55	0.2695308922958404
1154	56	-0.05605562393812136
1154	57	0.014422040012050275
1154	58	0.06774397448819514
1154	59	-0.08372683815387916
1154	60	0.02012830368185803
1154	61	0.11881208141229394
1154	62	0.24626810244051
1154	63	0.13409013696054473
1154	64	0.06255168278597978
1154	65	0.1360889363421407
1154	66	-0.06743951079808141
1154	67	0.150725901045476
1154	68	-0.020433955143488447
1154	69	0.16495333153953595
1154	70	0.17562740766782525
1154	71	0.0909807525093953
1154	72	0.035646319312824915
1154	73	-0.0054490509909967955
1154	74	0.0465190523907566
1154	75	-0.10692650678557669
1154	76	0.2562485584219871
1154	77	0.04019007776044958
1154	78	-0.13053368926793496
1154	79	-0.07549036617506033
1154	80	0.009009818226786592
1154	81	0.20338128551370716
1154	82	0.10131170458685546
1154	83	0.026896185235628423
1154	84	0.1335686506204823
1154	85	-0.11644833491115492
1154	86	-0.03889118930280233
1154	87	0.12862693540802894
1154	88	-0.10297610003770075
1154	89	0.14133486914775517
1154	90	0.29138924541138067
1154	91	0.06400855249667359
1154	92	0.11247057217854461
1154	93	0.2670956772928079
1154	94	0.011029278259393038
1154	95	0.0639738197276074
1154	96	0.052618282336247546
1154	97	0.3704091761118278
1154	98	0.03535728931193205
1154	99	0.11916638873687191
1154	100	-0.07090115216847437
1154	101	0.07189195627156408
1155	1	0.0057581999694491515
1155	2	-0.07214830721868992
1155	3	-0.28316318337501656
1155	4	-0.2562064270891753
1155	5	-0.2154323436704999
1155	6	-0.34146810021550067
1155	7	-0.2155236283300681
1155	8	-0.16487808372635726
1155	9	-0.1011237097304516
1155	10	-0.12571711151083065
1155	11	-0.10439819504325953
1155	12	-0.033192538137804206
1155	13	-0.16581574706493285
1155	14	-0.16603488717757386
1155	15	-0.040483426677141665
1155	16	-0.12927321170226946
1155	17	-0.14286702470140256
1155	18	-0.16961313756117846
1155	19	-0.290871269578453
1155	20	-0.1361892513383225
1155	21	-0.31765026353877346
1155	22	-0.18073137207552747
1155	23	-0.24890022428253644
1155	24	-0.08487883472623992
1155	25	-0.2173789883996875
1155	26	-0.08763858449643891
1155	27	-0.22376461471209552
1155	28	-0.17137228376393665
1155	29	-0.08273492610649669
1155	30	-0.1594496160643999
1155	31	-0.22247400476758372
1155	32	-0.23829140152147943
1155	33	-0.3419359920848919
1155	34	-0.3040884084649278
1155	35	-0.15971403764419279
1155	36	-0.10960945425723878
1155	37	-0.2526905230118217
1155	38	-0.22602984470515253
1155	39	-0.36841951300345954
1155	40	-0.20822773302262476
1155	41	-0.26738746439039573
1155	42	-0.20871549543971213
1155	43	-0.184512385493818
1155	44	-0.4008375403154787
1155	45	-0.16747792050766463
1155	46	-0.28244355966025125
1155	47	-0.10385053085768448
1155	48	-0.033753167954579055
1155	49	-0.03190845501954698
1155	50	-0.20454876481166195
1155	51	-0.02312157568443496
1155	52	-0.391175429315723
1155	53	-0.043347927636702366
1155	54	-0.23763774879333255
1155	55	-0.26737288038764007
1155	56	-0.2703667351193104
1155	57	-0.27020924549433545
1155	58	-0.22352660009431702
1155	59	-0.19944669429144568
1155	60	-0.2114202041632467
1155	61	-0.01982737479907115
1155	62	-0.10570645831708703
1155	63	-0.23335586338318848
1155	64	0.010902168503008625
1155	65	-0.047764539676322215
1155	66	-0.22486788310598627
1155	67	-0.1571009153281011
1155	68	-0.2806359049493139
1155	69	-0.47324108772074425
1155	70	-0.12068323994963492
1155	71	-0.23953072857673163
1155	72	-0.21035977954608143
1155	73	-0.23065548664314406
1155	74	-0.17276827355604496
1155	75	-0.4980836343933177
1155	76	-0.11249786433236864
1155	77	0.005473647894959299
1155	78	-0.09832901799611449
1155	79	0.12579523481009147
1155	80	0.0597345701649985
1155	81	-0.20060820073469188
1155	82	-0.22331535523652235
1155	83	-0.33723430953192945
1155	84	-0.11647431574591849
1155	85	-0.07946533067128314
1155	86	-0.21059976854302676
1155	87	0.2258217835436085
1155	88	-0.229604682999053
1155	89	0.12264331720259491
1155	90	0.026692777167866666
1155	91	-0.10702596723395885
1155	92	0.11394443680217137
1155	93	-0.209864495644851
1155	94	-0.21078439119443715
1155	95	-0.24481914860972154
1155	96	-0.08146122042069948
1155	97	0.15179157361930606
1155	98	-0.21117228968074642
1155	99	-0.08475789900691666
1155	100	0.14784613779694666
1155	101	-0.17056094234200714
1156	1	-0.09138293924284113
1156	2	0.0331305698949933
1156	3	-0.40332481764551886
1156	4	-0.07685267221317815
1156	5	0.11001522994138924
1156	6	-0.07188511489744087
1156	7	-0.12126813902618494
1156	8	-0.23655930029173788
1156	9	-0.02607669068098062
1156	10	-0.15366972435753468
1156	11	0.007461968113929629
1156	12	-0.3966100408630737
1156	13	-0.17283970458741038
1156	14	-0.33703154110198597
1156	15	-0.05687726383795422
1156	16	-0.47459839177921026
1156	17	-0.26033337358097697
1156	18	0.11081174815107175
1156	19	0.0013996153817998902
1156	20	-0.17554361380261696
1156	21	-0.29304609351031985
1156	22	-0.3414416349127052
1156	23	-0.18925951413017117
1156	24	-0.0582514745514402
1156	25	-0.25025622281554405
1156	26	-0.35416311232339126
1156	27	-0.23718166371882887
1156	28	-0.2995126571782407
1156	29	-0.02169597377810817
1156	30	-0.44986420039312236
1156	31	-0.03408375474499792
1156	32	-0.323297739772201
1156	33	-0.47497928748603613
1156	34	-0.08410119938235283
1156	35	-5.140657352882272E-4
1156	36	-0.16038292600497073
1156	37	0.028782649794578674
1156	38	-0.18845918790614036
1156	39	-0.2383171028111235
1156	40	-0.3409238351069277
1156	41	-0.22234938951420702
1156	42	-0.09827803580586192
1156	43	-0.2147868536469204
1156	44	-0.3719920882914778
1156	45	0.001418213849831318
1156	46	-0.21731522241244505
1156	47	-0.11906509435480928
1156	48	-0.09400856809290303
1156	49	-0.11256225159819166
1156	50	-0.016287923207173094
1156	51	0.14542657628050648
1156	52	-0.17288078765276538
1156	53	-0.13410938965197516
1156	54	-0.17708762887355078
1156	55	-0.31552977704752294
1156	56	-0.06271435769334488
1156	57	0.06838590776587239
1156	58	-0.1364315784124912
1156	59	-0.08331329157205403
1156	60	-0.20549700727030995
1156	61	-0.32940111214968937
1156	62	-0.04151199218402013
1156	63	-0.10660189600909575
1156	64	-0.14170547030231262
1156	65	-0.30499572820978926
1156	66	-0.10174090227933874
1156	67	-0.010769584800456755
1156	68	-0.20701001127174123
1156	69	-0.10165349498955578
1156	70	-0.01792427614808645
1156	71	-0.08038914827111654
1156	72	-0.05654367127542059
1156	73	-0.20013679955467012
1156	74	-0.24605723190113338
1156	75	-0.16729638538351566
1156	76	-0.13058624160209575
1156	77	-0.14469614147311205
1156	78	-0.00741960428332078
1156	79	-0.1509134987983387
1156	80	-0.27569244407899873
1156	81	-0.08465628543092407
1156	82	0.002833746144325744
1156	83	-0.004879561604141713
1156	84	-0.12344658880873283
1156	85	0.007478583010147588
1156	86	-0.18378618649828837
1156	87	-0.18445991254309035
1156	88	-0.10467782045486018
1156	89	-0.22967662459517868
1156	90	-0.12313336972410127
1156	91	-0.21282681793649516
1156	92	0.035165089596624455
1156	93	-0.03264716328102679
1156	94	-0.03244223139161306
1156	95	-0.3116128301648047
1156	96	-0.03983076904176386
1156	97	-0.020070696370048324
1156	98	-0.1461587629502148
1156	99	-0.341973700563841
1156	100	-0.19741867798740742
1156	101	-0.1560474726221912
1157	1	0.12871614643976415
1157	2	-0.016341663075387203
1157	3	-0.4215720283137543
1157	4	0.013737415748664716
1157	5	-0.07300278002527705
1157	6	0.08701026413011448
1157	7	-0.23608253392688994
1157	8	-0.07490817889019041
1157	9	0.04501379652055704
1157	10	0.14774837340555536
1157	11	-0.024820968756976924
1157	12	-0.12108583451082211
1157	13	-0.332096194804528
1157	14	-0.07190975786633658
1157	15	-0.25826272037731
1157	16	0.025605161958367262
1157	17	-0.1561088164868778
1157	18	-0.04671019792756681
1157	19	-0.22974261360626969
1157	20	-0.01918529305437744
1157	21	-0.2897617973281328
1157	22	0.05925863836171885
1157	23	-0.07006215738338284
1157	24	0.042494916051438736
1157	25	-0.15864493661818102
1157	26	-0.07440401988659318
1157	27	-0.1456962620925779
1157	28	-0.29289322681399454
1157	29	0.21716515819048254
1157	30	-0.34446250151627567
1157	31	-0.2610197444579683
1157	32	-0.15006846563797183
1157	33	-0.18329868407932537
1157	34	-0.16623926812743406
1157	35	0.10441072428561426
1157	36	-0.1808645878104258
1157	37	0.03578982077689119
1157	38	-0.22713439804662983
1157	39	-0.2444132245576398
1157	40	-0.209289324820098
1157	41	-0.2791773968945961
1157	42	-0.22320959615722558
1157	43	-0.15196399704356622
1157	44	-0.17917323820668685
1157	45	-0.2269154173834167
1157	46	-0.017834576963515758
1157	47	-0.13328561265225147
1157	48	0.07628178547731324
1157	49	-0.09639011897233729
1157	50	0.05667348308487874
1157	51	-0.2531352731897911
1157	52	-0.24484399385209343
1157	53	-0.07302672585375802
1157	54	-0.33337534128863666
1157	55	-0.07707010388745061
1157	56	-0.09664831913151062
1157	57	-0.17603633652201722
1157	58	-0.23123879950654924
1157	59	-0.1824849146074783
1157	60	-0.18986997097641733
1157	61	0.013655728365449704
1157	62	-0.08688046883141709
1157	63	-0.29825389295397997
1157	64	-0.04964229077275917
1157	65	-0.0496207192828777
1157	66	0.32343544707616445
1157	67	0.031678934663844416
1157	68	-0.16067924391248312
1157	69	0.028850878490601417
1157	70	0.10190734516852729
1157	71	0.0989624735619472
1157	72	-0.24695618936628705
1157	73	-0.05801271529431773
1157	74	-0.1189045351268021
1157	75	-0.1090154602448905
1157	76	-0.2580399316137658
1157	77	-0.2976967333726819
1157	78	-0.05915090043847471
1157	79	-0.21446059516176774
1157	80	-0.0768743065331563
1157	81	0.08597581247176578
1157	82	0.10664897664421602
1157	83	-0.18246072991787088
1157	84	-0.27501887499762034
1157	85	-0.17808536171200018
1157	86	-0.07214916658956128
1157	87	-0.02291712449841299
1157	88	0.11118234438129804
1157	89	-0.11987138658658836
1157	90	-0.11407734665171887
1157	91	-0.07750978046848189
1157	92	-0.20985672030879954
1157	93	0.08718647541653723
1157	94	0.06469546817275074
1157	95	-0.12820385177055016
1157	96	-0.034210749198805956
1157	97	-0.2697651640255856
1157	98	-0.20503400851590925
1157	99	-0.2502369332715588
1157	100	-0.23866120712141026
1157	101	-0.15194815453730115
1158	1	-0.04219352647506014
1158	2	-0.07926181127371734
1158	3	-0.3525936922476589
1158	4	-0.19403330350181136
1158	5	0.04417628735971135
1158	6	0.16954031683646775
1158	7	0.008237735631936971
1158	8	-0.22268066465102976
1158	9	-0.036753090918921316
1158	10	0.02674569228547341
1158	11	-0.2902069768882498
1158	12	-0.018096230895665144
1158	13	-0.06679379876478464
1158	14	0.06090108186752019
1158	15	-0.41455298303199584
1158	16	-0.06700670558942079
1158	17	-0.22305095220610127
1158	18	-0.08580171976394979
1158	19	-0.006168389328720991
1158	20	-0.06817951951649803
1158	21	0.013668532179337944
1158	22	0.0019937825116258523
1158	23	-0.13517794271098182
1158	24	0.3073349864085486
1158	25	-0.11502893498528266
1158	26	-0.15121525144967052
1158	27	0.032713497405850944
1158	28	-0.054475397109278845
1158	29	0.13083772299343366
1158	30	-0.14113101051800214
1158	31	-0.0451898852275292
1158	32	0.051066978367856564
1158	33	0.11119088971828006
1158	34	0.08743325978783645
1158	35	-0.08019821601924093
1158	36	-0.13155394696268274
1158	37	0.16343884344786375
1158	38	-0.18583207414280878
1158	39	-0.16589245361317495
1158	40	0.0726969623870275
1158	41	0.026480129208053427
1158	42	-0.18182693906742742
1158	43	0.05668505903125265
1158	44	-0.05717581911522274
1158	45	0.11498057286348029
1158	46	0.05318405808138493
1158	47	-0.058371637813344535
1158	48	-0.1721252299870315
1158	49	0.05711635286995431
1158	50	0.05162314881070529
1158	51	-0.24943953677117037
1158	52	-0.15067013767268378
1158	53	-0.20078846090302704
1158	54	0.10559633654987977
1158	55	-0.03117280371778719
1158	56	0.05444774726796453
1158	57	0.03669823586874088
1158	58	0.06742809996241306
1158	59	-0.06917085714015059
1158	60	-0.048599554922240884
1158	61	-0.1682554923977264
1158	62	-0.2180243949560392
1158	63	-0.07983779697057258
1158	64	0.06612971626787356
1158	65	-0.1318933779035234
1158	66	0.3236698888230265
1158	67	-0.31028673232599857
1158	68	-0.20832256128779392
1158	69	-0.14476184218742816
1158	70	0.3306405174666125
1158	71	0.04367602734839693
1158	72	0.14619073408786676
1158	73	-0.12008977490297923
1158	74	-0.03888899311449023
1158	75	-0.2984366043083142
1158	76	-0.2681172379600625
1158	77	-0.03995795271158187
1158	78	0.025284196392725278
1158	79	-0.11253540626094605
1158	80	-0.05008728763826298
1158	81	-0.05317643059678545
1158	82	0.08599842948709835
1158	83	0.35918290756059434
1158	84	-0.2523382754415451
1158	85	-0.05435545090028171
1158	86	0.060370670276689964
1158	87	-0.15543983040701903
1158	88	-0.13540856727125572
1158	89	-0.008777558040151234
1158	90	-0.09433177742654664
1158	91	-0.20862214712717986
1158	92	-0.023268960504204017
1158	93	0.1320369849891989
1158	94	0.08959793610249278
1158	95	-0.12191532078786338
1158	96	0.025322699429040085
1158	97	0.14027386109841444
1158	98	0.11533309774952727
1158	99	-0.04448438038742353
1158	100	0.0847163443025849
1158	101	0.14511167134871528
1159	1	-0.09882577383687163
1159	2	0.005087936541194438
1159	3	-0.2540855764433516
1159	4	-0.19885616980698018
1159	5	0.015416247715464237
1159	6	-0.24576664033696716
1159	7	-0.2106167121815048
1159	8	-0.308496253591791
1159	9	-0.21210254972923082
1159	10	-0.12096015001598204
1159	11	-0.2503304651247831
1159	12	-0.3424994037416411
1159	13	-0.4280740401571066
1159	14	-0.22931015273726985
1159	15	-0.20546713560356267
1159	16	-0.2513446972850275
1159	17	-0.2472732522581893
1159	18	-0.09768968721256499
1159	19	-0.3043248012304858
1159	20	-0.21626743569537155
1159	21	-0.13453163861095163
1159	22	-0.35381823060950524
1159	23	0.03646548112814685
1159	24	-0.019322259034730394
1159	25	-0.22950292212212986
1159	26	-0.41358121944363546
1159	27	-0.08114574265900387
1159	28	-0.125668904465833
1159	29	-0.03371814877995405
1159	30	-0.2417895164785122
1159	31	-0.1217148743286316
1159	32	-0.13580919214159337
1159	33	-0.4059918216020435
1159	34	-0.37654729689706556
1159	35	-0.07085250937034004
1159	36	-0.4541912527213796
1159	37	0.013462192407040163
1159	38	-0.3512459793460394
1159	39	-0.06859138103056495
1159	40	-0.22313802415058603
1159	41	0.038543622049068915
1159	42	-0.24696033020168073
1159	43	-0.08293110367343814
1159	44	-0.36152582817722845
1159	45	-0.0814519347657523
1159	46	0.05089283941266842
1159	47	-0.009784576402310563
1159	48	-0.2198656875286602
1159	49	-0.06427986590489354
1159	50	-0.14915871476279818
1159	51	-0.05147220245489592
1159	52	-0.0034218859872297003
1159	53	-0.1942283014116697
1159	54	-0.028423015328733925
1159	55	-0.14416053979943655
1159	56	-0.027756100575196285
1159	57	-0.11227220565518081
1159	58	-0.11693683283994005
1159	59	-0.02738152679810213
1159	60	-0.21365832735479273
1159	61	-0.13163436436542497
1159	62	0.06365732607451235
1159	63	0.09369803551778944
1159	64	-0.053957817837122946
1159	65	-0.04749342166240922
1159	66	-0.02892633582987969
1159	67	-0.21547526292538777
1159	68	-0.2518406126457009
1159	69	-0.04839636076617637
1159	70	-0.14453202807610666
1159	71	-0.09960984065324396
1159	72	-0.011709051526231917
1159	73	-0.23031319015360197
1159	74	-0.10331007771446821
1159	75	-0.29079471856147165
1159	76	0.10764956308558027
1159	77	0.04647564888986011
1159	78	-0.018517552983134067
1159	79	-0.011594018679652152
1159	80	-0.060963330789746806
1159	81	-0.11743015377609112
1159	82	-0.18880739044507067
1159	83	0.03235952529241359
1159	84	-0.2807362429391347
1159	85	-0.12121470566028592
1159	86	-0.056466378480187984
1159	87	-0.14623270717839887
1159	88	-0.27136645423943406
1159	89	-0.2930825672899289
1159	90	0.0304304468965384
1159	91	-0.1310978878851543
1159	92	-0.05451941972761887
1159	93	-0.015196163348534242
1159	94	-0.3428480551424613
1159	95	-0.2632291814158023
1159	96	-0.017891243981573268
1159	97	0.04266337398687625
1159	98	0.012360513999418288
1159	99	0.10945057235134925
1159	100	0.15358720169922435
1159	101	-0.03877199531958553
1160	1	0.1518658520447289
1160	2	-0.028906979073944683
1160	3	-0.08037938822033652
1160	4	-0.0010458849806482817
1160	5	0.10565107542666397
1160	6	-0.019852044348887432
1160	7	0.108209409333341
1160	8	0.03110830870086545
1160	9	-0.13992679710861466
1160	10	-0.2058667764583575
1160	11	-0.013425031757371642
1160	12	0.08286961239412705
1160	13	-0.12316211477142502
1160	14	0.025684426411224592
1160	15	-0.05315339914959338
1160	16	0.17118060679467106
1160	17	-0.13225997239108267
1160	18	0.049863533846021824
1160	19	-0.18240846926956777
1160	20	0.2558521578789268
1160	21	0.17268557092649672
1160	22	-0.0722785462379747
1160	23	-0.21499619824677296
1160	24	-0.17521562674075852
1160	25	-0.08231786384187956
1160	26	-0.04531969546103909
1160	27	0.18371568022104867
1160	28	-0.1497161105735998
1160	29	0.0392971450106856
1160	30	0.03171072815061393
1160	31	0.0470394026175569
1160	32	-0.20027709533673033
1160	33	-0.005942733231599107
1160	34	-0.23330596904039425
1160	35	0.1005402674872542
1160	36	-0.12161632387513777
1160	37	-0.006167873082048914
1160	38	-0.348422991684771
1160	39	-0.051872483470845054
1160	40	-0.02146812556195954
1160	41	-0.08992446319565062
1160	42	-0.10648753767481622
1160	43	-0.24893350607779752
1160	44	-0.21335737704535518
1160	45	-0.17074156752947545
1160	46	0.007189154371452844
1160	47	-0.05416729014397248
1160	48	0.1927618894076062
1160	49	-0.07076660147949809
1160	50	-0.26889248349805683
1160	51	-0.0831220105713868
1160	52	-0.15760203705587372
1160	53	0.15178903881137273
1160	54	-0.14472953806786393
1160	55	-0.15038110912701086
1160	56	-0.024042776658596665
1160	57	-0.12099514406553169
1160	58	-0.2221285781915796
1160	59	0.07185134550549321
1160	60	0.08217915763017913
1160	61	0.0786174654767322
1160	62	0.15676776515535806
1160	63	-0.0964470677547169
1160	64	-0.0807536476012487
1160	65	0.32648600348351664
1160	66	-0.10888592732361246
1160	67	0.1715702836053552
1160	68	-0.18890428286287886
1160	69	-0.1730861043850993
1160	70	-0.05565607048715293
1160	71	-0.15220104018121106
1160	72	0.06703186428070751
1160	73	-0.2761051627421409
1160	74	-0.021560873775044342
1160	75	-0.07157085121060192
1160	76	-0.17203508477038554
1160	77	0.019057680920838038
1160	78	0.07655418593174801
1160	79	0.1636339902992887
1160	80	-0.16634240841602121
1160	81	0.003206954756343805
1160	82	-0.16791394959412287
1160	83	0.013176050193386857
1160	84	0.22228586145654816
1160	85	0.026544946625008947
1160	86	-0.10524022575683745
1160	87	0.0376290440410898
1160	88	0.05884386179539547
1160	89	0.10466692597830018
1160	90	-0.022766636409023988
1160	91	0.0757486394377267
1160	92	-0.12795245229986563
1160	93	0.15610843324095924
1160	94	0.018188375905445753
1160	95	0.02382847466326865
1160	96	-0.09152745689506503
1160	97	0.2525612636745791
1160	98	-0.04242218868922265
1160	99	-0.11731656834859905
1160	100	-0.12904518654752195
1160	101	0.0780371955837893
1161	1	-0.12211516831664682
1161	2	-0.23644598024072394
1161	3	-0.12750262383631394
1161	4	-0.2591092324279174
1161	5	-0.19588079302856443
1161	6	0.020204094708198284
1161	7	-0.42497798767779926
1161	8	-0.25704373773200473
1161	9	-0.09262563618624142
1161	10	-0.17300574356975318
1161	11	0.03071614351978269
1161	12	-0.15066781844092958
1161	13	-0.2961654919306085
1161	14	-0.3994306564417869
1161	15	-0.2925422377985143
1161	16	-0.2675268423381141
1161	17	-0.23213383462014292
1161	18	-0.18494674725784677
1161	19	-0.3350534879547453
1161	20	-0.28491920468071186
1161	21	-0.16967532479458214
1161	22	-0.19044832280686563
1161	23	-0.05655411544992006
1161	24	-0.18159517483060483
1161	25	-0.24838014132203057
1161	26	-0.14267502900356277
1161	27	-0.07798064435335306
1161	28	-0.31231045476285857
1161	29	0.016662389234305408
1161	30	-0.42861786607642927
1161	31	-0.16759165295653133
1161	32	-0.024306954584524476
1161	33	-0.02220196637755123
1161	34	-0.3546502229084041
1161	35	-0.22427848117050786
1161	36	-0.171166911521766
1161	37	-0.29244445797083785
1161	38	-0.20214745744089413
1161	39	-0.3168000443221999
1161	40	-0.22134224944587544
1161	41	0.017454666850234446
1161	42	-0.25663475878947395
1161	43	-0.19848926643977904
1161	44	-0.13937788635855242
1161	45	-0.2865979125693201
1161	46	-0.2933524510662977
1161	47	-0.17608356179565732
1161	48	-0.18219355378843005
1161	49	-0.10956800483516105
1161	50	-0.14526981959794938
1161	51	-0.2619486173284784
1161	52	-0.019257060416620675
1161	53	-0.014291353236174587
1161	54	-0.14864228462473505
1161	55	-0.09803926791809658
1161	56	-0.20771201109873516
1161	57	-0.12254011539117471
1161	58	-0.2144109673903003
1161	59	-0.20974000716359598
1161	60	-0.09884776524624783
1161	61	-0.06973399819037951
1161	62	-0.08495563868456912
1161	63	-0.21605232315300782
1161	64	-0.04034890375834266
1161	65	0.011046977821813186
1161	66	-0.11112529039932184
1161	67	0.16147523647023831
1161	68	-0.3260995882915907
1161	69	0.12633280042023642
1161	70	-0.16319420618015812
1161	71	0.051225551641429945
1161	72	-0.19851682495925616
1161	73	0.06295606389183206
1161	74	-0.150260044550528
1161	75	-0.1930906151093552
1161	76	-0.4905419130565605
1161	77	0.0433642099946141
1161	78	-0.10557692046376133
1161	79	0.09898350181985194
1161	80	-0.16708631331695756
1161	81	-0.20928215386000915
1161	82	-0.056264612194802055
1161	83	-0.014912398006096339
1161	84	-0.01882708146223422
1161	85	-0.16523277072614917
1161	86	0.04162383065434483
1161	87	0.19990014383886745
1161	88	0.2501658971401355
1161	89	-0.24092037546843414
1161	90	0.005471558880906002
1161	91	-0.2622084036771568
1161	92	-0.08911844272289215
1161	93	0.0700803399622103
1161	94	0.13932451352140873
1161	95	-0.1821691780913426
1161	96	-0.0658542843479708
1161	97	0.1488634162688811
1161	98	0.17962738605118034
1161	99	-0.0906966077457696
1161	100	-0.06994942952264438
1161	101	-0.1331754398502767
1162	1	-0.28818772110543023
1162	2	-0.005729722755447142
1162	3	-0.2313250611244939
1162	4	-0.010115246148757251
1162	5	-0.08135884204695998
1162	6	-0.30446236001344573
1162	7	-0.10294715230747897
1162	8	-0.1230577864088005
1162	9	-0.046608337505851694
1162	10	-0.06355468860360958
1162	11	-0.19520767404856798
1162	12	-0.3004181084825035
1162	13	-0.4478536421463417
1162	14	-0.47217124119554654
1162	15	-0.34055284503315164
1162	16	-0.1321053041231508
1162	17	-0.145698916549172
1162	18	-0.22516908312001505
1162	19	-0.3428429735253147
1162	20	-0.2863483158492528
1162	21	-0.30948011816538923
1162	22	-0.19438839565470545
1162	23	-0.2855377122406324
1162	24	-0.2916921831881325
1162	25	-0.09154783847188241
1162	26	-0.22465970865661689
1162	27	-0.41268042274196404
1162	28	-0.2745270381591425
1162	29	-0.2203337008454298
1162	30	-0.5125100509510432
1162	31	-0.18197949575753825
1162	32	-0.10916523641731146
1162	33	-0.17308672218106835
1162	34	-0.08998984322460757
1162	35	-0.2840388834586207
1162	36	-0.4078845455029665
1162	37	-0.30458320115032933
1162	38	-0.3318606456357287
1162	39	-0.4015862837341402
1162	40	-0.11932289634228965
1162	41	9.122922875093309E-5
1162	42	-0.20928993684859165
1162	43	-0.2711756170115578
1162	44	-0.11359236595426125
1162	45	-0.07075153453237704
1162	46	-0.4096357987642705
1162	47	-0.3121822178200091
1162	48	0.06559190064443499
1162	49	0.03973546030410091
1162	50	-0.2518747942080566
1162	51	-0.1476189143800255
1162	52	-0.2633549952073082
1162	53	-0.029224370985929227
1162	54	-0.26217425941879213
1162	55	-0.19534105665450596
1162	56	-0.1559345566124435
1162	57	-0.33213499212274655
1162	58	-0.16551844759938206
1162	59	-0.4562428636658211
1162	60	-0.35683491214984997
1162	61	-0.2512165462174778
1162	62	-0.3163868564868153
1162	63	-0.06219278199442613
1162	64	-0.31447436239638193
1162	65	-0.16775219239519856
1162	66	-0.3346636134257963
1162	67	-0.3472450331303065
1162	68	-0.23612953244050772
1162	69	-0.2124025677337329
1162	70	-0.1964790188081409
1162	71	-0.3506161440428883
1162	72	-0.20728940626145942
1162	73	-0.5146112618752952
1162	74	-0.2839307090993657
1162	75	-0.2975193419841915
1162	76	-0.3359668044819557
1162	77	-0.10216471797166804
1162	78	-0.1445547032692147
1162	79	-0.25715941982004864
1162	80	-0.5224999066289868
1162	81	-0.17967959934909317
1162	82	-0.2477327254301116
1162	83	-0.31564903175922865
1162	84	-0.32478193393413335
1162	85	-0.23884434025325874
1162	86	-0.19369707077442655
1162	87	-0.2042226253503685
1162	88	-0.25215231059013377
1162	89	0.023095669754781056
1162	90	0.0017346618491558274
1162	91	-0.17255039673882777
1162	92	-0.18528778936087065
1162	93	-0.16651101741615548
1162	94	-0.052312373250366306
1162	95	-0.36000467974639605
1162	96	-0.015281719113659165
1162	97	0.013755950630176983
1162	98	-0.19771583921919955
1162	99	-0.35052690737141745
1162	100	-0.2094652437446669
1162	101	-0.23415746304024765
1163	1	0.10615563679947826
1163	2	-0.012323774186427272
1163	3	-0.3073652888103027
1163	4	-0.18317848667684444
1163	5	-0.13040534990849295
1163	6	0.08451091837423519
1163	7	-0.036086099736678534
1163	8	-0.19554362258861602
1163	9	0.05008544368080692
1163	10	0.10182484199148689
1163	11	0.05262432116692395
1163	12	-0.029855615789379897
1163	13	-0.1436820846082938
1163	14	0.032859471736358614
1163	15	-0.17846071708898137
1163	16	-0.06700670558942079
1163	17	-0.42296049539923075
1163	18	0.0779251006792876
1163	19	0.15574929497702783
1163	20	-0.2572342458846606
1163	21	-0.12473038233898137
1163	22	-0.03509350830700697
1163	23	-0.22744388572318996
1163	24	0.03686913385314483
1163	25	-0.06075485086045518
1163	26	0.11020492041826202
1163	27	-0.0984488725624928
1163	28	-0.2381027150649544
1163	29	0.16521130960583008
1163	30	-0.09952087935563014
1163	31	-0.09946396935236379
1163	32	-0.1198963866253635
1163	33	-0.2913419008742082
1163	34	-0.13056764478022842
1163	35	-0.08472105636298011
1163	36	-0.011246393819305922
1163	37	0.2276631763289103
1163	38	5.08948019110278E-4
1163	39	-0.15775134099444443
1163	40	-0.19143691368714855
1163	41	-0.17614311819131245
1163	42	-0.06513765819904194
1163	43	0.1127682792935758
1163	44	-0.2643219068583278
1163	45	0.14844959140712177
1163	46	0.2503798970682709
1163	47	-0.11988226648814759
1163	48	-0.09252323993727884
1163	49	-0.037863294348497334
1163	50	0.2804788702037371
1163	51	-0.24943953677117037
1163	52	0.09718151316404544
1163	53	-0.025302255566074905
1163	54	-0.052703075480877715
1163	55	0.055665730881941045
1163	56	-0.0504821487067062
1163	57	0.06293070986240679
1163	58	-0.09629872048082433
1163	59	-0.09088049079008442
1163	60	-0.04317214650976098
1163	61	0.05064998023908629
1163	62	-0.01766256772854291
1163	63	-0.15943978702032524
1163	64	0.15477738700509747
1163	65	-0.14455733086597888
1163	66	-0.16660600443793783
1163	67	0.27044596780968533
1163	68	-0.35486258842482954
1163	69	0.002682753018362405
1163	70	-0.12254808497571901
1163	71	-0.14085585867602646
1163	72	-0.11884771005505712
1163	73	-0.07033853112188382
1163	74	-0.2641264422325378
1163	75	-0.40427106835173277
1163	76	-0.09444016876060601
1163	77	-0.023675727474135044
1163	78	0.1302140923674031
1163	79	0.16335785470694475
1163	80	0.08107508233008076
1163	81	0.1404011361151163
1163	82	0.013632983987328373
1163	83	0.020874449849152654
1163	84	0.14476710673847037
1163	85	0.030673947561950854
1163	86	0.13364068384520777
1163	87	-0.10071346224781763
1163	88	0.11425221970296207
1163	89	0.2318375482465953
1163	90	-0.10880486652649779
1163	91	0.25361213600263
1163	92	0.11422538594536746
1163	93	-0.13481059529122064
1163	94	0.002759401502764547
1163	95	-0.07397321314426364
1163	96	0.05517344569769733
1163	97	0.39264835227887573
1163	98	0.08095951113713085
1163	99	0.18346677293686753
1163	100	0.49448567944505584
1163	101	0.1641076007924056
1164	1	-0.13769112846387088
1164	2	-0.10610446727825718
1164	3	-0.1308472912201495
1164	4	-0.24959774553627057
1164	5	0.10373491001998758
1164	6	-0.13064329360060611
1164	7	-0.19078453210003943
1164	8	-0.04768359307178116
1164	9	-0.18986719104353256
1164	10	-0.05532749373543311
1164	11	0.17632657787279982
1164	12	-0.2736916761051731
1164	13	-0.10881854078069608
1164	14	-0.0878915132732132
1164	15	-0.13222975413983562
1164	16	-0.10188136609333043
1164	17	0.0660225695795944
1164	18	0.1112681302247367
1164	19	-0.19915841911112153
1164	20	-0.13533659630000017
1164	21	-0.09777779475759019
1164	22	0.036287082017324224
1164	23	-0.0027305673067914427
1164	24	0.09488295023489002
1164	25	0.05478817716159767
1164	26	0.22490143412564123
1164	27	-0.006943392555733396
1164	28	0.008037791077313727
1164	29	-0.013069298772812488
1164	30	-0.013973114394282504
1164	31	0.15818847270350744
1164	32	-0.13813226479235396
1164	33	0.027538312203652993
1164	34	-0.10987827497843483
1164	35	0.190175821024404
1164	36	-0.02454440906026889
1164	37	0.04098783042014986
1164	38	0.1691793955909091
1164	39	-0.1843420190025924
1164	40	-0.15452337240197522
1164	41	0.03555998338196531
1164	42	0.04636589903444843
1164	43	0.15331244471630612
1164	44	0.11652965936814041
1164	45	0.15322564493350654
1164	46	0.027429189440354662
1164	47	0.08788553167088509
1164	48	0.1318438145984615
1164	49	0.006701814068946987
1164	50	0.06482811335365568
1164	51	0.18317415646249913
1164	52	0.13952287459045465
1164	53	0.07909115784438825
1164	54	0.090650171113559
1164	55	0.14518873694650125
1164	56	0.05665914239642689
1164	57	-0.13229047802856542
1164	58	3.963162013320698E-5
1164	59	0.1778503368032318
1164	60	0.26171299454954067
1164	61	0.12449517887453965
1164	62	-0.09238886589385942
1164	63	0.10807520556752337
1164	64	0.21757219765824942
1164	65	0.0062564407196674665
1164	66	-0.03582530702296083
1164	67	0.16331991067038132
1164	68	-0.14185883572312008
1164	69	-0.04368243350402423
1164	70	-0.0029277071198947624
1164	71	0.029593257105595683
1164	72	0.3264986948427051
1164	73	0.15916113403970655
1164	74	0.2200641000698127
1164	75	0.1395167991136006
1164	76	0.015379417876076218
1164	77	0.06386398119072112
1164	78	0.16901705689676305
1164	79	-0.06443395959021814
1164	80	-0.0750833401888471
1164	81	-0.04321671207926414
1164	82	0.1713489763761089
1164	83	0.0729169641366525
1164	84	0.22094516048430535
1164	85	0.009935993767392404
1164	86	0.2885684491235878
1164	87	0.4912017907996429
1164	88	-0.024898099788252637
1164	89	0.33844853271680364
1164	90	0.18126009809467547
1164	91	-0.0102709972614079
1164	92	0.016195240401309263
1164	93	0.1737084637356574
1164	94	-0.08170798721261718
1164	95	-0.1253635490881635
1164	96	0.2811870035137858
1164	97	0.16105381122571316
1164	98	0.2452030511644736
1164	99	0.24575886278348946
1164	100	0.0961274066718758
1164	101	0.14482099084960964
1165	1	0.10920275685738545
1165	2	-0.3065390300507147
1165	3	-0.12197228740957655
1165	4	-0.035915640713504615
1165	5	-0.10181138920601995
1165	6	-0.08387954584884483
1165	7	-0.13539764614070293
1165	8	-0.028897951093064478
1165	9	0.034048057652732666
1165	10	0.0027773542569491383
1165	11	-0.25758361458994017
1165	12	-0.06794733230652383
1165	13	0.21380321616058495
1165	14	-0.0803485799639887
1165	15	-0.17541902861762537
1165	16	-0.3328101678080344
1165	17	-0.06738126369715047
1165	18	-0.03260893917811103
1165	19	0.07539022532424156
1165	20	-0.2605592124856244
1165	21	-0.08712291265402428
1165	22	-0.13176572145917476
1165	23	-0.003690095363630519
1165	24	-0.17154418481490552
1165	25	-0.20694391394310685
1165	26	-0.09647739339582984
1165	27	0.09778097964612442
1165	28	-0.10166418547900236
1165	29	0.07819729297890632
1165	30	0.032238547319515476
1165	31	-0.14582256060771925
1165	32	-0.17845641035722082
1165	33	0.02745295541332382
1165	34	0.01707039846981928
1165	35	0.08583744652464276
1165	36	-0.11470809016645944
1165	37	-0.02076255142534933
1165	38	-0.16517324358428453
1165	39	-0.053604429112539265
1165	40	-0.24783558378407378
1165	41	-0.0385271877657587
1165	42	0.08546519568188415
1165	43	-0.0244315080389228
1165	44	0.07753295905983038
1165	45	-0.1171169700747825
1165	46	-0.025563501621675755
1165	47	-0.001722279106139979
1165	48	-0.26834035423979685
1165	49	-0.005272103755167734
1165	50	-0.28362857911276507
1165	51	-0.03179502784404775
1165	52	0.18596748045126787
1165	53	0.0313855420613649
1165	54	0.05879695115478967
1165	55	0.08296279584058652
1165	56	-0.04203895631260224
1165	57	0.33632418757149196
1165	58	-0.12532720810777676
1165	59	-0.06823202829466624
1165	60	-0.03775142312688473
1165	61	0.10472267784700051
1165	62	-0.06721681204339092
1165	63	-0.13596238085359857
1165	64	-0.07952914040404835
1165	65	0.1101949417829502
1165	66	-0.06337410598354154
1165	67	-0.15589430228640566
1165	68	-0.10429890463926483
1165	69	0.19028557451866845
1165	70	-0.06998871094518222
1165	71	-0.13406177952318643
1165	72	0.14098727416723023
1165	73	-0.17110741398031593
1165	74	0.019386081230351238
1165	75	0.010387112505469531
1165	76	0.0906666298100518
1165	77	0.050324207764639084
1165	78	0.18371145961472735
1165	79	0.07872914020679644
1165	80	0.05898064166337491
1165	81	-0.20710090856386643
1165	82	0.01584656441606569
1165	83	-0.18039507905471908
1165	84	-0.003213544278963809
1165	85	0.027248705516875305
1165	86	0.013063640445786007
1165	87	0.09328651477239447
1165	88	0.03576955429809914
1165	89	-0.06264218410152722
1165	90	0.12130220884616705
1165	91	0.00324733184788073
1165	92	0.009206495514042956
1165	93	-0.02146341141216368
1165	94	0.1782644084854894
1165	95	-0.23027839728027288
1165	96	0.10246418076893349
1165	97	0.27884407950042345
1165	98	2.8582727844650435E-4
1165	99	-0.11982048591897154
1165	100	-0.13167346813010994
1165	101	0.2266234907944238
1166	1	-0.12960922023403754
1166	2	-0.18739497164568775
1166	3	-0.09233156631388795
1166	4	-0.11815768658141934
1166	5	-0.16307914377631505
1166	6	-0.049997607925334364
1166	7	-0.16790701513968287
1166	8	-0.21677239381738644
1166	9	-0.30181638583296433
1166	10	-0.119267498503838
1166	11	-0.0942263406091115
1166	12	-0.21372895637913558
1166	13	-0.15322975087237722
1166	14	-0.11584630010374042
1166	15	-0.2832365382827149
1166	16	-0.3771430866213237
1166	17	-0.342898144814491
1166	18	-0.03366977210961153
1166	19	-0.2946945397951666
1166	20	-0.4038575231049535
1166	21	-0.17121126464076042
1166	22	-0.2669673558524934
1166	23	-0.05182348622219024
1166	24	-0.24481187170845686
1166	25	-0.11949710363256116
1166	26	-0.018991753554530533
1166	27	-0.15058082021683106
1166	28	-0.24461734471391594
1166	29	-0.10746750411775707
1166	30	-0.4328343320720691
1166	31	-0.2705888643578547
1166	32	-0.22886204782982844
1166	33	-0.26773988100353563
1166	34	-0.06962858384117254
1166	35	-0.13140447244938258
1166	36	-0.05719174200346089
1166	37	-0.16262315425592533
1166	38	-0.1948939078315135
1166	39	-0.2220937150383122
1166	40	-0.2049221846351088
1166	41	-0.009214275889334544
1166	42	-0.06140010222267733
1166	43	-0.29830447879410826
1166	44	-0.06011815041576085
1166	45	-0.12485918936434359
1166	46	-0.06081885442898738
1166	47	0.09409529823568619
1166	48	-0.09241762416002075
1166	49	-0.019497331952685215
1166	50	-0.22848853055470641
1166	51	-0.15354041102130367
1166	52	-0.040977591412968195
1166	53	-0.38838071939080265
1166	54	0.043567569297231046
1166	55	-0.5223557501246106
1166	56	-0.28251007103313697
1166	57	-0.18132379185477987
1166	58	-0.10922733415571173
1166	59	-0.09759019899232868
1166	60	-0.06876471314710386
1166	61	-0.0276982884076844
1166	62	-0.13300431553297187
1166	63	0.009997740626154439
1166	64	-0.20776430016345415
1166	65	-0.0020232480333888248
1166	66	-0.17701350738275323
1166	67	-0.06218781631663717
1166	68	-0.35816028575238334
1166	69	-0.043639084348249924
1166	70	-0.3449525461861498
1166	71	-0.03021774057522464
1166	72	-0.21246677755471666
1166	73	-0.28502682789973477
1166	74	-0.22089976840884873
1166	75	-0.07620485595716531
1166	76	-0.05400361526434949
1166	77	-0.1961388365044101
1166	78	-0.13215662149585228
1166	79	-0.10058715550672304
1166	80	-0.04782213985072303
1166	81	-0.043796507037754395
1166	82	-0.20079810730943848
1166	83	-0.01329908805572444
1166	84	-0.09362882568731834
1166	85	-0.24516836932514252
1166	86	-0.03243204939170141
1166	87	-0.18967798031681582
1166	88	-0.2624568920807704
1166	89	-0.03143897622395997
1166	90	0.05944355172191962
1166	91	-0.08192173311333306
1166	92	-0.11101827586546165
1166	93	-0.29477128137130393
1166	94	-0.273945237142172
1166	95	-0.06247476134730334
1166	96	-0.06757321063104627
1166	97	-0.22508963113074998
1166	98	-0.06076070894129515
1166	99	-0.07545838151067841
1166	100	0.012859097072201564
1166	101	-0.08033452424673726
1167	1	-0.10754362644713211
1167	2	0.063380664375849
1167	3	-0.45499895357144027
1167	4	-0.2422744623375408
1167	5	0.03014930355049472
1167	6	-0.003974869279645077
1167	7	-0.13978395422973477
1167	8	-0.1823791913913979
1167	9	-0.002270758418482899
1167	10	-0.12810474504600222
1167	11	-0.216936963319732
1167	12	-0.2036006511688626
1167	13	-0.14794541771919256
1167	14	-0.26454323158755955
1167	15	-0.17958154118509384
1167	16	-0.20749897845262666
1167	17	-0.10828326060943994
1167	18	-0.14270918442771574
1167	19	-0.05619396932738141
1167	20	-0.3047512559658969
1167	21	-0.07775463020051632
1167	22	-0.045620851719107236
1167	23	-0.10470685058096763
1167	24	-0.1800887987886597
1167	25	-0.05172152766026272
1167	26	-0.12561918805081262
1167	27	-0.10893667201530377
1167	28	-0.12310270270747026
1167	29	0.039748212770085445
1167	30	-0.25990252799272184
1167	31	-0.01206687632767256
1167	32	-0.08993813021738362
1167	33	0.06393709411606352
1167	34	0.03576784122738985
1167	35	-0.0825343989891465
1167	36	0.09244095680956832
1167	37	-0.011859528082460713
1167	38	-0.033886882070383706
1167	39	0.002660583486473911
1167	40	-0.04264411661933565
1167	41	0.05280157711012379
1167	42	-0.011969569185588114
1167	43	-0.06983213146930467
1167	44	-0.14856067328451417
1167	45	0.0029055777446842512
1167	46	0.015493721883586886
1167	47	0.2699494986800488
1167	48	0.17276482544865956
1167	49	0.044840425008025875
1167	50	0.24324328953777297
1167	51	-0.1265282610583327
1167	52	-0.019935336764156375
1167	53	0.06168333313226526
1167	54	0.0887296021641788
1167	55	-0.021545085379521822
1167	56	-0.2185526259281545
1167	57	-0.18536210327014402
1167	58	-0.1121447264173625
1167	59	-0.12282088815744885
1167	60	0.04125049932712699
1167	61	-0.014092131358907523
1167	62	-0.28023754678260104
1167	63	-0.031416218820588426
1167	64	-0.09218452474761563
1167	65	-0.08229907421085869
1167	66	-0.11072915421315344
1167	67	0.11671388307686215
1167	68	-0.05016773185818835
1167	69	-0.08858594077052118
1167	70	0.08608090124073442
1167	71	-0.03712340321858676
1167	72	0.0303973710471368
1167	73	0.021424462158115887
1167	74	0.2645132702828761
1167	75	-0.006452659155790741
1167	76	-0.0035897759160832265
1167	77	-0.1791248850642262
1167	78	0.04404286208067987
1167	79	0.07186425464960422
1167	80	0.24695457705713864
1167	81	0.1149286475890392
1167	82	0.2303104016679285
1167	83	0.08537682619395781
1167	84	-0.1527072700116605
1167	85	0.0897612729815549
1167	86	0.09258046086670646
1167	87	-0.08176449125578245
1167	88	0.020715309124213377
1167	89	-0.005107384318591812
1167	90	0.05165216278298601
1167	91	-0.04167372975057049
1167	92	0.10412314009563062
1167	93	-0.007851006746115274
1167	94	-0.036585602241551385
1167	95	-0.30704530919653905
1167	96	0.05778458275953113
1167	97	-0.09519311598833013
1167	98	0.13334846057770733
1167	99	0.2436032490263642
1167	100	0.12394518766649298
1167	101	-0.1169745690835029
1168	1	-0.2034565730317297
1168	2	0.026894050092543864
1168	3	-0.11953040209060362
1168	4	-1.5067478208408147E-4
1168	5	-0.12168637552124295
1168	6	-0.04258436653918096
1168	7	-0.022816514970173785
1168	8	-0.07285397213372846
1168	9	0.021730195501433514
1168	10	-0.07937300623914467
1168	11	0.0530404633168402
1168	12	-0.026539546842094808
1168	13	-0.07152409760916356
1168	14	-0.08396865930961894
1168	15	-0.3021072086206473
1168	16	-0.1457400652634533
1168	17	0.005056815950851501
1168	18	0.04409670520539777
1168	19	0.02246741788597717
1168	20	-0.10435570814038186
1168	21	0.0713076911964805
1168	22	-0.10924031990875704
1168	23	0.0726276833756998
1168	24	0.15045102942352173
1168	25	-0.1871460836968879
1168	26	0.06660759818478112
1168	27	0.07232990337109868
1168	28	-0.013758399295149104
1168	29	-0.14660004200876386
1168	30	-0.1895497009770537
1168	31	0.03532320701697245
1168	32	-0.06455111421867343
1168	33	-0.24820482614116202
1168	34	0.027774239069550788
1168	35	0.16926818070633942
1168	36	-0.18761327682680218
1168	37	0.17143947235749124
1168	38	0.2661562910290698
1168	39	0.03875555608183845
1168	40	0.085493231401081
1168	41	0.10349419697715234
1168	42	0.08604282354981763
1168	43	0.10295524718345206
1168	44	-0.06383572704530138
1168	45	0.13419702905981978
1168	46	0.08331413823673728
1168	47	0.09392413756791029
1168	48	0.043570353250082405
1168	49	0.013228670412146926
1168	50	0.2641982784977941
1168	51	-0.037179270280930155
1168	52	0.12555636372143653
1168	53	0.026764519117861596
1168	54	-0.13692714291305919
1168	55	0.1030463120720313
1168	56	-0.03337662359269444
1168	57	0.040086588584941296
1168	58	0.18713818895925272
1168	59	-0.2623608685034071
1168	60	0.05694618242835503
1168	61	-0.04522075841322959
1168	62	-0.04576012631361692
1168	63	0.1143131392982113
1168	64	0.041528731860950074
1168	65	-0.0034851420460739746
1168	66	0.12074321294733181
1168	67	0.03882467758524655
1168	68	0.015989492234865565
1168	69	0.2583247155839459
1168	70	0.02220445031621665
1168	71	0.07888271502636002
1168	72	-0.030028110127339858
1168	73	-0.09435797831440595
1168	74	-0.06932045983180046
1168	75	4.110413133560087E-4
1168	76	0.020261716845226374
1168	77	0.0353601009764688
1168	78	0.05614119806607931
1168	79	0.221075831619018
1168	80	-0.18863403675742774
1168	81	-0.08979448949171598
1168	82	0.0843840919811143
1168	83	0.22076643257864248
1168	84	0.06100532872110165
1168	85	0.21249417129450876
1168	86	0.22852926168247478
1168	87	-0.054075321124990694
1168	88	0.059523197055071364
1168	89	0.23825814381176258
1168	90	-0.16133923960263274
1168	91	-0.04941898379342291
1168	92	0.20779162003247365
1168	93	-0.04810519350883169
1168	94	0.06113732514129566
1168	95	-0.0957849425130135
1168	96	0.2507810836826181
1168	97	0.01700349019488101
1168	98	0.024610842005877487
1168	99	0.16323385176394822
1168	100	0.12701623414130836
1168	101	-0.09975919288133639
1169	1	-0.07671096511305109
1169	2	-0.28353790601043727
1169	3	-0.3790396642043916
1169	4	-0.3095294831319535
1169	5	-0.3288544012105987
1169	6	-0.2065104351531062
1169	7	-0.281545744268783
1169	8	-0.19932108557781447
1169	9	-0.2726231531566867
1169	10	-0.17140570554580137
1169	11	-0.34434301281560664
1169	12	-0.41539728499522255
1169	13	-0.3071867013462892
1169	14	-0.42194632595628434
1169	15	-0.2411976117341581
1169	16	-0.227932764404585
1169	17	-0.24590870742633797
1169	18	-0.17563046952402317
1169	19	-0.19033670697720595
1169	20	-0.2831454365358539
1169	21	-0.155723239070241
1169	22	-0.38719932370133137
1169	23	-0.45877949996097556
1169	24	-0.18539634070722144
1169	25	-0.2680485216615196
1169	26	-0.14088651018805365
1169	27	-0.21576952701873608
1169	28	-0.19625545606788108
1169	29	-0.19830814834978838
1169	30	-0.4332741611095159
1169	31	-0.3561154672996736
1169	32	-0.22634730012718052
1169	33	-0.5302179315200775
1169	34	-0.3034699029253858
1169	35	-0.1975760796384023
1169	36	-0.23421537525990743
1169	37	-0.40758778327188594
1169	38	-0.33173865489624177
1169	39	-0.31960062304018066
1169	40	-0.4307366237859327
1169	41	-0.07537581065765409
1169	42	-0.22016495484637488
1169	43	-0.19516708761822343
1169	44	-0.04482485831220373
1169	45	-0.14995630428730777
1169	46	-0.12158744727824455
1169	47	-0.3130369828654338
1169	48	-0.2852331343449137
1169	49	0.04532960707224021
1169	50	-0.1739455330694497
1169	51	-0.34551403470894826
1169	52	-0.24203234173445054
1169	53	-0.15803704839635913
1169	54	-0.07033220340181146
1169	55	-0.1363016880852186
1169	56	-0.07417296054204314
1169	57	-0.17361922938395224
1169	58	-0.3314694214298797
1169	59	-0.20991783469301595
1169	60	-0.28275748786398225
1169	61	0.042430101381562224
1169	62	-0.24258847564417607
1169	63	-0.3606908436279639
1169	64	0.06203304273196153
1169	65	-0.06203808806656497
1169	66	-0.12626193692449306
1169	67	-0.15345485969184125
1169	68	-0.29845601202427474
1169	69	-0.17160247445646348
1169	70	-0.38517172206069006
1169	71	-0.14897997436953858
1169	72	-0.006946587387417935
1169	73	-0.09796350930570696
1169	74	-0.10525410945430025
1169	75	0.023919202691182306
1169	76	-0.27602536833560265
1169	77	-0.14101835356540704
1169	78	-0.1805017227740393
1169	79	-0.05725560163438104
1169	80	-0.11727903492631953
1169	81	-0.17093983422691394
1169	82	-0.13837176188584266
1169	83	-0.12303727226687045
1169	84	-0.13107640713123203
1169	85	-0.09572638143218626
1169	86	0.04574336517234201
1169	87	-0.29821586772729347
1169	88	-0.15344727963394433
1169	89	-0.15226269878920107
1169	90	-0.09247289419086258
1169	91	-0.15252856288606154
1169	92	-0.2613734965689858
1169	93	-0.0712818926665193
1169	94	-0.0934717997943082
1169	95	-0.07980771864360037
1169	96	-0.11334816589270957
1169	97	0.11670285685789139
1169	98	-0.20185937501705098
1169	99	-0.39264898192767106
1169	100	-0.18786997831315233
1169	101	0.07720149305097124
1170	1	0.022072816152252983
1170	2	0.08162590273563097
1170	3	-0.18104260881420942
1170	4	-0.1513058384911261
1170	5	0.18940878726984067
1170	6	-0.16234044069330622
1170	7	-0.14184281439895585
1170	8	0.06732536301604597
1170	9	-0.07122658130600001
1170	10	-0.006354225701471705
1170	11	-0.19105895962287178
1170	12	-0.06604084658381737
1170	13	-0.025383475151798507
1170	14	-0.26700275301620024
1170	15	-0.17265919203068592
1170	16	-0.12309076186659951
1170	17	-0.218910379652975
1170	18	0.001643343610155057
1170	19	-0.2636927319911422
1170	20	-0.34011550418733094
1170	21	0.012683706684896379
1170	22	-0.28243017399553594
1170	23	-0.08314521440158984
1170	24	0.20179020151099536
1170	25	-0.034188388933827696
1170	26	-0.042902839387977565
1170	27	-0.08423034998465795
1170	28	-0.09154136954921199
1170	29	-0.21289396305623143
1170	30	-0.29494018678420986
1170	31	0.15076488971308777
1170	32	-0.23492868605912776
1170	33	-0.08533279332841914
1170	34	-0.07813948144633542
1170	35	-0.14428084438305433
1170	36	-0.10971284997743425
1170	37	-0.18162879433365475
1170	38	-0.15143382509231174
1170	39	-0.25148407206268075
1170	40	-0.10846703781027145
1170	41	0.038084851354341254
1170	42	-0.044879346330390035
1170	43	-0.22692838107789726
1170	44	-0.2746746967652811
1170	45	-0.07200292671141284
1170	46	-0.013670377520810462
1170	47	0.23197590192035733
1170	48	-0.3573133876694641
1170	49	-0.061769139011921936
1170	50	-0.249686217648879
1170	51	-0.16965153341708117
1170	52	-0.0821119038042113
1170	53	-0.28297457285712113
1170	54	-0.32024622011729775
1170	55	-0.14633928353513426
1170	56	-0.24650464085026158
1170	57	-0.12581845307772
1170	58	-0.11168682783516459
1170	59	-0.3096923297635925
1170	60	-0.06013363381362069
1170	61	0.11287540161147547
1170	62	-0.3174434900368439
1170	63	0.07172375336880776
1170	64	0.010802253430824749
1170	65	-0.011045341158997246
1170	66	0.21087894520470485
1170	67	-0.05731114646769697
1170	68	-0.10920129649764476
1170	69	0.023754089329578676
1170	70	-0.2218390607806171
1170	71	-0.05396632717038585
1170	72	0.016946600195076655
1170	73	-0.035617580338914934
1170	74	-0.16018429780428534
1170	75	-0.018576870880011143
1170	76	-0.20812314022491307
1170	77	0.035713722520057445
1170	78	-0.030904361740816455
1170	79	0.011009196385373343
1170	80	-0.07996144232274105
1170	81	-0.09844872481381373
1170	82	-0.3282736816426777
1170	83	-0.3000306867096896
1170	84	0.21362337990130698
1170	85	-0.1117006355801422
1170	86	-0.18317717610725737
1170	87	0.06573019745735564
1170	88	0.17912801715662852
1170	89	0.058037166856621525
1170	90	0.016552216316718216
1170	91	-0.0877632421895882
1170	92	-0.1030473496875075
1170	93	-0.10875535644595402
1170	94	-0.016121575898914386
1170	95	0.19436205556345243
1170	96	0.038337360621483185
1170	97	-0.036590514720359124
1170	98	-1.1971715427705476E-4
1170	99	0.08115025938631959
1170	100	0.194971654877925
1170	101	-0.010354904359537898
1171	1	-0.13680850925989319
1171	2	0.0421847966794715
1171	3	-0.2919517493289092
1171	4	-0.08060514072629132
1171	5	-0.12238398407746587
1171	6	0.05881793077950448
1171	7	-0.18159597071055344
1171	8	-0.25522717396958683
1171	9	0.022721007892627654
1171	10	-0.08057955667936767
1171	11	-0.0038373323234210943
1171	12	-0.24616546206287637
1171	13	-0.003539957271151195
1171	14	-0.28986938648844784
1171	15	-0.004716472862277499
1171	16	0.005982090784293348
1171	17	-0.08318983344566533
1171	18	-0.18222416974150235
1171	19	-0.05038165710590192
1171	20	-0.4005594681463833
1171	21	-0.15075048310986716
1171	22	-0.024702240893653027
1171	23	-0.15690843817061761
1171	24	0.12472572476640664
1171	25	-0.08772291226426887
1171	26	-0.21815912984367714
1171	27	0.08745697224900795
1171	28	-0.07570354019125602
1171	29	-0.2530921746501775
1171	30	-0.03877421015216953
1171	31	-0.24058535003699433
1171	32	-0.2049241161428199
1171	33	-0.034260568188429374
1171	34	-0.313140606873489
1171	35	-0.03781202553589935
1171	36	-0.29525656770666586
1171	37	-0.36008743659105846
1171	38	-0.14081729563681478
1171	39	-0.23596852411607472
1171	40	-0.11719932938457589
1171	41	-0.2079761536180058
1171	42	-0.22071710748064532
1171	43	-0.11271116681703575
1171	44	0.038110496705876074
1171	45	-0.3250876202200814
1171	46	0.07996686661503105
1171	47	-0.07698454443087144
1171	48	-0.051729222770511285
1171	49	-0.08055865685165031
1171	50	-0.11958513382842995
1171	51	-0.030427668904870586
1171	52	-0.002975617986642476
1171	53	-0.328012121199329
1171	54	-0.1724077223238183
1171	55	-0.2995883576155194
1171	56	-0.14564079025242194
1171	57	-0.13773945491251283
1171	58	-0.07023188925620616
1171	59	-0.06843485249380876
1171	60	-0.14416041215903874
1171	61	-0.21489331969866043
1171	62	-0.052239139749346464
1171	63	-0.22189336949373484
1171	64	0.01713533894282193
1171	65	0.06272811376594234
1171	66	-0.231478722364578
1171	67	-0.04427153825275809
1171	68	-0.027810745993249952
1171	69	-0.012148741972303867
1171	70	-0.014724655995159708
1171	71	0.09565239175247342
1171	72	-0.05030790321872303
1171	73	-0.03715907449692679
1171	74	0.023892954243649456
1171	75	0.06298590408230353
1171	76	-0.1774407562291671
1171	77	-0.11210601815424326
1171	78	0.06899093943030721
1171	79	-0.09486962580395897
1171	80	-0.024962158503662124
1171	81	-0.23909813038365968
1171	82	-0.0754686397290456
1171	83	-0.13026852698088476
1171	84	-0.13315141871544256
1171	85	-0.12401553691769607
1171	86	-0.09118203249592938
1171	87	0.026356446510973797
1171	88	-0.008364735774591736
1171	89	-0.23489787894484948
1171	90	0.018920728911268725
1171	91	0.08481589580141957
1171	92	0.024313489540105593
1171	93	-0.25638070515785216
1171	94	0.10167483773989261
1171	95	0.021213383226445615
1171	96	-0.31252137439840055
1171	97	0.18281150832020643
1171	98	-0.2208245073814794
1171	99	-0.01866830811543707
1171	100	-0.15684880879805974
1171	101	-0.23257220046964733
1172	1	0.11972167389090771
1172	2	-0.3659341289033762
1172	3	-0.3642773169781748
1172	4	-0.11001735246854594
1172	5	-0.3086806056249145
1172	6	-0.27161980723631984
1172	7	-0.13862561766606518
1172	8	-0.17468515230223147
1172	9	-0.12783460864752527
1172	10	-0.16600306652087227
1172	11	-0.08879051023048845
1172	12	-0.10754124630126682
1172	13	-0.21914872891950665
1172	14	-0.16987141305333608
1172	15	0.004239677339960224
1172	16	-0.21503254270299976
1172	17	-0.17164664650349692
1172	18	-0.10054431632969596
1172	19	0.05228285352090012
1172	20	-0.20417646427057434
1172	21	0.04668464570366382
1172	22	-0.22661354490372076
1172	23	-0.03718320659335461
1172	24	-0.2126939514898467
1172	25	-0.12678790588903865
1172	26	-0.2176246233544461
1172	27	-0.13221886180910047
1172	28	-0.05228911611565934
1172	29	-0.0781278506362284
1172	30	-0.2037817675503959
1172	31	-0.17159137062351704
1172	32	-0.049339663273123335
1172	33	0.1214425231674312
1172	34	-0.2141956872183428
1172	35	0.08744826139191275
1172	36	0.03440220943031136
1172	37	-0.15243715413857473
1172	38	-7.07354491638057E-4
1172	39	-0.13953992253028957
1172	40	-0.07111735483485404
1172	41	0.2618073416997859
1172	42	-0.14093673645038507
1172	43	-0.22394424711121985
1172	44	-0.21558038459653517
1172	45	-0.08166424548290507
1172	46	0.19103402190901164
1172	47	-0.32504368634952385
1172	48	0.08440696238996992
1172	49	0.07856848476301792
1172	50	-0.09828551465374602
1172	51	-0.07004236825552113
1172	52	-0.10946695864375755
1172	53	0.1190312050691702
1172	54	0.040027364269612065
1172	55	-0.002074277211562503
1172	56	0.16083281796192495
1172	57	-0.214919067669733
1172	58	-0.17125657112773496
1172	59	0.18366813077858524
1172	60	-0.3202676343296531
1172	61	0.04392181536344708
1172	62	0.08143793557975698
1172	63	-0.08408864590874288
1172	64	-0.10861047915609134
1172	65	-0.1519197283646534
1172	66	-0.0861073121287319
1172	67	-0.10403113699290856
1172	68	-0.12984786590678254
1172	69	0.11865293332134286
1172	70	0.040804488541134276
1172	71	-0.2578746755548096
1172	72	-0.09403315168402315
1172	73	-0.003601693156518593
1172	74	-0.13905510658707243
1172	75	-0.1673880815797517
1172	76	-0.07609710148827276
1172	77	-0.18475963599477296
1172	78	-0.1244932322535135
1172	79	-0.04167398629607533
1172	80	-0.22046402885416683
1172	81	-0.17070114321012397
1172	82	0.2517844360053729
1172	83	0.336689176921098
1172	84	0.031247747015342497
1172	85	-0.10834512392065676
1172	86	-0.044006135107665045
1172	87	-0.06706249511551476
1172	88	0.0565685142444039
1172	89	-0.21687665067764783
1172	90	0.07076659176349409
1172	91	0.14463755809126866
1172	92	0.1988387244949692
1172	93	0.451761019279985
1172	94	0.003905325719834707
1172	95	0.09354823929812284
1172	96	0.005168426069403154
1172	97	0.3063082615943742
1172	98	0.044932034623300865
1172	99	-0.026462983316193345
1172	100	-0.11666244926856706
1172	101	0.2762458899995863
1173	1	0.142145603401012
1173	2	-0.09768199196056315
1173	3	-0.12202332302514662
1173	4	-0.023263954501061335
1173	5	-0.09893066458604949
1173	6	-0.09487450447354462
1173	7	-0.10913060121006168
1173	8	0.028901384586191625
1173	9	-0.004929428778872591
1173	10	-0.12599150801336378
1173	11	0.10989683426615215
1173	12	-0.20286748730039506
1173	13	0.01900284475854619
1173	14	0.10761988088333396
1173	15	-0.1672040099939167
1173	16	-0.11639385442362737
1173	17	-0.2581886342693238
1173	18	0.026509602832994972
1173	19	0.02825433120383991
1173	20	-0.0301775818762664
1173	21	-0.10950138677489463
1173	22	0.12245125710371951
1173	23	-0.00895920101807235
1173	24	-0.015159908073208328
1173	25	-0.03968647786093271
1173	26	0.08239386175866059
1173	27	-0.054771337220714145
1173	28	0.14855100040428937
1173	29	0.09902539945035471
1173	30	-0.16839403699110278
1173	31	-0.08269922382197592
1173	32	-0.07922987869905285
1173	33	-0.10381536540770497
1173	34	-0.022101366397514255
1173	35	-0.05795818800031327
1173	36	-0.05718408948884246
1173	37	-0.022276036192927506
1173	38	-0.037479131335956595
1173	39	-0.21067361239258275
1173	40	-0.03728364861216704
1173	41	0.013317277979261632
1173	42	-0.20734886098480843
1173	43	-0.025469375179064002
1173	44	-0.1137163627883453
1173	45	-0.11252333580286233
1173	46	-0.21632305310867395
1173	47	-0.17119697680589496
1173	48	-0.09931253982930599
1173	49	-0.07437861594259942
1173	50	0.06454410997097426
1173	51	-0.15599941905134074
1173	52	-0.16935362577786606
1173	53	-0.07586987832843306
1173	54	-0.3194498682327449
1173	55	-0.1168081871954314
1173	56	-0.14375722684854253
1173	57	-0.09303673072649588
1173	58	-0.2652085395798096
1173	59	0.09160036902832047
1173	60	-0.010261238905464154
1173	61	0.0026184236638968628
1173	62	-0.15468006318365468
1173	63	0.10348085917891581
1173	64	-0.009775891172260742
1173	65	0.10369369055263178
1173	66	-0.18300287548911598
1173	67	-0.051589083573055916
1173	68	-0.19097324809180805
1173	69	0.10573800096197772
1173	70	-0.03314828730668751
1173	71	-0.004724663550113917
1173	72	0.0051171705306245485
1173	73	-0.1844778875179216
1173	74	-0.012412109364085211
1173	75	0.05520667587219208
1173	76	-0.1221428808270133
1173	77	0.0787420393513969
1173	78	0.14345379408671022
1173	79	-0.07726229095623438
1173	80	-0.15985750467160642
1173	81	0.009406325412989247
1173	82	0.16095411447064123
1173	83	0.11495960775171454
1173	84	0.05880416379302744
1173	85	-0.0041116080733942795
1173	86	-0.07482698036601931
1173	87	-0.09332006710653218
1173	88	0.19431405285173042
1173	89	0.15585886984825947
1173	90	-0.026083502468090103
1173	91	0.10518990176989007
1173	92	-0.07161547810611779
1173	93	0.2589927354846324
1173	94	-0.10639853129463006
1173	95	-0.2283557698467007
1173	96	0.16445358337346505
1173	97	0.18942667892874
1173	98	0.01066020997265582
1173	99	0.25618119525424987
1173	100	0.1837678076745064
1173	101	0.003302358833046526
1174	1	-0.14392574284521942
1174	2	-0.0643630924653138
1174	3	-0.16757867033129514
1174	4	-0.061458044382938226
1174	5	0.10607938524300664
1174	6	-0.29728732516864653
1174	7	-0.10267070465975081
1174	8	-0.11786662054966968
1174	9	-0.41242209875886005
1174	10	-0.06664602871299508
1174	11	-0.0359624853614946
1174	12	-0.2808214153509496
1174	13	0.08944126720466983
1174	14	-0.323131088014982
1174	15	-0.22195134242674897
1174	16	-0.20643989190421053
1174	17	-0.28737665547629376
1174	18	-0.07380643359198302
1174	19	-0.08969339245063424
1174	20	-0.05619640618629518
1174	21	-0.06400679084696037
1174	22	-0.11059576920249015
1174	23	-0.2196570447750119
1174	24	-0.06530004556089608
1174	25	0.035482796590962096
1174	26	-0.22949208076019545
1174	27	-0.2719290775279646
1174	28	-0.1550016626388384
1174	29	-0.04951258200970443
1174	30	-0.126530736209304
1174	31	0.06956139528196559
1174	32	-0.14228937842653266
1174	33	-0.03782945886572975
1174	34	-0.160350391036296
1174	35	-0.2620789410588813
1174	36	-0.050625956667374794
1174	37	-0.061201296917595016
1174	38	-0.07453704118694304
1174	39	-0.11398283906201101
1174	40	-0.1132948251423187
1174	41	-0.06827914759922038
1174	42	-0.20254217747147862
1174	43	0.11754884808009791
1174	44	-0.09962419734640093
1174	45	-0.17360518428203164
1174	46	-0.044418626659854965
1174	47	-0.15428439631570257
1174	48	0.04842231702794919
1174	49	0.06591311993108917
1174	50	-0.4346667684034742
1174	51	-0.02493413717140669
1174	52	0.011843176372991593
1174	53	0.275119701302188
1174	54	0.04000612687268301
1174	55	0.08291778531133787
1174	56	0.14606433213523218
1174	57	-0.049182422010396465
1174	58	-0.2528548976208569
1174	59	-0.018673292233195582
1174	60	-0.18919042046375978
1174	61	0.09192682738912339
1174	62	0.021922254416800513
1174	63	0.16581392753283097
1174	64	0.08324179351085093
1174	65	0.15026931632414176
1174	66	0.0010509648812515593
1174	67	0.1695532577678236
1174	68	-0.10712385118926449
1174	69	0.2906376211581545
1174	70	0.0645627644892528
1174	71	-0.0879988612333733
1174	72	-0.032674064467343555
1174	73	-0.13120022140491017
1174	74	-0.04182180847242023
1174	75	-0.054940312302832695
1174	76	-0.18534758065704438
1174	77	0.13748388261715405
1174	78	0.07777810734839363
1174	79	0.10589406628771769
1174	80	0.019673589477953612
1174	81	0.1461395816222293
1174	82	-0.03183887628524218
1174	83	-0.1158542668290039
1174	84	0.14172893333633851
1174	85	8.61818584397156E-4
1174	86	-0.03271421115878326
1174	87	0.30195532836985706
1174	88	0.20480766857125587
1174	89	-0.09257204269344754
1174	90	0.177548223538885
1174	91	0.05917827283586519
1174	92	0.16736277850166914
1174	93	0.196171070939954
1174	94	0.24484784139568916
1174	95	0.06448698533601771
1174	96	-0.007839479551606132
1174	97	0.3744335834736745
1174	98	0.0314802674064083
1174	99	-0.08315833816654816
1174	100	0.07742187381595755
1174	101	0.0919541306405307
1175	1	-0.03462451238524977
1175	2	-0.1558326828018437
1175	3	0.0316771110928471
1175	4	0.07069149013183562
1175	5	-0.0036140134373994215
1175	6	0.060559310884009676
1175	7	-0.25185381267871065
1175	8	-0.1119055777855209
1175	9	-0.07303869103584759
1175	10	0.027963910863491037
1175	11	0.09466729003209196
1175	12	-0.04101655551139771
1175	13	-0.18157357533271323
1175	14	0.20081681024868914
1175	15	-0.10794580959392164
1175	16	-0.1082768395997391
1175	17	-0.12092634638638344
1175	18	0.07476224894376315
1175	19	-0.12782338505993351
1175	20	-0.04896403471632027
1175	21	-0.0714210871806813
1175	22	-0.17988211100026064
1175	23	-0.04616894658707338
1175	24	0.06321828583626399
1175	25	0.14335008154472462
1175	26	-0.3110540601799414
1175	27	-0.2460678574514361
1175	28	-0.15260660464492304
1175	29	0.02833924576665936
1175	30	-0.11016994144651449
1175	31	-0.3281478102663158
1175	32	0.13942985444265332
1175	33	-0.09651224132929315
1175	34	-0.004227965042495896
1175	35	-0.0556105252962098
1175	36	-0.16111613476280695
1175	37	-0.03936130283873496
1175	38	-8.347307626266343E-4
1175	39	-0.07876536054491368
1175	40	0.030105732431643162
1175	41	-0.05629098558740253
1175	42	-0.02000460451650099
1175	43	-0.026468709385525813
1175	44	-0.0030748700715079735
1175	45	-0.021299318814186563
1175	46	0.07312972126715778
1175	47	0.2865096799704574
1175	48	-0.08760770915593241
1175	49	-0.04434707767621404
1175	50	0.0764743059615256
1175	51	-0.08202293173683017
1175	52	-0.14424406603866657
1175	53	-0.19725550156655913
1175	54	0.02990243184568442
1175	55	-0.29910812396436626
1175	56	-0.072056285336636
1175	57	0.04129258852859152
1175	58	0.1432976489518012
1175	59	0.02837445124416149
1175	60	-0.16020644293834607
1175	61	0.060009311435834434
1175	62	-0.07645447378895653
1175	63	-0.1938146282347546
1175	64	-0.11977219518106352
1175	65	0.10431054762079128
1175	66	0.09333750083233383
1175	67	0.03673995494123261
1175	68	-0.03921224350337127
1175	69	0.10672188154669726
1175	70	-0.05482843081932032
1175	71	0.07798312005282071
1175	72	-0.02768958064159932
1175	73	0.0648611482018353
1175	74	0.04103166585268525
1175	75	-0.2093799333069981
1175	76	0.11047147275442626
1175	77	0.11355389794560722
1175	78	-0.026578542616803702
1175	79	-0.05030087221073387
1175	80	-0.016535465360163926
1175	81	0.024173548796376565
1175	82	0.1594654155754469
1175	83	-0.17104829677580824
1175	84	0.17176112416865408
1175	85	0.04048368089001997
1175	86	-0.25292353201911055
1175	87	0.05109338424095711
1175	88	0.2458737740168857
1175	89	0.27684012331727814
1175	90	0.037456638958303756
1175	91	0.2529497061270405
1175	92	0.052741103913334086
1175	93	0.13766763893168843
1175	94	0.10646480588923168
1175	95	-0.09350360305575833
1175	96	0.08880681710820681
1175	97	0.010142774004570754
1175	98	0.060500715718184495
1175	99	0.08535814823789423
1175	100	0.23990308867930565
1175	101	0.3007601092750818
1176	1	0.14332721977472573
1176	2	-0.23054861911087698
1176	3	-0.1992209680572543
1176	4	-0.1822462405865224
1176	5	0.10570075504531218
1176	6	-0.1461489067887385
1176	7	-0.023009492634372464
1176	8	-0.005801978048644685
1176	9	-0.12288961024415812
1176	10	0.013864089426078863
1176	11	0.09738848869695715
1176	12	-0.17503816177735843
1176	13	-0.08698491550376275
1176	14	-0.11992069117395943
1176	15	0.0729714632660432
1176	16	0.08288865261764755
1176	17	-0.042009013083912805
1176	18	-0.031229467861244586
1176	19	-0.0025903759942025317
1176	20	-0.2592975165838851
1176	21	-0.09460914631402773
1176	22	-0.27562432243713886
1176	23	-0.1017554735672519
1176	24	-0.08662768223080519
1176	25	-0.14911190237113914
1176	26	-0.062410319226223976
1176	27	-0.16600211658388275
1176	28	-0.35514300357058914
1176	29	-0.2172926581014707
1176	30	-0.20703741225567285
1176	31	-0.22532096582152406
1176	32	-0.1940558711599536
1176	33	-0.04141439841935579
1176	34	0.054032178206242065
1176	35	-0.17369331480776395
1176	36	-0.23873331123626684
1176	37	-0.08052907772513151
1176	38	0.09438021628267279
1176	39	0.0763481073951624
1176	40	-0.1807292936132825
1176	41	0.08029878406878765
1176	42	-0.2235402337647585
1176	43	0.030447552670025857
1176	44	-0.0770423481466338
1176	45	0.08084979798581315
1176	46	0.10605159547344556
1176	47	-0.12606956240205847
1176	48	0.026373992197662233
1176	49	0.10688520993750927
1176	50	0.1139653762246553
1176	51	-0.10901886858599141
1176	52	0.1243122647670134
1176	53	-2.3351657044656804E-4
1176	54	0.05138138274386961
1176	55	0.05158699697529556
1176	56	0.04154475684644865
1176	57	0.05231241431271627
1176	58	0.31331083699164
1176	59	-0.021945861873724937
1176	60	0.1145523175273695
1176	61	0.08948853496828946
1176	62	0.11130694807592789
1176	63	0.15029740387436163
1176	64	-0.06292409169320479
1176	65	-0.0339458919170923
1176	66	0.31394106423940826
1176	67	0.1717234972191548
1176	68	0.08074040558224738
1176	69	0.14810056218972534
1176	70	-0.15475146307825582
1176	71	-0.3043851586925683
1176	72	0.04947492006152743
1176	73	0.06792828374801019
1176	74	0.27681658570527645
1176	75	-0.06630481163431057
1176	76	0.037514799098289586
1176	77	0.08605127287624725
1176	78	-5.393977367660341E-4
1176	79	-0.17178901808549796
1176	80	0.003642042698295711
1176	81	-0.09445065122458374
1176	82	0.14963900773129524
1176	83	0.20480119367459793
1176	84	-0.11917050700090215
1176	85	-0.06245504648664024
1176	86	0.05603025325697075
1176	87	0.0784256128910954
1176	88	0.27027196922944796
1176	89	-0.04910443547495191
1176	90	0.050170140849061795
1176	91	0.10729227494629612
1176	92	0.2672785547957659
1176	93	0.06235756567409112
1176	94	0.3075132904220581
1176	95	0.12084609026283744
1176	96	0.17934711521834856
1176	97	-0.08777793957705171
1176	98	-0.015950049040235115
1176	99	0.08843428585904434
1176	100	0.15431650382863893
1176	101	0.32278947275765546
1177	1	0.2066751775788589
1177	2	-0.06464811573820839
1177	3	-0.17792300423693774
1177	4	-0.07246029243842855
1177	5	-0.03095910492052667
1177	6	-0.1654404552334654
1177	7	-0.03449724701489032
1177	8	-0.11578227857857115
1177	9	0.1017817431537722
1177	10	-0.1083630316408204
1177	11	0.011984374409898635
1177	12	-0.14647928032117363
1177	13	0.02953567023500625
1177	14	-0.4471052829171285
1177	15	-0.15524190769740898
1177	16	-0.11567527981672754
1177	17	-0.2912052349609553
1177	18	0.1422009892533751
1177	19	0.07700500418416567
1177	20	-0.2213280491247005
1177	21	0.15273767070713973
1177	22	0.15104597796394614
1177	23	0.09545410665125331
1177	24	-0.26310532264439246
1177	25	-0.2204134584349262
1177	26	-0.2720383615234141
1177	27	0.0899403166773638
1177	28	-0.050772760972954245
1177	29	-0.17083807137434093
1177	30	0.0055683705793398985
1177	31	-0.2116538442829352
1177	32	-0.04499065152320014
1177	33	-0.24709774248574945
1177	34	-0.19839618929271552
1177	35	-0.02767702545768458
1177	36	-0.1250673034023393
1177	37	-0.09085726901853519
1177	38	-0.0593097165478369
1177	39	-0.3187410228255203
1177	40	-0.40849106825580606
1177	41	-0.3064899708334252
1177	42	3.240113149090007E-4
1177	43	-0.23287983435392334
1177	44	-0.11533064086141565
1177	45	-0.20174948387121816
1177	46	-0.09294821039254231
1177	47	0.06533390418931617
1177	48	-0.3731830590705343
1177	49	-0.1715003375826356
1177	50	-0.09382483501018157
1177	51	-0.14649219153785253
1177	52	-0.038808344425071084
1177	53	0.03347592137775024
1177	54	-0.011139813130355947
1177	55	-0.2933006946446852
1177	56	-0.06911250141795477
1177	57	0.1209589858165998
1177	58	-0.016167112857147004
1177	59	-0.200989390474426
1177	60	-0.06708461431674095
1177	61	0.004385776059798729
1177	62	-0.1494600100974779
1177	63	-0.35255335249488695
1177	64	-0.05972710419879945
1177	65	-0.1287531675094229
1177	66	-0.3260630761214429
1177	67	-0.24066779920076442
1177	68	-0.376351938659063
1177	69	-0.32959837548889226
1177	70	-0.052736989721893224
1177	71	-0.0013649008415512753
1177	72	-0.36857880024705025
1177	73	-0.13794679221866346
1177	74	0.019012737047695794
1177	75	-0.05295651535131185
1177	76	-0.11960403384404827
1177	77	-0.24732901075157798
1177	78	-0.04615324663237175
1177	79	-0.18737083814533406
1177	80	-0.0861762727644404
1177	81	0.07042131313861688
1177	82	-0.054054954089600926
1177	83	-0.01432871473302555
1177	84	0.044772496651830807
1177	85	-0.19264188027015194
1177	86	-0.23184231097813068
1177	87	0.02897254014717987
1177	88	-0.2602436476395482
1177	89	-0.0945287362049072
1177	90	-0.20866355705876316
1177	91	-0.2971620195971383
1177	92	0.09656990452064917
1177	93	-0.037379709212892465
1177	94	-0.03904757866938269
1177	95	-0.231822684581239
1177	96	0.08156996053284615
1177	97	0.0502904292234021
1177	98	-0.14990688228436255
1177	99	-0.25084775897258993
1177	100	-0.14009459862760565
1177	101	-0.18057970221212116
1178	1	0.17184418321323136
1178	2	-0.05854937960990725
1178	3	-0.0870954935931536
1178	4	-0.003070830697019744
1178	5	0.14227603274450473
1178	6	0.0830334714247627
1178	7	-0.12198463486146949
1178	8	-0.02302084883884703
1178	9	-0.22714055042092696
1178	10	0.05516338758349093
1178	11	-0.10178830829377716
1178	12	-0.05200622103676977
1178	13	0.03938131903930042
1178	14	-0.036131025603189926
1178	15	-0.12410936688560525
1178	16	-0.051399811491549485
1178	17	-0.1588462560079975
1178	18	-0.10924450412606745
1178	19	-0.10567343819737829
1178	20	-0.11207006720706403
1178	21	-0.18851502427580868
1178	22	-0.15240860172318804
1178	23	-0.05243024143017294
1178	24	0.10273526418223611
1178	25	-0.05745076551259842
1178	26	-0.3866966457992973
1178	27	-0.20431236474591685
1178	28	-0.191486937289028
1178	29	0.0015630358943781175
1178	30	-0.03037584985898434
1178	31	-0.04978614969010664
1178	32	-0.08854428788016833
1178	33	0.009923661997433442
1178	34	-0.08560647098470042
1178	35	-0.02029523403952993
1178	36	0.030287751917754235
1178	37	0.043763506118466466
1178	38	-0.08509930570561863
1178	39	-0.10538884526596348
1178	40	0.03121233524174727
1178	41	0.06447839136161093
1178	42	-0.05470332251976373
1178	43	-0.015629587223514818
1178	44	-0.08582659330211584
1178	45	0.10791008634971888
1178	46	-0.05298721776299686
1178	47	0.0970279484076002
1178	48	0.10885094367296233
1178	49	-0.2751828529756253
1178	50	-1.182300985149709E-4
1178	51	0.024463589068588476
1178	52	-0.1914247924736685
1178	53	-0.20111246617162948
1178	54	-0.011742662393366743
1178	55	-8.72121279016369E-4
1178	56	0.1508198914379264
1178	57	-4.03995904306953E-4
1178	58	-0.07727717797242661
1178	59	0.06866072799478928
1178	60	-0.15479473629368812
1178	61	0.06015200036284796
1178	62	0.09296986366206283
1178	63	-0.08126273713738641
1178	64	0.011055223870791053
1178	65	-0.1846340932209216
1178	66	-0.03399905761983746
1178	67	-0.1703531683470203
1178	68	-0.21095473057136616
1178	69	-0.08305570045198607
1178	70	-0.029305003544742192
1178	71	0.07123397744091164
1178	72	-0.13343691171503735
1178	73	0.07202613958268245
1178	74	0.1198326075995979
1178	75	-0.036423063107889675
1178	76	0.07994040594960694
1178	77	-0.0725574077082527
1178	78	-0.14461195757081668
1178	79	-0.09923881060009876
1178	80	-0.4029593339449775
1178	81	-0.020374632388886482
1178	82	0.2154191110550201
1178	83	0.05980929640234933
1178	84	0.04247535642913647
1178	85	-0.02634884529089021
1178	86	-0.09104010799975981
1178	87	0.20462863331495385
1178	88	0.12943393692661687
1178	89	0.04160760909256567
1178	90	-0.01236143265975187
1178	91	-0.052230054648646274
1178	92	-0.13812562659244065
1178	93	0.00808383896847431
1178	94	0.12826043040092117
1178	95	0.03513417368494487
1178	96	-0.009588761542303814
1178	97	0.3365971483474439
1178	98	-0.04141757763497367
1178	99	-0.03136750306396863
1178	100	-0.08280035594921031
1178	101	0.014364233028707929
1201	1	-0.012034451135562563
1201	2	0.22463671374943317
1201	3	0.31568404486198887
1201	4	0.1289689640441054
1201	5	0.14287344389185108
1201	6	0.1253614573885855
1201	7	0.0069803247589490525
1201	8	0.058974470304193005
1201	9	0.020827260964182415
1201	10	0.09489335944934396
1201	11	0.1261781608337671
1201	12	0.061045103270771506
1201	13	0.018769356115441838
1201	14	0.15079432037435225
1201	15	0.11414561304977866
1201	16	-0.025649771809725053
1201	17	0.005056815950851501
1201	18	0.09104930114219201
1201	19	-0.0019118146196674957
1201	20	0.23334180878963906
1201	21	0.11284267990979657
1201	22	0.09572582004609842
1201	23	0.03921910549760099
1201	24	-0.10688531369160614
1201	25	0.3564205077252325
1201	26	0.07383107448274728
1201	27	0.1942260658993149
1201	28	0.2372574020592495
1201	29	0.111639235643608
1201	30	0.14092433965500106
1201	31	0.17256925667837208
1201	32	0.1467355674969042
1201	33	0.023578469569898175
1201	34	0.24538146254585058
1201	35	0.26949391434065717
1201	36	0.26520839360209436
1201	37	0.2328390208902249
1201	38	0.21830076055503156
1201	39	0.18503095111569934
1201	40	-0.10592889049508614
1201	41	-0.003955012955131565
1201	42	0.1284807468003848
1201	43	0.2221426060999292
1201	44	0.07070151900435917
1201	45	0.25699612612528
1201	46	0.14290781769497585
1201	47	0.017174701901993217
1201	48	0.08871708011238155
1201	49	0.1414453747010853
1201	50	-0.009390886287761191
1201	51	0.10638732114119165
1201	52	0.220364490132269
1201	53	0.26694510602531096
1201	54	0.34072522729010046
1201	55	0.02539394186887023
1201	56	-0.05324118341210493
1201	57	0.13579764953302487
1201	58	-0.051236528873708664
1201	59	0.053666219532708226
1201	60	-0.06585291463710519
1201	61	0.2635828533249196
1201	62	0.38539111522137404
1201	63	0.20009192033658962
1201	64	0.074034375201812
1201	65	0.05972027556114767
1201	66	0.29500957863581334
1201	67	0.15801203650172368
1201	68	0.05481567733644965
1201	69	0.26193645373292895
1201	70	-0.19630570769732714
1201	71	0.2630813606245539
1201	72	0.010603944048732217
1201	73	0.0771995837623436
1201	74	0.07605200066481643
1201	75	-0.05376503092140439
1201	76	0.10920076876396223
1201	77	0.20240299036699128
1201	78	0.2006107240254451
1201	79	0.007080346291701289
1201	80	0.03439079394234312
1201	81	0.12510393037283762
1201	82	-0.14586421501662983
1201	83	0.21354295628067632
1201	84	-3.942198116249074E-4
1201	85	0.13935647377758187
1201	86	0.00731030005719191
1201	87	-0.03330782676832911
1201	88	-0.27817431987494956
1201	89	0.05676830182530779
1201	90	0.356042250239355
1201	91	-0.05935126370313526
1201	92	0.09492480287671157
1201	93	0.018711962247380143
1201	94	0.3825820204008892
1201	95	0.2247568182093289
1201	96	0.25529575636884516
1201	97	0.1461231290210634
1201	98	-0.068391415330467
1201	99	0.30589750864882603
1201	100	-0.008423946445603292
1201	101	0.01220468973717459
1202	1	0.2430663105989055
1202	2	0.1506226020304453
1202	3	0.35145334695243946
1202	4	0.30637964697380937
1202	5	0.14563860321587185
1202	6	0.06804852675686845
1202	7	0.21029433070737724
1202	8	0.2679439377323547
1202	9	0.32932133066501024
1202	10	0.2224424971758694
1202	11	0.07952930561096849
1202	12	0.145105035084498
1202	13	0.2819078513143296
1202	14	0.2513975544049103
1202	15	0.16069294511441967
1202	16	0.2758822955229192
1202	17	0.2050951461228081
1202	18	0.24196326855325623
1202	19	0.22447571170642533
1202	20	0.4251853553872138
1202	21	0.2700403092404571
1202	22	0.29895031986325193
1202	23	0.22906451059053978
1202	24	0.3403701941987123
1202	25	0.19608436247667527
1202	26	0.2839288992972868
1202	27	0.4136209257196555
1202	28	0.16878976981757177
1202	29	0.3576377210838402
1202	30	0.5086988173546132
1202	31	0.21883398142112043
1202	32	0.17256886025550955
1202	33	0.16098074058078993
1202	34	0.23206742551890613
1202	35	0.38857436315588956
1202	36	0.2738482215514182
1202	37	0.16905098466924784
1202	38	0.3597237630091996
1202	39	0.4755197851222235
1202	40	0.40369747320437455
1202	41	0.2804088667627198
1202	42	0.28230697851974185
1202	43	0.21826939402115642
1202	44	0.14842930641071916
1202	45	0.3194249951676582
1202	46	0.24414090968635094
1202	47	0.41768107455207115
1202	48	0.23075419407834374
1202	49	0.19832320608355047
1202	50	0.399107638000622
1202	51	0.2621474654283915
1202	52	0.5777678592507911
1202	53	0.28556362447093164
1202	54	0.07600297082395713
1202	55	0.5157006557610728
1202	56	0.2739281748268638
1202	57	0.22116743727710997
1202	58	0.2109513780606349
1202	59	0.14805126372118593
1202	60	0.20735709223124132
1202	61	0.1942156015878922
1202	62	0.4104644346246218
1202	63	0.19168373093995683
1202	64	0.5589839813851896
1202	65	0.2511291372897162
1202	66	0.33737374220412875
1202	67	0.3164896863856441
1202	68	0.2493141581149061
1202	69	0.13027542091090538
1202	70	0.3304051388089775
1202	71	0.4384155841847672
1202	72	0.27863585547081726
1202	73	-0.16504958929009206
1202	74	0.39858030024515045
1202	75	0.3534310962809002
1202	76	0.23574917821721897
1202	77	0.3002733867320444
1202	78	0.48476741362460274
1202	79	0.41358155783591855
1202	80	0.2734778314033548
1202	81	0.2822398170481364
1202	82	0.46534953577717175
1202	83	0.26314800011692085
1202	84	0.12285738047305017
1202	85	0.4547885117928274
1202	86	0.5460199407170094
1202	87	0.21758490365557037
1202	88	0.0921311923145609
1202	89	0.2447916770144971
1202	90	0.3349349640880419
1202	91	0.27917957188425646
1202	92	0.4272159008496672
1202	93	0.2807838427152518
1202	94	0.5036970761816448
1202	95	0.24199917988661923
1202	96	0.3387129844344017
1202	97	0.04589615224603705
1202	98	0.26016943174560936
1202	99	0.2240942916078552
1202	100	0.5796433530487519
1202	101	0.16306105829524853
1203	1	0.22713007495353565
1203	2	0.28937400650260514
1203	3	0.2983871402668825
1203	4	0.3185872925773552
1203	5	0.2126692457651771
1203	6	0.05032448377606613
1203	7	0.2165441658632261
1203	8	0.2514365237018765
1203	9	0.11135527009731305
1203	10	0.10742443025705484
1203	11	0.2575457953009561
1203	12	0.3940037706639359
1203	13	0.11541241156288606
1203	14	0.15284512341526835
1203	15	0.12493827540934177
1203	16	0.07255629445736389
1203	17	0.2094417566633453
1203	18	0.16269248632161037
1203	19	0.17458801672876945
1203	20	0.1916698231120506
1203	21	0.2233068609118476
1203	22	0.2776038200979869
1203	23	-0.03890445123419539
1203	24	0.166407024338028
1203	25	0.14596203493002946
1203	26	0.30657853822265935
1203	27	0.1128270362944761
1203	28	0.1608380045345399
1203	29	0.08335351394463686
1203	30	0.3385134006549748
1203	31	0.1216935658556082
1203	32	-0.011992021304628508
1203	33	0.0792615084116477
1203	34	0.08343444508393105
1203	35	0.11607184433728435
1203	36	0.2585806465275482
1203	37	0.25654572284398824
1203	38	0.2516906570289166
1203	39	0.2784026851132566
1203	40	-0.09884033544980753
1203	41	0.12152590347153591
1203	42	0.20806560448441047
1203	43	0.3001810586569462
1203	44	0.3151300496600271
1203	45	0.31954146745010803
1203	46	0.12921019697937197
1203	47	0.2018507611635627
1203	48	0.42930398756158894
1203	49	0.13845012289132086
1203	50	-0.07972637317185871
1203	51	0.14991291725961275
1203	52	0.16538719322767292
1203	53	0.10989261646873416
1203	54	0.30362188279981694
1203	55	0.11243267983623184
1203	56	0.05526560157012028
1203	57	0.20518246051354083
1203	58	0.20884390495001526
1203	59	0.06151552287201412
1203	60	0.19137549147585986
1203	61	0.1974008653121544
1203	62	0.015958043946625367
1203	63	0.010093736584224189
1203	64	0.03689781932624925
1203	65	0.04566148103064904
1203	66	0.11187369736651931
1203	67	0.08992662097021054
1203	68	0.18447707688498127
1203	69	0.4241896386528836
1203	70	0.16727178121058728
1203	71	0.2644368002862194
1203	72	0.07213218669942023
1203	73	0.04452476992772603
1203	74	0.19267481792435603
1203	75	0.1587919862810594
1203	76	0.20690139926135487
1203	77	0.15890852992227167
1203	78	0.2068316316303367
1203	79	0.14284848930822847
1203	80	0.39401820371375607
1203	81	-0.004449532173538273
1203	82	0.11182915049023734
1203	83	0.2540483920503718
1203	84	0.06651011583093691
1203	85	0.24189870153503534
1203	86	-0.08410818934370923
1203	87	0.22860546038042173
1203	88	-0.06642683018863949
1203	89	0.1325296987792015
1203	90	0.4352285713000441
1203	91	0.328060583420708
1203	92	0.11549302892170488
1203	93	0.3863516187171072
1203	94	0.47918978875147644
1203	95	0.5167471661504877
1203	96	0.22646619823594705
1203	97	0.11516804223037269
1203	98	0.08983800269189857
1203	99	-0.018214475990909307
1203	100	0.21563666433252848
1203	101	0.2198246269469024
1204	1	0.3040565432262454
1204	2	0.15203500477058896
1204	3	0.37743610893323876
1204	4	0.028289701646791343
1204	5	0.12512397730351665
1204	6	0.24430968295729372
1204	7	0.2073802546681378
1204	8	0.05161287388294511
1204	9	0.1195996410625142
1204	10	0.2868040555129241
1204	11	0.3693644065432835
1204	12	0.34431710714638086
1204	13	0.06220504264460658
1204	14	0.1552636401842804
1204	15	0.23859596711143638
1204	16	0.01887026076188647
1204	17	0.23888593868192487
1204	18	0.12764288783318278
1204	19	0.13310163663114594
1204	20	0.377794842793989
1204	21	0.13683228997813757
1204	22	0.297890389142232
1204	23	0.1326212927431314
1204	24	0.2314739429335262
1204	25	0.15831914404670044
1204	26	0.24763978841947676
1204	27	0.35294670248877935
1204	28	0.024525612785204487
1204	29	0.25538311558217686
1204	30	0.0945077322562966
1204	31	0.13573859813399025
1204	32	0.13074455561238807
1204	33	0.17343880332583694
1204	34	0.057643231101877745
1204	35	0.21433038629917434
1204	36	0.38335469785804577
1204	37	0.44447203366117805
1204	38	0.2214466009747511
1204	39	0.25565980997548365
1204	40	0.24447567777645673
1204	41	0.24060006502089237
1204	42	0.2597299093182954
1204	43	0.10300266155412885
1204	44	0.24394126049296716
1204	45	0.4241297212684003
1204	46	0.2797250765258994
1204	47	0.16491169644934445
1204	48	0.26473777751593275
1204	49	0.22234872153720886
1204	50	0.06601445504416859
1204	51	0.17096157101492793
1204	52	0.29331665315524447
1204	53	0.16146874621208696
1204	54	0.20137026888075127
1204	55	0.22325617219964045
1204	56	0.34864302244871936
1204	57	0.20295289036710784
1204	58	0.2655656810482654
1204	59	0.4335955102755733
1204	60	0.09963560799294413
1204	61	0.21017365699850643
1204	62	0.33472989089986527
1204	63	0.2668596002277397
1204	64	0.0798642813007433
1204	65	0.2714275021296899
1204	66	0.17539755187761585
1204	67	0.1357272822833906
1204	68	0.3510524193507365
1204	69	0.10779851914414706
1204	70	0.3168167347612112
1204	71	0.17864873541454074
1204	72	0.24263132069406623
1204	73	0.38597021159045397
1204	74	0.06356759071604756
1204	75	0.27383528654873146
1204	76	0.4141947388929097
1204	77	0.23271108070167656
1204	78	0.16029407848909472
1204	79	0.5525414510465367
1204	80	0.19266408625193776
1204	81	0.16272414126371615
1204	82	0.24731017710021774
1204	83	0.24987267169137084
1204	84	0.2301756803089674
1204	85	0.36659087599574747
1204	86	0.4051313005004147
1204	87	0.5333763626005421
1204	88	0.34321574578364533
1204	89	0.017379328758728718
1204	90	0.4011992845735435
1204	91	0.3364309188009642
1204	92	0.3767558221826093
1204	93	0.2079860070024182
1204	94	0.319945575241789
1204	95	0.44960813292737356
1204	96	0.2619440757355562
1204	97	0.039123324863027165
1204	98	0.23404836326503187
1204	99	0.2708108743476245
1204	100	0.35896527400029754
1204	101	0.3172769966524598
1205	1	-0.007968364887616985
1205	2	0.2833978332401017
1205	3	-0.06225620260133269
1205	4	-0.042557731993312586
1205	5	0.0021934444680127285
1205	6	-0.006444761501022356
1205	7	0.12370580837833955
1205	8	0.11121585919365629
1205	9	-0.0659449949934725
1205	10	0.07436415091632398
1205	11	0.12034653713605792
1205	12	0.17742941426875092
1205	13	0.10186155709039468
1205	14	-0.04221308130188106
1205	15	0.10935931921743247
1205	16	0.020357088681947744
1205	17	0.05219995823712509
1205	18	0.10160425195201128
1205	19	0.25200374824314054
1205	20	0.1335313262711324
1205	21	0.09452512598168283
1205	22	0.27256353258449906
1205	23	0.1258839476383855
1205	24	0.14341809947502782
1205	25	0.15885110543579373
1205	26	0.06025701347910939
1205	27	0.22371671451826103
1205	28	0.2004017049086002
1205	29	0.22392330197678234
1205	30	0.022406568018425332
1205	31	0.225808235959029
1205	32	0.14605322225408202
1205	33	0.05388068924967371
1205	34	-0.06178501446615314
1205	35	0.29700584406485575
1205	36	0.2825201261951875
1205	37	0.3371781686994524
1205	38	0.09178621544842969
1205	39	0.19714072721344422
1205	40	0.31086429263724114
1205	41	0.05360356564317925
1205	42	0.04348802089698722
1205	43	0.12137239553180734
1205	44	0.34423471337192524
1205	45	0.1576428725360728
1205	46	0.02076061138019014
1205	47	0.42217788110404797
1205	48	-0.026046969594290204
1205	49	0.2142028026134497
1205	50	0.039941687055090824
1205	51	0.2978872254564706
1205	52	0.3398370512521751
1205	53	0.31123211080543456
1205	54	0.22435449734943091
1205	55	0.07297250108331355
1205	56	0.16463766121030687
1205	57	0.07936136012480688
1205	58	0.008667457166609438
1205	59	0.10363792566332108
1205	60	0.07556581199472845
1205	61	0.06295771314165677
1205	62	0.13525602485589872
1205	63	0.2963297616892646
1205	64	0.1671267613729981
1205	65	0.325580172550886
1205	66	0.3472801873758442
1205	67	0.18836981505229744
1205	68	0.31486905500712936
1205	69	0.24992544896103652
1205	70	0.1394554796986256
1205	71	0.2695525286572149
1205	72	0.3316420306835326
1205	73	0.4411077181983529
1205	74	-0.2234950916513938
1205	75	0.23812810673496188
1205	76	0.22961412676269077
1205	77	0.2134489169757785
1205	78	0.19120028595403937
1205	79	0.15249066912989662
1205	80	0.1827041706664687
1205	81	0.35507938158288965
1205	82	-0.0654614749354252
1205	83	-0.12485624861015054
1205	84	0.17371534639706
1205	85	0.2851816361843902
1205	86	0.32723350535133733
1205	87	0.16089100402609802
1205	88	0.282987560154929
1205	89	0.21841827682381165
1205	90	0.12024957948327852
1205	91	0.10145133562892994
1205	92	0.3194172108599105
1205	93	0.3031005368742541
1205	94	0.44302595635591047
1205	95	0.46400772001211266
1205	96	0.4134681576026651
1205	97	0.08167607353832551
1205	98	0.2051401328483351
1205	99	0.13901265337968738
1205	100	0.15777897512790418
1205	101	0.18187242711245233
1206	1	0.17519734921830832
1206	2	-0.20099399750629487
1206	3	-0.002243634264104344
1206	4	-0.1943796027215896
1206	5	-0.17784094872885703
1206	6	-0.04654669916107679
1206	7	0.21339968905530782
1206	8	-0.11173551425734729
1206	9	-0.16344068342456097
1206	10	-0.03121567748198828
1206	11	0.018303726961832467
1206	12	-0.08186581497920997
1206	13	0.20708205358111087
1206	14	0.16807391229058766
1206	15	0.003066622679853026
1206	16	0.08144351297345054
1206	17	-0.13657597016806733
1206	18	0.09704057113479081
1206	19	0.0988662590789815
1206	20	0.09544131611214368
1206	21	0.10937281975803614
1206	22	0.025092310185371502
1206	23	0.018023106785165055
1206	24	-0.13800088070127714
1206	25	-0.01084462985746626
1206	26	-0.19893306564843272
1206	27	0.004812378773102921
1206	28	-0.15911814817929582
1206	29	0.03600596156279323
1206	30	0.06064312598304866
1206	31	0.3759013393530566
1206	32	0.12745738205908452
1206	33	0.1266942498066186
1206	34	0.053975332678277255
1206	35	0.09179172281766057
1206	36	0.23090549227905655
1206	37	0.04837384148221702
1206	38	-0.06802872033961904
1206	39	-0.09364654912521075
1206	40	0.20131939394979526
1206	41	0.0286059874077651
1206	42	0.039337488978127055
1206	43	0.0834339009006726
1206	44	0.07688018276785868
1206	45	0.016311175239259512
1206	46	0.0024752538242438504
1206	47	0.19276184513111616
1206	48	-0.21480137120316556
1206	49	-0.02906655473716313
1206	50	-0.14815945908122075
1206	51	0.06988285054909937
1206	52	0.052715953915452474
1206	53	-0.019392985961658837
1206	54	-5.90588621143695E-4
1206	55	0.07831197452131278
1206	56	0.2591229099731365
1206	57	0.09238093212242404
1206	58	-0.04910466844721384
1206	59	0.052223656543596064
1206	60	-0.0013759257310681505
1206	61	0.16340919629652717
1206	62	0.17717449294283938
1206	63	0.24141573226213353
1206	64	0.01917474625787463
1206	65	0.24891745522339193
1206	66	0.14057988922971276
1206	67	0.22677775943368061
1206	68	-0.1422077550859555
1206	69	-0.12767856893269425
1206	70	0.030081139474233964
1206	71	-0.10367244209531634
1206	72	0.20351619496776152
1206	73	0.16567732716409722
1206	74	-0.23772513196446
1206	75	0.036312735443260635
1206	76	0.17854097456906715
1206	77	0.048885666694481245
1206	78	0.3062634960795805
1206	79	0.09971027639833352
1206	80	0.1583515683665766
1206	81	0.14277963253566384
1206	82	0.04083287750955833
1206	83	0.03258577186183231
1206	84	-0.006709840948168733
1206	85	0.17320503746788773
1206	86	0.28309529338359596
1206	87	0.041233478796279144
1206	88	-0.1238241805597795
1206	89	0.2677146403683537
1206	90	0.13816070196495644
1206	91	-0.024439025085662536
1206	92	0.1908326887920424
1206	93	0.1562347970189677
1206	94	0.22917131025230475
1206	95	0.028526426384125614
1206	96	0.014592353142148795
1206	97	0.06005075073987598
1206	98	0.1866941522737804
1206	99	0.07667105127271157
1206	100	-0.02805026604424654
1206	101	0.18774344682851307
1207	1	0.08224765377880061
1207	2	0.12106018176359612
1207	3	0.019047268918157556
1207	4	-0.03244508114403999
1207	5	-0.06557603526403
1207	6	-0.04587924921982278
1207	7	0.1495611436128783
1207	8	0.069538390199817
1207	9	0.2336878652676191
1207	10	0.09837876960114755
1207	11	0.09682450457017922
1207	12	0.29999554541875995
1207	13	0.04774817028902589
1207	14	0.3420341986024482
1207	15	0.07614780825759482
1207	16	0.3142118886786065
1207	17	0.1627265821405146
1207	18	-0.04353971867681139
1207	19	-0.09037454786049892
1207	20	-0.1475329608170881
1207	21	0.04694916819857298
1207	22	-0.037009698830622995
1207	23	0.2087471358163171
1207	24	0.06862362246098286
1207	25	-0.07834040100796358
1207	26	0.13791250426716317
1207	27	0.09873866763476968
1207	28	0.11825021586006557
1207	29	0.20609737137372264
1207	30	0.047936578974073996
1207	31	0.009577147000818798
1207	32	0.12296105261712142
1207	33	0.10223525089820384
1207	34	0.22097530768015616
1207	35	0.2847547505905794
1207	36	0.046234342615285584
1207	37	0.2314017810534139
1207	38	0.09997284620955327
1207	39	0.03225484160382308
1207	40	0.11551166286296422
1207	41	0.048249514143257954
1207	42	0.014356862525112035
1207	43	0.17971917950477945
1207	44	0.3778359444190684
1207	45	0.14967117323941181
1207	46	-0.09989873479327116
1207	47	0.1258726951506972
1207	48	-0.054549223447580175
1207	49	0.044220448737576135
1207	50	0.21922965340201017
1207	51	0.2860133074314959
1207	52	0.2748926239985323
1207	53	0.28924303300358645
1207	54	0.23757738211438095
1207	55	0.08899284012306197
1207	56	0.364821649234365
1207	57	0.23776919466939717
1207	58	0.09266969847526951
1207	59	0.22250255229307925
1207	60	0.13129745709855456
1207	61	0.29800826803281666
1207	62	0.057259319914145124
1207	63	0.1872064646238698
1207	64	0.16443551836663772
1207	65	-0.026750203035575737
1207	66	0.11540844375479509
1207	67	-0.11644899855946989
1207	68	-0.0900183359590585
1207	69	0.13414429435255926
1207	70	0.2029756723842695
1207	71	0.05864538406771658
1207	72	0.2861066673490029
1207	73	0.3784338704233505
1207	74	0.34821842226897814
1207	75	-0.09320421745194096
1207	76	0.040536324917788136
1207	77	0.451817946773474
1207	78	0.3169360289729468
1207	79	0.31000867068543414
1207	80	-0.062092731644249
1207	81	0.2943440985340473
1207	82	-0.0015189461036655416
1207	83	0.1872066752940711
1207	84	0.2203981259543113
1207	85	0.31087054588808627
1207	86	0.25342001902917133
1207	87	0.3811204872706426
1207	88	0.13466143301920397
1207	89	0.19182949842066677
1207	90	0.21588237283963707
1207	91	0.3574689984792343
1207	92	0.1723990713133574
1207	93	0.28747995363222145
1207	94	0.3900850750532783
1207	95	0.32759816267057573
1207	96	0.19767362204697747
1207	97	0.2682967989529317
1207	98	0.030177557685043155
1207	99	0.21343162756281941
1207	100	0.3578216268971204
1207	101	0.3304394112978457
1208	1	0.13585985999407768
1208	2	-0.11517691749992309
1208	3	0.2265066681869925
1208	4	-0.023629390245893944
1208	5	-0.1862536488785338
1208	6	-0.04907695339022666
1208	7	-0.044367680756970174
1208	8	-0.01607828649677856
1208	9	-0.08469883136601197
1208	10	-0.053529577344228585
1208	11	0.0909612963857569
1208	12	0.08843452048313338
1208	13	0.18774342142609157
1208	14	-0.14911613156634473
1208	15	0.1075377922506533
1208	16	-0.06832662419040503
1208	17	0.14149179590074823
1208	18	0.08016775136646004
1208	19	0.27750512577799213
1208	20	0.20804674843787296
1208	21	0.027738380092017678
1208	22	0.13814883540827338
1208	23	0.041605173471523926
1208	24	-0.14836993791712416
1208	25	0.014356994076962337
1208	26	0.1413247260390591
1208	27	0.18181101819910594
1208	28	-0.005652940086861236
1208	29	0.003245187920235537
1208	30	0.08717979035169066
1208	31	0.061246413260555244
1208	32	0.1703416043858681
1208	33	0.24217646325016062
1208	34	-0.03799533534045452
1208	35	0.08413043886866234
1208	36	0.04971083779068408
1208	37	0.22765591072193558
1208	38	0.3258398207335418
1208	39	-0.054462261262280265
1208	40	0.2451994251250582
1208	41	0.2345998082861911
1208	42	0.19835442259208946
1208	43	0.11454472019966744
1208	44	0.06391399771277406
1208	45	0.3435541465188692
1208	46	0.10116975936685435
1208	47	-0.09049409719708734
1208	48	0.20950925306806312
1208	49	0.28911808208441414
1208	50	0.09464159679228601
1208	51	0.37089677606648763
1208	52	0.2133694671509545
1208	53	0.0978388842986746
1208	54	0.09402949024107699
1208	55	0.26053405083747805
1208	56	0.16467427072951324
1208	57	0.17292715576966344
1208	58	0.269428927030674
1208	59	0.29478761507223084
1208	60	0.32952563996252593
1208	61	0.08204103518706063
1208	62	0.1761032992975302
1208	63	-0.1800910639204787
1208	64	-0.25367566233988015
1208	65	0.1448499590807799
1208	66	0.1576192850813598
1208	67	0.16477497992326562
1208	68	-0.13541582806816166
1208	69	0.15924326311240833
1208	70	0.04956324591999817
1208	71	0.07351587520658853
1208	72	0.14733506718688716
1208	73	0.05593408535033717
1208	74	0.07688845407816558
1208	75	0.006608693723855197
1208	76	0.20586553165298938
1208	77	-0.018886481541208866
1208	78	0.23037653923007895
1208	79	0.008891050357021868
1208	80	0.033532583070261524
1208	81	0.4339643532532236
1208	82	0.11374578253565915
1208	83	0.11846729371065123
1208	84	0.29581907580877953
1208	85	-0.04585953447413971
1208	86	0.21768195975845117
1208	87	0.16469310598198206
1208	88	0.07088502258644525
1208	89	0.15984385963719205
1208	90	0.21572557848587337
1208	91	0.005015760450667983
1208	92	0.44281488338938857
1208	93	0.14559702947892816
1208	94	0.4912927600235335
1208	95	0.26054380865921445
1208	96	0.08575438546763081
1208	97	-0.08187207225054038
1208	98	0.10590718363020812
1208	99	0.1486076015914506
1208	100	0.26218484941000497
1208	101	0.17950826571653522
1209	1	0.3283584715466077
1209	2	0.2773881469144115
1209	3	0.29343344804824767
1209	4	0.14688961623566854
1209	5	0.097007292569117
1209	6	0.17042495512312428
1209	7	0.23550761579293322
1209	8	0.32388628802834063
1209	9	0.1352372679473106
1209	10	0.09714947780522465
1209	11	0.2875594395579668
1209	12	0.259654973839325
1209	13	0.21847947515339428
1209	14	0.20259125754245133
1209	15	0.21560394976641106
1209	16	-0.036108222205164964
1209	17	0.1995393337740694
1209	18	0.1575014667234953
1209	19	0.1683558989746956
1209	20	0.05213372785032533
1209	21	0.15707226238377103
1209	22	0.2244548909654327
1209	23	0.05409397760893597
1209	24	0.17924668364506147
1209	25	0.14704241200767854
1209	26	0.09228845304942013
1209	27	0.34349973951121626
1209	28	0.2578499122497462
1209	29	0.07701348252150098
1209	30	-0.012333370204196115
1209	31	0.17652487322350652
1209	32	0.33420288483942073
1209	33	0.3017484843481455
1209	34	0.32643039315306055
1209	35	0.33969666861578673
1209	36	0.2914194789099156
1209	37	0.27724033956440053
1209	38	-0.03216694654339847
1209	39	0.18042492938680255
1209	40	0.33578920229930276
1209	41	0.11007051605732698
1209	42	0.19961526131066876
1209	43	0.20937728788046428
1209	44	0.26569153150902736
1209	45	0.31454642899810636
1209	46	0.1756655843935775
1209	47	0.20886721696443544
1209	48	0.2746996710148295
1209	49	0.4899237026482055
1209	50	0.07805085332280726
1209	51	0.3886038955114941
1209	52	0.4797190380966114
1209	53	0.2680051609159406
1209	54	0.30012605876938636
1209	55	0.4212596871958638
1209	56	0.35245777886277097
1209	57	0.18278272512943516
1209	58	0.09429995390395618
1209	59	0.0552776166452702
1209	60	0.4090431504521277
1209	61	0.5053939191449501
1209	62	0.31540069672095683
1209	63	0.2675740971233793
1209	64	0.23650006856134098
1209	65	0.36985068139449595
1209	66	0.00967779891286824
1209	67	-0.0815701126773547
1209	68	0.2850526164533278
1209	69	-0.10194738276446458
1209	70	0.0044920739419183064
1209	71	0.30196925707939926
1209	72	0.3590704981192445
1209	73	0.33662639896932234
1209	74	0.23378703160169323
1209	75	0.14977809394665087
1209	76	0.13935488474882618
1209	77	0.1889970108616552
1209	78	0.30119779387295154
1209	79	0.27306886473202496
1209	80	0.12533384085921284
1209	81	0.37371014697968974
1209	82	0.23882162547576513
1209	83	0.2731102460154773
1209	84	0.2796681411348274
1209	85	0.3395221200416074
1209	86	0.43628418641086597
1209	87	0.29440178883489665
1209	88	0.27748038886370097
1209	89	0.40235025612642517
1209	90	0.3803220137874277
1209	91	0.3053453762760796
1209	92	0.42023254765155116
1209	93	0.4340610373890712
1209	94	0.2854698681362464
1209	95	0.5456233755278106
1209	96	0.11301089351420757
1209	97	0.16977359916413803
1209	98	0.08741635380410884
1209	99	0.2420766014919309
1209	100	0.3985681122776228
1209	101	0.10812240251954819
1210	1	0.10373857232428207
1210	2	0.047326447286259565
1210	3	0.09936562538329952
1210	4	0.03914261545572373
1210	5	-0.20870603150846279
1210	6	0.15354008245446238
1210	7	0.16372334280646328
1210	8	0.1343136546370829
1210	9	-0.21910961891566672
1210	10	0.29612996952521087
1210	11	0.06376479106623378
1210	12	-0.08022211234597876
1210	13	0.1916709624493862
1210	14	-0.11663352457517817
1210	15	0.039429100172398535
1210	16	0.1582820145932473
1210	17	0.17630852570796662
1210	18	0.043381831257775616
1210	19	0.21798138077549112
1210	20	0.2168448739132316
1210	21	0.05191064269167356
1210	22	-0.003921921754432844
1210	23	0.24487981048110186
1210	24	-0.1355322624288462
1210	25	0.09764832403918433
1210	26	0.12113420236089922
1210	27	0.06566492234470189
1210	28	-0.0929079430045121
1210	29	0.07165016184200823
1210	30	0.16127915677826365
1210	31	0.26745496315965767
1210	32	0.16070160489172025
1210	33	0.3135370292207469
1210	34	-0.027921752660653
1210	35	0.049223379231101205
1210	36	0.03600599593112008
1210	37	0.0308091444395302
1210	38	0.007358518105128553
1210	39	0.13814984257366092
1210	40	0.07496021366834782
1210	41	0.2791829993500414
1210	42	0.12586292714561154
1210	43	0.2066919867286714
1210	44	-0.016804738681294396
1210	45	0.1634256252362576
1210	46	-0.027691163406565522
1210	47	-0.012485255713293952
1210	48	-0.028491783918390468
1210	49	0.08247233580645741
1210	50	0.19942419998960048
1210	51	0.09984947394752908
1210	52	0.24677705160483043
1210	53	0.27158650636589243
1210	54	0.2353450900221219
1210	55	0.36283800349019657
1210	56	0.13110409258102607
1210	57	0.027033640186864716
1210	58	0.1643572683762642
1210	59	0.073992604169419
1210	60	0.18142807651937432
1210	61	0.04927298593200646
1210	62	0.15970662849375827
1210	63	-0.017699708123920743
1210	64	-0.037097247917458276
1210	65	0.294230206114797
1210	66	0.10124624456121012
1210	67	-0.14391456909602596
1210	68	0.1751923265476023
1210	69	-0.30377660764366965
1210	70	0.02134782011421521
1210	71	0.0643455908302144
1210	72	-0.08726595498547596
1210	73	0.1709528649220644
1210	74	0.1508469059694022
1210	75	0.3339712252715472
1210	76	0.24797729855866635
1210	77	0.10601076827677502
1210	78	0.10762552618103172
1210	79	0.10556926117600796
1210	80	0.044090333640696144
1210	81	0.26471515673706847
1210	82	0.03079047954231129
1210	83	0.013803925889391166
1210	84	-0.0930183250768124
1210	85	-0.022319580686875895
1210	86	-0.027162465174754402
1210	87	-0.06116760180643155
1210	88	-0.05654146248113534
1210	89	-0.09894749110089407
1210	90	0.10572913748119106
1210	91	0.21958523944627473
1210	92	0.09611815495517817
1210	93	0.20983960481852648
1210	94	0.156570153899537
1210	95	0.2269989228632241
1210	96	0.04429299334042014
1210	97	0.21353899170840407
1210	98	0.17792896395889812
1210	99	-0.07314490551299002
1210	100	0.12299019404540701
1210	101	0.05371855717476848
1211	1	0.16539850964716862
1211	2	0.15190294989353958
1211	3	0.06047345363979417
1211	4	0.1637276595831878
1211	5	0.02126941924373682
1211	6	0.03536585373726808
1211	7	-0.08050721806975503
1211	8	-0.005810776732865008
1211	9	0.16739071374015424
1211	10	0.19822040597006207
1211	11	0.13371825583978136
1211	12	0.08748398943389901
1211	13	0.16897718814431784
1211	14	-0.10287805882551027
1211	15	0.0538309732086617
1211	16	-0.0020257728460819635
1211	17	0.1498046073211583
1211	18	0.13826629002075208
1211	19	-0.1066138676430981
1211	20	0.08090989354226252
1211	21	0.14102296896717093
1211	22	0.14379596577842335
1211	23	-0.09444376698074564
1211	24	0.07202139293321608
1211	25	-0.007423757487813987
1211	26	0.03054652259920232
1211	27	-0.06404422080178307
1211	28	0.12993222832187712
1211	29	0.12981543436264786
1211	30	0.07142041303220026
1211	31	-0.029750097762196503
1211	32	0.02302945575620896
1211	33	0.227760815016822
1211	34	0.11722432827156837
1211	35	0.08712398658969533
1211	36	0.14608468483826442
1211	37	0.09378710215433017
1211	38	-0.1376725104609946
1211	39	-0.07793598242599842
1211	40	0.04656585887733655
1211	41	0.12602512697320378
1211	42	0.0905028223869806
1211	43	0.28544431496371914
1211	44	0.011791262659485824
1211	45	0.023829296423102164
1211	46	-0.08944176036775531
1211	47	0.09647136771523179
1211	48	0.2069451985873485
1211	49	0.28955846388576134
1211	50	0.024703562786505984
1211	51	0.16315795312396375
1211	52	0.15611741329612983
1211	53	0.09067784066640172
1211	54	0.11572071363745096
1211	55	0.06310992142330463
1211	56	0.19757224309798005
1211	57	0.19519466634013583
1211	58	0.15083475317705108
1211	59	0.19158018778311714
1211	60	0.01958476686527888
1211	61	0.0519256950798308
1211	62	-0.027657166071499262
1211	63	0.025459158256573744
1211	64	0.10171688742437368
1211	65	0.12351200899757231
1211	66	0.15478543625532382
1211	67	-0.1866351794671175
1211	68	0.1267093407801454
1211	69	-0.08899213467193334
1211	70	0.14736309118144675
1211	71	0.17336035025998342
1211	72	0.1447617372652985
1211	73	0.1679797979491866
1211	74	0.15148477580127206
1211	75	0.06576301951726293
1211	76	0.2749824875016884
1211	77	0.16221771130085472
1211	78	0.2445223931180962
1211	79	0.12129850514983076
1211	80	0.2587963433380267
1211	81	-0.022699476338374325
1211	82	0.11817742687170352
1211	83	-0.008325563312659767
1211	84	0.10646337011206697
1211	85	0.07647869125097628
1211	86	0.14497782797298697
1211	87	0.15127557584234808
1211	88	-0.06677461833704257
1211	89	0.1537131965016414
1211	90	0.3285282477157878
1211	91	0.2849691332126909
1211	92	0.34541589848556953
1211	93	0.37943532991167217
1211	94	0.32704930228435813
1211	95	0.1455674600252408
1211	96	0.073987480522959
1211	97	0.1825142877700543
1211	98	0.15488352782811177
1211	99	0.019703573569941568
1211	100	0.15062105645639434
1211	101	0.1441200391142914
1212	1	0.007851947290419048
1212	2	0.3166621526646054
1212	3	0.1302538651323033
1212	4	0.2444217171372216
1212	5	-0.11601650177696143
1212	6	-0.05128429592088679
1212	7	0.09946906869210181
1212	8	0.17603838190478172
1212	9	0.013827885507510018
1212	10	0.0853970352746174
1212	11	-0.0740798204625861
1212	12	0.004428413676969001
1212	13	0.09318838795082485
1212	14	0.22716617265556494
1212	15	0.16061286126289076
1212	16	-0.09960100844633502
1212	17	0.2448806375845436
1212	18	0.021762137752673993
1212	19	0.1745988250678181
1212	20	0.01498839890552972
1212	21	-0.1409798926372403
1212	22	0.03630848223346561
1212	23	0.05020739428969989
1212	24	-0.11055583238912448
1212	25	0.054078266145346277
1212	26	0.0902492164459332
1212	27	0.1357594218196141
1212	28	-0.15210331865558402
1212	29	0.04126667309743226
1212	30	0.12929762879407036
1212	31	0.16913386017499477
1212	32	0.17854278362563747
1212	33	0.23324542061467923
1212	34	0.03226319526579857
1212	35	0.01751517330571062
1212	36	-0.3267586729627965
1212	37	0.11187028479447747
1212	38	-0.2191555112070347
1212	39	0.027743999989276347
1212	40	0.05917342439721551
1212	41	-0.019565738772442387
1212	42	0.0036761717143534156
1212	43	0.3044798676611222
1212	44	0.14007195483763724
1212	45	0.3293300812806237
1212	46	0.22324939799369048
1212	47	0.3025387535145825
1212	48	0.1300634812324759
1212	49	0.10241345767962429
1212	50	0.19096016421044482
1212	51	0.14320925281697328
1212	52	0.22747652830697263
1212	53	0.2207791081234518
1212	54	-0.00461947572525645
1212	55	0.10188498804017598
1212	56	0.009405818984014047
1212	57	0.25115406783827154
1212	58	-0.19645550682692203
1212	59	-0.0644145139179102
1212	60	0.2237539496247294
1212	61	0.139443641392468
1212	62	0.21807024282006182
1212	63	0.18621603709761558
1212	64	-0.022307352048279938
1212	65	0.06819977788583742
1212	66	-0.038839445158060926
1212	67	-0.03776392796869743
1212	68	0.24588756513091425
1212	69	0.0011283844698510848
1212	70	0.047730719914831354
1212	71	0.09634135433830693
1212	72	0.12920104829031942
1212	73	0.12708426775567006
1212	74	0.03464110422063271
1212	75	0.20291370480696713
1212	76	0.019830251291033107
1212	77	0.16922259531271777
1212	78	0.04996189290114472
1212	79	0.12649588803201084
1212	80	0.22060879630173247
1212	81	-0.20113178779075724
1212	82	3.7729956217447125E-4
1212	83	-0.15150792563165538
1212	84	0.2146662547596634
1212	85	-0.08474967409631518
1212	86	0.2026029577952002
1212	87	0.18627834184204062
1212	88	0.28545195013186486
1212	89	0.08742317428376367
1212	90	0.26954463207616186
1212	91	-0.3156932358721747
1212	92	0.24569568527888208
1212	93	0.0989204699153774
1212	94	0.28975161452936504
1212	95	0.0855755006270087
1212	96	0.08176373933881109
1212	97	0.04476709442217697
1212	98	0.17535233413376972
1212	99	-0.0919418979941895
1212	100	0.05439245822581995
1212	101	-0.0732867197305751
1213	1	0.16840779390447125
1213	2	0.23236128455916827
1213	3	0.10139682367618263
1213	4	0.06010563887817
1213	5	-0.03703073735407969
1213	6	0.031264587822839474
1213	7	0.014883714380019342
1213	8	0.026894375550313043
1213	9	0.1545527901623842
1213	10	0.0394398377735925
1213	11	-0.09944697667086899
1213	12	0.26124622420351784
1213	13	0.18852506751795062
1213	14	0.21400375638182823
1213	15	-0.10320161993003296
1213	16	0.1414714763857603
1213	17	0.134460555675048
1213	18	0.23886454715367478
1213	19	0.10992187183058633
1213	20	0.15381766774780914
1213	21	0.3416777155379407
1213	22	0.028049932155447266
1213	23	-0.16784142467003704
1213	24	0.28442369023738934
1213	25	-0.08194275766699377
1213	26	0.1470929405675463
1213	27	0.09223866559331384
1213	28	0.1670169711260101
1213	29	-0.21127257754900342
1213	30	0.14403739433237206
1213	31	-0.07054436057503466
1213	32	0.04891002433476643
1213	33	0.12162542658607123
1213	34	0.06282152057155344
1213	35	0.33329204598545914
1213	36	-0.12556495757294073
1213	37	0.002109309541957316
1213	38	-0.04057704089782277
1213	39	-0.20609802848188252
1213	40	0.10700654084502048
1213	41	-0.06195981695263697
1213	42	0.2418418271874785
1213	43	-0.05439807367275051
1213	44	0.22107728965818296
1213	45	-0.026950867156955383
1213	46	0.046349677973189785
1213	47	0.24604148289214578
1213	48	0.2292505830222069
1213	49	-0.0945974654640338
1213	50	0.24729969990642076
1213	51	0.03868169708865565
1213	52	0.44504650909711074
1213	53	0.0832652359000079
1213	54	0.0581083244921885
1213	55	0.09328561785320488
1213	56	0.20541399866662857
1213	57	-0.002666779085622295
1213	58	-0.12197082119826064
1213	59	0.12342243323525537
1213	60	-0.0334441147423874
1213	61	0.2254683269084623
1213	62	0.1028871294706235
1213	63	-0.0013336071537892735
1213	64	0.2929118149986394
1213	65	0.10389575508187221
1213	66	-0.08547264948676059
1213	67	-0.16986129548544682
1213	68	0.32646194559882247
1213	69	-0.24287909667237528
1213	70	-0.013228195770210505
1213	71	-0.0035668214009376698
1213	72	0.2169861682533707
1213	73	0.12956014276200278
1213	74	0.2705674870770949
1213	75	0.10633767938910665
1213	76	0.051346252935985603
1213	77	0.13959941278524468
1213	78	0.23762702165227978
1213	79	0.20902223821481414
1213	80	0.023820392072181562
1213	81	0.23165623336825547
1213	82	-0.06094496979274311
1213	83	0.07020541367307231
1213	84	0.18580357991331198
1213	85	0.2427728172141812
1213	86	-0.15848045581394388
1213	87	0.1127851328939613
1213	88	-0.18259827717542976
1213	89	0.20602293880805433
1213	90	0.02770037278247628
1213	91	-0.12330169271758962
1213	92	0.24027918057218045
1213	93	0.3077671459334752
1213	94	0.023126071611379473
1213	95	0.0769761304400376
1213	96	-0.02607343314996058
1213	97	0.019492889152708415
1213	98	0.11419906648576728
1213	99	-0.13933842669913332
1213	100	0.06569022233323807
1213	101	-0.007759124568529785
1214	1	0.1428939998998331
1214	2	0.0942718410220138
1214	3	0.18450261220318964
1214	4	0.06439794792284204
1214	5	-0.004664779870367397
1214	6	0.16431000651513727
1214	7	0.1733282184781899
1214	8	-0.062172712424086285
1214	9	-0.007257682062565607
1214	10	0.22055801404089692
1214	11	-0.13987761876703075
1214	12	0.11996937953355058
1214	13	-0.022334959215854155
1214	14	0.15017650201294686
1214	15	0.14990310034851007
1214	16	0.09568855472227256
1214	17	0.09583292777397645
1214	18	-0.060660496177398215
1214	19	0.09448824376316622
1214	20	0.008201999893458378
1214	21	-0.0943336102608896
1214	22	0.31797847776472565
1214	23	0.03550459756293378
1214	24	0.1153061620145408
1214	25	-0.10747310755187556
1214	26	0.18430819420954947
1214	27	0.04558616602987797
1214	28	0.17679597771800815
1214	29	0.094449489428996
1214	30	0.15596511766626975
1214	31	0.05044955986923583
1214	32	0.08954998005961556
1214	33	-0.010475518557591101
1214	34	0.004306338632282802
1214	35	0.35322729672623154
1214	36	0.2598259760328574
1214	37	0.41442483466097
1214	38	0.1142397544908178
1214	39	0.2199446864775041
1214	40	-0.10709094884992965
1214	41	0.15176240612365888
1214	42	0.3140301952625322
1214	43	0.4462951052651718
1214	44	0.2557859041951147
1214	45	0.19763437847908705
1214	46	0.25100203799420484
1214	47	0.06726517530281484
1214	48	0.028382818385331632
1214	49	0.27114124411547635
1214	50	0.29078766121926947
1214	51	0.499603315638808
1214	52	0.3690995620211339
1214	53	0.3305891946632542
1214	54	0.08501320662418266
1214	55	0.3378352841142558
1214	56	0.35261469495965514
1214	57	0.43337056309643884
1214	58	0.27717331863112804
1214	59	0.2817983486867419
1214	60	0.20780423016231708
1214	61	0.23725059500886658
1214	62	0.09559071653858808
1214	63	0.3763273071328683
1214	64	0.23695727586901683
1214	65	0.22616014224034586
1214	66	0.2838468604749522
1214	67	0.09385889752458354
1214	68	0.10235130186283925
1214	69	0.2694682393879475
1214	70	-0.020304652007702373
1214	71	0.10890988703778959
1214	72	0.5508339164368508
1214	73	0.1443930288894748
1214	74	0.21996089145092412
1214	75	0.36958090537332566
1214	76	0.026024822492161093
1214	77	0.2697171999893655
1214	78	0.4821451529033567
1214	79	0.39262379651733426
1214	80	0.40369821755979984
1214	81	0.2488471498663074
1214	82	0.12164273793920444
1214	83	0.34613517416861583
1214	84	0.4047294738224423
1214	85	0.267210084815936
1214	86	0.31592316787405395
1214	87	0.3620039515688376
1214	88	0.10920738990237311
1214	89	0.265541722439643
1214	90	0.19975459880887314
1214	91	0.20079385363236923
1214	92	0.4836577154004331
1214	93	0.21842964524857678
1214	94	0.40526535150154075
1214	95	0.27116517415268504
1214	96	0.12091006576188335
1214	97	-0.07374982832947552
1214	98	0.01605935614271914
1214	99	0.08400394535643585
1214	100	0.40597741955279076
1214	101	0.09747202114174058
1215	1	0.1391551681123957
1215	2	0.13356013104316133
1215	3	-0.07884763022933328
1215	4	0.1355223279345097
1215	5	-0.004175096327372785
1215	6	0.18935359814413744
1215	7	0.01716539439093623
1215	8	-0.1393871887232052
1215	9	-0.10828958239903841
1215	10	0.19253009502750018
1215	11	0.051086035353421266
1215	12	0.0903627207775557
1215	13	0.055289284272042494
1215	14	0.23822042780199837
1215	15	-0.0035214133663501457
1215	16	0.09711098747794722
1215	17	0.04861372309056833
1215	18	0.046247214928115454
1215	19	0.2312725271935676
1215	20	0.10359039533367564
1215	21	0.021578401833117766
1215	22	0.24843597147033591
1215	23	0.12029232366451481
1215	24	-0.004352125056755085
1215	25	0.1376276086005106
1215	26	0.14333147533216817
1215	27	0.07644602290908864
1215	28	-0.10208624320448223
1215	29	0.05540290720466601
1215	30	-0.0847809406750244
1215	31	0.2751136271650694
1215	32	-0.03348673171147709
1215	33	0.010010490400091498
1215	34	0.16270564539708232
1215	35	0.28738288054849903
1215	36	0.17112509080253346
1215	37	0.1760515868955963
1215	38	0.14341509998214264
1215	39	0.11459926174754287
1215	40	0.10644163214666946
1215	41	0.028836166959870013
1215	42	0.004216427790133537
1215	43	0.05584730337624677
1215	44	0.057642314093925506
1215	45	0.04025948968622117
1215	46	0.2173709640085093
1215	47	0.09054002997453381
1215	48	0.08796829538998452
1215	49	-0.052631638306806394
1215	50	0.06165141206201952
1215	51	0.08269497382089241
1215	52	0.30444762320728813
1215	53	0.35709439373136576
1215	54	0.06407982278162194
1215	55	0.2015524366318715
1215	56	0.16606328543495152
1215	57	0.21750983066305452
1215	58	-0.015511710254330069
1215	59	0.035230540639553
1215	60	0.1381751478175275
1215	61	0.10221076023201192
1215	62	-0.28256798715546694
1215	63	0.20921750950536477
1215	64	-0.07236641631356378
1215	65	-0.1069915511441053
1215	66	-0.17324843860220795
1215	67	0.0846810526884525
1215	68	0.040965356407319575
1215	69	0.12390647638616059
1215	70	-0.0646817334076033
1215	71	0.0316393909413506
1215	72	0.041343653500291566
1215	73	0.547512665630471
1215	74	0.26028339311486803
1215	75	0.10551925068953949
1215	76	0.13391385941783085
1215	77	-0.22068833241613106
1215	78	0.2832909340445866
1215	79	0.4212377687949811
1215	80	0.12814662822330547
1215	81	0.20694630020660298
1215	82	0.08082506827658875
1215	83	0.0034084046579536675
1215	84	0.22917478968595617
1215	85	0.35006689077080466
1215	86	0.04130432775024673
1215	87	0.15019035568155203
1215	88	0.17116959495128725
1215	89	0.08578281127646648
1215	90	0.10148020443968164
1215	91	0.00895307834971959
1215	92	0.4019808509107534
1215	93	0.16976959570826722
1215	94	0.4535947667136213
1215	95	0.36834777009442377
1215	96	-0.2301487671694531
1215	97	-0.03798725981785367
1215	98	0.02074112256053695
1215	99	0.09315319267365396
1215	100	0.397046375222331
1215	101	0.10669413337016209
1216	1	-0.03708428063463032
1216	2	0.21518471816804663
1216	3	0.11045855136984528
1216	4	-0.007059564845000921
1216	5	0.009783454618201404
1216	6	0.1328018621081739
1216	7	0.12754930159323408
1216	8	0.17470138063510632
1216	9	0.031877402648063935
1216	10	0.13142418569848502
1216	11	0.23430417143204352
1216	12	-0.16344059226098295
1216	13	0.10990250694072756
1216	14	0.17882091211666307
1216	15	-0.03600327509199985
1216	16	0.10833154512990006
1216	17	0.07478169307811555
1216	18	0.08924543325240109
1216	19	-0.046253264758149726
1216	20	-0.16900638133891732
1216	21	-0.16793794221850078
1216	22	-0.08236561008053656
1216	23	-0.14969192983532054
1216	24	0.07912040169190249
1216	25	0.08573826383685201
1216	26	0.17386149249020377
1216	27	0.0022131942793137682
1216	28	0.17075363182727443
1216	29	-0.002984221442986268
1216	30	0.026629076859428835
1216	31	0.1355661508397148
1216	32	0.1747113291478044
1216	33	0.11443025382617833
1216	34	0.05479663632873155
1216	35	0.13983315517122463
1216	36	0.2989963960995681
1216	37	0.0388225631472352
1216	38	0.08233506886555375
1216	39	-0.11687978003714505
1216	40	0.08238979416623238
1216	41	-0.16297275145632284
1216	42	0.2645292875364973
1216	43	0.22844713838303932
1216	44	0.11482924261673588
1216	45	0.014958439814989788
1216	46	0.17122658240368338
1216	47	0.13357000792316143
1216	48	0.06451675351903674
1216	49	0.06636892944549544
1216	50	0.2580090144534779
1216	51	0.07603054993263925
1216	52	0.15284011570260958
1216	53	0.14089408382016444
1216	54	0.0786096548712294
1216	55	-0.08145091028359985
1216	56	0.146879688143855
1216	57	0.01760848154557948
1216	58	-0.01811011803849283
1216	59	-0.060550997059515055
1216	60	0.03565037531053861
1216	61	0.3434341252779163
1216	62	0.08111578422542465
1216	63	0.05535663704888094
1216	64	0.03376013285033963
1216	65	0.28356439127765043
1216	66	-0.13562935961562772
1216	67	-0.1449853379439503
1216	68	0.09578913362256714
1216	69	-0.08540317132510467
1216	70	-0.003952234441157998
1216	71	0.2663296836317741
1216	72	0.21482844495326958
1216	73	0.15282875623244507
1216	74	0.20543099302829404
1216	75	0.25227694592889094
1216	76	-0.09600151098565135
1216	77	0.27822987988558623
1216	78	-0.0888922617421315
1216	79	0.2833755130304141
1216	80	0.016884430174997078
1216	81	0.2121266478215702
1216	82	0.16723634051224678
1216	83	0.107336482047927
1216	84	0.11363288423396511
1216	85	0.17727532173557137
1216	86	0.06205590945796047
1216	87	-0.0310484892405114
1216	88	0.24865876531148245
1216	89	0.0505402147977847
1216	90	0.2754633475289481
1216	91	0.20456217305142843
1216	92	0.14904524217678272
1216	93	0.14249003886873624
1216	94	0.21162681491924218
1216	95	0.08625682621406838
1216	96	0.03602354722102774
1216	97	0.015830795959892896
1216	98	0.38231660381686794
1216	99	0.14969943939182428
1216	100	0.22991154816720893
1216	101	-0.11081733930402038
1217	1	0.08639265944372454
1217	2	0.29482729412539754
1217	3	0.06019342392843896
1217	4	0.09468724081990842
1217	5	0.13107491141207106
1217	6	0.11833684406938971
1217	7	0.05804543930140227
1217	8	0.07465727177634562
1217	9	0.048099265464770724
1217	10	-0.1589089389477749
1217	11	-0.0038295179340863683
1217	12	0.14703281120385014
1217	13	-0.19154676154784056
1217	14	0.07378926124381024
1217	15	-0.15394704341140653
1217	16	-0.1361797476865192
1217	17	0.10377457242220345
1217	18	-0.015449472569656564
1217	19	-0.006424071966073086
1217	20	0.07580529438666872
1217	21	-0.04278893648593396
1217	22	0.13170029392973248
1217	23	0.14851162227163428
1217	24	-0.06626453110137476
1217	25	-0.0721916078205993
1217	26	-0.058562154917169096
1217	27	0.03984801087183598
1217	28	0.005045423785233538
1217	29	-0.06184939062180206
1217	30	-0.1099135316657538
1217	31	-0.07876456441942281
1217	32	-0.00455165767012744
1217	33	0.15644631324507685
1217	34	-0.12797371619432596
1217	35	0.01545249730103393
1217	36	0.1861583467545671
1217	37	-0.2058116495175355
1217	38	0.026933788918164225
1217	39	0.02062682048204323
1217	40	0.10958946659076929
1217	41	9.292067240522783E-4
1217	42	-0.009445221021252337
1217	43	0.17791008536071473
1217	44	0.027526111994440328
1217	45	0.1918934590869199
1217	46	0.04957506135948364
1217	47	0.027531679063947934
1217	48	0.012505057557135046
1217	49	0.15622926720236308
1217	50	0.07161035258028647
1217	51	0.377066001439772
1217	52	-0.011243653185943003
1217	53	0.0275837218745707
1217	54	-0.10729535140519175
1217	55	-0.4518759995289443
1217	56	0.161336801369238
1217	57	-0.1674740288966845
1217	58	-0.11034150457437875
1217	59	0.3198942336503734
1217	60	0.15392851723672152
1217	61	-0.035319475364588016
1217	62	0.0684325111267654
1217	63	-0.31775371730809354
1217	64	-0.014088493134998714
1217	65	-0.11165533091558189
1217	66	0.1694743041072826
1217	67	0.06521669327690205
1217	68	-0.02427905329781055
1217	69	0.20507935429439783
1217	70	0.15164492678225372
1217	71	0.11583942710477402
1217	72	0.17802402900831282
1217	73	0.14115295160149088
1217	74	-2.1114658335363856E-4
1217	75	-0.09354124968677979
1217	76	0.3007971976840338
1217	77	0.21088284592966744
1217	78	-0.019840159536052226
1217	79	0.12357299107874553
1217	80	0.07606144424239858
1217	81	0.10247581923903226
1217	82	0.08572822859273543
1217	83	0.034287706187328126
1217	84	-0.17278024344773968
1217	85	0.11175034726812072
1217	86	0.15924282351366514
1217	87	0.08315985950720517
1217	88	-0.13354014825096527
1217	89	-0.02773759512623286
1217	90	0.05485581519035776
1217	91	-0.024458056947025852
1217	92	-0.2647341913959096
1217	93	-0.00979065789313438
1217	94	0.1251208847282328
1217	95	0.14247625434825295
1217	96	-0.08117637815752943
1217	97	-0.21743945696251643
1217	98	0.04952909784873327
1217	99	0.007574056403619522
1217	100	0.08808417664413781
1217	101	0.3229486244666404
1218	1	-0.10662322507489819
1218	2	0.19394571358192536
1218	3	0.29542584706189956
1218	4	0.05098118397087603
1218	5	0.15532389017442227
1218	6	0.16397746294019555
1218	7	-0.09706413599291608
1218	8	0.2668185146851769
1218	9	0.18140563360813644
1218	10	0.17871073056979725
1218	11	0.1523209872103024
1218	12	0.029915796982933784
1218	13	0.010799682591681403
1218	14	-0.05647781229002646
1218	15	0.016605551312025568
1218	16	-0.005710632149998673
1218	17	0.0041698343206277855
1218	18	-0.12981391065657988
1218	19	-0.05898413712363748
1218	20	-9.206484366259815E-4
1218	21	-0.005926314020122447
1218	22	0.24621557429156127
1218	23	0.12358326250610929
1218	24	0.1165893889860925
1218	25	0.0013367150811163242
1218	26	0.07596158521506169
1218	27	0.08690607451388388
1218	28	0.2284278668471984
1218	29	-0.10191475298196906
1218	30	-0.049270604868766554
1218	31	0.02745084622602434
1218	32	-0.1358793532570317
1218	33	0.11878143042943634
1218	34	0.030049123610389472
1218	35	0.16605925345957218
1218	36	0.11269461427865224
1218	37	0.07700264985751204
1218	38	0.038237507278701344
1218	39	-0.03110302139744192
1218	40	0.1294789854551084
1218	41	0.10764913161011691
1218	42	0.09010004662729187
1218	43	0.027741677640740647
1218	44	0.05613691371915763
1218	45	0.17305432233008844
1218	46	0.23771594410580832
1218	47	0.09785214209853166
1218	48	0.08114144339197793
1218	49	0.010495937439877423
1218	50	0.13877612469581635
1218	51	0.21901165411026824
1218	52	0.1507444086129155
1218	53	-0.041382311438333375
1218	54	-0.09460727117443213
1218	55	0.05503005605977762
1218	56	-0.038544966644003864
1218	57	-0.1347046277444477
1218	58	-0.029152520865345366
1218	59	0.0437331419776541
1218	60	0.08021469378283541
1218	61	0.2016277448052719
1218	62	0.25193627391291784
1218	63	0.03460005233094421
1218	64	0.1880342475785568
1218	65	-0.06293524534114425
1218	66	0.3001962675301968
1218	67	0.07199396185806961
1218	68	0.10518379066589745
1218	69	0.02466687353367547
1218	70	0.08098812092059404
1218	71	0.1056337459829777
1218	72	0.19398101493547415
1218	73	0.13949329273346223
1218	74	0.3349513298450759
1218	75	0.06035528590332717
1218	76	0.06130495719969531
1218	77	-0.029582189382388435
1218	78	0.16800258325699247
1218	79	0.11320347082806848
1218	80	0.12010975157939896
1218	81	0.18635790862902724
1218	82	0.0021297069257997236
1218	83	-0.15731467200063776
1218	84	0.24401468510107094
1218	85	0.043128139819422984
1218	86	0.13402104992358943
1218	87	0.23840806791057645
1218	88	0.23385098143558025
1218	89	0.17593492196266425
1218	90	0.13420830404850648
1218	91	-0.18767963834120138
1218	92	0.06963705231636652
1218	93	0.4030406240377715
1218	94	0.06009998736242039
1218	95	0.08718094219532446
1218	96	0.16000545334337346
1218	97	0.053334241816095584
1218	98	0.11374970408501639
1218	99	-0.15832251384477303
1218	100	0.3740047241188904
1218	101	0.14592714106086646
1219	1	0.07566062981998556
1219	2	0.40328742748994983
1219	3	0.33929675740076704
1219	4	0.12620616299825826
1219	5	0.022367004799328072
1219	6	0.051719919151899774
1219	7	-0.16826936262432923
1219	8	-0.0025525608925178744
1219	9	0.21887036147249006
1219	10	-0.11598001859765361
1219	11	0.28576087840689013
1219	12	0.07800029758033133
1219	13	0.2085873888224583
1219	14	-0.05909938993956132
1219	15	-0.001122668938627669
1219	16	0.09069033894591172
1219	17	0.17435947765896032
1219	18	0.038796430752270794
1219	19	-0.029485827644009532
1219	20	0.0791121451165182
1219	21	0.10581326957801451
1219	22	0.04909517873521452
1219	23	0.06668390566649407
1219	24	0.20082941745801008
1219	25	0.29542370697170384
1219	26	0.07070571923647151
1219	27	0.12767240138171587
1219	28	0.02133912088284262
1219	29	0.11838038899632153
1219	30	0.11716303267349559
1219	31	0.305121995525667
1219	32	-0.012020136743316812
1219	33	0.045453520319362894
1219	34	-9.077363433434016E-4
1219	35	0.12746645278845392
1219	36	0.33098782423365947
1219	37	0.10907487193850329
1219	38	0.06765319734149244
1219	39	0.19481341859543733
1219	40	0.12355898647196284
1219	41	0.16582591174078232
1219	42	0.31202533325311776
1219	43	0.1841974317653552
1219	44	0.019288653811187828
1219	45	0.2875680117319206
1219	46	0.24940659158782097
1219	47	0.12073772056155718
1219	48	0.09394427533137417
1219	49	0.3415424076841802
1219	50	0.17067675260338433
1219	51	0.20694921925250043
1219	52	0.2333161603987648
1219	53	0.17717782278644023
1219	54	0.2758454832298227
1219	55	0.1685618454692417
1219	56	0.2895081385750018
1219	57	-0.10318849789214823
1219	58	0.08081074527085974
1219	59	-0.0823123114122879
1219	60	0.01965466124349291
1219	61	0.20773204864135408
1219	62	0.3927388262173608
1219	63	0.1848402841737382
1219	64	0.27157201100738604
1219	65	0.15582190441607935
1219	66	0.049246144236605005
1219	67	0.19900542689099154
1219	68	-0.058472563402787614
1219	69	-0.003026519455112009
1219	70	0.1717582609922772
1219	71	-0.026268152992543037
1219	72	0.20439423912644372
1219	73	0.16756165076787966
1219	74	0.18162875822039837
1219	75	0.3134471586948493
1219	76	0.1249663955401914
1219	77	0.055004205106257587
1219	78	0.23644959243410568
1219	79	0.37648613091907634
1219	80	0.2647223300678476
1219	81	0.14439360021710002
1219	82	0.06705903554770742
1219	83	0.1714915409795026
1219	84	0.050351594372237685
1219	85	0.29096096896247303
1219	86	0.26002519360510945
1219	87	0.039905385957197836
1219	88	-0.07863471904996544
1219	89	0.3052279539681493
1219	90	0.21575366846369093
1219	91	0.2289065273552211
1219	92	0.18102391455802547
1219	93	0.05366535393583405
1219	94	0.18385116310027172
1219	95	0.19040754818968253
1219	96	0.04826269207536171
1219	97	-0.07572999795816315
1219	98	0.17464656963144876
1219	99	0.18811976695955934
1219	100	0.25198537846467417
1219	101	0.2780864312965221
1220	1	0.15352287501054462
1220	2	0.2049892900919872
1220	3	0.0959286529472152
1220	4	0.09185587529219674
1220	5	-0.09855317668170471
1220	6	0.11913728729459194
1220	7	0.06615372777845607
1220	8	0.021086809276532392
1220	9	0.11054568374788687
1220	10	0.08503985637924671
1220	11	0.2799629481063093
1220	12	0.01899506598173417
1220	13	0.07155343759548316
1220	14	0.16611981467902837
1220	15	0.1747038089401869
1220	16	0.1754051180526517
1220	17	-0.006027125370394515
1220	18	0.12711629744527642
1220	19	0.14143244216883488
1220	20	-0.0015411356247057029
1220	21	0.07395691232547108
1220	22	0.21877564339803257
1220	23	0.031075899600132573
1220	24	0.11884912038478035
1220	25	0.14673415551278168
1220	26	0.038161161437180624
1220	27	-0.06335980385497919
1220	28	-0.008323597126988602
1220	29	-0.08535564786064498
1220	30	0.14267902377786612
1220	31	0.1753388424201603
1220	32	0.30389896145908324
1220	33	0.04355459658855665
1220	34	0.1672824236632806
1220	35	0.30274013995032334
1220	36	0.01890480685659668
1220	37	0.15933183200375112
1220	38	0.17092708841464344
1220	39	0.019767538558987496
1220	40	0.09840063662394272
1220	41	0.06495992605280065
1220	42	0.20862718374792166
1220	43	-0.06920533760462177
1220	44	0.1548115906432983
1220	45	0.25697893118059767
1220	46	0.1207983178879175
1220	47	0.12483824881920214
1220	48	0.12138547560410728
1220	49	-0.14427062479506247
1220	50	0.25181511914664156
1220	51	0.2701967611658276
1220	52	-0.043655088111727025
1220	53	0.2544155897031146
1220	54	-0.023932763260674506
1220	55	0.2749477730425056
1220	56	0.3880442786620435
1220	57	0.3084812805455073
1220	58	0.28603071455672335
1220	59	-0.07604044670741672
1220	60	0.21311866771767995
1220	61	0.08224616631090242
1220	62	0.0017023197272507673
1220	63	0.06277549136670757
1220	64	0.07929562839336768
1220	65	0.02509725472927471
1220	66	0.15275740077610322
1220	67	0.017685292564443955
1220	68	0.17321046926762307
1220	69	0.4032149178644744
1220	70	0.10812758891346874
1220	71	-0.05760915636344777
1220	72	0.24525375700372365
1220	73	0.3445701768079914
1220	74	0.32004946541017887
1220	75	0.006427672423811259
1220	76	0.2031727410041242
1220	77	0.19885803258458168
1220	78	0.14113540976783412
1220	79	0.07641476197348851
1220	80	0.18757775697521595
1220	81	0.17710224286896903
1220	82	0.1570723216415928
1220	83	0.07155590047508298
1220	84	0.24706782634680025
1220	85	-0.03837007461719111
1220	86	0.18660518736032117
1220	87	0.20611378327831886
1220	88	0.14817993197500812
1220	89	0.1672246276655116
1220	90	0.17849684858743586
1220	91	0.10779119641359358
1220	92	0.2152786188548177
1220	93	0.39114886579773156
1220	94	-0.00571781944619687
1220	95	-0.05832995427955723
1220	96	0.09345213839252864
1220	97	-0.041863202997319604
1220	98	0.015173616550157476
1220	99	-0.07277196252664453
1220	100	0.19517139652356263
1220	101	0.26576254372810126
1221	1	0.05316626377095446
1221	2	0.2902796945535684
1221	3	0.19357585074106964
1221	4	0.16382015687183582
1221	5	0.11509490488953844
1221	6	0.21679508099850153
1221	7	0.501357186911406
1221	8	0.12931775145308677
1221	9	0.3038386296581166
1221	10	0.04442023895439462
1221	11	0.006368309165871722
1221	12	0.24948358060389353
1221	13	0.13989980455225748
1221	14	0.2238632076385514
1221	15	0.16244080903398128
1221	16	0.04972545909967607
1221	17	0.2935530018825574
1221	18	0.3354821216324453
1221	19	0.11231880574276687
1221	20	0.008250270150384154
1221	21	0.2140289566650324
1221	22	0.1187812553059473
1221	23	0.29784324049371236
1221	24	0.19070822774607166
1221	25	0.07238618661138929
1221	26	0.4245457309665639
1221	27	0.10144584164589787
1221	28	0.21143675478280954
1221	29	0.09360534859443703
1221	30	0.062083392353855515
1221	31	0.38984323050046754
1221	32	0.12768112838547552
1221	33	0.34924699418006355
1221	34	0.23911052817663148
1221	35	0.35512867391982894
1221	36	0.11635421432938386
1221	37	0.2364543595756885
1221	38	0.019428728622273184
1221	39	0.22440281752378866
1221	40	0.04875055674255435
1221	41	0.10035732958390753
1221	42	0.18295486344376144
1221	43	0.2789346681171665
1221	44	0.3275629913637417
1221	45	0.21267272193805553
1221	46	0.2235378315670431
1221	47	0.325037373440054
1221	48	0.25955653519118727
1221	49	0.32077209438231336
1221	50	0.4042239423216998
1221	51	0.19486690459913092
1221	52	0.16620161986460147
1221	53	0.2552785677111018
1221	54	0.29492760344415103
1221	55	0.4610276512915732
1221	56	0.19308031849167406
1221	57	0.3846423273900257
1221	58	0.20270290810240255
1221	59	0.4359099738521053
1221	60	0.2635465658854912
1221	61	0.16448808820491934
1221	62	0.16190541585216778
1221	63	0.2619919434400302
1221	64	0.15356942592436695
1221	65	0.1870604492470278
1221	66	0.47517642349569655
1221	67	0.3798950970777497
1221	68	0.02330738260053522
1221	69	0.24363972752072272
1221	70	0.11059722083902557
1221	71	0.16631774284550715
1221	72	0.17244925900066477
1221	73	0.21152439815968904
1221	74	0.2189020853274286
1221	75	0.18512416356857386
1221	76	0.25613306167560523
1221	77	-0.13010455325700576
1221	78	0.19498068514965183
1221	79	0.517465593693565
1221	80	0.6179977513790007
1221	81	0.19815121441816075
1221	82	0.3650763151223657
1221	83	0.06595576578929041
1221	84	0.04746011048358412
1221	85	0.18637427943062335
1221	86	0.29095096251590036
1221	87	0.4974212518643881
1221	88	0.14788756334564823
1221	89	0.26708283869130156
1221	90	0.27126521846161467
1221	91	0.2589465626729961
1221	92	0.1307809454419555
1221	93	0.43435349283543445
1221	94	0.18797502395841548
1221	95	0.021906593525855556
1221	96	0.4519902638504618
1221	97	0.0746980866897573
1221	98	0.08745420566705775
1221	99	0.015375020798138905
1221	100	0.4296361245049667
1221	101	0.3345343168516166
1222	1	0.13427163575208567
1222	2	0.308055192225531
1222	3	0.17199270590511873
1222	4	0.21671796408370625
1222	5	0.10035829597691759
1222	6	0.0467249677446091
1222	7	0.22598155243309748
1222	8	0.10349943961234231
1222	9	0.4176650099642245
1222	10	0.0793058579642576
1222	11	0.2944665454521953
1222	12	0.15027721289018814
1222	13	0.027838303879882176
1222	14	0.12261523835779542
1222	15	0.16720687795017852
1222	16	0.22474625211011556
1222	17	0.17846776997247815
1222	18	0.10071426490600288
1222	19	0.3702081014232661
1222	20	0.04837883702614221
1222	21	0.03573880283562403
1222	22	0.21137272511916194
1222	23	0.04069627471861992
1222	24	0.09424731471915493
1222	25	0.02202979052591303
1222	26	0.17608247046706538
1222	27	0.10538601996054098
1222	28	0.12414108983399075
1222	29	0.39002623021807636
1222	30	0.15140511269369483
1222	31	0.3248998574466597
1222	32	0.37403943665060524
1222	33	0.26335709219870296
1222	34	0.4407242212484803
1222	35	0.15041546200212963
1222	36	0.27646933376287564
1222	37	0.1279976284701192
1222	38	0.029040929261221038
1222	39	0.3491709851737568
1222	40	0.1700344376899352
1222	41	0.23179208616965497
1222	42	0.2685979698806591
1222	43	0.29371402901387
1222	44	0.021566831269218767
1222	45	0.21135634948277016
1222	46	0.20438261077247688
1222	47	0.05611573394033087
1222	48	0.10351451387737853
1222	49	0.2893999111550869
1222	50	0.12387314285960116
1222	51	0.10371811992143876
1222	52	0.10712343037226191
1222	53	0.3750952782957171
1222	54	0.293307303247488
1222	55	0.2996801087533498
1222	56	0.27082519019685947
1222	57	0.32264767527458105
1222	58	0.2788197065229099
1222	59	0.19308842063365717
1222	60	0.11752794156660684
1222	61	0.4385442409927336
1222	62	0.06717401490851671
1222	63	0.4391378987136818
1222	64	0.27052758339158345
1222	65	0.11978126324480343
1222	66	0.08109329809246901
1222	67	0.320682821817158
1222	68	0.21149462074463088
1222	69	0.247752857043686
1222	70	0.36925605223297
1222	71	0.23762494305693593
1222	72	0.0676373288651746
1222	73	0.2797697790021374
1222	74	0.12459859287898922
1222	75	0.3366927727299398
1222	76	0.26558863459105453
1222	77	0.26039673318905443
1222	78	0.5667348379219277
1222	79	0.21591563994343943
1222	80	0.27351003674461083
1222	81	0.20729275457782137
1222	82	0.43942745660034177
1222	83	0.22860374595236976
1222	84	0.24062989804509272
1222	85	0.31011406753624726
1222	86	0.17292750333626827
1222	87	0.22866595644817522
1222	88	0.11331908632678278
1222	89	0.170575675790694
1222	90	0.5169527092310773
1222	91	0.23609446121865574
1222	92	0.2449485643119047
1222	93	0.13444599258281187
1222	94	0.4672539145832957
1222	95	0.3697114734705096
1222	96	0.08606087458198886
1222	97	0.39070948203678313
1222	98	0.2796383656683048
1222	99	0.1584340418554291
1222	100	0.3977540267039785
1222	101	0.12506358641453375
1223	1	0.13707576145094436
1223	2	0.22059037633966483
1223	3	-0.004565998548322625
1223	4	0.2627580643343279
1223	5	-0.010405151102318655
1223	6	0.061540853613124114
1223	7	0.18908932185665606
1223	8	0.08758658054158275
1223	9	0.1156195116029366
1223	10	-0.02725284648918347
1223	11	0.08723886085608967
1223	12	0.1483955857454049
1223	13	0.20940761176498057
1223	14	0.14521597095853167
1223	15	0.1705363554901851
1223	16	0.12538438590614476
1223	17	0.17481247789613263
1223	18	0.06083572239587909
1223	19	0.10145930635867728
1223	20	0.14804723879981196
1223	21	-0.14952628295577597
1223	22	0.17687879799365902
1223	23	-0.07512018951889843
1223	24	0.10954710265051659
1223	25	-0.031438495573951286
1223	26	-0.06082325538603328
1223	27	0.2744741248381146
1223	28	-0.11029500039156659
1223	29	0.13242260577234788
1223	30	0.13756859833086565
1223	31	0.02662725285826184
1223	32	0.19018557121778912
1223	33	0.1494396061759531
1223	34	-0.18435385856644615
1223	35	0.18753325648835073
1223	36	0.2118558770441581
1223	37	0.21158929995652898
1223	38	0.13525261231500707
1223	39	0.23706379411919443
1223	40	0.15951004979712735
1223	41	0.026206969531912705
1223	42	0.16072443990186258
1223	43	0.22715339666376622
1223	44	0.17314192284430874
1223	45	0.016093191588034017
1223	46	-0.06997636358649828
1223	47	-0.054256350115963414
1223	48	0.26139189964950305
1223	49	0.06178471932936702
1223	50	-3.9329245947072877E-4
1223	51	0.09363907615818334
1223	52	-0.16057466101003826
1223	53	0.10447642346633756
1223	54	0.185142660872323
1223	55	0.22936586159700312
1223	56	0.1403837018606353
1223	57	0.2037677832367919
1223	58	0.06677999185161809
1223	59	0.19779441639228423
1223	60	0.17757228318989604
1223	61	0.22134933063993145
1223	62	0.24133634380768854
1223	63	0.16926513989355385
1223	64	0.11630163390247361
1223	65	0.14713426112411554
1223	66	-0.09379006415931457
1223	67	0.21653013240131003
1223	68	0.06931224172014794
1223	69	0.19782611711694642
1223	70	0.062080420846811535
1223	71	0.14817053781305844
1223	72	0.08061014552220769
1223	73	0.33526621239330723
1223	74	0.0030929055838271324
1223	75	-0.07111328086558899
1223	76	0.10821250195176901
1223	77	0.14345823309266592
1223	78	0.0892719499327228
1223	79	0.24666559174602298
1223	80	0.03250753047894506
1223	81	0.23177125853001002
1223	82	0.24986123334990396
1223	83	0.014796150039508404
1223	84	0.3854187933603015
1223	85	0.1615349273781561
1223	86	0.20961923265957694
1223	87	0.1475747669359322
1223	88	0.37552845590457196
1223	89	0.4180115732265932
1223	90	0.21215417443254125
1223	91	0.197602076410476
1223	92	0.49312091827373195
1223	93	0.08094300434297708
1223	94	0.26865549545856027
1223	95	0.3036058247332818
1223	96	0.22674913369129968
1223	97	0.11886641282529808
1223	98	-0.07244569062628159
1223	99	0.19531084925855424
1223	100	0.1924561666692739
1223	101	0.35600247209026037
1224	1	-0.1306165462413631
1224	2	0.13443653018581614
1224	3	-0.033576987559314375
1224	4	0.14056026213653183
1224	5	-0.12029526099243526
1224	6	-0.15648112440885598
1224	7	-0.1054161726488374
1224	8	0.1447294376844397
1224	9	-0.07075411477069338
1224	10	0.055384516148180296
1224	11	0.15756853118575975
1224	12	0.08861536596518249
1224	13	-0.10355942120204986
1224	14	0.01774344348600465
1224	15	-0.17671639176256804
1224	16	-0.09351671299495479
1224	17	0.23898830207195942
1224	18	-0.10619724463708735
1224	19	-0.0646945397951697
1224	20	0.181453832206401
1224	21	-0.10029551372500833
1224	22	-0.0886157075008498
1224	23	0.04707761267890476
1224	24	0.09723941034282291
1224	25	-0.07891102304648001
1224	26	-0.05203204659482452
1224	27	0.10656203692602872
1224	28	0.12794675785018939
1224	29	-0.08208288873314729
1224	30	-0.04880502804276432
1224	31	0.1813525275835346
1224	32	-0.21157267054045548
1224	33	-0.050999954263602376
1224	34	0.019602185389601345
1224	35	0.08907171802680836
1224	36	-0.10638588119759618
1224	37	0.12367721204444138
1224	38	-0.02298914592675061
1224	39	-0.07150763445223163
1224	40	-0.05675368646660672
1224	41	-0.07137544805051022
1224	42	-0.09773709855967638
1224	43	-0.05064880113842918
1224	44	-0.07477016506777545
1224	45	0.0503789058737496
1224	46	-0.13063570424584015
1224	47	0.10750189164227919
1224	48	0.0943589326165366
1224	49	-0.12370978616513639
1224	50	0.26773857567240356
1224	51	-4.268579077475465E-4
1224	52	0.17437039393501408
1224	53	0.08865224764215895
1224	54	0.13503277076243592
1224	55	0.11595926819040869
1224	56	0.10609798757491973
1224	57	-0.054693755224747065
1224	58	-0.14684638177475762
1224	59	-0.0993484407505747
1224	60	0.15383601945362813
1224	61	0.18970097899158134
1224	62	0.005731948203290926
1224	63	0.03739700802542245
1224	64	0.07498295258379528
1224	65	0.07680459079444546
1224	66	-0.05159226196150968
1224	67	-0.25116217529100027
1224	68	0.013927626335529908
1224	69	-0.05448157519074215
1224	70	0.029552948319341965
1224	71	0.3213573509998682
1224	72	-0.04422501931296097
1224	73	-0.004953567826476046
1224	74	-0.05404995155902981
1224	75	0.00976584001352876
1224	76	0.12227843601770161
1224	77	0.12235933199376348
1224	78	0.10949173015249869
1224	79	0.07172053680096724
1224	80	0.07734269531410831
1224	81	-0.025811159052409494
1224	82	-0.3259629424742698
1224	83	-0.2744346191912612
1224	84	-0.0980976901561803
1224	85	-0.07143210558887603
1224	86	0.05137747441781926
1224	87	-0.09066699130582379
1224	88	-0.19326275288663197
1224	89	0.18416541938043451
1224	90	0.2728135150918831
1224	91	-0.10217814336974129
1224	92	-0.29808787293505645
1224	93	0.2005034439034148
1224	94	0.13502912183218996
1224	95	-0.126284285156828
1224	96	0.17312276006492056
1224	97	-0.10179292783404748
1224	98	-0.16739074557133193
1224	99	-0.005128711181001222
1224	100	-0.11963174541863708
1224	101	-0.06333818725039464
1225	1	0.07046793358327363
1225	2	0.02475639404898544
1225	3	-0.18093587539063805
1225	4	0.0018056833819528606
1225	5	0.03193494100155192
1225	6	0.2383052965193002
1225	7	-0.251045661270453
1225	8	-0.040051695443146684
1225	9	-0.058894827950773276
1225	10	0.094225045697371
1225	11	-0.10495096156994776
1225	12	-0.1043435910882593
1225	13	-0.18094744000739382
1225	14	0.027383392338549584
1225	15	-0.1363318244488667
1225	16	0.0338704405339314
1225	17	-0.2441136178803589
1225	18	0.04930062582141659
1225	19	-0.012607204558229057
1225	20	0.01474159431306532
1225	21	0.06433621500120523
1225	22	0.07671324176510552
1225	23	-0.07768563806859419
1225	24	-0.006788739984536107
1225	25	-0.06652295617022475
1225	26	0.018056500029160816
1225	27	-0.028826808699037088
1225	28	-0.20078868868053235
1225	29	-0.07731502317787431
1225	30	0.04876892905875252
1225	31	-0.16841413619887646
1225	32	0.07566719370728947
1225	33	0.05644315380942544
1225	34	-0.008242026391620527
1225	35	-0.08078820332917758
1225	36	0.023098702460210063
1225	37	0.036919210640768085
1225	38	-0.06787853475314165
1225	39	-0.0817771199973123
1225	40	0.14375778806061845
1225	41	-0.046577393961115376
1225	42	0.04169278039776714
1225	43	-0.06616763051552965
1225	44	0.060674442817777674
1225	45	-0.024746703425087446
1225	46	-0.13323768669034308
1225	47	0.31128449573984085
1225	48	0.03745796831400128
1225	49	-0.01077967166021665
1225	50	0.17761214916802004
1225	51	-0.09876841136740921
1225	52	-0.0043307299629589124
1225	53	-0.016160420005149945
1225	54	-0.07323273451094536
1225	55	0.16142896909317983
1225	56	0.07174612771125055
1225	57	0.027171780814022384
1225	58	0.018307204796151666
1225	59	0.04941065666994149
1225	60	0.10601392029295198
1225	61	0.08165102369753185
1225	62	0.12935111119253406
1225	63	-0.008826829379515289
1225	64	-0.11047117334277345
1225	65	0.062093737343438704
1225	66	-0.16814923080194433
1225	67	-0.05589773719191271
1225	68	0.01803788178436605
1225	69	-0.0760004237962022
1225	70	0.01098373100996497
1225	71	0.164926135671017
1225	72	0.06544319523714393
1225	73	-0.12701292579134105
1225	74	-0.11384824600299481
1225	75	0.21688110445163034
1225	76	0.23865811932651582
1225	77	0.13023142490522588
1225	78	-0.1453064200787182
1225	79	0.230986782366422
1225	80	0.15484723801550615
1225	81	0.18750871442495054
1225	82	-0.05859713243129505
1225	83	0.29198727038023975
1225	84	-0.04934109242320517
1225	85	0.07670245451419078
1225	86	0.1051372929020502
1225	87	0.3183330375367248
1225	88	0.20000693455628493
1225	89	0.3821679767530739
1225	90	0.061878343526785784
1225	91	0.07786358218379519
1225	92	0.21174185988679994
1225	93	0.07340625412906121
1225	94	0.10162560496410578
1225	95	0.28872653079886845
1225	96	0.20361164126246933
1225	97	-0.05507722883488242
1225	98	-0.07574681644709358
1225	99	0.06872551857873788
1225	100	-0.03371440816271587
1225	101	0.056619510345093715
1226	1	0.33102413865513824
1226	2	0.051594720832376595
1226	3	0.1024465238130361
1226	4	0.21587843233842108
1226	5	0.06892528590253022
1226	6	0.11962927681782531
1226	7	-0.05925210415918514
1226	8	0.150827060991368
1226	9	0.028152095298310087
1226	10	-0.03612583396682112
1226	11	-0.042518358668566236
1226	12	0.1972941290625556
1226	13	-0.057395352712397596
1226	14	0.1621799372248205
1226	15	0.23422661871532569
1226	16	-0.05022000969825058
1226	17	0.23965786506710174
1226	18	0.039547708084612054
1226	19	0.21674169838525614
1226	20	0.05578554700323224
1226	21	0.12992171091082128
1226	22	0.10736180336038359
1226	23	6.937639694726272E-4
1226	24	0.056278510777275415
1226	25	-0.012332949956778805
1226	26	0.20074587315983905
1226	27	-0.020757155509443237
1226	28	0.10705230346736272
1226	29	0.11953224032384213
1226	30	-0.14886636205758208
1226	31	-0.023676861631898305
1226	32	0.06332638389348944
1226	33	0.0815019624243547
1226	34	0.08076753167122774
1226	35	0.15036995467388437
1226	36	0.17219321412568434
1226	37	0.41579067997186314
1226	38	0.10809186608449295
1226	39	0.1794098201861516
1226	40	0.3339439879519972
1226	41	-0.029126534173684604
1226	42	0.04014176676105308
1226	43	0.1224511221940503
1226	44	-0.13776530945826693
1226	45	0.13534184990646025
1226	46	0.11249233051010066
1226	47	0.1323012783021298
1226	48	0.2317369034828829
1226	49	0.26415119006793475
1226	50	0.13540532752519852
1226	51	0.3227778443667191
1226	52	0.07630241540191918
1226	53	0.12331107718470946
1226	54	0.10338953028198006
1226	55	0.04310979208511867
1226	56	0.18109415419899477
1226	57	0.21711304262856856
1226	58	0.16637109841946796
1226	59	-0.13042945276181683
1226	60	0.012737118354728239
1226	61	0.09192433702889247
1226	62	0.20238413322756799
1226	63	0.20852402054778452
1226	64	0.12938111256335105
1226	65	0.1691582836132568
1226	66	0.3063326038703309
1226	67	0.04772359010639349
1226	68	0.3050137495146785
1226	69	0.18785422854040945
1226	70	0.023434880340808206
1226	71	0.04474605531880371
1226	72	0.05516675170671448
1226	73	0.3784453588282659
1226	74	0.13920330681050785
1226	75	-0.10940615078636995
1226	76	0.04024419119275535
1226	77	0.20498136112741605
1226	78	0.3046565653173374
1226	79	0.1703047432921494
1226	80	-0.029741383397876575
1226	81	0.2849580717168223
1226	82	0.21978712141532952
1226	83	-0.07695442496687832
1226	84	0.017496483112410033
1226	85	0.09287149778449333
1226	86	0.32488118001455035
1226	87	0.09635575339133595
1226	88	0.03793070481845007
1226	89	0.24878080399582103
1226	90	0.18937369909392743
1226	91	0.2247270444656806
1226	92	0.36481015926529636
1226	93	0.16005877229595455
1226	94	0.07908738914626667
1226	95	0.2976922034708238
1226	96	0.307607809898812
1226	97	0.009001858774695393
1226	98	0.2651827274672556
1226	99	0.10202692388160983
1226	100	-0.05969819060135961
1226	101	0.07559868982601614
1227	1	0.21804356557664306
1227	2	0.24752887643605703
1227	3	0.20094007432616934
1227	4	0.1772442798731788
1227	5	-0.18122065139150578
1227	6	0.12040917827092557
1227	7	0.11545523664362634
1227	8	0.08156961505093818
1227	9	0.16415623803440127
1227	10	0.03281462989408368
1227	11	0.028677071767987172
1227	12	0.1765930023638731
1227	13	0.1094172512483027
1227	14	-0.01773563883518392
1227	15	0.026856000757199183
1227	16	-0.15946427420566778
1227	17	-0.08118135283454109
1227	18	0.005977422800739873
1227	19	0.22020810142326042
1227	20	0.13697532825421632
1227	21	0.07433529406369388
1227	22	-0.059679906459784604
1227	23	0.0073629413852884795
1227	24	0.033720998929680945
1227	25	-0.13411056035127444
1227	26	0.17959124239688862
1227	27	0.06415794978509837
1227	28	0.23028144071118817
1227	29	0.11721921267422175
1227	30	0.047019147781412585
1227	31	0.16788231358700756
1227	32	0.1617587348962175
1227	33	0.03353253079519192
1227	34	0.09598737914321731
1227	35	-0.018882783611900322
1227	36	-0.019144701324840696
1227	37	-0.007090090828128837
1227	38	0.06500584154192524
1227	39	0.23776747640182094
1227	40	-0.008912930731113988
1227	41	0.01600261248544399
1227	42	0.16947516286311526
1227	43	-0.03084737449489694
1227	44	0.1206896382867626
1227	45	0.25346161264067035
1227	46	-0.11754721378893151
1227	47	-0.09827023097194854
1227	48	0.10790047878965936
1227	49	-0.27375798358175274
1227	50	0.1458029674210053
1227	51	0.012490049745998988
1227	52	-0.100771306469845
1227	53	0.16193738355887888
1227	54	-0.026868135348998123
1227	55	-0.024004101772966635
1227	56	-0.13268358173296235
1227	57	0.10159504369563166
1227	58	-0.06503994259989554
1227	59	-0.03936771971721953
1227	60	-0.09913872510006172
1227	61	-0.014087337954627799
1227	62	0.139103839469918
1227	63	0.27598000397684075
1227	64	-0.06894610081894115
1227	65	-0.059166105176245765
1227	66	0.11968978932053886
1227	67	-0.18019437116529957
1227	68	-0.09727730907992793
1227	69	-0.33821205523701536
1227	70	0.13329113995227004
1227	71	-0.17904172360972836
1227	72	0.2158829429002651
1227	73	0.02889258601967981
1227	74	0.0482828034053
1227	75	0.09546470255450146
1227	76	0.14716758195947932
1227	77	0.11039673318905585
1227	78	0.1141032589745592
1227	79	0.20188055222413936
1227	80	0.18315915955162865
1227	81	0.09062608791115423
1227	82	0.20083096537226908
1227	83	0.07334058805763277
1227	84	0.26168252962403926
1227	85	0.13906143595729503
1227	86	0.2369625910555655
1227	87	-0.012562113727263124
1227	88	-0.02703179086619656
1227	89	-0.011003271577727958
1227	90	0.3011632355468663
1227	91	-0.1489932580795923
1227	92	0.2037204941364692
1227	93	0.46251616802140205
1227	94	0.42163987949557935
1227	95	-0.004849930038261618
1227	96	0.2667626289679532
1227	97	-0.053150167086023714
1227	98	0.12612959373847588
1227	99	0.27948667343437705
1227	100	0.2328417460022223
1227	101	0.09085306009874472
1228	1	0.11338335629512386
1228	2	0.12228477949747685
1228	3	0.026380615812925612
1228	4	0.035656385525335565
1228	5	-0.07078769538730256
1228	6	0.027448117081362966
1228	7	0.1250285046251065
1228	8	-0.17898782066696128
1228	9	-0.08245363476289214
1228	10	-0.05643926982195069
1228	11	-0.08478618726651632
1228	12	-0.04103254709735893
1228	13	0.10382538910958772
1228	14	0.10801804693133477
1228	15	-0.1840690391152151
1228	16	0.010892048974788793
1228	17	0.07133741637228752
1228	18	0.036138468430330306
1228	19	-0.1038573282262476
1228	20	-0.23378166400470235
1228	21	-0.2682037030966171
1228	22	-0.15331393610151878
1228	23	0.12521411032759744
1228	24	-0.21527149338758989
1228	25	-0.11907963492240725
1228	26	0.1349283101216301
1228	27	0.13171736939843726
1228	28	0.04932489191124745
1228	29	0.09014098495414657
1228	30	0.048792983701588355
1228	31	0.0025713088023167074
1228	32	0.0869717119063722
1228	33	0.06122343210612513
1228	34	0.0024700492330751445
1228	35	-0.011795219913295796
1228	36	-0.013099655228444362
1228	37	-0.10222176702527008
1228	38	-0.09417064735215064
1228	39	0.1756812742000875
1228	40	-0.02673492474053063
1228	41	-0.0540308414376085
1228	42	-0.21701684320527193
1228	43	0.1743671585116715
1228	44	0.09968952158703104
1228	45	0.06717966608914594
1228	46	-0.06560999824452551
1228	47	0.112221074898045
1228	48	0.05644367714030807
1228	49	-0.002894016568880886
1228	50	0.017651102170290756
1228	51	0.07682272178085725
1228	52	0.11197230421985438
1228	53	-0.12525482089905182
1228	54	-0.0128447176028601
1228	55	-0.0159848852171649
1228	56	0.15119240535226197
1228	57	0.12297637951856188
1228	58	0.07928456045374332
1228	59	0.14587365422762133
1228	60	-0.08424394935804713
1228	61	0.16511093488934137
1228	62	0.10845848995422358
1228	63	0.13678639912212986
1228	64	-0.06664322611555207
1228	65	0.02538674035221078
1228	66	0.2747526126760462
1228	67	-0.0796439374312925
1228	68	0.22598483741712982
1228	69	0.2841534483223285
1228	70	0.20689560566199816
1228	71	-0.09654084836174093
1228	72	0.06833169226813851
1228	73	0.16769524677356173
1228	74	0.10769074676703383
1228	75	0.19266001900527385
1228	76	0.1236136861334387
1228	77	0.29047414401101435
1228	78	0.24959942733337215
1228	79	0.27169422165270163
1228	80	0.43696746079253757
1228	81	0.1968461836049329
1228	82	0.06234728388473343
1228	83	-0.08982703165684569
1228	84	-0.03565671649569424
1228	85	-0.025179821287814264
1228	86	0.20014188074320316
1228	87	0.22848312686868155
1228	88	-0.07265360593602566
1228	89	-0.021626837143529087
1228	90	0.15460976761983858
1228	91	0.06587234272952713
1228	92	0.29238117021691323
1228	93	0.2920528700869909
1228	94	0.09161887354389364
1228	95	0.43004328970733496
1228	96	0.2715726029050103
1228	97	0.15380708191230497
1228	98	-0.06313597595070775
1228	99	0.14844454483127834
1228	100	0.07879032032050048
1228	101	-0.11133116987752345
1229	1	0.1112000104077282
1229	2	0.24565124848187736
1229	3	0.10637722091163937
1229	4	-0.07837410493181096
1229	5	0.2936379827972715
1229	6	-0.08136695628032697
1229	7	-0.11323839827010573
1229	8	0.10226701971963337
1229	9	-0.05593945574550219
1229	10	0.027979194197399693
1229	11	0.1493092306776589
1229	12	0.11959720709056398
1229	13	0.006930662876548865
1229	14	0.3029617658335084
1229	15	-0.07115037882812913
1229	16	0.03883208653088133
1229	17	0.12261740024651147
1229	18	-0.059725056538106
1229	19	0.1745288205765192
1229	20	-0.06942600565908208
1229	21	0.2523619723296022
1229	22	0.12881509136535385
1229	23	0.16859246146648132
1229	24	0.24254367545570688
1229	25	-0.10557641507072191
1229	26	0.004725358679330327
1229	27	0.17821478609074148
1229	28	0.23527636604104174
1229	29	0.19628257355576295
1229	30	0.15924185330555218
1229	31	0.11548996908940268
1229	32	-0.027258229001127177
1229	33	0.11234215816941884
1229	34	0.15042409075695673
1229	35	-0.011256279334681096
1229	36	0.08168174495614977
1229	37	0.20687975113214918
1229	38	0.19145937206243957
1229	39	0.1274948941196712
1229	40	0.31783058094062966
1229	41	0.21216761176049204
1229	42	0.2258692472476298
1229	43	0.21272954300546587
1229	44	0.3105765456377867
1229	45	0.10124325683379709
1229	46	0.2986119858630971
1229	47	0.31456143496976097
1229	48	0.14925179095437358
1229	49	0.29171976036488445
1229	50	0.19724562364834952
1229	51	0.21138812137134266
1229	52	0.3123648396806544
1229	53	0.03177209430267425
1229	54	0.2621125809044429
1229	55	0.03167952879105229
1229	56	0.39125436230067123
1229	57	0.12069755203258836
1229	58	0.17159192632862386
1229	59	0.29005086807457303
1229	60	0.22771352950339008
1229	61	0.3430461983655064
1229	62	0.31544137752994317
1229	63	0.26682384912690793
1229	64	0.21105969880408537
1229	65	0.2601611385529097
1229	66	0.26598528011363953
1229	67	0.2500434133787053
1229	68	0.15823958232212476
1229	69	0.3338845084863422
1229	70	0.27318529683207515
1229	71	0.11049720635982396
1229	72	0.28140418401959266
1229	73	0.18348153773781917
1229	74	0.32260497246431186
1229	75	0.3935363278988504
1229	76	0.18804042522466347
1229	77	0.40991101476075187
1229	78	0.43227057809881586
1229	79	0.49245616480931886
1229	80	0.1607073689180183
1229	81	0.4225095154883647
1229	82	0.09353793941895816
1229	83	0.2891373112706219
1229	84	0.23797657051137833
1229	85	0.155119142206388
1229	86	0.4337365507481863
1229	87	0.21102060339612194
1229	88	0.16864748998054324
1229	89	0.01734238595453519
1229	90	0.32616686031125397
1229	91	0.23764586037771096
1229	92	0.3680238144206456
1229	93	0.33546092661210025
1229	94	0.29538933578091786
1229	95	0.12572858235843398
1229	96	0.29265069624357665
1229	97	0.34255086234706766
1229	98	0.41768389270904294
1229	99	0.4383818452482089
1229	100	0.21402196928770678
1229	101	0.3075487248805331
1230	1	-0.06647557456139452
1230	2	-0.14640678594346213
1230	3	-0.020833162926408022
1230	4	-0.03949992031533611
1230	5	-0.16275855160129993
1230	6	-0.04406982686757033
1230	7	-0.11006393389971691
1230	8	-0.11056909393991532
1230	9	0.04334076781639595
1230	10	0.10060477249494681
1230	11	0.10888626025045767
1230	12	0.01872258976391805
1230	13	-0.11253993808551144
1230	14	0.029923152858088997
1230	15	-0.06884925023857846
1230	16	0.001639742334816674
1230	17	0.0807937756278605
1230	18	-0.0470965533006904
1230	19	-0.06850088942474031
1230	20	-0.06348227155118735
1230	21	-0.024453054624316906
1230	22	0.017894662545053563
1230	23	-0.21012618871900202
1230	24	-0.1044178924929895
1230	25	0.16933740097317695
1230	26	0.09990350485546173
1230	27	-0.02450239257861142
1230	28	0.04108900555049644
1230	29	-0.0315204875294981
1230	30	-0.11415936175065156
1230	31	-0.1577721605532787
1230	32	-0.11629927842130883
1230	33	-0.04890080557866838
1230	34	-0.23817753921854745
1230	35	0.16493855482951858
1230	36	-0.2649624519405478
1230	37	-0.19564097410216874
1230	38	-3.94444267918459E-4
1230	39	0.04355816629814058
1230	40	-0.06927201735582145
1230	41	-0.12074067554398482
1230	42	-0.10284536983778736
1230	43	0.005491523008828381
1230	44	-0.07525581460021868
1230	45	0.14690774964696374
1230	46	-0.44772599696871396
1230	47	0.1445647594503825
1230	48	-0.12151057049733538
1230	49	-0.20582645632340046
1230	50	0.031132408875592432
1230	51	0.05484767691618231
1230	52	0.00819521729189887
1230	53	-0.18466026307069683
1230	54	-0.2411738302621913
1230	55	-0.1354136916054287
1230	56	-0.10169449723662893
1230	57	-0.07486973176120415
1230	58	-0.11278082861041838
1230	59	-0.0923337569941225
1230	60	-0.07058510534877627
1230	61	-0.15822215506673842
1230	62	-0.13821076419696254
1230	63	-0.06962338925493583
1230	64	-0.2741697318201872
1230	65	-0.1636144009590339
1230	66	-0.24801673869794172
1230	67	-0.10856099830507304
1230	68	-0.014587047898380945
1230	69	-0.18947995635896575
1230	70	0.10955828094165554
1230	71	-0.0446761302502523
1230	72	-0.09963896412031659
1230	73	-0.0929445023685318
1230	74	-0.03329462369798364
1230	75	0.02986830254233297
1230	76	0.028748049593033898
1230	77	0.0972236358008729
1230	78	0.10281681061796633
1230	79	-0.16127430198243076
1230	80	0.004347094727521039
1230	81	-0.26196900467299145
1230	82	0.0655425710763069
1230	83	-0.06536992305550626
1230	84	0.06497542390480504
1230	85	0.09143913062725062
1230	86	-0.10690465939291016
1230	87	0.05098040808854165
1230	88	-0.26906712182791637
1230	89	-0.038580881112828536
1230	90	-0.020337874246685317
1230	91	0.028119150324435793
1230	92	-0.01541356284307227
1230	93	-0.020307876491955312
1230	94	0.06956927838274396
1230	95	-0.07336219857789672
1230	96	0.002885648822612552
1230	97	-0.021040647185749606
1230	98	-0.11691671353751332
1230	99	-0.34980275464187827
1230	100	-0.3054111653055074
1230	101	0.1544563925199185
1231	1	0.22113868940444803
1231	2	0.06581433171559326
1231	3	0.2481050993507381
1231	4	0.1209256718028513
1231	5	0.21704933969563456
1231	6	-0.009657249195917927
1231	7	-0.06560455569436385
1231	8	-0.007777994093508767
1231	9	0.06373801923512445
1231	10	-0.0011384138094001628
1231	11	-0.13530431025850476
1231	12	-0.14495021738763114
1231	13	0.08128041980800305
1231	14	-0.05563776497119477
1231	15	-0.19286389167906037
1231	16	-0.051839970284774495
1231	17	-0.06545205999758252
1231	18	0.09121749867431106
1231	19	0.08972878763727721
1231	20	0.04081052414667852
1231	21	-0.005251591082306106
1231	22	-0.05046880880684057
1231	23	-0.00289065613434758
1231	24	-0.08539327611964609
1231	25	-0.22879712478668068
1231	26	-0.062207403153159646
1231	27	0.09708944265100428
1231	28	0.04640495618680518
1231	29	0.07001838385445325
1231	30	0.04094012042578754
1231	31	-0.14256744302335989
1231	32	0.07965415734290815
1231	33	0.19394610271892532
1231	34	0.0034867506723443853
1231	35	0.12695140672716576
1231	36	-0.2848073381600926
1231	37	0.04428645082997207
1231	38	0.03759270383443436
1231	39	-0.058296772365991956
1231	40	-0.16182065597126893
1231	41	-0.1448261311060577
1231	42	-0.06258027969465019
1231	43	0.08587947301901977
1231	44	-0.20971121186292407
1231	45	0.17272367356806484
1231	46	0.13610934401896202
1231	47	0.06351645458693156
1231	48	-0.10412197856953753
1231	49	0.133600077223754
1231	50	0.020203253851363456
1231	51	0.004837178967228795
1231	52	-0.16527755689834578
1231	53	0.0669868613567175
1231	54	0.12237503336305622
1231	55	0.027790658684409664
1231	56	-0.08546218477552259
1231	57	0.018730206831435225
1231	58	-0.0616945730971139
1231	59	-0.12912097824347768
1231	60	0.23148189940954467
1231	61	-0.039725521559539345
1231	62	0.08028353643268815
1231	63	-0.0377103769907734
1231	64	0.21493685885989322
1231	65	0.25966440575152916
1231	66	0.09783423858961271
1231	67	-0.11164114920462254
1231	68	-0.0018190585904847012
1231	69	0.012096466828026564
1231	70	-0.015549426509480213
1231	71	0.14858471330322232
1231	72	0.17160583676106
1231	73	0.020989850457368675
1231	74	0.1459433681911264
1231	75	0.19083534801313107
1231	76	0.14719576792591482
1231	77	0.046485054295779094
1231	78	0.013998894720458566
1231	79	0.2929463626468518
1231	80	0.12087921958011805
1231	81	0.23709408160359402
1231	82	0.20313154965973723
1231	83	0.12139423280780903
1231	84	0.23020185224670797
1231	85	0.22295848861934786
1231	86	0.12673603682805634
1231	87	0.08164871730167533
1231	88	-0.07687676805080201
1231	89	0.05515376234446734
1231	90	0.2688053651870774
1231	91	-0.07462077672423106
1231	92	-0.10082811141997894
1231	93	0.13666430431959498
1231	94	0.2033947987085014
1231	95	0.14000917821870473
1231	96	-0.14924204837890898
1231	97	0.17066507009507603
1231	98	-0.08260234248506038
1231	99	-0.09910646594903483
1231	100	0.04953088526374927
1231	101	-0.0585123747650087
1232	1	0.4417277761029581
1232	2	0.3554236132781625
1232	3	0.07286989888757489
1232	4	0.10356006934686235
1232	5	0.38281443632779144
1232	6	0.2976021607270667
1232	7	0.13299909629274964
1232	8	0.2771836501386531
1232	9	0.21766500996422167
1232	10	0.30211287550811505
1232	11	0.1400805805399159
1232	12	0.10729475674983746
1232	13	0.23310146177462343
1232	14	-0.02124441076500716
1232	15	0.23650512356421416
1232	16	0.175623445092576
1232	17	0.07057303313037266
1232	18	0.06650373859021386
1232	19	0.1026642417741428
1232	20	0.12381743351737384
1232	21	0.28486160985316644
1232	22	0.10610956722442921
1232	23	-0.025093198965592478
1232	24	0.3740718761226631
1232	25	0.3448368080697719
1232	26	0.20152106695829275
1232	27	0.14398251118861083
1232	28	0.03729898457083891
1232	29	0.09353500214790245
1232	30	0.19175598988667275
1232	31	0.22665424341156637
1232	32	0.24246048928218045
1232	33	0.21774305711098663
1232	34	0.28370667738882815
1232	35	0.39252072516002556
1232	36	0.14050442148217712
1232	37	0.07799762847012204
1232	38	-0.08323977249316528
1232	39	0.09390782727901836
1232	40	0.006876542953094145
1232	41	-0.13487458049701218
1232	42	0.2028084961964467
1232	43	0.2507315728735193
1232	44	0.3040229716200997
1232	45	0.18591775299154278
1232	46	0.24736506691282756
1232	47	0.18330871639646773
1232	48	0.2973741630001854
1232	49	0.07711920940069916
1232	50	0.26071524812275726
1232	51	0.3765251374653005
1232	52	0.29571992160033034
1232	53	0.02860405022554602
1232	54	0.16962309272117437
1232	55	0.07073274033229637
1232	56	0.06994799721440614
1232	57	0.19808627176580984
1232	58	0.2551354959965977
1232	59	0.15887789431786814
1232	60	0.031563029285905486
1232	61	0.06398283748396238
1232	62	0.03822664648745899
1232	63	0.18826070573122422
1232	64	0.22666793426877518
1232	65	0.2469742457009474
1232	66	0.03635645598721027
1232	67	-0.2380891080074008
1232	68	0.2167577786393693
1232	69	-0.16452784471069748
1232	70	0.18504552591718237
1232	71	0.001660030776235999
1232	72	0.32640925868973625
1232	73	0.03152416496705257
1232	74	0.08863368059828503
1232	75	0.10686821132642876
1232	76	-0.05984996190017
1232	77	0.17092304897852983
1232	78	0.008840101079819362
1232	79	0.022933183803090174
1232	80	0.13666793148145473
1232	81	0.2660646844023873
1232	82	0.1043397373020909
1232	83	0.17772655296991502
1232	84	0.015191301553862502
1232	85	0.17941231315028006
1232	86	0.2422257489503039
1232	87	0.39445543013238904
1232	88	0.27033663018643495
1232	89	0.16882128982577882
1232	90	0.4011632355468677
1232	91	0.0659190226221611
1232	92	0.22477312571541574
1232	93	0.3835687996003543
1232	94	0.1032188268640013
1232	95	0.1898869120670028
1232	96	0.1544819272135669
1232	97	0.027551587299946334
1232	98	-0.15018619573520198
1232	99	0.12597790150455523
1232	100	0.1845961319671332
1232	101	0.46366007764260786
1233	1	0.25550097499233715
1233	2	-0.03942552183493575
1233	3	0.010455753045107485
1233	4	0.08670996512972096
1233	5	0.10193539743287516
1233	6	0.24911811633286618
1233	7	-0.18103906794731728
1233	8	0.11298666051422401
1233	9	-0.12094494104218256
1233	10	0.04146465258342147
1233	11	-0.015271027326747344
1233	12	0.03088051861175245
1233	13	0.011961918484125533
1233	14	0.10320123865006536
1233	15	-0.015307331730092244
1233	16	0.15267683041911084
1233	17	0.11606669934324998
1233	18	0.13479788474032972
1233	19	0.17532897023272653
1233	20	0.1579145131300379
1233	21	0.14792451701146092
1233	22	0.17441294293683285
1233	23	0.06169429805402871
1233	24	0.1301256998534015
1233	25	0.1561499440443015
1233	26	0.052361341691593566
1233	27	0.05797914239837354
1233	28	-0.03286530163789081
1233	29	0.1873123543403068
1233	30	-0.009096590929679849
1233	31	0.19500684345617714
1233	32	0.19326499946161846
1233	33	0.19138535004191226
1233	34	0.031083943438652284
1233	35	0.02323940041019057
1233	36	0.2518306326699431
1233	37	0.1542868829522277
1233	38	0.08431216302295752
1233	39	0.1342690877295709
1233	40	0.03938498415693914
1233	41	0.06692633784443558
1233	42	0.25539431189746864
1233	43	0.03149793419549951
1233	44	0.03569806026234801
1233	45	0.0035723673881236095
1233	46	-0.11651465650795956
1233	47	0.20965334825230286
1233	48	0.11849293977553543
1233	49	0.2332687898401815
1233	50	0.15550016086493912
1233	51	0.12659666657302893
1233	52	-0.017294530355947302
1233	53	0.04713893412534276
1233	54	0.14601002673749974
1233	55	0.1742934285499942
1233	56	0.07974710040860344
1233	57	8.985963079837234E-4
1233	58	-0.09291283614458479
1233	59	0.15286868013818378
1233	60	0.21497635215906996
1233	61	0.14482380443443787
1233	62	0.21814119612327687
1233	63	0.1322514915515427
1233	64	0.020712943767534853
1233	65	0.3724574517432302
1233	66	0.29870484119837215
1233	67	-0.1264064049762581
1233	68	-0.0031949967669220314
1233	69	-0.011643606495695735
1233	70	0.10716263368001222
1233	71	0.07642448465534102
1233	72	-0.016318230792407462
1233	73	-0.018192025992597394
1233	74	0.12568806579406555
1233	75	0.08257254229852862
1233	76	0.08777457950595391
1233	77	-0.22429988340723384
1233	78	0.09590871518413024
1233	79	0.05037805639667425
1233	80	0.2737100105941863
1233	81	0.2469517991643002
1233	82	0.1300248400194306
1233	83	0.10080122782012779
1233	84	0.33555363878668487
1233	85	0.006038446655900032
1233	86	-0.0013358622236196993
1233	87	-0.03196688387270541
1233	88	0.2328696066433551
1233	89	-0.16409479037911723
1233	90	0.13215802853547132
1233	91	0.2355306887888915
1233	92	-0.024809621156151707
1233	93	0.23297464652806354
1233	94	0.20612383159414804
1233	95	0.08758875105728947
1233	96	0.09780433889819307
1233	97	0.16646072995052208
1233	98	-0.12956889184417264
1233	99	0.27277908904157044
1233	100	0.20337021535623023
1233	101	0.03340326507193936
1234	1	0.05154933526633698
1234	2	0.22846041766297276
1234	3	-0.06474893978435858
1234	4	0.11164918199245477
1234	5	0.2628868749935691
1234	6	0.04687469484867535
1234	7	-0.11696972659817817
1234	8	0.2765400930229589
1234	9	0.08706794908033544
1234	10	0.08558746808873252
1234	11	0.05160186950168111
1234	12	0.10303888890999247
1234	13	-0.0273551866476609
1234	14	0.1710063455685642
1234	15	-0.09154041810919011
1234	16	0.14856825776048765
1234	17	0.09085778405991363
1234	18	0.11662267348778954
1234	19	-0.04378079798629386
1234	20	-0.006843136292410179
1234	21	0.06035678702382796
1234	22	0.19483269140170023
1234	23	0.03898653745311975
1234	24	0.04254104157688232
1234	25	-0.061308546540971065
1234	26	0.32009646552491233
1234	27	0.1572223901752352
1234	28	-0.032887616200511616
1234	29	0.14272054828617797
1234	30	-0.06531082150335976
1234	31	0.33994415973374714
1234	32	0.25220814714997175
1234	33	0.23008264896028408
1234	34	-0.30592366217222633
1234	35	0.2504982160570819
1234	36	0.14228806004325634
1234	37	0.18242246854309485
1234	38	0.06937718015611694
1234	39	0.0175304533923466
1234	40	0.012953000001814985
1234	41	0.18267351308050905
1234	42	0.04662234191209791
1234	43	0.20776181851834963
1234	44	0.06797607508961079
1234	45	0.09023097131598945
1234	46	0.120998085395847
1234	47	-0.15986465142413664
1234	48	0.1376673048060013
1234	49	0.15690104661769766
1234	50	0.0825650129472777
1234	51	0.1773530629173692
1234	52	0.26324338141265713
1234	53	0.20136487945966053
1234	54	0.01598614823182487
1234	55	0.22947695717101624
1234	56	-0.005678046833850203
1234	57	-0.00911641023537868
1234	58	0.13222994339196248
1234	59	0.07537943777721523
1234	60	0.17269256440057035
1234	61	0.15068830233081343
1234	62	-0.016352154617976566
1234	63	0.03721069148983247
1234	64	0.3985781287985404
1234	65	0.13717732030276153
1234	66	0.11515563691451547
1234	67	-0.22086587220838538
1234	68	0.3017565854413675
1234	69	0.027341858067529756
1234	70	0.0602762750145871
1234	71	0.021608376849840738
1234	72	0.10691009392834161
1234	73	0.25241167333867764
1234	74	0.14369245522242835
1234	75	-0.08118864648285751
1234	76	-0.009271453320693013
1234	77	0.23827869126547085
1234	78	0.05245418235584509
1234	79	0.322800777315166
1234	80	0.0916512651996868
1234	81	0.30625621192676533
1234	82	0.21553424397245635
1234	83	0.2380454062681423
1234	84	0.09384575911065696
1234	85	0.12038018918085669
1234	86	-0.19324417861103171
1234	87	0.03230944428140248
1234	88	-0.013356971962863895
1234	89	0.12818135079434967
1234	90	0.20704339227919633
1234	91	-0.033635260188859206
1234	92	0.075276963194149
1234	93	0.2824302577652915
1234	94	0.4662173719322382
1234	95	0.3519501438630357
1234	96	0.220862611262433
1234	97	0.21497951429162043
1234	98	0.0670020139289278
1234	99	0.07382629607588598
1234	100	-0.0018118031844807092
1234	101	0.05796274963632442
1235	1	0.41297160057258964
1235	2	0.19190474636371135
1235	3	0.02878387738219601
1235	4	0.16367723235027398
1235	5	-0.010207023162259077
1235	6	0.15100692372435986
1235	7	-0.010198260656736124
1235	8	0.1475120430476906
1235	9	0.20146179486457072
1235	10	0.030299296224249872
1235	11	0.1963149983193233
1235	12	0.37660065007950294
1235	13	0.2026436695171654
1235	14	0.21678844382132212
1235	15	0.2193390610670818
1235	16	-0.02087925455104056
1235	17	0.15592383384619524
1235	18	6.385525212877496E-4
1235	19	0.2432376674918757
1235	20	0.2680441729902938
1235	21	0.1833144769817565
1235	22	0.34726039547202703
1235	23	0.38182568936246497
1235	24	-0.008742942091139128
1235	25	0.27093693196276547
1235	26	0.18440394984117603
1235	27	0.17082140441119975
1235	28	0.22795882947516333
1235	29	0.19060822137731748
1235	30	0.40011417829579443
1235	31	0.25427932180065227
1235	32	0.16006782497100858
1235	33	-0.0027046401618378013
1235	34	0.3529070322428325
1235	35	0.32685820355523276
1235	36	0.10872204487807124
1235	37	0.1713808249093418
1235	38	-0.02281975995091301
1235	39	0.083836550569373
1235	40	0.25453328288487853
1235	41	0.2445110020294905
1235	42	0.10397477282961631
1235	43	0.10818274220924451
1235	44	0.077044889973088
1235	45	-0.02812651198650684
1235	46	-0.036913524072048176
1235	47	0.14986907981591457
1235	48	0.33120459784930034
1235	49	0.16538455454210776
1235	50	0.06283443012309675
1235	51	0.10398120133901756
1235	52	0.09615431184796819
1235	53	-0.027240334056870097
1235	54	0.16523789258045696
1235	55	0.19501653176379818
1235	56	0.08953150262134102
1235	57	0.13400988638212397
1235	58	0.014256926425325389
1235	59	-0.12704113166906694
1235	60	0.1201075160477103
1235	61	0.21724152911277628
1235	62	0.07370669359738713
1235	63	0.20805222900322207
1235	64	-0.043151885551040436
1235	65	0.18994752458254283
1235	66	0.07028554636791284
1235	67	0.14049652346447772
1235	68	-0.11016982808450138
1235	69	-0.053714739585196014
1235	70	0.1958945753061272
1235	71	0.05725204044294685
1235	72	-0.05051299463319481
1235	73	0.10927619543554812
1235	74	0.049965300843318516
1235	75	0.40422745512030644
1235	76	-0.1469283815762168
1235	77	0.298626134067014
1235	78	0.1790446009956952
1235	79	0.16086891240095724
1235	80	0.12633739721204051
1235	81	0.2066266385466804
1235	82	0.05823165978484468
1235	83	0.31175735796846027
1235	84	0.004053933285767641
1235	85	0.22190531549048131
1235	86	0.13939379985350087
1235	87	-0.05819067947467005
1235	88	0.10622506531085918
1235	89	0.20485350200400632
1235	90	0.17168970429064956
1235	91	0.07828996742095029
1235	92	0.1924385840430105
1235	93	0.11718968704127519
1235	94	0.08672729288520031
1235	95	0.33426813539558964
1235	96	0.12922381681114103
1235	97	0.18619350595884043
1235	98	0.11676802503905037
1235	99	0.350018495579107
1235	100	0.16346778800347295
1235	101	0.1202332892243021
1236	1	-0.03900299878308289
1236	2	0.1862402888444521
1236	3	-0.236452259618531
1236	4	0.17663291467146536
1236	5	-0.014668518965159194
1236	6	0.05926840175973069
1236	7	0.10572679113638372
1236	8	-0.008244963300548136
1236	9	-0.04223755854350486
1236	10	0.1243456740903639
1236	11	0.16506568334987293
1236	12	0.0331489268022338
1236	13	0.00701009750156345
1236	14	-0.1730692198101167
1236	15	0.004919211275769442
1236	16	0.19963578073981125
1236	17	0.02998031843671356
1236	18	0.039540211554715654
1236	19	-0.038812243881992003
1236	20	0.11540071461380563
1236	21	0.1324997280865503
1236	22	0.1875387688124306
1236	23	-0.09898364851248687
1236	24	-0.169494085539327
1236	25	0.09566679437210013
1236	26	0.221385792733912
1236	27	0.07881175456613221
1236	28	0.1778290149843187
1236	29	0.08701545006965006
1236	30	-0.023558708416203444
1236	31	0.09804389973145788
1236	32	0.05401490465453662
1236	33	0.15139329430520831
1236	34	0.15094175891708517
1236	35	0.24532139688786714
1236	36	-0.017923518681421058
1236	37	0.009093674717185252
1236	38	-0.003141644508886543
1236	39	0.1597073614032567
1236	40	-0.03898706843532551
1236	41	0.12096898739935114
1236	42	0.1881074847352835
1236	43	0.06764162480087066
1236	44	0.05198882803440341
1236	45	0.03994850698283159
1236	46	-0.06929773035383135
1236	47	0.10514490147760824
1236	48	0.16873054247998454
1236	49	0.0028785791528278537
1236	50	-0.036619122209778254
1236	51	0.1044161596833959
1236	52	0.1606592881021598
1236	53	0.16022517405408365
1236	54	0.05943264085264133
1236	55	0.17973799497751486
1236	56	0.17820877929753465
1236	57	0.39800075802556734
1236	58	0.08604735880314962
1236	59	0.08485549823060268
1236	60	0.2950146114835661
1236	61	0.0696391264198013
1236	62	-0.17571518869157643
1236	63	0.1471672906761654
1236	64	0.05427416864607437
1236	65	0.21126471382095957
1236	66	-0.026024076287455955
1236	67	0.023169298264122062
1236	68	0.12070998381043552
1236	69	-0.06813451246079438
1236	70	-0.02780784703880812
1236	71	-0.04729910062085452
1236	72	0.05419851568754552
1236	73	0.03515637075722111
1236	74	0.0891746227197956
1236	75	-0.038504760140618544
1236	76	-0.05610515656968573
1236	77	0.041918026497313576
1236	78	0.15623947733254084
1236	79	0.14916926363655136
1236	80	0.35029441055960575
1236	81	-0.1182518634737022
1236	82	-0.014601749630941185
1236	83	0.28494607951012796
1236	84	0.13442183266771224
1236	85	-0.08478915876948179
1236	86	0.3508858531145549
1236	87	0.3828545819599043
1236	88	0.03787507267553991
1236	89	0.2596728673801678
1236	90	0.0062851603412070745
1236	91	0.17994869318144424
1236	92	0.20398670885721515
1236	93	0.3383850417938348
1236	94	0.13963607200596329
1236	95	0.04231186505379014
1236	96	0.06566874958488711
1236	97	0.02002057405885438
1236	98	-0.06256595412986599
1236	99	-0.14270124010774765
1236	100	0.1454660504775731
1236	101	0.09771621489796445
1237	1	-0.08065907337367406
1237	2	0.11498427964997404
1237	3	-0.05142613531558027
1237	4	0.08775585292345056
1237	5	0.04712963609190979
1237	6	-0.057439856079660956
1237	7	0.020703651799159672
1237	8	0.22328419562000335
1237	9	0.15796428757000314
1237	10	0.263295243192033
1237	11	0.21207674742772298
1237	12	0.08770902772138811
1237	13	0.03317517547062465
1237	14	0.18337743797448525
1237	15	-0.030942908280103154
1237	16	0.1669915712904242
1237	17	0.1207057177831814
1237	18	0.08959086817888817
1237	19	0.1852751808866273
1237	20	0.027517861056807646
1237	21	0.14011002500870262
1237	22	0.22278360526069463
1237	23	0.07783323476579795
1237	24	-0.022043412097893622
1237	25	-0.1135886673835671
1237	26	0.12121736653075033
1237	27	0.21620719053402837
1237	28	-0.049896946433143796
1237	29	0.2951198466120033
1237	30	0.147859483915866
1237	31	0.19284914242380324
1237	32	-0.06533104838551651
1237	33	0.01177961910420322
1237	34	0.15209087317240488
1237	35	0.1060471883768912
1237	36	0.04286325975432703
1237	37	0.2450476063560103
1237	38	0.022229783750383092
1237	39	0.058871707567973885
1237	40	0.07990470158497232
1237	41	0.030605295663981735
1237	42	-0.0523956907414842
1237	43	0.05407817467213505
1237	44	-0.03169868546378751
1237	45	0.03583666792594187
1237	46	0.04399635100541133
1237	47	0.31256568234073967
1237	48	0.13131194864076434
1237	49	0.290579330291159
1237	50	0.10411050096073637
1237	51	0.25960784423221384
1237	52	0.07092263426434187
1237	53	0.22175604786670533
1237	54	0.05788787231722381
1237	55	-0.18500218521686662
1237	56	0.06964577106078451
1237	57	0.3555018695838825
1237	58	0.0888668832883539
1237	59	0.20772058929059511
1237	60	0.11075365290377448
1237	61	0.25347126443369206
1237	62	0.24728605972644147
1237	63	0.1349141039326156
1237	64	0.19211832495136605
1237	65	0.03984613129728842
1237	66	0.20003771796568515
1237	67	0.2483254578189289
1237	68	0.0701559800251843
1237	69	0.25836025789876516
1237	70	0.06711835504883368
1237	71	0.1722851229183533
1237	72	0.08557187110312725
1237	73	0.1414976280364897
1237	74	0.17005782920509205
1237	75	0.13824813171563477
1237	76	-0.07838158507576054
1237	77	0.2667066255670605
1237	78	0.01703706407554506
1237	79	0.006377087680426996
1237	80	0.39351593384029115
1237	81	0.24498256734503343
1237	82	-0.03505286184282852
1237	83	0.07505811717454236
1237	84	0.20175329477220316
1237	85	0.3049541088159131
1237	86	0.16779703009434144
1237	87	0.3381602804935824
1237	88	0.13136419910873798
1237	89	0.1981224839876603
1237	90	0.2500870155851942
1237	91	0.18409682005692218
1237	92	0.20030017864184657
1237	93	0.17596154617266535
1237	94	0.0758857883854489
1237	95	0.18435838486664835
1237	96	0.11836958754085458
1237	97	0.12919540272084618
1237	98	0.2967252004022001
1237	99	0.09492232137776568
1237	100	0.175905287208181
1237	101	0.2535318158115558
1238	1	-0.045176985801802516
1238	2	-0.04188215113286731
1238	3	-0.11343962492195203
1238	4	-0.019920507094241202
1238	5	-0.07638042582759397
1238	6	-0.173074531002257
1238	7	-0.3032321067147734
1238	8	-0.12222111176610895
1238	9	-0.2685975213641001
1238	10	-0.1070193300056701
1238	11	-0.06782982046259178
1238	12	0.038560420910236815
1238	13	-0.24423249812512893
1238	14	-0.0607180949755346
1238	15	-0.0735982598944318
1238	16	-0.03614033936857908
1238	17	-0.12221362100496691
1238	18	-0.025084607274450832
1238	19	-0.00534014419077522
1238	20	-0.16681539856282512
1238	21	-0.1293614477909415
1238	22	-0.10371186134700139
1238	23	-0.2378124972112019
1238	24	-0.36001333690992254
1238	25	-0.2659714626069203
1238	26	-0.17824083780361377
1238	27	0.048869729233722126
1238	28	-0.2047592861058547
1238	29	-0.018181789832048878
1238	30	-0.009230852218585994
1238	31	-0.11552934054832775
1238	32	-0.26888036284814376
1238	33	-0.07293676745042177
1238	34	-0.1460708915334763
1238	35	-0.0605024577973694
1238	36	0.03362785506613619
1238	37	-0.16424861213138087
1238	38	-0.13656057449817638
1238	39	-0.20277137071597195
1238	40	-0.16994049965342128
1238	41	-0.24394412936918997
1238	42	0.0921255388029607
1238	43	-0.3872696802593083
1238	44	-0.20670697825458717
1238	45	-0.05104966555482093
1238	46	-0.12031977017990414
1238	47	-0.18440744901706552
1238	48	-0.17533886958126743
1238	49	-0.26443780814315687
1238	50	-0.1929345012506758
1238	51	-0.11210268208357377
1238	52	0.004397866462490185
1238	53	0.024531368521280683
1238	54	-0.2516018446221864
1238	55	-0.0948374351062995
1238	56	-0.02651190253497049
1238	57	0.18264140961041875
1238	58	0.153318453390078
1238	59	0.0054317790296494195
1238	60	-0.19907606845845294
1238	61	-0.19045011990952077
1238	62	0.018850080071423747
1238	63	-0.13750683812842368
1238	64	-0.3030939704931299
1238	65	0.09916722815708567
1238	66	-0.10233402020326565
1238	67	-0.23627206540088963
1238	68	-0.18302292311501844
1238	69	-0.13200904771821342
1238	70	-0.05065309563670439
1238	71	-0.3365135281210101
1238	72	-0.15463710722504942
1238	73	-0.04253598540888959
1238	74	-0.06977797353705739
1238	75	0.054518587266279894
1238	76	-0.13273530024603986
1238	77	-0.1254428658084379
1238	78	0.12752744443821484
1238	79	-0.1976338588034281
1238	80	0.10911467333608726
1238	81	0.0713591706179244
1238	82	0.1099161784048519
1238	83	-0.05411868512532436
1238	84	-0.15081747037596216
1238	85	0.12880141089463848
1238	86	-0.11377362448327943
1238	87	-0.038682101195931295
1238	88	-0.1892655001393848
1238	89	-0.1788290861140709
1238	90	-0.09792824314988025
1238	91	-0.0936204510620513
1238	92	0.04349179739461562
1238	93	-0.02615864400866741
1238	94	0.10810604490911402
1238	95	0.059388791766245674
1238	96	-0.09227559158343013
1238	97	-0.1001583124494303
1238	98	-0.06497316315375201
1238	99	-0.1455133265656201
1238	100	-0.20957680036369197
1238	101	0.0889420325298218
1239	1	0.10775875666703882
1239	2	0.11839999329000506
1239	3	0.005194902540942792
1239	4	0.18315889103941174
1239	5	0.05371093447803332
1239	6	0.11233600322458415
1239	7	0.07060494783523552
1239	8	-0.08166480813987675
1239	9	0.28677097303059185
1239	10	0.1756163404396247
1239	11	0.06627215548780896
1239	12	0.0650760468888194
1239	13	0.1294542464104751
1239	14	0.001491462236209884
1239	15	0.049576491154603275
1239	16	0.14040151257605515
1239	17	-0.08779125769313367
1239	18	0.005907047388291176
1239	19	-0.03948909202067341
1239	20	-0.010432703003232291
1239	21	-0.0791688630849876
1239	22	0.009572960473001046
1239	23	-0.06719653929800984
1239	24	-0.033837474193070705
1239	25	-0.12442874951115357
1239	26	0.10496984673324761
1239	27	0.1833627460809666
1239	28	0.055692348515549384
1239	29	-0.07485336245056828
1239	30	0.13294637268277398
1239	31	0.25550662425407467
1239	32	-0.07679199308550722
1239	33	-0.05236738998439705
1239	34	0.23099626259691775
1239	35	0.1670359808573565
1239	36	0.00983150947836009
1239	37	-0.005292249007439409
1239	38	0.1036019482048971
1239	39	0.10445760153930905
1239	40	-0.10791882995967939
1239	41	0.03711485165417372
1239	42	0.11861219878918661
1239	43	-0.09300886106973394
1239	44	-0.08004065082927525
1239	45	0.056180872429770545
1239	46	0.0833976626503059
1239	47	0.07287123514402083
1239	48	0.3166516420990746
1239	49	0.14208071443465542
1239	50	0.0011818794094367036
1239	51	0.2414585692472997
1239	52	-0.001511978843453221
1239	53	0.08308807923713601
1239	54	0.017119189385461198
1239	55	0.03663450702434545
1239	56	0.016616894358620016
1239	57	0.15170964409404064
1239	58	0.0780648052407713
1239	59	-0.09614491039228312
1239	60	-0.07875446765680039
1239	61	-0.05508851472382048
1239	62	0.16816311633371583
1239	63	0.03141852355504682
1239	64	0.2399150481077399
1239	65	0.15150173056830596
1239	66	0.13035762506509485
1239	67	0.24799078923680185
1239	68	0.11780456482886592
1239	69	0.1330297823688369
1239	70	0.22202453635427588
1239	71	-0.05421996953141672
1239	72	0.00560197964161091
1239	73	-0.16023498960504412
1239	74	0.2440572021377747
1239	75	0.1746374261214143
1239	76	0.29470136600310326
1239	77	0.3166909101043842
1239	78	0.03365531755151352
1239	79	0.08369677625638161
1239	80	0.0010225927949747415
1239	81	0.20223456987889676
1239	82	0.026561446770855923
1239	83	0.10606207832429249
1239	84	0.35133619029917895
1239	85	0.001654404569094936
1239	86	0.003924988280544994
1239	87	0.06448204203698538
1239	88	0.02506601172884615
1239	89	0.0656290149694172
1239	90	0.20405631875905783
1239	91	0.3161970631860882
1239	92	0.26190673132083475
1239	93	-0.02919107026281864
1239	94	0.0816170363289146
1239	95	0.511087216642558
1239	96	0.4678174910244479
1239	97	0.24625029593035208
1239	98	0.2448283023688873
1239	99	0.07023634463122619
1239	100	-0.026353589992304194
1239	101	0.20175048120521666
1240	1	0.12275920593916823
1240	2	-0.0015182100717154867
1240	3	-0.13000748048382604
1240	4	-0.05795527279335033
1240	5	0.3874124186674379
1240	6	0.11983952705124068
1240	7	0.1076525293441648
1240	8	0.08470910387924846
1240	9	0.09892010653699401
1240	10	0.09375100136725223
1240	11	0.17173058869443025
1240	12	0.15967121582581711
1240	13	0.018318488404943878
1240	14	0.10842754468803406
1240	15	-0.07422156034343175
1240	16	-0.0053567277831731985
1240	17	0.09306435439501826
1240	18	0.17922711409404712
1240	19	0.03329144058125166
1240	20	0.09049108976955722
1240	21	0.021658282810463447
1240	22	0.07078420201858648
1240	23	-0.06015645471452302
1240	24	0.1594927656639129
1240	25	0.06962187831511102
1240	26	0.15411070839255814
1240	27	-0.02527496184323752
1240	28	0.051880424891422194
1240	29	0.1590379028258937
1240	30	0.17627988261983774
1240	31	0.16819568000438068
1240	32	0.04525515855829099
1240	33	-0.09630717471026884
1240	34	0.22920538431550597
1240	35	0.05208014828623675
1240	36	0.2624004630469088
1240	37	0.08581897466429211
1240	38	0.1992280171669094
1240	39	0.09508324257689083
1240	40	0.03379693157405228
1240	41	-0.04388998088376894
1240	42	0.1953214851762013
1240	43	0.10443255840507959
1240	44	0.21505952715235566
1240	45	-0.030759398053398
1240	46	0.05002227434042794
1240	47	0.1691722796871673
1240	48	0.26841864006269844
1240	49	0.03651670712908128
1240	50	0.18187854813906768
1240	51	0.23302079227296701
1240	52	0.17075545199337938
1240	53	0.14554098086555456
1240	54	0.16036655163406266
1240	55	0.07663777516373216
1240	56	0.279161435857489
1240	57	0.18546424525197835
1240	58	0.12492883725145987
1240	59	0.3367651756020891
1240	60	0.19814931571912098
1240	61	0.12579640193959563
1240	62	0.16479289610885672
1240	63	0.2063648971526746
1240	64	0.21491494622096496
1240	65	-0.0393343212010393
1240	66	0.16528518551354665
1240	67	-0.037873595787274894
1240	68	0.052064504950500634
1240	69	0.173095929199512
1240	70	0.30929006821582306
1240	71	0.25341208687930816
1240	72	0.1391536029501239
1240	73	0.09237200169032889
1240	74	0.29184656007453214
1240	75	0.19619394931016387
1240	76	0.07589011871304763
1240	77	0.263695817553355
1240	78	0.24847105096448985
1240	79	0.11826880040102594
1240	80	-0.012270816450794086
1240	81	0.13393821950175067
1240	82	0.20157652116080982
1240	83	-0.10168911768082012
1240	84	0.29776044020394465
1240	85	0.27537582751387646
1240	86	0.2594212942544658
1240	87	0.32320942002078823
1240	88	0.16175225423992856
1240	89	0.004595153435673183
1240	90	0.13450472339663833
1240	91	0.319762129725909
1240	92	0.01550493531910746
1240	93	0.2939762924360281
1240	94	0.2593708270503896
1240	95	0.2793885546195938
1240	96	0.2850322405799801
1240	97	-0.07952536803660593
1240	98	0.14038951312525683
1240	99	0.11981425200897178
1240	100	0.22740384846954242
1240	101	0.10497551763701551
1241	1	-0.13001644397313328
1241	2	-0.12512873334784302
1241	3	-0.04972301887654851
1241	4	-0.14100965170730717
1241	5	-0.04678601343577071
1241	6	-0.06886657916480488
1241	7	-0.1406435265065724
1241	8	-0.1472822556266351
1241	9	0.018691610706639494
1241	10	-0.08196210562337569
1241	11	-0.062415453223152895
1241	12	-0.22431114562682097
1241	13	-0.2318508663679495
1241	14	0.014874530134207475
1241	15	-0.04586168018792591
1241	16	-0.2876414995341392
1241	17	-0.2725095416120169
1241	18	-0.2116164961494036
1241	19	-0.0375888272460827
1241	20	-0.11303545374907742
1241	21	-0.21790089341994445
1241	22	-0.1878324872092847
1241	23	-0.17167992477924798
1241	24	-0.1066645347024675
1241	25	-0.03848651340335607
1241	26	0.03140107866446584
1241	27	-0.11310819626483948
1241	28	-0.008315820659973383
1241	29	-0.3444861921900042
1241	30	-0.17773941235905966
1241	31	-0.19811509873220245
1241	32	-0.22793906095425598
1241	33	0.01240673562244865
1241	34	-0.13048782995063846
1241	35	-0.2840985006921386
1241	36	-0.2413525475426681
1241	37	-0.2933946362126605
1241	38	-0.07813526407549887
1241	39	-0.22748289711757508
1241	40	-0.0652496680969179
1241	41	-0.2431343651649982
1241	42	-0.16325668871490961
1241	43	-0.038933106823968444
1241	44	-0.2841691944843632
1241	45	-0.1530376249176726
1241	46	-0.25569933245257914
1241	47	-0.2223911126317617
1241	48	-0.11787775080539831
1241	49	0.06555011986386461
1241	50	0.003468201621515732
1241	51	-0.5206769326793363
1241	52	-0.26267694853814305
1241	53	-0.17005975150881625
1241	54	-0.10178919568200939
1241	55	-0.1542206660106018
1241	56	-0.21921069847125807
1241	57	-0.35521918238757166
1241	58	-0.10667464832822304
1241	59	-0.025751589840290023
1241	60	0.054946884006113805
1241	61	0.1531854313259018
1241	62	-0.21672075273931313
1241	63	-0.17981917351033871
1241	64	0.07634601445607814
1241	65	-0.022759900903494668
1241	66	-0.2432016359062672
1241	67	-0.12285490749295036
1241	68	-0.09429377473924916
1241	69	-0.08790707857234992
1241	70	-0.13044975310565832
1241	71	-0.03832040758921096
1241	72	-0.21725939494610458
1241	73	-0.1340573700821608
1241	74	-0.1699449433100355
1241	75	-0.3958373013578296
1241	76	-0.02010595746414623
1241	77	-0.008617329623810122
1241	78	-0.06807254929061912
1241	79	-0.038174590021291976
1241	80	0.005330809044103546
1241	81	0.14367354412852507
1241	82	-0.06825703117748816
1241	83	0.047319763388408376
1241	84	-0.06009095588957081
1241	85	-0.07215415790004442
1241	86	-0.2998602606302754
1241	87	-0.2397242904596979
1241	88	-0.01283959395600931
1241	89	0.17969185957764466
1241	90	-0.060995783598890796
1241	91	0.12133235841995571
1241	92	0.011689934858551965
1241	93	-0.204222892095963
1241	94	0.0806320702446186
1241	95	0.05498094653860619
1241	96	-0.16748332393009946
1241	97	0.003976737092777682
1241	98	0.14566273299575272
1241	99	0.17878430293394132
1241	100	0.006524416242349673
1241	101	-0.13562368928128876
1242	1	0.0034959432109360478
1242	2	-0.04832207043686054
1242	3	-0.18876587634043318
1242	4	-0.0808656905515619
1242	5	-0.04101997317345507
1242	6	0.12915091345619345
1242	7	-0.10508795717499453
1242	8	-0.11404906536590431
1242	9	-0.022771805817505708
1242	10	-0.07584813469612328
1242	11	-0.09601904628531344
1242	12	-0.19181721116642336
1242	13	-0.039683103345147686
1242	14	0.005213061246884365
1242	15	-0.21125350513462848
1242	16	-0.03056490751887253
1242	17	-0.2479595074001253
1242	18	-0.20132735724293127
1242	19	0.0759760517492083
1242	20	0.021939172109220806
1242	21	-0.2778263324208794
1242	22	-0.07976863224600805
1242	23	-0.0275079958872837
1242	24	0.028165959521800232
1242	25	-0.08785237295870019
1242	26	-0.09712559382429475
1242	27	-0.1444413286404398
1242	28	-0.22720837827581875
1242	29	-0.09564680054948127
1242	30	-0.09684669511355537
1242	31	-0.02020009455161187
1242	32	-0.03423466873643122
1242	33	0.10905242054604969
1242	34	-0.1852896218323039
1242	35	-0.15353848730184438
1242	36	0.10648357943885145
1242	37	-0.09244414232934162
1242	38	-0.23796329798827998
1242	39	-0.024757879352961254
1242	40	-0.0020045521058236204
1242	41	0.015915125453659584
1242	42	0.06808853212032773
1242	43	0.11701887099525976
1242	44	-0.15992772595349436
1242	45	-0.07576912085679766
1242	46	-0.17093365871855326
1242	47	-0.11646598514113293
1242	48	-0.09521498860787148
1242	49	0.09014626070062093
1242	50	-0.06499587434360166
1242	51	0.08138647439101732
1242	52	0.06085827498600338
1242	53	0.07807757959176342
1242	54	-0.3713920665361883
1242	55	-0.14423063898978938
1242	56	0.010404942755663171
1242	57	-0.0018293380884841781
1242	58	0.015318831652592735
1242	59	0.11117191268240134
1242	60	0.003707313208423102
1242	61	-0.01085186622145784
1242	62	-0.07183126528225614
1242	63	0.11350264995630965
1242	64	0.04880679864064774
1242	65	0.11406131465311375
1242	66	0.13793044833789736
1242	67	0.016776100025921892
1242	68	-0.11070385868430321
1242	69	-0.11607473930818202
1242	70	-0.03070368824797498
1242	71	-0.034318817491829634
1242	72	-0.03428816005570923
1242	73	-0.13809770524245124
1242	74	-0.023146874054013722
1242	75	-0.004403679787060355
1242	76	-0.12350490685302162
1242	77	0.18285999637792116
1242	78	-0.0469626892145385
1242	79	0.055402485919806566
1242	80	0.3157051095988521
1242	81	-0.06652539627150134
1242	82	-0.029918016526430335
1242	83	-0.025038966300463983
1242	84	-0.17035630532741664
1242	85	0.15934216868054563
1242	86	0.017113873940630242
1242	87	0.05657819069664072
1242	88	0.10726157715225781
1242	89	0.1261655551669847
1242	90	0.2521836595105711
1242	91	0.2616917731215338
1242	92	0.17101118334846177
1242	93	0.037175897663253465
1242	94	0.07931396320440598
1242	95	-0.03394827165576686
1242	96	-0.17211025934285118
1242	97	0.15291585852522616
1242	98	-0.12829430802829478
1242	99	-0.0637613406874209
1242	100	0.28100761522072304
1242	101	0.1396623074005845
1243	1	0.08463119188623125
1243	2	-0.16382813800817786
1243	3	-0.033196061065311255
1243	4	-0.15838277362629327
1243	5	-0.07877504975490268
1243	6	0.06327074915927255
1243	7	0.04251183573853723
1243	8	-0.04766911782365213
1243	9	0.026811994032165387
1243	10	-0.17287937543726883
1243	11	-0.0075730057225555925
1243	12	-0.17414780725735568
1243	13	-0.14379395698428965
1243	14	0.08663172834602051
1243	15	-0.18834144515439988
1243	16	-0.1435198194291516
1243	17	-0.08151921161577036
1243	18	0.053931672382290685
1243	19	-0.11463784737098592
1243	20	-0.12017859896666039
1243	21	-0.05186270977984009
1243	22	-0.10537453171550482
1243	23	-0.15380189650448983
1243	24	0.002631791812945039
1243	25	-0.11880462767506117
1243	26	-0.1943564359863501
1243	27	-0.15867696435537226
1243	28	0.01641373257157852
1243	29	0.054445671046295274
1243	30	-0.09609039285462728
1243	31	-0.2976374929965857
1243	32	-0.31079101403441456
1243	33	-0.13121856957056366
1243	34	0.1572576041757614
1243	35	-0.20054852039201165
1243	36	-0.010096905155975833
1243	37	0.19891077706598992
1243	38	-0.24179782841034125
1243	39	-0.22633270337624367
1243	40	-0.2017930993505459
1243	41	-0.21302224648175638
1243	42	-0.29859253287800414
1243	43	0.0427593454852655
1243	44	-0.27425177886034646
1243	45	-0.1432000946310481
1243	46	-0.2516833491804107
1243	47	0.018346841745177755
1243	48	-0.0018974258659696375
1243	49	-0.24833798482160319
1243	50	-0.1854288223006506
1243	51	-0.25360318687913264
1243	52	-0.10102237583937779
1243	53	-0.15357312415918045
1243	54	0.08030438960295783
1243	55	-0.1817190605479908
1243	56	-0.05974638007156585
1243	57	-0.1347046277444477
1243	58	-0.0865730155649942
1243	59	-0.24336933152058293
1243	60	0.03957865138001182
1243	61	-0.32134045307458337
1243	62	-0.02014853174079434
1243	63	-0.006035990071886488
1243	64	-0.12998695383487302
1243	65	-0.06470202979344464
1243	66	-0.1794857112683843
1243	67	-0.026062575244402808
1243	68	-0.10506355915742205
1243	69	-0.1891140451942377
1243	70	-0.10894120770131366
1243	71	0.009343993332805667
1243	72	-0.08517092852741825
1243	73	-0.29248550585310795
1243	74	-0.023705913971177495
1243	75	-0.2514821699270584
1243	76	-0.12155723361302506
1243	77	0.004870107437398019
1243	78	0.021359473716358934
1243	79	0.18387484891994177
1243	80	-0.103388481636145
1243	81	-0.10162795709535288
1243	82	-0.09416004572437942
1243	83	-0.03540654479215988
1243	84	-0.15704538557030645
1243	85	0.0024920974165993925
1243	86	-0.19548425042977158
1243	87	0.1624363364618162
1243	88	-0.027633117504350935
1243	89	-0.08819935365571041
1243	90	0.02996802136299692
1243	91	-0.25040048639773715
1243	92	-0.11322513849635385
1243	93	0.05410069470914891
1243	94	0.1793579378924548
1243	95	0.08894772664762485
1243	96	0.08491711412076342
1243	97	0.14344024888323048
1243	98	-0.18218669167470125
1243	99	-0.13712110041721104
1243	100	0.10368670291747861
1243	101	-0.03605165752570372
1244	1	0.13076520925803692
1244	2	0.06461772154347756
1244	3	-0.22338678560440428
1244	4	-0.034736206101115386
1244	5	-0.12402016354086243
1244	6	-0.2802428528764622
1244	7	-0.17646708252328125
1244	8	0.05044568222421475
1244	9	0.0934648035658725
1244	10	-0.13844440003367708
1244	11	-0.08235585815039315
1244	12	0.1860967081524123
1244	13	-0.3163215610230168
1244	14	-0.0056378810717916394
1244	15	-0.14235780916868634
1244	16	-0.23690587285469888
1244	17	0.1112335078465776
1244	18	-0.1402886434343671
1244	19	0.13076725331368522
1244	20	0.029380807192204372
1244	21	-0.11855803551694066
1244	22	-0.2864038017595334
1244	23	-0.10202818348571441
1244	24	0.0807938950737821
1244	25	0.014271088959162626
1244	26	-0.04963757831799853
1244	27	0.07279384433430636
1244	28	0.05495073426592967
1244	29	0.021956992953796828
1244	30	-0.013586912824649744
1244	31	0.09686720898056933
1244	32	-0.02325393045700963
1244	33	-0.051245590979831945
1244	34	0.09581381689535107
1244	35	-0.10484769589260168
1244	36	-0.001056700574302738
1244	37	-0.1967654825159002
1244	38	0.005577189698414031
1244	39	-0.06932981227441104
1244	40	0.25577887900713137
1244	41	-0.11396736593654566
1244	42	-0.1439548024244388
1244	43	-0.12244602352389222
1244	44	0.09625488831022011
1244	45	-0.08080520413388825
1244	46	0.07372307423058544
1244	47	-0.05702808818182348
1244	48	-0.07472453293751613
1244	49	0.001192762266825298
1244	50	-0.05486313634107631
1244	51	0.05973650813797349
1244	52	0.2589528702821937
1244	53	-0.08459137148381046
1244	54	0.14779177646261132
1244	55	-0.09771176665709902
1244	56	-0.021256618603217703
1244	57	0.14918393571176836
1244	58	0.11713943632870638
1244	59	-0.13637494365942615
1244	60	-0.02421612448086563
1244	61	0.13602524296290142
1244	62	0.12295785954685101
1244	63	0.1816887946701513
1244	64	-0.05844793025885053
1244	65	0.06864138145476772
1244	66	0.23644558254692072
1244	67	-0.08520891286714516
1244	68	0.21838082020048688
1244	69	-0.05857512869606296
1244	70	0.11438223667803982
1244	71	-0.14600391518492728
1244	72	0.04272410998910914
1244	73	0.16454320990560234
1244	74	-0.04628516732365995
1244	75	0.07793022464850452
1244	76	-0.18745105018237496
1244	77	0.1433501059257125
1244	78	-0.034709950519768995
1244	79	-0.09545503272754274
1244	80	-0.05644586906269211
1244	81	0.21502800178675585
1244	82	-0.15553454733998962
1244	83	0.1388673729342642
1244	84	-0.11443155237239466
1244	85	0.171733356400118
1244	86	0.07123878957325047
1244	87	-0.06316723615901054
1244	88	0.09058712272794622
1244	89	0.11077175422206409
1244	90	0.16392240620077558
1244	91	0.1756197450163839
1244	92	0.10121556872132231
1244	93	-0.03524159537103344
1244	94	0.20653996393126306
1244	95	-0.08180836891620658
1244	96	0.2811026233389029
1244	97	-0.13762807308095404
1244	98	-0.07487894364776793
1244	99	-0.05883774724298263
1244	100	0.04838729436510647
1244	101	0.16730019397621732
1245	1	0.12134126055515537
1245	2	0.013177632152725494
1245	3	0.04273331068647224
1245	4	0.05469728466064794
1245	5	0.09615740578281873
1245	6	0.14926324456132534
1245	7	-0.15405179160703852
1245	8	-0.09485936061403066
1245	9	0.19623075737547424
1245	10	0.07214759613706434
1245	11	0.08733505062970437
1245	12	0.20833561084671715
1245	13	0.06314933647444576
1245	14	0.17581198349002847
1245	15	0.03450906978547863
1245	16	0.11948691807319278
1245	17	0.2160807649708687
1245	18	-0.0717241327446203
1245	19	0.026149611694144426
1245	20	-0.0266376055624562
1245	21	-0.12793225361981087
1245	22	0.055194135663832355
1245	23	0.08714391080972206
1245	24	-0.01833317748782548
1245	25	-2.0517788902196799E-4
1245	26	0.08065503964065357
1245	27	-0.09857702627755316
1245	28	0.06754034647603646
1245	29	0.023215021726052498
1245	30	0.12548471011794504
1245	31	-0.19210254393605197
1245	32	0.05457523560745159
1245	33	0.020835028539117673
1245	34	0.009402237125136992
1245	35	0.05310057495888998
1245	36	-0.24873218354390048
1245	37	-0.20961307221358538
1245	38	0.05564580238561945
1245	39	-0.11145551569043732
1245	40	-0.05932896646124419
1245	41	-0.11730242430006399
1245	42	0.04207416254190832
1245	43	0.12300401509502734
1245	44	-0.011882747341651623
1245	45	0.15408796055054808
1245	46	-0.13368771762043252
1245	47	-0.0611160989111994
1245	48	0.01559866934014309
1245	49	0.050301729781864424
1245	50	0.03929476142213417
1245	51	0.04469610979586491
1245	52	0.1284123763640963
1245	53	-0.00980354242653192
1245	54	-0.07190247359216784
1245	55	0.03198253002012308
1245	56	-0.11447895945364195
1245	57	-0.00809996540515101
1245	58	0.11539031788129961
1245	59	0.0760974908243881
1245	60	-0.2356030332112269
1245	61	0.06466960234730124
1245	62	0.015293441635748195
1245	63	-0.049140447544289145
1245	64	0.14167810573056272
1245	65	0.22220558909867094
1245	66	0.16531606075326266
1245	67	-0.21521402579445947
1245	68	-0.03955082198162785
1245	69	0.1407054870930935
1245	70	-0.06914465747503584
1245	71	-0.04388135101302737
1245	72	0.09595605506166294
1245	73	-0.08165667291667233
1245	74	0.029912990468424994
1245	75	-0.023845779404538803
1245	76	0.010002743096848121
1245	77	-0.07364936724074767
1245	78	-0.09645670676367502
1245	79	-0.12509447033662013
1245	80	-0.001823021270958236
1245	81	0.12903291579166876
1245	82	-0.17629318764322477
1245	83	0.07112963346976642
1245	84	0.21939830992046438
1245	85	0.22364899465351584
1245	86	-0.30611622630168966
1245	87	0.042942711981297066
1245	88	-0.1492239320736175
1245	89	0.2850627435035662
1245	90	0.16645866680154597
1245	91	0.09311124030674023
1245	92	0.06515000514153257
1245	93	0.21657939933421488
1245	94	0.3500228465033288
1245	95	0.13636055039123107
1245	96	-0.0355538640955686
1245	97	0.1905527038664232
1245	98	0.23969740603294554
1245	99	0.21575520002548387
1245	100	0.26372933987793346
1245	101	0.3068069596689398
1246	1	0.2362905812516516
1246	2	0.08093345979859379
1246	3	0.042643534040706754
1246	4	0.010238883559495093
1246	5	-0.006667424115590848
1246	6	-0.04150709710459921
1246	7	0.07115640701295689
1246	8	-0.023570899350914942
1246	9	0.09159801157611014
1246	10	-0.18499670937286083
1246	11	0.01475411524218373
1246	12	0.1872431296795014
1246	13	0.14402958100745877
1246	14	0.16418203818025745
1246	15	0.236670984287926
1246	16	0.13266434961753504
1246	17	0.10838110190417183
1246	18	-9.75879229301313E-4
1246	19	-0.06742125826090017
1246	20	-0.16732186612988187
1246	21	-0.22843411280901194
1246	22	0.10939407676725921
1246	23	0.0960867482393084
1246	24	0.22844966480208484
1246	25	-0.2185640375863116
1246	26	0.06139678821883621
1246	27	-0.12646157505896838
1246	28	0.045824459376355264
1246	29	0.22160167348670257
1246	30	0.1437790235026739
1246	31	0.03804723988410785
1246	32	0.018671155761964542
1246	33	0.09847634839511699
1246	34	0.3166744163100361
1246	35	0.05560503380113602
1246	36	0.08180607775334892
1246	37	0.05916659616232067
1246	38	0.16397680423494165
1246	39	0.15172897802538898
1246	40	0.04145383171427852
1246	41	-0.008959426433420958
1246	42	0.21053036411524317
1246	43	0.19478044338535483
1246	44	-0.03981798897046218
1246	45	-0.15047582749762967
1246	46	0.30606925080798675
1246	47	-0.06812796452020109
1246	48	0.035837498435981274
1246	49	0.0776588407694021
1246	50	0.0413994820097372
1246	51	0.208901851554117
1246	52	0.505937876607689
1246	53	0.18062007564194715
1246	54	0.20347036069136948
1246	55	0.044992791258550824
1246	56	0.1775834306715467
1246	57	0.1342590939677848
1246	58	0.11543404529928125
1246	59	0.017772467635317923
1246	60	0.2473303103380715
1246	61	0.2074570356291261
1246	62	0.22801920377949614
1246	63	0.023786437504064395
1246	64	0.14684103679874028
1246	65	0.13595151577359843
1246	66	0.03846475603159405
1246	67	0.021030895730305588
1246	68	0.22751302894889847
1246	69	0.012266838401878033
1246	70	0.3042526649364987
1246	71	0.22246854340267674
1246	72	0.11316376145797591
1246	73	0.3501531275199028
1246	74	-0.009044269269729455
1246	75	0.11498954662205563
1246	76	0.029030361411436445
1246	77	0.23510180478949394
1246	78	0.31230448774554986
1246	79	0.17018246546263072
1246	80	0.3514879375552269
1246	81	0.11830847630557884
1246	82	0.08486862276475193
1246	83	0.15091785345815367
1246	84	0.05063059886504817
1246	85	-0.016070902211694715
1246	86	0.13580273402283893
1246	87	0.246240184962204
1246	88	0.21595650544048084
1246	89	0.15075765537347507
1246	90	0.28364156852978795
1246	91	0.1147988787204639
1246	92	0.3939043425724691
1246	93	0.22495455426664535
1246	94	0.13889990706115896
1246	95	0.2112969618252194
1246	96	0.22399041881540427
1246	97	0.20464995906156958
1246	98	-0.0036073651701116205
1246	99	0.13794206624396566
1246	100	0.2741480744064546
1246	101	0.48417774998591057
1247	1	-0.009607337381687842
1247	2	0.06769728811946862
1247	3	-0.10866103124148907
1247	4	0.05565526059601211
1247	5	0.017263877688201035
1247	6	-0.18146349406411844
1247	7	0.018444017005741387
1247	8	-0.02205978555338106
1247	9	-0.0581752917245808
1247	10	0.018078022019253126
1247	11	-0.29170331845991626
1247	12	-0.11525577846670387
1247	13	0.16716325176361124
1247	14	-0.24438520668002894
1247	15	-0.29367781040622987
1247	16	-0.17005500336501456
1247	17	-0.15169876786745107
1247	18	-0.1100451101671922
1247	19	0.08766998041981822
1247	20	-0.1496981310950929
1247	21	-0.06864716207665822
1247	22	0.13930938920929492
1247	23	0.04488665721692087
1247	24	-0.05291498354988278
1247	25	0.06580980130051728
1247	26	-0.048723703847230126
1247	27	-0.03059177499413579
1247	28	-0.03057982460163089
1247	29	-0.3483442286393412
1247	30	-0.17371961501342525
1247	31	0.033594491227368906
1247	32	0.15749925441932078
1247	33	0.23199480798349015
1247	34	0.15805961580964834
1247	35	-0.1562495650514819
1247	36	-0.10331306616216551
1247	37	-0.1153806771069057
1247	38	-0.03256635998994284
1247	39	0.07961625723240218
1247	40	-0.07990934700544727
1247	41	0.0715515315119859
1247	42	-0.05010298812182867
1247	43	-0.03125610660554656
1247	44	0.2540100889461243
1247	45	-0.06077374210132547
1247	46	0.07572217463540198
1247	47	0.09294846998605522
1247	48	0.003171366288782451
1247	49	0.18043591237308476
1247	50	-0.11674124357377025
1247	51	0.02533056224219621
1247	52	-0.00978215133902438
1247	53	0.14557053185016144
1247	54	0.07412968630794836
1247	55	-0.17907753301462037
1247	56	-0.09543157320698015
1247	57	0.11660335887610529
1247	58	0.015100829892084278
1247	59	-0.09108579996456712
1247	60	0.12943973038444767
1247	61	0.08483637319239534
1247	62	0.1981252247087184
1247	63	-0.005783985435940053
1247	64	-0.04709708575792604
1247	65	0.08342401498396868
1247	66	0.16018823168814578
1247	67	0.1478957138603505
1247	68	0.006924784940167683
1247	69	0.057966475201233436
1247	70	-0.031919784555263675
1247	71	-0.1068155975469125
1247	72	-0.03223501554725772
1247	73	0.15626241245492878
1247	74	0.10056303669881572
1247	75	0.07162472878830783
1247	76	0.11009124626041711
1247	77	0.17965281732463012
1247	78	0.3257445116389306
1247	79	0.11734444560244839
1247	80	0.22052711214338672
1247	81	0.09903496056006844
1247	82	0.11439993452412267
1247	83	0.1529824497211365
1247	84	-0.08833972226737075
1247	85	0.22141100145984183
1247	86	0.03733618860083254
1247	87	-0.0496536744046594
1247	88	-0.05264723133653604
1247	89	0.06272075812269406
1247	90	0.2208467902279594
1247	91	0.3021544710563333
1247	92	0.21802728916141234
1247	93	0.17158557049956613
1247	94	0.3755960315579756
1247	95	0.1722142256781325
1247	96	0.03356163583089966
1247	97	0.08891879035430605
1247	98	0.23257912879106613
1247	99	-0.028969045301714402
1247	100	0.029197120419574674
1247	101	0.3171184900287116
1248	1	0.011018938058995786
1248	2	-0.12407628046696573
1248	3	-0.1071659916462977
1248	4	0.10095328320250019
1248	5	0.09790616969890209
1248	6	-0.1401738067825562
1248	7	-0.041799609759060274
1248	8	-0.14578629153922407
1248	9	0.005387850038836461
1248	10	0.2857236521131554
1248	11	0.08095446781530313
1248	12	0.07200751441789777
1248	13	0.03273547277790101
1248	14	0.025015417810465124
1248	15	0.12147360128610529
1248	16	-0.03729596649156974
1248	17	0.08433540001663431
1248	18	0.30843899395608076
1248	19	0.0518968454907025
1248	20	0.10472933642403603
1248	21	0.11888087740292974
1248	22	-0.0911986427351934
1248	23	-0.11844282471232503
1248	24	-0.0151149199388243
1248	25	0.19325833294522
1248	26	0.10008544560342614
1248	27	0.17666887042452117
1248	28	0.11100090424215381
1248	29	-0.1259415155258239
1248	30	0.1618688561708268
1248	31	0.2381274081538436
1248	32	0.27609015564188866
1248	33	-0.056721536405106576
1248	34	0.25582658010659287
1248	35	0.2080728963012035
1248	36	-0.03746304091540509
1248	37	0.17274627667205067
1248	38	-0.0327616255780967
1248	39	0.14627849149001548
1248	40	-0.11323986516005391
1248	41	0.06983487146398204
1248	42	0.0030056580108066555
1248	43	0.1958497519011715
1248	44	0.13376961278559207
1248	45	0.12957905969032169
1248	46	0.08248938511074044
1248	47	0.14531079426948423
1248	48	0.10151574171143807
1248	49	0.02551003842480526
1248	50	0.232799732550518
1248	51	0.09946320268218045
1248	52	0.3770497603290508
1248	53	0.22412599775925202
1248	54	0.1323559679779578
1248	55	0.3877724796536839
1248	56	-0.1346008918319015
1248	57	0.1393332316959146
1248	58	0.09309445800457894
1248	59	0.10731122528998327
1248	60	0.22776973042637394
1248	61	0.27470041203946494
1248	62	0.09401871751293811
1248	63	0.049906239484855064
1248	64	0.10416905584796154
1248	65	0.092830305770363
1248	66	0.1982003321648662
1248	67	0.024737035413060937
1248	68	-0.22230623401677008
1248	69	0.3086994698745542
1248	70	0.20218089462158417
1248	71	0.20828915405549253
1248	72	-0.011037318722834755
1248	73	0.21345965645485165
1248	74	0.2292466531373023
1248	75	0.4309325781654607
1248	76	0.14593266424797235
1248	77	0.17661122635333015
1248	78	0.2677997478414085
1248	79	0.3007755015759841
1248	80	0.16616900583624528
1248	81	0.25593505346096634
1248	82	0.07653637964820348
1248	83	-0.04892216842981867
1248	84	0.2242217848954624
1248	85	0.031702695903931044
1248	86	0.3201825858608842
1248	87	0.13161748061525458
1248	88	0.1754852689434898
1248	89	0.3090009786170711
1248	90	0.36421605602335916
1248	91	0.23680518823808683
1248	92	0.13783302984990797
1248	93	0.2582966690721449
1248	94	0.33693703894871874
1248	95	0.058189903731893367
1248	96	0.3174969681807198
1248	97	0.2799340576076119
1248	98	0.05688801738845228
1248	99	0.20604566849943495
1248	100	0.09307172876532377
1248	101	0.09677145635857443
1249	1	-0.03138333500815094
1249	2	-0.1532313574820705
1249	3	-0.3675745455568702
1249	4	-0.09152764995138085
1249	5	-0.12005106074823146
1249	6	-0.1949475468752766
1249	7	-0.09649797973064267
1249	8	-0.13881634986134372
1249	9	-0.19963323564981295
1249	10	-0.26581694905328845
1249	11	0.005285258902489431
1249	12	-0.1260268806770597
1249	13	-0.08575233939497195
1249	14	-0.12694031719775722
1249	15	-0.09437206941824172
1249	16	-0.11849351397174956
1249	17	-0.28415211306845833
1249	18	-0.25943778187762234
1249	19	-0.21131236641299722
1249	20	-0.18963285888028736
1249	21	-0.4775360509655471
1249	22	-0.11611265499779932
1249	23	-0.2183680527667633
1249	24	-0.07248952738611081
1249	25	-0.2250111451466026
1249	26	-0.26203448859726564
1249	27	-0.36214614378214804
1249	28	-0.2652156353122024
1249	29	-0.12210242475268274
1249	30	-0.1360919633296973
1249	31	-0.10062061038959769
1249	32	-0.19378512475290677
1249	33	-0.013520100783750877
1249	34	-0.22341612962871693
1249	35	-0.20306991811482789
1249	36	-0.04618563699735745
1249	37	-0.2013240089567816
1249	38	-0.2626081935457947
1249	39	-0.11939041833501562
1249	40	-0.26270240441532877
1249	41	-0.18520206587712806
1249	42	-0.17339033421291106
1249	43	-0.2647538072434372
1249	44	-0.22421094650855622
1249	45	-0.3216845861897397
1249	46	-0.12850627811641147
1249	47	-0.049919353778967945
1249	48	-0.11114045688285046
1249	49	-0.18746558592093976
1249	50	-0.16067656474273662
1249	51	-0.5014280789089725
1249	52	-0.1035783240137036
1249	53	-0.12088132989141798
1249	54	-0.2268915271618681
1249	55	-0.09311521288407221
1249	56	-0.2929642834873505
1249	57	-0.11055700308799032
1249	58	-0.12399900692738441
1249	59	0.03230479490266447
1249	60	-0.09509194147432964
1249	61	-0.24710488181428047
1249	62	-0.20868563421429087
1249	63	-0.27097906035064767
1249	64	-0.10688762128678064
1249	65	-0.156054994065137
1249	66	-0.16831021067945784
1249	67	-0.090732382861205
1249	68	-0.3044118120039059
1249	69	-0.23202492073409076
1249	70	-0.15294277817638147
1249	71	-0.14950955986704173
1249	72	-0.13899425008219168
1249	73	-0.17466296953587346
1249	74	-0.2480914656005453
1249	75	-0.289330619082925
1249	76	0.052173429912691915
1249	77	-0.07125238961796043
1249	78	0.019459984120757667
1249	79	-0.14420131912088863
1249	80	-0.13701627904486458
1249	81	-0.356204321445567
1249	82	-0.1728298533411845
1249	83	0.03639321963657949
1249	84	0.09057141851292982
1249	85	-0.17437716053392904
1249	86	-0.2044760054356587
1249	87	-0.13306503770387224
1249	88	-0.036388516012394234
1249	89	-0.1478687686537512
1249	90	-0.14193617965781158
1249	91	-0.03742600661760065
1249	92	0.007416400569212556
1249	93	-0.14747213607216025
1249	94	-0.1589098281067649
1249	95	0.020226093353549857
1249	96	-0.2470970201548539
1249	97	-0.22824958229070091
1249	98	-0.16833824251882845
1249	99	-0.16540221545450606
1249	100	-0.16416410195099473
1249	101	0.1580928261806136
1250	1	-0.03078265919817369
1250	2	0.15803479238873308
1250	3	-0.0030990933604897464
1250	4	0.06739900478922323
1250	5	-0.0938654117718869
1250	6	-0.0324279682626738
1250	7	0.023037699060850514
1250	8	-0.11124807317678886
1250	9	-0.1274829673134974
1250	10	0.022908155299724342
1250	11	0.17483405635826443
1250	12	-0.11934272245802191
1250	13	0.08124507662570579
1250	14	-0.11510092145138628
1250	15	-0.128921860712218
1250	16	0.22974421212644103
1250	17	0.14529292767890922
1250	18	-0.09014817742522752
1250	19	-0.11420642326054065
1250	20	0.02358518922147823
1250	21	0.17643333881779455
1250	22	0.1055728945947294
1250	23	-0.023456504366841102
1250	24	0.08668995979337524
1250	25	-0.06957803045767008
1250	26	0.2723022237859638
1250	27	-0.002868067852915601
1250	28	-0.0772052993948904
1250	29	0.19019413656713624
1250	30	0.21338766298713807
1250	31	0.0031567698528931487
1250	32	0.0838988346984948
1250	33	0.13516922539394471
1250	34	0.04409490197534183
1250	35	0.03498533928927117
1250	36	0.1909767561650355
1250	37	0.1394042756784799
1250	38	0.007912975207929662
1250	39	0.009463487449117736
1250	40	-0.05156585104621314
1250	41	-0.12125533560481472
1250	42	0.012413680893430978
1250	43	0.08220067496685601
1250	44	-0.16012666902893358
1250	45	0.13355294114080607
1250	46	0.3101667491147495
1250	47	-0.0939956805529718
1250	48	0.16107500723958879
1250	49	-0.10078619812527023
1250	50	0.18460031858065662
1250	51	0.13762578712164242
1250	52	0.1684312168330493
1250	53	0.1689282507088592
1250	54	0.31000849271489983
1250	55	0.1996393090797497
1250	56	0.14889379641724076
1250	57	0.03822216606327089
1250	58	0.09213138464487258
1250	59	0.19336303382137032
1250	60	0.14601082139587618
1250	61	0.09550215456020084
1250	62	0.2542624874315038
1250	63	0.17900702591450823
1250	64	0.15353138089966478
1250	65	0.21298654837175235
1250	66	0.06661882927283358
1250	67	-0.06587211651256553
1250	68	0.261185484756183
1250	69	0.21558231440803155
1250	70	0.11645813615476186
1250	71	0.019701332599666443
1250	72	0.17234027585698897
1250	73	0.303311190670847
1250	74	0.13651994366202302
1250	75	0.3664435808773163
1250	76	0.36940340407289796
1250	77	0.06544647740648912
1250	78	0.0041198926876404585
1250	79	0.1041151189629872
1250	80	0.3521906380690325
1250	81	0.19998490534830893
1250	82	0.1124525954761495
1250	83	0.5276967378238169
1250	84	0.03717447953459185
1250	85	0.07319350136231151
1250	86	-0.014117031076686715
1250	87	0.07354716662926108
1250	88	0.3098448371977014
1250	89	0.25593643905843777
1250	90	0.45949892270752457
1250	91	0.05120289419734547
1250	92	0.3737547030935673
1250	93	0.12070277945159091
1250	94	0.32864016195485846
1250	95	0.31558129112735145
1250	96	0.24499600310095815
1250	97	0.20667627737934424
1250	98	-0.037142853928095576
1250	99	0.1270716466007471
1250	100	0.3213393764827188
1250	101	0.1748831263197559
1251	1	-0.019610092377767785
1251	2	0.026541885148311906
1251	3	-0.12055413739360432
1251	4	-0.06213989484934501
1251	5	0.10135483494337905
1251	6	0.05651730573243441
1251	7	-0.09462949900502338
1251	8	0.03047163199806846
1251	9	0.12682481423681224
1251	10	0.30047783552721086
1251	11	0.07421949926530402
1251	12	0.02682572703268704
1251	13	-0.11816957295506114
1251	14	-0.08815573669889432
1251	15	-0.011650980982871317
1251	16	0.04482621391940711
1251	17	0.08153496176147002
1251	18	-0.15908404038102475
1251	19	0.06406178324687062
1251	20	0.010820655858942985
1251	21	0.034754198467560116
1251	22	0.06483972595458454
1251	23	0.014285008457726178
1251	24	-0.027246897000622994
1251	25	0.07345597503480406
1251	26	0.029865738160104627
1251	27	0.11451598773712135
1251	28	-0.06004556728499466
1251	29	-0.2216398397186694
1251	30	0.15586268519637514
1251	31	-0.04269770789527172
1251	32	0.11462303851239852
1251	33	-0.08015048627127896
1251	34	0.11655665948693184
1251	35	-0.004394181153372756
1251	36	-0.20105185014928395
1251	37	0.04299345136067956
1251	38	0.10453919874445461
1251	39	-0.0524879240039553
1251	40	-0.06994049965341986
1251	41	-0.08276215658007402
1251	42	-0.005861989541706691
1251	43	-0.09784224261758823
1251	44	0.1514988040583347
1251	45	-0.01420159299246393
1251	46	-0.010810132991700527
1251	47	0.38969969384007896
1251	48	0.3282609036613664
1251	49	0.19263418732169413
1251	50	0.23063409285363434
1251	51	0.16814108208876632
1251	52	0.24444888687065003
1251	53	0.15973545015393142
1251	54	0.21298148871115075
1251	55	0.18109793904336158
1251	56	0.28383390245369355
1251	57	0.22070830303445632
1251	58	0.21267219488667877
1251	59	0.27045445476660745
1251	60	0.09803277507895558
1251	61	-0.02938152580521347
1251	62	0.008801894130378685
1251	63	0.3069801233228233
1251	64	0.18120308166106724
1251	65	0.15670691069676934
1251	66	0.23170792991010813
1251	67	0.19632430648120192
1251	68	0.23418229230448162
1251	69	0.02020183663552899
1251	70	-0.048144592235338735
1251	71	0.41420926099463884
1251	72	0.2203345481037502
1251	73	-0.1375473232773743
1251	74	0.18428948678040769
1251	75	0.13969432422772599
1251	76	-0.1373413093163336
1251	77	-0.11444513338213369
1251	78	0.2676776711955853
1251	79	0.13761273983602962
1251	80	0.02579551233835531
1251	81	0.17977753796485985
1251	82	0.10974611037764248
1251	83	0.05709163233499481
1251	84	0.153972779057149
1251	85	0.18391762404656475
1251	86	0.011523994564342388
1251	87	0.2031617196657436
1251	88	0.11145728897626839
1251	89	0.2103715941580404
1251	90	0.16536540764377605
1251	91	0.1546646963302436
1251	92	0.23446401961683705
1251	93	0.18261403172829205
1251	94	0.10391103357124365
1251	95	0.27907416591590817
1251	96	0.28061273041203805
1251	97	0.05663023630340547
1251	98	0.24205631530429628
1251	99	0.03526898635954723
1251	100	0.33526446947757904
1251	101	0.38483205520555686
1252	1	-0.03914470711851692
1252	2	-0.17643791974903422
1252	3	-0.28663793109005553
1252	4	-0.11586769469410996
1252	5	-0.18862675053197364
1252	6	7.989109919890325E-4
1252	7	-0.3419685241005155
1252	8	-0.23019890019691758
1252	9	-0.11673390679074913
1252	10	0.04718528808317757
1252	11	-0.07107566578058311
1252	12	0.0972453042595518
1252	13	0.03930657186528208
1252	14	-0.11150109273840059
1252	15	0.08406193505602744
1252	16	-0.019743327543714884
1252	17	-0.15434748965309808
1252	18	-0.19213278560618363
1252	19	0.1739523614020655
1252	20	-0.12311533464464475
1252	21	-0.1375509652086464
1252	22	-0.05630654015812553
1252	23	0.0016170329901399327
1252	24	0.005327027423732034
1252	25	0.004686095718426486
1252	26	0.003087062484020464
1252	27	-0.16750930560169053
1252	28	-0.07902622442480833
1252	29	-1.2522262129704274
1252	30	0.055072839056578005
1252	31	-0.10334693402867856
1252	32	-0.11115425226968512
1252	33	-0.007989899441469106
1252	34	-0.29326847862200367
1252	35	-0.03124590618342893
1252	36	-0.06847944758646918
1252	37	-0.06370730500450605
1252	38	-0.03329275730418857
1252	39	-0.16152017225000748
1252	40	-0.05881873551152239
1252	41	-0.07932883694349613
1252	42	-0.04312933495862126
1252	43	0.1277950369027252
1252	44	0.03655564558689406
1252	45	-0.04905222228221362
1252	46	-0.1381229820686869
1252	47	0.17697997508009422
1252	48	0.14760376384794682
1252	49	0.08607952966444543
1252	50	-0.06599498383297231
1252	51	0.08565618656455598
1252	52	0.08962078113171401
1252	53	-0.03337051706516547
1252	54	0.15430459513493133
1252	55	0.013467934021221595
1252	56	-0.08120589422560442
1252	57	0.04968759049888405
1252	58	-0.10306537530918547
1252	59	-0.011674325156995735
1252	60	0.13784467299248604
1252	61	0.019275431384826902
1252	62	0.05373942171411983
1252	63	0.07777560035032849
1252	64	-0.20901439235314712
1252	65	-0.01621308504201835
1252	66	-0.276283365041877
1252	67	-0.09029092126537819
1252	68	0.03020414623621548
1252	69	-0.30269457024937907
1252	70	0.0858461852837209
1252	71	-0.3080479640430269
1252	72	0.062097472512888885
1252	73	-0.12010070257092309
1252	74	0.04324335915709554
1252	75	-0.09991973168546053
1252	76	0.048910193521940926
1252	77	-0.2175969086336167
1252	78	-0.057002357415413485
1252	79	-0.05092764275996586
1252	80	0.09519848605580705
1252	81	-0.017674865815443752
1252	82	0.19362503107343798
1252	83	0.07123885722047163
1252	84	0.055642261167662355
1252	85	0.08006579248620227
1252	86	-0.16386750431708919
1252	87	-0.10124102577247385
1252	88	0.178973154382831
1252	89	-0.02886504009297397
1252	90	0.07187440945478585
1252	91	0.03290359815495236
1252	92	-0.4247029133756044
1252	93	-0.10603440303711409
1252	94	0.051905980990923695
1252	95	0.21332974734310994
1252	96	-0.18302543178796782
1252	97	-0.17751729295438423
1252	98	0.05730232422240533
1252	99	0.07747325061558996
1252	100	0.04720651699009437
1252	101	0.022367248253694072
1253	1	0.008126106454781734
1253	2	-0.20332477827316353
1253	3	-0.17662324362882487
1253	4	-0.06229688072061634
1253	5	-0.04645932948208298
1253	6	0.15451299774805705
1253	7	-0.2104148948568607
1253	8	-0.024485998042621304
1253	9	-0.07560461310956157
1253	10	-0.25437270337648243
1253	11	0.12385015653715215
1253	12	-0.14349299079433564
1253	13	-0.009094816039770137
1253	14	-0.09542292502920446
1253	15	-0.1781168517676761
1253	16	-0.15487117248894577
1253	17	-0.2057804175804847
1253	18	-0.1196651720585038
1253	19	0.12282398818847895
1253	20	-0.22417867482145226
1253	21	-0.0212410797868543
1253	22	0.06085017545340321
1253	23	-0.13973557413428495
1253	24	0.06611750898836988
1253	25	-0.13934547231813355
1253	26	-0.17581942201010747
1253	27	0.09015518796103805
1253	28	-0.02622139957378522
1253	29	-0.08082554142928444
1253	30	0.10873650019644288
1253	31	0.01657358559529598
1253	32	0.19123336063767482
1253	33	0.16200285687874327
1253	34	-0.053400625752743736
1253	35	-0.041043283250985496
1253	36	-0.05678710787789498
1253	37	-0.2648891053590887
1253	38	-0.021604019425339516
1253	39	-0.2391948309766363
1253	40	0.01641268204859614
1253	41	-0.189233868699624
1253	42	-0.1110210239366225
1253	43	-0.060912026285379284
1253	44	-0.2951892808357286
1253	45	-0.08916620018298715
1253	46	-0.0404593689532291
1253	47	-0.15750194173364918
1253	48	-0.06790531476399053
1253	49	-0.16071464177464634
1253	50	-0.05958572793097261
1253	51	0.001668720932016754
1253	52	0.10224159250388709
1253	53	-0.12624169562387522
1253	54	-0.03525089905612333
1253	55	0.02790406757706876
1253	56	-0.02194699070261663
1253	57	-0.1621356156898628
1253	58	-0.00804750623169781
1253	59	0.015366611638896188
1253	60	-0.08833622690465859
1253	61	-0.15673398139686867
1253	62	-0.03106846069014324
1253	63	-0.11616292041822618
1253	64	0.29127735585494463
1253	65	-0.06876658221858634
1253	66	-0.07470496321374753
1253	67	0.07813503912249331
1253	68	-0.27995941685383485
1253	69	-0.09658226519840696
1253	70	-0.058854922879227445
1253	71	-0.0035544813538237463
1253	72	-0.06021786367789872
1253	73	-0.14481045512521717
1253	74	-0.09156592395872565
1253	75	-0.017277349355239835
1253	76	-0.14401341166949777
1253	77	0.11285255969629304
1253	78	-0.10858135954849502
1253	79	0.11663748032255938
1253	80	0.04181496722824107
1253	81	0.12216737404240519
1253	82	-0.06643828108914107
1253	83	-0.002714711192282948
1253	84	-0.10683267610046698
1253	85	-0.18083154336040508
1253	86	-0.09104010799975981
1253	87	-0.10042421083048225
1253	88	0.1622598640313342
1253	89	0.1369740061425162
1253	90	-0.06644025439444334
1253	91	0.07266979938518148
1253	92	0.10005166194866177
1253	93	0.10191923741223263
1253	94	0.1738995537258745
1253	95	-0.061878458425418614
1253	96	0.02853804245695102
1253	97	-0.3791913433719927
1253	98	-0.15431637807836296
1253	99	0.03225948202113926
1253	100	0.003808070579317757
1253	101	0.24017829626608744
1254	1	0.04324829573685207
1254	2	-0.20333666207807255
1254	3	-0.16890748522816068
1254	4	-0.09237795996023834
1254	5	0.0024211368701116953
1254	6	-0.005751995256339626
1254	7	-0.3023139427264141
1254	8	-0.20034808886341438
1254	9	-0.06660223476406912
1254	10	-0.18511071935148493
1254	11	-0.08230454525064346
1254	12	-0.0669216744965695
1254	13	-0.16316755443286013
1254	14	0.01377260475874209
1254	15	-0.39925544703855564
1254	16	-0.20103420878525213
1254	17	-0.15793146549439996
1254	18	0.00134127530179029
1254	19	-0.18451972789316073
1254	20	-0.1600885226929023
1254	21	-0.31665424799339803
1254	22	-0.17892143366131563
1254	23	-0.16644402954069903
1254	24	-0.1513014553459584
1254	25	-0.12607363899562785
1254	26	-0.3285350298825733
1254	27	-0.29453783751308293
1254	28	-0.21912962015621673
1254	29	-0.058783460083851935
1254	30	-0.06901273884391657
1254	31	-0.24981616200853551
1254	32	-0.11505586582170224
1254	33	-7.323830394341257E-4
1254	34	0.08579438114778526
1254	35	-0.18264515677243764
1254	36	0.09684989100185959
1254	37	-0.11967613965257584
1254	38	-0.3162296874932409
1254	39	0.007367184263152637
1254	40	-0.057489531666583105
1254	41	-0.1361029614582705
1254	42	-0.02255084991018208
1254	43	-0.09577752538141482
1254	44	-0.10471010997672181
1254	45	0.03288681426297302
1254	46	0.032224358631935957
1254	47	0.0061491434161879965
1254	48	0.01509672449693511
1254	49	-0.01406690468877514
1254	50	-0.06793687376744373
1254	51	0.05496204017379824
1254	52	-0.26331850706655047
1254	53	0.061324358525077116
1254	54	-0.1851373691065561
1254	55	-0.07491936601860516
1254	56	-0.14251373728126993
1254	57	0.017072954593338352
1254	58	-0.24541304097915173
1254	59	-0.07249748833717717
1254	60	0.04394240553875761
1254	61	-0.1657609196058374
1254	62	0.03624616383707746
1254	63	-0.008969415630637911
1254	64	-0.18731198896712442
1254	65	-0.07499131922998004
1254	66	-0.29808405183682396
1254	67	-0.086831979357612
1254	68	-0.2227151286066018
1254	69	-0.2540038598148868
1254	70	-0.1071071320785606
1254	71	0.04956533433628607
1254	72	-0.03286847506004875
1254	73	-0.13018624480405805
1254	74	0.11278640075119029
1254	75	-0.0635457553884109
1254	76	-0.34952876475318817
1254	77	-0.21832531551108048
1254	78	-0.2671905424022256
1254	79	0.15435984611875142
1254	80	0.11671858957043213
1254	81	-0.24450980318949433
1254	82	-0.053733701387635335
1254	83	0.13710063032450392
1254	84	0.02031849065149771
1254	85	-0.02154102235855504
1254	86	-0.22526372317997811
1254	87	0.22781440329602987
1254	88	-0.02808224694439332
1254	89	0.21505456566374193
1254	90	0.16343927551392312
1254	91	-0.15438772298410441
1254	92	0.09127507589644779
1254	93	0.017366757737505623
1254	94	0.2662042354696581
1254	95	-0.1141315486108212
1254	96	0.03942202324638089
1254	97	-0.17029544391849072
1254	98	-0.26206287592105326
1254	99	-0.07720066048944574
1254	100	-0.020063324468466703
1254	101	-0.06461832429669556
1255	1	0.016536075606794043
1255	2	0.08163257275398195
1255	3	-0.07728797210926786
1255	4	-0.06991285518368073
1255	5	0.09285526912697861
1255	6	-0.08070066670688192
1255	7	0.012217100708383555
1255	8	0.06229867043635551
1255	9	0.05675648018239343
1255	10	0.17127461612488304
1255	11	-0.18085216404142557
1255	12	-0.07360047863225816
1255	13	-0.08155086593232852
1255	14	-0.12373117571527104
1255	15	-0.08004640410475616
1255	16	-0.038405707626843366
1255	17	0.06038976033403998
1255	18	0.03218994327648517
1255	19	-0.054367546085224205
1255	20	-0.03849769123632285
1255	21	0.017956356191270118
1255	22	0.1568989222086401
1255	23	-0.1909135346491837
1255	24	0.007719764449703348
1255	25	-0.19153287120283125
1255	26	-0.005650786898272031
1255	27	-0.004442339842896104
1255	28	-0.008339977516385488
1255	29	-0.021975526541886836
1255	30	0.12911206613955528
1255	31	0.019088305562888763
1255	32	0.1628662058740673
1255	33	0.14001711166550024
1255	34	0.039522977272504534
1255	35	0.17277972855485046
1255	36	-0.152644214654849
1255	37	-0.2120315717292982
1255	38	0.14783113888541521
1255	39	0.05149275712732049
1255	40	-0.009163387726104588
1255	41	-0.11475611789937545
1255	42	0.1050459911516981
1255	43	0.009203191704088454
1255	44	-0.07166726886610064
1255	45	0.1586642335366122
1255	46	0.15201454581983853
1255	47	0.26729489971674525
1255	48	0.07895667136853746
1255	49	-0.23553895834614025
1255	50	-0.060564100451657055
1255	51	0.054229716911208925
1255	52	-0.03034422387838731
1255	53	0.18669226806377992
1255	54	-0.048117808924004635
1255	55	-0.20981826505668266
1255	56	0.0662671102880239
1255	57	0.045835719810817466
1255	58	0.09707932715771506
1255	59	0.004408839407247456
1255	60	-0.05551172797260051
1255	61	0.20963485657092207
1255	62	0.20500133015196553
1255	63	0.09024180869160148
1255	64	-0.07177590876234774
1255	65	-0.054475081270069836
1255	66	-0.1216273058531172
1255	67	0.1023982741828462
1255	68	0.2139944426946343
1255	69	-0.0923238231547785
1255	70	-0.21549337207203934
1255	71	-0.03436897950318496
1255	72	-0.2351746740785856
1255	73	0.21211315435527212
1255	74	-0.05066551461572999
1255	75	0.1471751695202883
1255	76	-0.07522635959264079
1255	77	-1.5450959991625268E-4
1255	78	0.26773903990184067
1255	79	0.1267173397274064
1255	80	0.07200492077470955
1255	81	0.19235198587664115
1255	82	0.2906156435765723
1255	83	0.08138013889684004
1255	84	0.30611193873544806
1255	85	0.13175545110341602
1255	86	0.2884748290253256
1255	87	0.021954658582401976
1255	88	-0.03001353480656377
1255	89	0.23694915346322176
1255	90	0.12820665600599312
1255	91	-7.049120453572755E-4
1255	92	0.17145308678181692
1255	93	0.057376458124196006
1255	94	0.15474886983339786
1255	95	0.14412806298217617
1255	96	0.15210911426102314
1255	97	0.2532347057862836
1255	98	-0.028746602163998602
1255	99	0.012414052775831408
1255	100	0.23516351795578316
1255	101	0.2494944199259166
1256	1	-0.04411451780384823
1256	2	-0.1538765187723925
1256	3	-0.32605483229522036
1256	4	-0.1872624169764734
1256	5	-0.22879658046149132
1256	6	0.08900944237203845
1256	7	-0.31977396539372904
1256	8	-0.1683360631229931
1256	9	-0.11220671235231805
1256	10	0.09864183230872214
1256	11	-0.3056466407390843
1256	12	-0.36114516024695575
1256	13	-0.025802518606440117
1256	14	-0.0809689910328828
1256	15	-0.15756203357594956
1256	16	-0.2157838365523972
1256	17	0.3358012919494655
1256	18	-0.20203993241526064
1256	19	-0.14102562806174035
1256	20	-0.28622784095914255
1256	21	-0.07760773555335732
1256	22	-0.2229226908400932
1256	23	0.0698039902439902
1256	24	-0.06805225140044513
1256	25	-0.313340894250544
1256	26	-0.09184810866894821
1256	27	-0.10407445919433655
1256	28	-0.23951671058102164
1256	29	-0.1392135358637887
1256	30	0.19397255279933034
1256	31	-0.1564055566261615
1256	32	-0.06743387027261605
1256	33	0.04832219312305597
1256	34	0.05662688112397518
1256	35	-0.29929214033705165
1256	36	-0.20845803843104704
1256	37	-0.008363435480077897
1256	38	0.0014706595007965007
1256	39	-0.013204038406705365
1256	40	-0.10212175925403244
1256	41	-0.1943633561997089
1256	42	-0.30324696503728177
1256	43	-0.11600111907139166
1256	44	-0.23703531926841492
1256	45	-0.08530465787433172
1256	46	-0.01676434263254123
1256	47	-0.16455017815172823
1256	48	-0.05148454290435467
1256	49	-0.14084909846574334
1256	50	-0.11393104502948148
1256	51	-0.14759295346094348
1256	52	-0.036123126881086876
1256	53	0.25022261276091484
1256	54	-0.03765855225147163
1256	55	0.008612385682233992
1256	56	-0.21001804692821224
1256	57	-0.24560359807006904
1256	58	-0.08665850513526863
1256	59	0.005623791318434712
1256	60	-0.1313213321553306
1256	61	0.0016549748165459732
1256	62	0.03621759159215543
1256	63	-0.012305225225198058
1256	64	0.09118406330103568
1256	65	-0.03658546001495466
1256	66	-0.14195895619916854
1256	67	-0.022101558488444084
1256	68	-0.04928636397523434
1256	69	-0.22948728632548665
1256	70	0.06463428275551308
1256	71	0.09314276988206416
1256	72	-0.12585446513595144
1256	73	-0.12558770071866832
1256	74	-0.06325275592312352
1256	75	-0.10545965134099333
1256	76	-0.2924287206249403
1256	77	-0.37559647563946896
1256	78	-0.15646833129142834
1256	79	0.026121261524274075
1256	80	-0.2837904725932532
1256	81	0.3505770405616033
1256	82	-0.0023854088967354414
1256	83	-0.04342040043510309
1256	84	-0.04118485388850246
1256	85	-0.18691479494253116
1256	86	-0.21876274378691107
1256	87	-0.22421557533827752
1256	88	-0.16147812174716591
1256	89	0.022009367546964143
1256	90	0.018027978048280602
1256	91	-0.12065898152799548
1256	92	-0.15680582165300905
1256	93	-0.16649722567789382
1256	94	-0.1256625162788083
1256	95	0.26444831557576975
1256	96	0.10856606228242072
1256	97	0.048660811974535534
1256	98	0.2425793202051807
1256	99	-0.0025921796122148066
1256	100	0.004696113102767185
1256	101	0.07116809499782306
1257	1	0.22011179518465696
1257	2	-0.09688470671681415
1257	3	0.050568169609100266
1257	4	-0.20630403635567518
1257	5	-0.07597632411535216
1257	6	-0.004699882395051702
1257	7	0.07581050764760988
1257	8	-0.19622123954530224
1257	9	0.10507517222139029
1257	10	-0.12378236348381932
1257	11	-0.012106909652466413
1257	12	0.06312597163858413
1257	13	-0.08422898419719616
1257	14	0.0512675937543392
1257	15	-0.2532510199251021
1257	16	0.08484260210855155
1257	17	-0.06222048913683409
1257	18	-0.21894960855224355
1257	19	-0.12225651270598092
1257	20	-0.041709980724853324
1257	21	-0.011402081575766942
1257	22	0.001816186186857749
1257	23	0.08298356718950828
1257	24	0.07148423528532533
1257	25	0.038650949864333484
1257	26	0.03706072110259839
1257	27	-0.19070348824647
1257	28	-0.12371692730187078
1257	29	0.11148215087840896
1257	30	-0.08536010087690471
1257	31	-0.18646755930631542
1257	32	0.040965024322822785
1257	33	-0.17610089982967025
1257	34	-0.04177271877600219
1257	35	0.0036794358903406987
1257	36	-0.20705544419274702
1257	37	-0.15934348818556288
1257	38	-0.07079901048079762
1257	39	0.004991215534985827
1257	40	-0.005054223139239866
1257	41	-0.1659780547461409
1257	42	0.052664128120625264
1257	43	-0.03497284918341137
1257	44	0.022342025067672466
1257	45	-0.09363847209711906
1257	46	6.855326567887232E-4
1257	47	-0.03675060005207342
1257	48	0.11098556180130714
1257	49	-0.3521278796995091
1257	50	-0.12845871540861253
1257	51	-0.03500390876386916
1257	52	-0.11421636814012004
1257	53	-0.20137586378130123
1257	54	0.09444498645371624
1257	55	-0.011451925267301988
1257	56	0.009358912696306732
1257	57	-0.10399608080614087
1257	58	0.036675212909628385
1257	59	-0.1277460896133391
1257	60	-0.21803211241449816
1257	61	0.057040616098660735
1257	62	0.002026351474434307
1257	63	-0.13494646245758446
1257	64	0.025624404155479397
1257	65	-0.27001881835454355
1257	66	-0.16057258396508445
1257	67	-0.2850134403050504
1257	68	-0.02772328089677245
1257	69	-0.17797761403561907
1257	70	-0.14382808924774082
1257	71	-0.048277200495142836
1257	72	-0.1514522107261982
1257	73	-0.18953317426654337
1257	74	-0.0030149400589039033
1257	75	-0.07183906670765339
1257	76	-9.007104172624736E-4
1257	77	-0.06246049933769626
1257	78	-0.044180643984987
1257	79	-0.08372030143056719
1257	80	-0.030635837780700115
1257	81	0.04792766026780981
1257	82	-0.18718962277071682
1257	83	0.015174376464251793
1257	84	0.09531401441831377
1257	85	-0.16920363638366354
1257	86	-0.07136211157757799
1257	87	0.01093535983141436
1257	88	-0.30196196065561054
1257	89	0.12981837107989946
1257	90	0.03999981716190604
1257	91	-0.1062210771801162
1257	92	0.051751125276034315
1257	93	0.03304624993459271
1257	94	0.1309657433502025
1257	95	0.11432905499139423
1257	96	-0.0850576641620151
1257	97	0.11991420224517668
1257	98	0.1077587560897939
1257	99	-0.05808041064432956
1257	100	-0.14646026573552717
1257	101	-0.04873046938686798
1258	1	-0.08198156439241444
1258	2	-0.10118321264967989
1258	3	-0.061030429372642914
1258	4	-0.11129488361297746
1258	5	-0.08383102692748423
1258	6	0.1011996728601261
1258	7	0.0706752024040398
1258	8	-0.14513804487776127
1258	9	0.139324687358247
1258	10	0.048207521254084895
1258	11	0.16802275019862378
1258	12	0.08305140441196812
1258	13	0.025978686169537468
1258	14	-0.11864110303283582
1258	15	-0.1450196373084225
1258	16	0.07432375450532192
1258	17	-0.21522303717071622
1258	18	-0.017574855388019728
1258	19	-0.22697734204216147
1258	20	0.030858536723016528
1258	21	-0.10624787828077586
1258	22	0.06277921807491538
1258	23	-0.0019351471664421638
1258	24	0.016102534684911518
1258	25	-0.0901865156827597
1258	26	-0.004954611943531972
1258	27	-0.016272872121952275
1258	28	-0.17574582530524196
1258	29	0.14202092151211332
1258	30	0.052390678667713075
1258	31	-0.26187078446699275
1258	32	-0.12912144227006195
1258	33	-0.0035600888470170844
1258	34	-0.0454370189154929
1258	35	0.049285398706025774
1258	36	-0.054219855638557135
1258	37	-0.02528183249204119
1258	38	0.028418962527020142
1258	39	-0.056023065306071373
1258	40	0.16758348039518012
1258	41	-0.05258414087960972
1258	42	-0.07634069728860737
1258	43	0.00512224965500252
1258	44	0.2951866462498245
1258	45	0.10479507162384749
1258	46	0.061350680005539004
1258	47	-0.07463078320301975
1258	48	0.013261015314505187
1258	49	-0.136019052547816
1258	50	-0.03391400630247432
1258	51	0.04706888717080915
1258	52	-0.004479547529072647
1258	53	-0.11767671435376315
1258	54	0.07455799039508548
1258	55	0.1154020456457161
1258	56	0.18983129992058423
1258	57	-0.2638143392065615
1258	58	0.2405067127582825
1258	59	0.0436240030992181
1258	60	-0.014464864979750303
1258	61	0.18201359028360287
1258	62	-0.11294346769683727
1258	63	0.010473242444540176
1258	64	0.09149932788262305
1258	65	0.07040715653667462
1258	66	0.06448238854465416
1258	67	0.08401505571434598
1258	68	-0.1392113743236152
1258	69	0.26809006981599737
1258	70	0.03819698109945335
1258	71	-0.19025361636758475
1258	72	-0.06973014981361558
1258	73	0.1311307238889725
1258	74	0.11461021548967665
1258	75	0.0546065141111427
1258	76	0.13905217257657654
1258	77	0.2233677237810241
1258	78	0.054604915981890656
1258	79	0.010542538434066273
1258	80	0.08864770185635962
1258	81	-0.10303173614764916
1258	82	-0.3562847424290183
1258	83	0.25268925067209125
1258	84	-0.21145981594445118
1258	85	0.2364518457328586
1258	86	-0.23317907914500324
1258	87	0.2842440242676787
1258	88	0.1124426786558601
1258	89	0.17041154568028105
1258	90	0.2998384149905533
1258	91	-0.16088208937896553
1258	92	0.20226609717719413
1258	93	-0.15660930905534798
1258	94	0.04439585178978689
1258	95	0.23632238301832587
1258	96	0.008086507150423472
1258	97	-0.05265463550864524
1258	98	0.10885980781440452
1258	99	-0.024989602304202663
1258	100	0.08527228519712082
1258	101	-0.14102823220991212
1259	1	-0.29804838844634673
1259	2	-0.11215049440483682
1259	3	-0.1839964048026843
1259	4	-0.19087429241962184
1259	5	-0.3349411595584755
1259	6	-0.0939586378210322
1259	7	-0.05828946995044504
1259	8	-0.23800086286799882
1259	9	-0.42295809953365904
1259	10	-0.2174273543769445
1259	11	-0.27410574734877
1259	12	-0.13187644712191116
1259	13	-0.2842004136034788
1259	14	-0.13167998245285162
1259	15	-0.1422607566535703
1259	16	0.014068696151255722
1259	17	-0.12525273819449012
1259	18	-0.30790642474917007
1259	19	-0.11551482658641987
1259	20	-0.2858619373235243
1259	21	-0.1757252020040596
1259	22	-0.1628559500169544
1259	23	-0.23794861336365614
1259	24	-0.15427053162083837
1259	25	-0.35207789247468924
1259	26	0.003577933261979638
1259	27	-0.15220623654278853
1259	28	0.011618403808583366
1259	29	-0.03934461067726147
1259	30	-0.16895181410606597
1259	31	-0.1253118787904839
1259	32	-0.34994725421449147
1259	33	-0.21997624113463132
1259	34	-0.160183219767859
1259	35	-0.12057667350905632
1259	36	-0.1957327231034256
1259	37	-0.17753776172951774
1259	38	-0.43901714696382044
1259	39	-0.18960699425758065
1259	40	-0.3223128097389818
1259	41	-0.12462049701243672
1259	42	-0.11210378450530811
1259	43	-0.23408391411982166
1259	44	0.008076208159721432
1259	45	-0.12593947628855062
1259	46	-0.06083215026805533
1259	47	-0.04672758124418408
1259	48	-0.19530581280138648
1259	49	-0.30285659217219774
1259	50	-0.046151055567506205
1259	51	-0.32737685890493395
1259	52	-0.0641106894099508
1259	53	-0.1234528160781494
1259	54	-0.08107261205801564
1259	55	-0.3997149305690897
1259	56	-0.179023569633749
1259	57	-0.2067836616885188
1259	58	-0.17668543564284533
1259	59	-0.3394282157849773
1259	60	-0.2469306186269833
1259	61	-0.06136501490563262
1259	62	0.04491146197445772
1259	63	-0.37002725555129246
1259	64	-0.056665399064556254
1259	65	-0.24361861576306154
1259	66	-0.10142333832616401
1259	67	-0.17042425622276625
1259	68	-0.10169352202608906
1259	69	-0.11979100260543163
1259	70	0.04959483021240629
1259	71	-0.005992721794847
1259	72	-0.1074080431856359
1259	73	-0.20050850290953548
1259	74	-0.10809953174291564
1259	75	-0.2153640935737542
1259	76	-0.12591166788928376
1259	77	0.043094857810956455
1259	78	-0.027397043505779095
1259	79	0.009442560693592839
1259	80	0.03092080504467276
1259	81	-0.28505449285109563
1259	82	-0.12010067407116765
1259	83	-0.10745191042996538
1259	84	0.003969280985202772
1259	85	0.20908563438440098
1259	86	-0.11128302297952075
1259	87	-0.1854598753727572
1259	88	-0.25637238372766546
1259	89	-0.1283656430235851
1259	90	-0.21514045471327137
1259	91	-0.23589585941050473
1259	92	-0.017211145306966102
1259	93	-0.02278328751398817
1259	94	-0.06429478475124739
1259	95	-0.13316208974788424
1259	96	-0.21058159365757945
1259	97	-0.12160146775147496
1259	98	-0.09398534879025533
1259	99	-0.40073111240953807
1259	100	-0.10242746149928905
1259	101	-0.012020503119643422
1260	1	0.10283888721406953
1260	2	-0.165525264292107
1260	3	-0.09039174985794318
1260	4	-0.2616351768331029
1260	5	-0.26015858762995236
1260	6	-0.059736077341227656
1260	7	-0.28393167148691845
1260	8	-0.2955762064921714
1260	9	0.016825545712194412
1260	10	-0.13612519278088797
1260	11	0.0715935026300869
1260	12	-0.16132437171648917
1260	13	-0.05716452577489406
1260	14	-0.3345532204235653
1260	15	-0.12440791171214727
1260	16	-0.2247444100291034
1260	17	-0.03427039263834786
1260	18	0.10261956579262943
1260	19	0.03639372677697139
1260	20	-0.17959701658637783
1260	21	-0.29714178573257044
1260	22	-0.32328111377916
1260	23	-0.2097659022291225
1260	24	-0.11643934817464441
1260	25	-0.11979250715376821
1260	26	-0.08647176458292449
1260	27	-0.2805977566853741
1260	28	-0.10062782169213591
1260	29	-0.3390343243942553
1260	30	-0.3606869454085526
1260	31	-0.25586792221755417
1260	32	-0.19467401364179437
1260	33	-0.09773515454719472
1260	34	-0.22294301134914463
1260	35	0.0044713005231642455
1260	36	-0.19680929291133253
1260	37	-0.18219856092810716
1260	38	-0.3918985161264388
1260	39	-0.21033665489415654
1260	40	-0.1478206839852163
1260	41	-0.21586873254378958
1260	42	-0.1294118395892525
1260	43	-0.09359968537963681
1260	44	-0.21552994292432714
1260	45	-0.060215052139561465
1260	46	-0.13325179782967211
1260	47	-0.1770949810191098
1260	48	-0.2853555106462906
1260	49	-0.16414658950516525
1260	50	-0.1551496830223087
1260	51	-0.04365030113119417
1260	52	-0.34078262508896984
1260	53	-0.18078097146847938
1260	54	0.005352200436703924
1260	55	0.17079876561054874
1260	56	-0.24048399674899912
1260	57	-0.052951268320967415
1260	58	-0.16730366642558891
1260	59	-0.07950165671024223
1260	60	-0.2854431959546133
1260	61	-0.030603089699582142
1260	62	-0.32399746217128467
1260	63	2.395776421835194E-4
1260	64	-0.017238875767063178
1260	65	-0.1100621625239171
1260	66	-0.05324927877981622
1260	67	-0.333929515477692
1260	68	-0.03942973315086107
1260	69	-0.18558047628964403
1260	70	-0.24092127280004405
1260	71	-0.11474253477743446
1260	72	-0.19753905294957264
1260	73	-0.20892103405200402
1260	74	-0.12508071291237144
1260	75	-0.16639155098256708
1260	76	-0.3909950288686659
1260	77	-0.2169943251018296
1260	78	-0.1071851771695691
1260	79	0.10945459485760267
1260	80	-0.22465068764701357
1260	81	-0.23902869420542316
1260	82	-0.12693738022289835
1260	83	-0.2127752391447828
1260	84	0.06096568374590561
1260	85	0.08100635201087414
1260	86	-0.15335055740698778
1260	87	-0.1292334964852344
1260	88	-0.036926150420995896
1260	89	0.19853266503800882
1260	90	0.09956919668627506
1260	91	-0.10004966253158187
1260	92	0.11917984142942828
1260	93	0.13816227252998914
1260	94	-0.011863233124685735
1260	95	0.06731569908831858
1260	96	-0.06795723520861685
1260	97	-0.1914825572010912
1260	98	0.05530333454210279
1260	99	-0.06890042333981228
1260	100	0.006488227798108426
1260	101	-0.14657384048604882
1261	1	-0.09036290020371496
1261	2	0.08683290922476061
1261	3	-0.08231913560557302
1261	4	-0.007984947737192272
1261	5	0.05290068901327771
1261	6	-0.07941046799793128
1261	7	0.08939788812093497
1261	8	-0.0690733162719468
1261	9	-0.08927444667556728
1261	10	-0.06928976122379282
1261	11	-0.149155670956425
1261	12	0.10555900073077851
1261	13	-0.15908426689409083
1261	14	-0.20680937378258335
1261	15	-0.1160741329820354
1261	16	-0.06438456182032581
1261	17	-0.23157813104305092
1261	18	-0.2512502034270554
1261	19	-0.13734138684780106
1261	20	-0.12424148467734852
1261	21	-0.042438395696180464
1261	22	0.10583844205497428
1261	23	-0.17668506838155906
1261	24	-0.34370386689507626
1261	25	-0.00380875522844093
1261	26	-0.15201109149930403
1261	27	0.031753339071691755
1261	28	-0.13034793435322456
1261	29	-0.2777760703820391
1261	30	-0.10390719654755287
1261	31	-0.19152144886928824
1261	32	-0.11614813122978518
1261	33	-0.2711094967771217
1261	34	-0.13221082762539993
1261	35	-0.3042000079878022
1261	36	-0.2624105704712747
1261	37	-0.23337060231923346
1261	38	-0.1693037802305355
1261	39	-0.2541673425705966
1261	40	0.15772717835316286
1261	41	-0.30506389245743293
1261	42	-0.09566979397090591
1261	43	0.0712554310956719
1261	44	-0.3469977115836187
1261	45	-0.08913952418241422
1261	46	-0.10661302109979687
1261	47	0.017845068573798528
1261	48	-0.25667884117767414
1261	49	-0.17948807926833155
1261	50	-0.12983778380183253
1261	51	-0.05916468582768175
1261	52	-0.2713566038751267
1261	53	-0.36210119232049465
1261	54	-0.21505199309549283
1261	55	-0.37430535196124737
1261	56	-0.07445667692010005
1261	57	-0.12382928304983665
1261	58	-0.292906774161402
1261	59	-0.06056621980838628
1261	60	-0.06265653453553455
1261	61	-0.005914341070194951
1261	62	-0.19259164415554864
[truncated: 2,295,656 more chars]
